# Supplementary material for: High-coverage whole-genome analysis of 1220 cancers reveals hundreds of genes deregulated by rearrangement-mediated cis-regulatory alterations
Source: Nat Commun. 2020 Feb 5;11:736. doi: 10.1038/s41467-019-13885-w (PMC7002524; doi:10.1038/s41467-019-13885-w)
Supplement: Supplementary file 3 — Supplementary Data 1 [file 41467_2019_13885_MOESM3_ESM.xlsx]

## Sheet: Table S1
													mRNA	mRNA	mRNA	mRNA	mRNA	mRNA	mRNA	copy	copy	copy	copy	copy	copy	copy	viral integrations	TERT PM SV 0-20kb upstream	TERT PM SV 20-50kb upstream	TERT PM SV 50-100kb upstream	TERT PM SV 0-20kb DOWNstream	DNA meth (cg02545192)	TERT PM mut	TERT PM mut	TERT PM mut	TERT PM mut	TERT PM mut	TERT PM mut	boxplot classes	boxplot classes	boxplot classes	boxplot classes	boxplot classes	boxplot classes
donor_unique_id	wgs_exclusion_white_gray	RNA data	dcc_project_code	TCGA identifier	submitter_donor_id	icgc_donor_id	tumor class	tumor_class_rcolor	tumor_wgs_aliquot_id	tumor_wgs_aliquot_id_1st sample	tumor_rna_seq_aliquot_id	tumor_rna_seq_aliquot_id_unique	TERT	MDM2	ERBB2	CDK4	MYC	CD274	PDCD1LG2	TERT	MDM2	ERBB2	CDK4	MYC	CD274	PDCD1LG2	TERT	2+ calls	2+ calls	2+ calls	2+ calls	TERT 5:1294729	Fredriksson	Weinhold	Japan liver	TCGA liver	PCAWG	consensus	TERT Fig4e	TERT Fig3b	MDM2 Fig3b	ERBB2 Fig3b	CDK4 Fig3b	TERT Fig3c
BLCA-US::096b4f32-10c1-4737-a0dd-cae04c54ee33	Whitelist	TRUE	BLCA-US	TCGA-BT-A20T	096b4f32-10c1-4737-a0dd-cae04c54ee33	DO804	bladder	gold	301d6ce3-4099-4c1d-8e50-c04b7ce91450	301d6ce3-4099-4c1d-8e50-c04b7ce91450	22e154de-0e3b-443b-8420-48d68d6c1ce4	22e154de-0e3b-443b-8420-48d68d6c1ce4	0.215914	26.9961	65.5423	24.2001	10.9815	1.64853	2.0146	./.:2:1	./.:2:1	./.:2:1	./.:2:1	./.:2:1	./.:1:0	./.:1:0	NA	no	no	no	no	0.28471	1295228	1295228	#N/A	#N/A	1295228	1295228	PM mut	unaligned	unaligned	unaligned	unaligned	TERT PM mut 228
BLCA-US::178b28cd-99c3-48dc-8d09-1ef71b4cee80	Whitelist	TRUE	BLCA-US	TCGA-DK-A3IL	178b28cd-99c3-48dc-8d09-1ef71b4cee80	DO555	bladder	gold	4838b5a9-968c-4178-bffb-3fafe1f6dc09	4838b5a9-968c-4178-bffb-3fafe1f6dc09	f154cc00-e118-4d4c-b9d2-2f1f71e0a964	f154cc00-e118-4d4c-b9d2-2f1f71e0a964	0.231374	6.61954	66.7852	37.0429	3.44319	1.21954	1.16686	./.:3:1	./.:3:1	./.:3:1	./.:3:1	./.:2:1	./.:3:1	./.:3:1	NA	no	no	no	no	0.53929	1295228	1295228	#N/A	#N/A	1295228	1295228	PM mut	unaligned	unaligned	unaligned	unaligned	TERT PM mut 228
BLCA-US::1e308b12-0590-4dae-94d0-a539fcf25df7	Whitelist	TRUE	BLCA-US	TCGA-CF-A3MF	1e308b12-0590-4dae-94d0-a539fcf25df7	DO479	bladder	gold	c66c92d5-df65-46e6-861d-d8a98808e6a3	c66c92d5-df65-46e6-861d-d8a98808e6a3	429f0e9d-c160-4b36-a31b-dab1097c6129	429f0e9d-c160-4b36-a31b-dab1097c6129	9.79594	26.2457	63.8291	1.96847	5.62271	1.47938	1.04177	./.:5:2	./.:6:3	./.:5:2	./.:3:1	./.:4:2	./.:2:1	./.:2:1	NA	5:1295189_]5:10249474]G	no	no	no	0.478778	#N/A	#N/A	#N/A	#N/A	#N/A	#N/A	SV 0-20kb	copy	copy	copy	unaligned	TERT PM SV
BLCA-US::24f21425-b001-4986-aedf-5b4dd851c6ad	Whitelist	TRUE	BLCA-US	TCGA-BT-A20V	24f21425-b001-4986-aedf-5b4dd851c6ad	DO689	bladder	gold	973d0577-8ca4-44a1-817f-1d3c1bada151	973d0577-8ca4-44a1-817f-1d3c1bada151	80cdd385-2a6a-4d59-81c7-f36786637323	80cdd385-2a6a-4d59-81c7-f36786637323	0.664096	17.5684	20.6205	86.8832	19.6778	15.8256	10.3032	./.:10:3	./.:5:2	./.:3:0	./.:5:2	./.:5:2	./.:26:2	./.:26:2	NA	no	no	no	no	0.0668528	#N/A	#N/A	#N/A	#N/A	#N/A	#N/A	copy	copy	copy	unaligned	copy	TERT AMP
BLCA-US::3ed614e7-f356-4d87-985b-d3bbbae3bb40	Whitelist	TRUE	BLCA-US	TCGA-DK-A1A7	3ed614e7-f356-4d87-985b-d3bbbae3bb40	DO483	bladder	gold	91f458e6-64b7-454d-a542-b0aa23638fd8	91f458e6-64b7-454d-a542-b0aa23638fd8	94447759-c20c-49f5-b51f-cbfdea41f2e8	94447759-c20c-49f5-b51f-cbfdea41f2e8	0.960586	159.796	75.0056	9.46575	25.0433	1.44156	1.29769	./.:3:1	./.:20:2	./.:4:2	./.:2:0	./.:4:1	./.:3:0	./.:3:0	NA	no	no	no	no	0.0633125	#N/A	#N/A	#N/A	#N/A	1295228	1295228	PM mut	unaligned	copy	0-20kb downstream	unaligned	TERT PM mut 228
BLCA-US::419deaac-ea45-4bdd-9fa0-b5cd8429b44f	Whitelist	TRUE	BLCA-US	TCGA-BT-A20Q	419deaac-ea45-4bdd-9fa0-b5cd8429b44f	DO695	bladder	gold	8c619cbc-9e91-4716-9711-5236e55d8f46	8c619cbc-9e91-4716-9711-5236e55d8f46	ca10d08d-3cc5-4171-9a70-66fdff3c0c3d	ca10d08d-3cc5-4171-9a70-66fdff3c0c3d	0.0881396	17.022	42.1584	30.0694	11.3467	2.18847	2.4489	./.:2:1	./.:2:1	./.:3:1	./.:2:1	./.:2:1	./.:1:0	./.:1:0	NA	no	no	no	no	0.385381	#N/A	#N/A	#N/A	#N/A	#N/A	#N/A	unaligned	unaligned	unaligned	unaligned	unaligned	unaligned
BLCA-US::493a4ff2-37a5-4b79-928d-83dbfe534556	Whitelist	TRUE	BLCA-US	TCGA-DK-A1AE	493a4ff2-37a5-4b79-928d-83dbfe534556	DO498	bladder	gold	abd2d959-d5ed-4eb3-9759-67eb1aa23325	abd2d959-d5ed-4eb3-9759-67eb1aa23325	b9f76fc8-ca33-46c5-89a0-ae16d42f987f	b9f76fc8-ca33-46c5-89a0-ae16d42f987f	0.245922	16.77	9.42523	40.2083	79.4076	1.91515	1.43633	./.:2:1	./.:2:1	./.:2:1	./.:2:1	./.:3:1	./.:2:1	./.:2:1	NA	no	no	no	no	0.236755	#N/A	#N/A	#N/A	#N/A	#N/A	#N/A	unaligned	unaligned	unaligned	unaligned	unaligned	unaligned
BLCA-US::556fcbc8-172a-4af1-8822-ae036e8d68e8	Whitelist	TRUE	BLCA-US	TCGA-BL-A13J	556fcbc8-172a-4af1-8822-ae036e8d68e8	DO536	bladder	gold	0c7aca3f-e006-4de3-afc2-20b4f727d4fd	0c7aca3f-e006-4de3-afc2-20b4f727d4fd	3c499f07-67e2-4032-a0b5-b9edd90035f7	3c499f07-67e2-4032-a0b5-b9edd90035f7	0.34944	9.02285	23.9083	19.5475	41.7141	3.06446	1.50891	./.:3:1	./.:4:1	./.:4:2	./.:3:1	./.:5:2	./.:3:0	./.:3:0	NA	no	no	no	no	0.433155	1295250	1295250	#N/A	#N/A	1295250	1295250	PM mut	unaligned	unaligned	unaligned	unaligned	TERT PM mut 250
BLCA-US::56d8a1b8-1268-4362-a7f1-77b76fbf1b59	Whitelist	TRUE	BLCA-US	TCGA-DK-A1AA	56d8a1b8-1268-4362-a7f1-77b76fbf1b59	DO548	bladder	gold	804ffa2e-158b-447d-945c-707684134c87	804ffa2e-158b-447d-945c-707684134c87	5b0896f2-8fd9-42ee-b56d-b140f8d8657e	5b0896f2-8fd9-42ee-b56d-b140f8d8657e	0.0588977	16.7054	42.2424	23.2472	27.5225	1.33826	1.19364	./.:2:1	./.:2:1	./.:2:1	./.:2:1	./.:2:1	./.:1:0	./.:1:0	NA	no	no	no	no	0.243184	1295228	1295228	#N/A	#N/A	1295228	1295228	PM mut	unaligned	unaligned	unaligned	unaligned	TERT PM mut 228
BLCA-US::5d54c742-5a8e-4c40-8d62-95e75e210ab8	Whitelist	TRUE	BLCA-US	TCGA-GD-A2C5	5d54c742-5a8e-4c40-8d62-95e75e210ab8	DO496	bladder	gold	2b142863-b963-4cc9-8f8f-c72503c93390	2b142863-b963-4cc9-8f8f-c72503c93390	b8ecfb28-27d0-4ad4-b73c-cc21be41af31	b8ecfb28-27d0-4ad4-b73c-cc21be41af31	0.139706	6.57622	49.7416	24.2858	1.71632	1.62338	1.27057	./.:3:1	./.:4:2	./.:3:1	./.:3:1	./.:3:1	./.:5:0	./.:5:0	NA	no	no	no	no	0.482061	1295250	1295250	#N/A	#N/A	1295250	1295250	PM mut	unaligned	unaligned	unaligned	unaligned	TERT PM mut 250
BLCA-US::797a71ee-372d-41e5-aeee-5ab3c4661110	Whitelist	TRUE	BLCA-US	TCGA-BT-A2LA	797a71ee-372d-41e5-aeee-5ab3c4661110	DO561	bladder	gold	45a7949d-e63f-4956-866c-df51257032de	45a7949d-e63f-4956-866c-df51257032de	312ea080-3831-453d-aa8c-e466192c8309	312ea080-3831-453d-aa8c-e466192c8309	0.783812	8.35865	2.28402	78.1238	7.64236	1.08161	1.15021	./.:5:1	./.:3:0	./.:2:0	./.:3:0	./.:4:2	./.:2:0	./.:2:0	NA	no	no	no	no	0.613395	#N/A	#N/A	#N/A	#N/A	#N/A	#N/A	copy	copy	unaligned	unaligned	unaligned	TERT AMP
BLCA-US::7fee9d6f-c0ea-43c2-89c2-66d965a077a8	Whitelist	TRUE	BLCA-US	TCGA-CF-A27C	7fee9d6f-c0ea-43c2-89c2-66d965a077a8	DO828	bladder	gold	acc629cb-ad03-4cec-9b21-922e4932ef3e	acc629cb-ad03-4cec-9b21-922e4932ef3e	d6d7412b-5ec2-413e-a85d-7f765c67afa3	d6d7412b-5ec2-413e-a85d-7f765c67afa3	0.217844	28.3653	62.95	17.5819	14.9897	1.77218	1.04159	./.:2:1	./.:2:1	./.:2:1	./.:2:1	./.:2:1	./.:2:1	./.:2:1	NA	no	no	no	no	0.0680927	1295228	1295228	#N/A	#N/A	1295228	1295228	PM mut	unaligned	unaligned	unaligned	unaligned	TERT PM mut 228
BLCA-US::8c1dd7f7-b74a-4fa2-b6a7-86f0348d2567	Whitelist	TRUE	BLCA-US	TCGA-FD-A3N6	8c1dd7f7-b74a-4fa2-b6a7-86f0348d2567	DO575	bladder	gold	d4615ca0-b5c7-4a5c-8593-bd50034a78ae	d4615ca0-b5c7-4a5c-8593-bd50034a78ae	575f9b1e-4952-488a-bbdd-ac98c1f68382	575f9b1e-4952-488a-bbdd-ac98c1f68382	0.124027	8.65553	10.5271	29.7012	244.06	3.5352	1.37953	./.:2:1	./.:2:1	./.:2:1	./.:2:1	./.:4:1	./.:2:0	./.:2:0	NA	no	no	no	no	0.418042	#N/A	#N/A	#N/A	#N/A	#N/A	#N/A	unaligned	unaligned	unaligned	unaligned	unaligned	unaligned
BLCA-US::904a8757-e0c5-41ef-b583-c8f170caaac1	Whitelist	TRUE	BLCA-US	TCGA-DK-A1A5	904a8757-e0c5-41ef-b583-c8f170caaac1	DO477	bladder	gold	448fe471-3f4e-4dc8-a4e0-6f147dc93abe	448fe471-3f4e-4dc8-a4e0-6f147dc93abe	5e7e3e20-cbfa-476d-bb92-fa3a58207a9b	5e7e3e20-cbfa-476d-bb92-fa3a58207a9b	0.0467211	15.0645	759.76	46.7609	10.4	2.66121	2.41432	./.:3:1	./.:4:2	./.:123:19	./.:4:2	./.:4:2	./.:3:0	./.:3:0	NA	no	no	no	no	0.298983	#N/A	#N/A	#N/A	#N/A	1295250	1295250	PM mut	unaligned	unaligned	copy	unaligned	TERT PM mut 250
BLCA-US::932bcdd4-5145-49e8-9a95-8a546396f572	Whitelist	TRUE	BLCA-US	TCGA-BT-A3PH	932bcdd4-5145-49e8-9a95-8a546396f572	DO856	bladder	gold	cda1a403-16b6-487c-a82a-c377d1d0f89d	cda1a403-16b6-487c-a82a-c377d1d0f89d	B290727B-23ED-4E73-9071-CF2C06671430	B290727B-23ED-4E73-9071-CF2C06671430	0.0200247	22.1287	45.8225	24.5143	21.1045	1.19637	1.18071	./.:3:1	./.:4:2	./.:4:0	./.:4:2	./.:4:2	./.:4:2	./.:4:2	NA	no	no	no	no	0.458149	1295228	1295228	#N/A	#N/A	1295228	1295228	PM mut	unaligned	unaligned	unaligned	unaligned	TERT PM mut 228
BLCA-US::9c274536-3ca1-4f0e-93a8-1688074d862f	Whitelist	TRUE	BLCA-US	TCGA-DK-A1A6	9c274536-3ca1-4f0e-93a8-1688074d862f	DO472	bladder	gold	df8a913c-5160-4fc5-950d-7c890e24e820	df8a913c-5160-4fc5-950d-7c890e24e820	381b51af-d1f7-41db-a69e-49d681b3ef39	381b51af-d1f7-41db-a69e-49d681b3ef39	0.108249	13.9807	537.902	35.4109	13.4236	3.94716	2.1281	./.:3:1	./.:4:2	./.:17:0	./.:4:2	./.:4:1	./.:3:1	./.:3:1	NA	no	no	no	no	0.455803	#N/A	#N/A	#N/A	#N/A	1295228	1295228	PM mut	unaligned	unaligned	copy	unaligned	TERT PM mut 228
BLCA-US::a658becf-3934-49f2-9e74-291dca61d4bb	Whitelist	TRUE	BLCA-US	TCGA-FD-A3N5	a658becf-3934-49f2-9e74-291dca61d4bb	DO639	bladder	gold	418a3dec-96ff-4719-becb-e1a8260cce2f	418a3dec-96ff-4719-becb-e1a8260cce2f	e7925508-8b2f-4c39-bd7a-033e78b1f875	e7925508-8b2f-4c39-bd7a-033e78b1f875	0.209926	7.35027	25.7823	36.7631	51.9253	8.17874	4.14922	./.:7:2	./.:3:1	./.:3:1	./.:3:1	./.:3:1	./.:5:2	./.:5:2	NA	no	no	no	no	0.341613	1295228	#N/A	#N/A	#N/A	1295228	1295228	PM mut	copy	unaligned	unaligned	unaligned	TERT PM mut 228
BLCA-US::ca554128-da9d-4f37-9560-ca083509e01d	Whitelist	TRUE	BLCA-US	TCGA-C4-A0F7	ca554128-da9d-4f37-9560-ca083509e01d	DO669	bladder	gold	f389176f-d8f3-45c2-aae4-7378a3d6fc7f	f389176f-d8f3-45c2-aae4-7378a3d6fc7f	c0ccb685-0789-4559-9189-05b841173aff	c0ccb685-0789-4559-9189-05b841173aff	0.0637715	18.4656	13.5284	48.9315	115.352	1.74524	1.31044	./.:7:2	./.:4:2	./.:3:0	./.:4:2	./.:5:2	./.:2:0	./.:2:0	NA	no	no	no	no	0.27829	#N/A	#N/A	#N/A	#N/A	#N/A	#N/A	copy	copy	unaligned	unaligned	unaligned	TERT AMP
BLCA-US::cb664eef-be6f-44ef-aa90-6f6da0e6440a	Whitelist	TRUE	BLCA-US	TCGA-BT-A3PJ	cb664eef-be6f-44ef-aa90-6f6da0e6440a	DO44097	bladder	gold	b73523d7-f5a5-4140-8537-4df4d1ecf465	b73523d7-f5a5-4140-8537-4df4d1ecf465	5968C8D3-5F1A-4EB8-8D9B-8BD3FD3FD9F1	5968C8D3-5F1A-4EB8-8D9B-8BD3FD3FD9F1	1.39646	6.94599	15.6639	36.169	37.7939	14.6753	8.39332	./.:8:2	./.:3:1	./.:3:1	./.:3:1	./.:2:0	./.:10:2	./.:10:2	NA	no	no	no	no	0.354227	1295228	1295228	#N/A	#N/A	1295228	1295228	PM mut	copy	unaligned	unaligned	unaligned	TERT PM mut 228
BLCA-US::cce62116-3dcd-400d-ada0-9839ca02466e	Whitelist	TRUE	BLCA-US	TCGA-FT-A3EE	cce62116-3dcd-400d-ada0-9839ca02466e	DO720	bladder	gold	ffdd4feb-aca3-4104-b1e8-954d705a6450	ffdd4feb-aca3-4104-b1e8-954d705a6450	1b08c8c9-5739-409d-9cbc-3b06ad1f60e6	1b08c8c9-5739-409d-9cbc-3b06ad1f60e6	0.799362	14.5343	24.5805	25.011	75.2536	5.99335	1.90857	./.:8:4	./.:4:2	./.:6:3	./.:4:2	./.:8:4	./.:4:0	./.:4:0	NA	no	no	no	no	0.213535	#N/A	1295228	#N/A	#N/A	1295228	1295228	PM mut	copy	unaligned	copy	unaligned	TERT PM mut 228
BLCA-US::cede5274-279d-4021-8aca-5ecc4bf94d66	Whitelist	TRUE	BLCA-US	TCGA-H4-A2HQ	cede5274-279d-4021-8aca-5ecc4bf94d66	DO522	bladder	gold	94108975-b7a0-40ba-ad39-e44cc62e8cc0	94108975-b7a0-40ba-ad39-e44cc62e8cc0	2c681223-21a5-4c58-acbb-2d51516bff12	2c681223-21a5-4c58-acbb-2d51516bff12	0.857274	65.629	25.7027	22.1478	33.3174	1.62016	1.20295	./.:5:2	./.:25:5	./.:6:1	./.:5:1	./.:8:1	./.:4:0	./.:4:0	NA	no	no	no	no	0.415021	1295228	1295228	#N/A	#N/A	1295228	1295228	PM mut	copy	copy	copy	copy	TERT PM mut 228
BLCA-US::f48937ed-e294-41f0-8872-7010391167a9	Whitelist	TRUE	BLCA-US	TCGA-BT-A20P	f48937ed-e294-41f0-8872-7010391167a9	DO675	bladder	gold	e6c78a98-f45b-482b-a551-4f11b8c1ff8b	e6c78a98-f45b-482b-a551-4f11b8c1ff8b	febead73-3b12-44e6-8bab-a7cfa7bf1129	febead73-3b12-44e6-8bab-a7cfa7bf1129	1.02887	29.7389	48.3432	14.8032	9.78639	1.27089	1.06574	./.:3:1	./.:3:1	./.:3:1	./.:3:1	./.:2:1	./.:2:1	./.:2:1	NA	no	no	no	no	0.483036	#N/A	#N/A	#N/A	#N/A	#N/A	#N/A	unaligned	unaligned	unaligned	unaligned	unaligned	unaligned
BLCA-US::f8c0a69c-df53-4a0a-a30e-4424c0ce3dd5	Whitelist	TRUE	BLCA-US	TCGA-DK-A1AG	f8c0a69c-df53-4a0a-a30e-4424c0ce3dd5	DO822	bladder	gold	7d2a22eb-7344-4cba-ad7d-94c3f9ef3d7c	7d2a22eb-7344-4cba-ad7d-94c3f9ef3d7c	b5036d12-d9cc-46a4-b60a-49740310380c	b5036d12-d9cc-46a4-b60a-49740310380c	0.650065	11.2026	52.4243	16.1768	23.0759	1.17889	1.09407	./.:2:1	./.:2:1	./.:2:1	./.:2:1	./.:2:1	./.:1:0	./.:1:0	NA	no	no	no	no	0.356589	#N/A	#N/A	#N/A	#N/A	#N/A	#N/A	unaligned	unaligned	unaligned	unaligned	unaligned	unaligned
BOCA-UK::CGP_donor_1397077	Whitelist	FALSE	BOCA-UK	NA	CGP_donor_1397077	DO52605	sarcoma	yellow	f82d213f-bc99-5b1d-e040-11ac0c486880	f82d213f-bc99-5b1d-e040-11ac0c486880		0	NA	NA	NA	NA	NA	NA	NA	./.:1:0	./.:2:1	./.:2:0	./.:2:1	./.:7:3	./.:5:0	./.:5:0	NA	5:1311138_G[21:37962845[	5:1324713_[21:36254996[G	no	no	NA	#N/A	#N/A	#N/A	#N/A	#N/A	#N/A	#N/A	#N/A	#N/A	#N/A	#N/A	#N/A
BOCA-UK::CGP_donor_1397080	Graylist	FALSE	BOCA-UK	NA	CGP_donor_1397080	DO52606	sarcoma	yellow	f856fa85-fdb8-c0b0-e040-11ac0d480b4e	f856fa85-fdb8-c0b0-e040-11ac0d480b4e		0	NA	NA	NA	NA	NA	NA	NA	./.:2:0	./.:3:1	./.:4:2	./.:3:1	./.:3:1	./.:2:0	./.:2:0	NA	no	no	no	no	NA	#N/A	#N/A	#N/A	#N/A	#N/A	#N/A	#N/A	#N/A	#N/A	#N/A	#N/A	#N/A
BOCA-UK::CGP_donor_1397082	Graylist	FALSE	BOCA-UK	NA	CGP_donor_1397082	DO52608	sarcoma	yellow	f8696c79-b165-92a6-e040-11ac0c4804bf	f8696c79-b165-92a6-e040-11ac0c4804bf		0	NA	NA	NA	NA	NA	NA	NA	./.:3:1	./.:2:0	./.:2:0	./.:2:0	./.:3:1	./.:3:0	./.:3:0	NA	no	no	no	no	NA	#N/A	#N/A	#N/A	#N/A	#N/A	#N/A	#N/A	#N/A	#N/A	#N/A	#N/A	#N/A
BOCA-UK::CGP_donor_1397083	Whitelist	FALSE	BOCA-UK	NA	CGP_donor_1397083	DO52610	sarcoma	yellow	f221c897-6ad0-0df9-e040-11ac0c4813ef	f221c897-6ad0-0df9-e040-11ac0c4813ef		0	NA	NA	NA	NA	NA	NA	NA	./.:3:0	./.:2:1	./.:2:0	./.:3:1	./.:8:2	./.:4:2	./.:4:2	NA	no	no	no	no	NA	#N/A	#N/A	#N/A	#N/A	#N/A	#N/A	#N/A	#N/A	#N/A	#N/A	#N/A	#N/A
BOCA-UK::CGP_donor_1397084	Whitelist	FALSE	BOCA-UK	NA	CGP_donor_1397084	DO52611	sarcoma	yellow	f82d213f-9ba5-7b6b-e040-11ac0c486882	f82d213f-9ba5-7b6b-e040-11ac0c486882		0	NA	NA	NA	NA	NA	NA	NA	./.:4:2	./.:3:1	./.:3:1	./.:3:1	./.:3:1	./.:3:1	./.:3:1	NA	no	no	no	no	NA	#N/A	#N/A	#N/A	#N/A	#N/A	#N/A	#N/A	#N/A	#N/A	#N/A	#N/A	#N/A
BOCA-UK::CGP_donor_1424143	Graylist	FALSE	BOCA-UK	NA	CGP_donor_1424143	DO52612	sarcoma	yellow	f8467ec8-2d61-ba21-e040-11ac0c483584	f8467ec8-2d61-ba21-e040-11ac0c483584		0	NA	NA	NA	NA	NA	NA	NA	./.:2:1	./.:6:1	./.:2:1	./.:11:1	./.:2:1	./.:2:1	./.:2:1	NA	no	no	no	no	NA	#N/A	#N/A	#N/A	#N/A	#N/A	#N/A	#N/A	#N/A	#N/A	#N/A	#N/A	#N/A
BOCA-UK::CGP_donor_1437403	Whitelist	FALSE	BOCA-UK	NA	CGP_donor_1437403	DO52613	sarcoma	yellow	f85add3d-e2e6-31f8-e040-11ac0d48479c	f85add3d-e2e6-31f8-e040-11ac0d48479c		0	NA	NA	NA	NA	NA	NA	NA	./.:7:3	./.:4:2	./.:6:2	./.:6:2	./.:4:0	./.:5:1	./.:5:1	NA	no	no	no	no	NA	#N/A	#N/A	#N/A	#N/A	#N/A	#N/A	#N/A	#N/A	#N/A	#N/A	#N/A	#N/A
BOCA-UK::CGP_donor_1437404	Whitelist	FALSE	BOCA-UK	NA	CGP_donor_1437404	DO52615	sarcoma	yellow	f86b7e84-7040-c751-e040-11ac0c485675	f86b7e84-7040-c751-e040-11ac0c485675		0	NA	NA	NA	NA	NA	NA	NA	./.:3:0	./.:29:2	./.:4:2	./.:23:2	./.:3:1	./.:2:0	./.:2:0	NA	no	no	no	no	NA	#N/A	#N/A	#N/A	#N/A	#N/A	#N/A	#N/A	#N/A	#N/A	#N/A	#N/A	#N/A
BOCA-UK::CGP_donor_1437405	Whitelist	FALSE	BOCA-UK	NA	CGP_donor_1437405	DO52616	sarcoma	yellow	f87eb1b5-1712-ca1f-e040-11ac0c483848	f87eb1b5-1712-ca1f-e040-11ac0c483848		0	NA	NA	NA	NA	NA	NA	NA	./.:2:1	./.:2:1	./.:2:1	./.:2:1	./.:1:0	./.:1:0	./.:1:0	NA	no	no	no	no	NA	#N/A	#N/A	#N/A	#N/A	#N/A	#N/A	#N/A	#N/A	#N/A	#N/A	#N/A	#N/A
BOCA-UK::CGP_donor_1437406	Whitelist	FALSE	BOCA-UK	NA	CGP_donor_1437406	DO52617	sarcoma	yellow	f82d213f-caa7-fd59-e040-11ac0d483e46	f82d213f-caa7-fd59-e040-11ac0d483e46		0	NA	NA	NA	NA	NA	NA	NA	./.:2:1	./.:142:1	./.:2:1	./.:35:17	./.:2:1	./.:2:1	./.:2:1	NA	5:1313943_G[16:86644339[	no	no	no	NA	#N/A	#N/A	#N/A	#N/A	#N/A	#N/A	#N/A	#N/A	#N/A	#N/A	#N/A	#N/A
BOCA-UK::CGP_donor_1437407	Whitelist	FALSE	BOCA-UK	NA	CGP_donor_1437407	DO52618	sarcoma	yellow	f83f1eb8-b2c8-c3d6-e040-11ac0c48261e	f83f1eb8-b2c8-c3d6-e040-11ac0c48261e		0	NA	NA	NA	NA	NA	NA	NA	./.:3:1	./.:2:1	./.:2:1	./.:2:1	./.:3:1	./.:2:0	./.:2:0	NA	no	no	no	no	NA	#N/A	#N/A	#N/A	#N/A	#N/A	#N/A	#N/A	#N/A	#N/A	#N/A	#N/A	#N/A
BOCA-UK::CGP_donor_1437408	Whitelist	FALSE	BOCA-UK	NA	CGP_donor_1437408	DO52619	sarcoma	yellow	f8515e5a-7de3-6be3-e040-11ac0c480d6d	f8515e5a-7de3-6be3-e040-11ac0c480d6d		0	NA	NA	NA	NA	NA	NA	NA	./.:2:1	./.:2:1	./.:2:1	./.:2:1	./.:2:1	./.:2:1	./.:2:1	NA	no	no	no	no	NA	#N/A	#N/A	#N/A	#N/A	#N/A	#N/A	#N/A	#N/A	#N/A	#N/A	#N/A	#N/A
BOCA-UK::CGP_donor_1437409	Whitelist	FALSE	BOCA-UK	NA	CGP_donor_1437409	DO52620	sarcoma	yellow	f860bc4c-f31b-6538-e040-11ac0c48268f	f860bc4c-f31b-6538-e040-11ac0c48268f		0	NA	NA	NA	NA	NA	NA	NA	./.:2:0	./.:3:1	./.:4:2	./.:3:1	./.:4:2	./.:4:2	./.:4:2	NA	no	no	no	no	NA	#N/A	#N/A	#N/A	#N/A	#N/A	#N/A	#N/A	#N/A	#N/A	#N/A	#N/A	#N/A
BOCA-UK::CGP_donor_1437410	Whitelist	FALSE	BOCA-UK	NA	CGP_donor_1437410	DO52621	sarcoma	yellow	fc876f51-0577-3b53-e040-11ac0d48515e	fc876f51-0577-3b53-e040-11ac0d48515e		0	NA	NA	NA	NA	NA	NA	NA	./.:2:1	./.:2:1	./.:2:1	./.:2:1	./.:2:1	./.:2:1	./.:2:1	NA	no	no	no	no	NA	#N/A	#N/A	#N/A	#N/A	#N/A	#N/A	#N/A	#N/A	#N/A	#N/A	#N/A	#N/A
BOCA-UK::CGP_donor_1437411	Whitelist	FALSE	BOCA-UK	NA	CGP_donor_1437411	DO52622	sarcoma	yellow	fc876f5c-8339-bc9c-e040-11ac0d485160	fc876f5c-8339-bc9c-e040-11ac0d485160		0	NA	NA	NA	NA	NA	NA	NA	./.:2:1	./.:2:1	./.:2:1	./.:2:1	./.:2:1	./.:2:1	./.:2:1	NA	no	no	no	no	NA	#N/A	#N/A	#N/A	#N/A	#N/A	#N/A	#N/A	#N/A	#N/A	#N/A	#N/A	#N/A
BOCA-UK::CGP_donor_1437412	Whitelist	FALSE	BOCA-UK	NA	CGP_donor_1437412	DO52623	sarcoma	yellow	fc876f66-ff0d-f338-e040-11ac0d485162	fc876f66-ff0d-f338-e040-11ac0d485162		0	NA	NA	NA	NA	NA	NA	NA	./.:2:1	./.:2:1	./.:2:1	./.:2:1	./.:2:1	./.:2:1	./.:2:1	NA	no	no	no	no	NA	#N/A	#N/A	#N/A	#N/A	#N/A	#N/A	#N/A	#N/A	#N/A	#N/A	#N/A	#N/A
BOCA-UK::CGP_donor_1437413	Whitelist	FALSE	BOCA-UK	NA	CGP_donor_1437413	DO52625	sarcoma	yellow	fc93369d-3ffb-1b53-e040-11ac0c4852ba	fc93369d-3ffb-1b53-e040-11ac0c4852ba		0	NA	NA	NA	NA	NA	NA	NA	./.:2:1	./.:2:1	./.:2:1	./.:2:1	./.:2:1	./.:2:1	./.:2:1	NA	no	no	no	no	NA	#N/A	#N/A	#N/A	#N/A	#N/A	#N/A	#N/A	#N/A	#N/A	#N/A	#N/A	#N/A
BOCA-UK::CGP_donor_1437414	Whitelist	FALSE	BOCA-UK	NA	CGP_donor_1437414	DO52626	sarcoma	yellow	fc93bd81-a3f9-2f8e-e040-11ac0d48306f	fc93bd81-a3f9-2f8e-e040-11ac0d48306f		0	NA	NA	NA	NA	NA	NA	NA	./.:2:1	./.:2:1	./.:2:1	./.:2:1	./.:2:1	./.:2:1	./.:2:1	NA	no	no	no	no	NA	#N/A	#N/A	#N/A	#N/A	#N/A	#N/A	#N/A	#N/A	#N/A	#N/A	#N/A	#N/A
BOCA-UK::CGP_donor_1437415	Whitelist	FALSE	BOCA-UK	NA	CGP_donor_1437415	DO52627	sarcoma	yellow	fc93e38d-6bd5-9912-e040-11ac0c4838cd	fc93e38d-6bd5-9912-e040-11ac0c4838cd		0	NA	NA	NA	NA	NA	NA	NA	./.:2:1	./.:2:1	./.:2:1	./.:2:1	./.:2:1	./.:2:1	./.:2:1	NA	no	no	no	no	NA	#N/A	#N/A	#N/A	#N/A	#N/A	#N/A	#N/A	#N/A	#N/A	#N/A	#N/A	#N/A
BOCA-UK::CGP_donor_1437416	Whitelist	FALSE	BOCA-UK	NA	CGP_donor_1437416	DO52629	sarcoma	yellow	fc9404ed-1ba3-2638-e040-11ac0c484da2	fc9404ed-1ba3-2638-e040-11ac0c484da2		0	NA	NA	NA	NA	NA	NA	NA	./.:2:1	./.:2:1	./.:2:1	./.:2:1	./.:2:1	./.:2:1	./.:2:1	NA	no	no	no	no	NA	#N/A	#N/A	#N/A	#N/A	#N/A	#N/A	#N/A	#N/A	#N/A	#N/A	#N/A	#N/A
BOCA-UK::CGP_donor_1437417	Whitelist	FALSE	BOCA-UK	NA	CGP_donor_1437417	DO52630	sarcoma	yellow	fc9469d0-4d0e-bb59-e040-11ac0d481e59	fc9469d0-4d0e-bb59-e040-11ac0d481e59		0	NA	NA	NA	NA	NA	NA	NA	./.:2:1	./.:2:1	./.:2:1	./.:2:1	./.:2:1	./.:2:1	./.:2:1	NA	no	no	no	no	NA	#N/A	#N/A	#N/A	#N/A	#N/A	#N/A	#N/A	#N/A	#N/A	#N/A	#N/A	#N/A
BOCA-UK::CGP_donor_1437418	Whitelist	FALSE	BOCA-UK	NA	CGP_donor_1437418	DO52631	sarcoma	yellow	fc94ea15-2d98-0c5b-e040-11ac0c48569b	fc94ea15-2d98-0c5b-e040-11ac0c48569b		0	NA	NA	NA	NA	NA	NA	NA	./.:2:1	./.:2:1	./.:2:1	./.:2:1	./.:2:1	./.:2:1	./.:2:1	NA	no	no	no	no	NA	#N/A	#N/A	#N/A	#N/A	#N/A	#N/A	#N/A	#N/A	#N/A	#N/A	#N/A	#N/A
BOCA-UK::CGP_donor_1437419	Whitelist	FALSE	BOCA-UK	NA	CGP_donor_1437419	DO52632	sarcoma	yellow	fc94ec40-2cf2-7ce8-e040-11ac0d4871fb	fc94ec40-2cf2-7ce8-e040-11ac0d4871fb		0	NA	NA	NA	NA	NA	NA	NA	./.:1:0	./.:2:1	./.:2:1	./.:2:1	./.:2:1	./.:2:1	./.:2:1	NA	no	no	no	no	NA	#N/A	#N/A	#N/A	#N/A	#N/A	#N/A	#N/A	#N/A	#N/A	#N/A	#N/A	#N/A
BOCA-UK::CGP_donor_1437420	Whitelist	FALSE	BOCA-UK	NA	CGP_donor_1437420	DO52633	sarcoma	yellow	fc9500f3-e7d0-9820-e040-11ac0c48617e	fc9500f3-e7d0-9820-e040-11ac0c48617e		0	NA	NA	NA	NA	NA	NA	NA	./.:1:0	./.:2:1	./.:2:1	./.:2:1	./.:2:1	./.:2:1	./.:2:1	NA	no	no	no	no	NA	#N/A	#N/A	#N/A	#N/A	#N/A	#N/A	#N/A	#N/A	#N/A	#N/A	#N/A	#N/A
BOCA-UK::CGP_donor_1437423	Whitelist	FALSE	BOCA-UK	NA	CGP_donor_1437423	DO52636	sarcoma	yellow	fc950c33-faa4-0241-e040-11ac0c486786	fc950c33-faa4-0241-e040-11ac0c486786		0	NA	NA	NA	NA	NA	NA	NA	./.:2:1	./.:2:1	./.:2:1	./.:2:1	./.:2:1	./.:2:1	./.:2:1	NA	no	no	no	no	NA	#N/A	#N/A	#N/A	#N/A	#N/A	#N/A	#N/A	#N/A	#N/A	#N/A	#N/A	#N/A
BOCA-UK::CGP_donor_1475256	Whitelist	FALSE	BOCA-UK	NA	CGP_donor_1475256	DO52639	sarcoma	yellow	f845ebba-8c56-b559-e040-11ac0c4863d5	f845ebba-8c56-b559-e040-11ac0c4863d5		0	NA	NA	NA	NA	NA	NA	NA	./.:3:1	./.:4:2	./.:3:1	./.:4:2	./.:5:2	./.:4:2	./.:4:2	NA	no	no	no	no	NA	#N/A	#N/A	#N/A	#N/A	#N/A	#N/A	#N/A	#N/A	#N/A	#N/A	#N/A	#N/A
BOCA-UK::CGP_donor_1490908	Whitelist	FALSE	BOCA-UK	NA	CGP_donor_1490908	DO52640	sarcoma	yellow	f87348df-7186-4c6b-e040-11ac0c482ba9	f87348df-7186-4c6b-e040-11ac0c482ba9		0	NA	NA	NA	NA	NA	NA	NA	./.:2:1	./.:2:0	./.:4:2	./.:3:1	./.:4:2	./.:4:0	./.:4:0	NA	no	no	no	no	NA	#N/A	#N/A	#N/A	#N/A	#N/A	#N/A	#N/A	#N/A	#N/A	#N/A	#N/A	#N/A
BOCA-UK::CGP_donor_1490914	Whitelist	FALSE	BOCA-UK	NA	CGP_donor_1490914	DO52641	sarcoma	yellow	f82d2146-726a-d0e0-e040-11ac0c486888	f82d2146-726a-d0e0-e040-11ac0c486888		0	NA	NA	NA	NA	NA	NA	NA	./.:2:1	./.:2:1	./.:2:1	./.:2:1	./.:2:1	./.:3:1	./.:3:1	NA	no	no	no	no	NA	#N/A	#N/A	#N/A	#N/A	#N/A	#N/A	#N/A	#N/A	#N/A	#N/A	#N/A	#N/A
BOCA-UK::CGP_donor_1528364	Whitelist	FALSE	BOCA-UK	NA	CGP_donor_1528364	DO52642	sarcoma	yellow	f83fc777-5416-c3e9-e040-11ac0d482c8e	f83fc777-5416-c3e9-e040-11ac0d482c8e		0	NA	NA	NA	NA	NA	NA	NA	./.:5:2	./.:4:2	./.:2:0	./.:4:2	./.:4:0	./.:4:0	./.:4:0	NA	no	5:1334612_[5:22196088[T	no	no	NA	#N/A	#N/A	#N/A	#N/A	#N/A	#N/A	#N/A	#N/A	#N/A	#N/A	#N/A	#N/A
BOCA-UK::CGP_donor_1528371	Whitelist	FALSE	BOCA-UK	NA	CGP_donor_1528371	DO52643	sarcoma	yellow	f85397dc-e6e9-4f54-e040-11ac0d48706c	f85397dc-e6e9-4f54-e040-11ac0d48706c		0	NA	NA	NA	NA	NA	NA	NA	./.:5:2	./.:3:1	./.:1:0	./.:3:1	./.:5:2	./.:4:2	./.:4:2	NA	no	no	no	no	NA	#N/A	#N/A	#N/A	#N/A	#N/A	#N/A	#N/A	#N/A	#N/A	#N/A	#N/A	#N/A
BOCA-UK::CGP_donor_1528374	Whitelist	FALSE	BOCA-UK	NA	CGP_donor_1528374	DO52645	sarcoma	yellow	f866123a-9eb0-e856-e040-11ac0c48717e	f866123a-9eb0-e856-e040-11ac0c48717e		0	NA	NA	NA	NA	NA	NA	NA	./.:5:0	./.:4:2	./.:4:0	./.:4:2	./.:3:0	./.:6:2	./.:6:2	NA	no	no	no	no	NA	#N/A	#N/A	#N/A	#N/A	#N/A	#N/A	#N/A	#N/A	#N/A	#N/A	#N/A	#N/A
BOCA-UK::CGP_donor_1528381	Whitelist	FALSE	BOCA-UK	NA	CGP_donor_1528381	DO52646	sarcoma	yellow	f87cdca1-2c85-49d2-e040-11ac0d485c9d	f87cdca1-2c85-49d2-e040-11ac0d485c9d		0	NA	NA	NA	NA	NA	NA	NA	./.:2:1	./.:1:0	./.:2:1	./.:1:0	./.:4:1	./.:2:1	./.:2:1	NA	no	no	no	no	NA	#N/A	#N/A	#N/A	#N/A	#N/A	#N/A	#N/A	#N/A	#N/A	#N/A	#N/A	#N/A
BOCA-UK::CGP_donor_1602516	Whitelist	FALSE	BOCA-UK	NA	CGP_donor_1602516	DO52564	sarcoma	yellow	fc95d5ce-6899-62f1-e040-11ac0c486011	fc95d5ce-6899-62f1-e040-11ac0c486011		0	NA	NA	NA	NA	NA	NA	NA	./.:6:1	./.:2:1	./.:2:1	./.:2:1	./.:2:1	./.:2:1	./.:2:1	NA	no	no	5:1390131_T[5:793952[	no	NA	#N/A	#N/A	#N/A	#N/A	#N/A	#N/A	#N/A	#N/A	#N/A	#N/A	#N/A	#N/A
BOCA-UK::CGP_donor_1602529	Whitelist	FALSE	BOCA-UK	NA	CGP_donor_1602529	DO52565	sarcoma	yellow	fc962061-8ab0-42b3-e040-11ac0c4810cc	fc962061-8ab0-42b3-e040-11ac0c4810cc		0	NA	NA	NA	NA	NA	NA	NA	./.:2:1	./.:2:1	./.:2:1	./.:2:1	./.:2:1	./.:1:0	./.:1:0	NA	no	no	no	no	NA	#N/A	#N/A	#N/A	#N/A	#N/A	#N/A	#N/A	#N/A	#N/A	#N/A	#N/A	#N/A
BOCA-UK::CGP_donor_1691121	Whitelist	FALSE	BOCA-UK	NA	CGP_donor_1691121	DO52568	sarcoma	yellow	fc96e36c-67f1-4c02-e040-11ac0d48393d	fc96e36c-67f1-4c02-e040-11ac0d48393d		0	NA	NA	NA	NA	NA	NA	NA	./.:2:1	./.:3:1	./.:1:0	./.:3:1	./.:2:1	./.:3:1	./.:3:1	NA	no	no	no	no	NA	#N/A	#N/A	#N/A	#N/A	#N/A	#N/A	#N/A	#N/A	#N/A	#N/A	#N/A	#N/A
BOCA-UK::CGP_donor_1691124	Whitelist	FALSE	BOCA-UK	NA	CGP_donor_1691124	DO52569	sarcoma	yellow	fc96f0df-ef04-411e-e040-11ac0d484291	fc96f0df-ef04-411e-e040-11ac0d484291		0	NA	NA	NA	NA	NA	NA	NA	./.:2:1	./.:2:1	./.:2:1	./.:2:1	./.:2:1	./.:2:1	./.:2:1	NA	no	no	no	no	NA	#N/A	#N/A	#N/A	#N/A	#N/A	#N/A	#N/A	#N/A	#N/A	#N/A	#N/A	#N/A
BOCA-UK::CGP_donor_1691131	Whitelist	FALSE	BOCA-UK	NA	CGP_donor_1691131	DO52572	sarcoma	yellow	fc975588-6e70-b496-e040-11ac0c484689	fc975588-6e70-b496-e040-11ac0c484689		0	NA	NA	NA	NA	NA	NA	NA	./.:2:1	./.:2:1	./.:2:0	./.:2:1	./.:2:1	./.:1:0	./.:1:0	NA	no	no	no	no	NA	#N/A	#N/A	#N/A	#N/A	1295228	1295228	#N/A	#N/A	#N/A	#N/A	#N/A	#N/A
BOCA-UK::CGP_donor_1691133	Whitelist	FALSE	BOCA-UK	NA	CGP_donor_1691133	DO52574	sarcoma	yellow	f8407106-8a96-8f85-e040-11ac0d481656	f8407106-8a96-8f85-e040-11ac0d481656		0	NA	NA	NA	NA	NA	NA	NA	./.:2:0	./.:2:0	./.:2:1	./.:2:0	./.:3:1	./.:2:1	./.:2:1	NA	no	no	no	no	NA	#N/A	#N/A	#N/A	#N/A	#N/A	#N/A	#N/A	#N/A	#N/A	#N/A	#N/A	#N/A
BOCA-UK::CGP_donor_1691134	Whitelist	FALSE	BOCA-UK	NA	CGP_donor_1691134	DO52575	sarcoma	yellow	fc97c1c5-9f4a-be90-e040-11ac0c480992	fc97c1c5-9f4a-be90-e040-11ac0c480992		0	NA	NA	NA	NA	NA	NA	NA	./.:2:1	./.:2:1	./.:2:1	./.:2:1	./.:2:1	./.:2:0	./.:2:0	NA	no	no	no	no	NA	#N/A	#N/A	#N/A	#N/A	#N/A	#N/A	#N/A	#N/A	#N/A	#N/A	#N/A	#N/A
BOCA-UK::CGP_donor_1691135	Whitelist	FALSE	BOCA-UK	NA	CGP_donor_1691135	DO52576	sarcoma	yellow	f85ae2b7-cebf-17a2-e040-11ac0c48033a	f85ae2b7-cebf-17a2-e040-11ac0c48033a		0	NA	NA	NA	NA	NA	NA	NA	./.:2:1	./.:1:0	./.:2:1	./.:2:1	./.:3:1	./.:2:0	./.:2:0	NA	no	no	no	no	NA	#N/A	#N/A	#N/A	#N/A	#N/A	#N/A	#N/A	#N/A	#N/A	#N/A	#N/A	#N/A
BOCA-UK::CGP_donor_1691138	Whitelist	FALSE	BOCA-UK	NA	CGP_donor_1691138	DO52577	sarcoma	yellow	fc990cee-3a1e-9d45-e040-11ac0c484ab3	fc990cee-3a1e-9d45-e040-11ac0c484ab3		0	NA	NA	NA	NA	NA	NA	NA	./.:2:1	./.:2:1	./.:2:1	./.:2:1	./.:2:1	./.:2:1	./.:2:1	NA	no	no	no	no	NA	#N/A	#N/A	#N/A	#N/A	1295228	1295228	#N/A	#N/A	#N/A	#N/A	#N/A	#N/A
BOCA-UK::CGP_donor_1691145	Whitelist	FALSE	BOCA-UK	NA	CGP_donor_1691145	DO52580	sarcoma	yellow	fc99832e-a4ae-8259-e040-11ac0c48131c	fc99832e-a4ae-8259-e040-11ac0c48131c		0	NA	NA	NA	NA	NA	NA	NA	./.:2:1	./.:2:1	./.:2:1	./.:2:1	./.:2:1	./.:2:1	./.:2:1	NA	no	no	no	no	NA	#N/A	#N/A	#N/A	#N/A	#N/A	#N/A	#N/A	#N/A	#N/A	#N/A	#N/A	#N/A
BOCA-UK::CGP_donor_1691147	Whitelist	FALSE	BOCA-UK	NA	CGP_donor_1691147	DO52582	sarcoma	yellow	f86e2d80-911b-7a19-e040-11ac0d486900	f86e2d80-911b-7a19-e040-11ac0d486900		0	NA	NA	NA	NA	NA	NA	NA	./.:4:2	./.:2:1	./.:2:0	./.:2:1	./.:5:2	./.:2:0	./.:2:0	NA	no	no	no	no	NA	#N/A	#N/A	#N/A	#N/A	#N/A	#N/A	#N/A	#N/A	#N/A	#N/A	#N/A	#N/A
BOCA-UK::CGP_donor_1691148	Whitelist	FALSE	BOCA-UK	NA	CGP_donor_1691148	DO52583	sarcoma	yellow	f8809cee-8f81-28f8-e040-11ac0d4873bf	f8809cee-8f81-28f8-e040-11ac0d4873bf		0	NA	NA	NA	NA	NA	NA	NA	./.:2:1	./.:2:1	./.:2:1	./.:2:1	./.:2:1	./.:2:1	./.:2:1	NA	no	no	no	no	NA	#N/A	#N/A	#N/A	#N/A	#N/A	#N/A	#N/A	#N/A	#N/A	#N/A	#N/A	#N/A
BOCA-UK::CGP_donor_1691149	Whitelist	FALSE	BOCA-UK	NA	CGP_donor_1691149	DO52584	sarcoma	yellow	f82d213f-9843-28eb-e040-11ac0d483e48	f82d213f-9843-28eb-e040-11ac0d483e48		0	NA	NA	NA	NA	NA	NA	NA	./.:2:1	./.:25:1	./.:2:1	./.:26:1	./.:3:1	./.:2:1	./.:2:1	NA	no	no	no	no	NA	#N/A	#N/A	#N/A	#N/A	#N/A	#N/A	#N/A	#N/A	#N/A	#N/A	#N/A	#N/A
BOCA-UK::CGP_donor_1691150	Whitelist	FALSE	BOCA-UK	NA	CGP_donor_1691150	DO52585	sarcoma	yellow	fc9650a1-9aef-ab3b-e040-11ac0c4829a7	fc9650a1-9aef-ab3b-e040-11ac0c4829a7		0	NA	NA	NA	NA	NA	NA	NA	./.:6:3	./.:6:3	./.:6:3	./.:6:3	./.:6:3	./.:3:0	./.:3:0	NA	no	no	no	no	NA	#N/A	#N/A	#N/A	#N/A	#N/A	#N/A	#N/A	#N/A	#N/A	#N/A	#N/A	#N/A
BOCA-UK::CGP_donor_1691151	Whitelist	FALSE	BOCA-UK	NA	CGP_donor_1691151	DO52587	sarcoma	yellow	fc998aec-57dd-eab2-e040-11ac0d48680a	fc998aec-57dd-eab2-e040-11ac0d48680a		0	NA	NA	NA	NA	NA	NA	NA	./.:2:1	./.:2:1	./.:2:1	./.:2:1	./.:2:1	./.:2:1	./.:2:1	NA	no	no	no	no	NA	#N/A	#N/A	#N/A	#N/A	#N/A	#N/A	#N/A	#N/A	#N/A	#N/A	#N/A	#N/A
BOCA-UK::CGP_donor_1691152	Whitelist	FALSE	BOCA-UK	NA	CGP_donor_1691152	DO52588	sarcoma	yellow	fc99b734-7f61-88d1-e040-11ac0c482e88	fc99b734-7f61-88d1-e040-11ac0c482e88		0	NA	NA	NA	NA	NA	NA	NA	./.:2:1	./.:2:1	./.:2:1	./.:2:1	./.:2:1	./.:2:1	./.:2:1	NA	no	no	no	no	NA	#N/A	#N/A	#N/A	#N/A	#N/A	#N/A	#N/A	#N/A	#N/A	#N/A	#N/A	#N/A
BOCA-UK::CGP_donor_1691153	Whitelist	FALSE	BOCA-UK	NA	CGP_donor_1691153	DO52589	sarcoma	yellow	fc99bbb0-e5c7-fb9e-e040-11ac0d4807e1	fc99bbb0-e5c7-fb9e-e040-11ac0d4807e1		0	NA	NA	NA	NA	NA	NA	NA	./.:2:1	./.:2:1	./.:2:1	./.:2:1	./.:2:1	./.:2:1	./.:2:1	NA	no	no	no	no	NA	#N/A	#N/A	#N/A	#N/A	#N/A	#N/A	#N/A	#N/A	#N/A	#N/A	#N/A	#N/A
BOCA-UK::CGP_donor_1691154	Whitelist	FALSE	BOCA-UK	NA	CGP_donor_1691154	DO52590	sarcoma	yellow	fc968a86-32e3-ee88-e040-11ac0d487adb	fc968a86-32e3-ee88-e040-11ac0d487adb		0	NA	NA	NA	NA	NA	NA	NA	./.:1:0	./.:3:1	./.:2:1	./.:3:1	./.:2:1	./.:2:1	./.:2:1	NA	no	no	no	no	NA	#N/A	#N/A	#N/A	#N/A	#N/A	#N/A	#N/A	#N/A	#N/A	#N/A	#N/A	#N/A
BOCA-UK::CGP_donor_1691205	Whitelist	FALSE	BOCA-UK	NA	CGP_donor_1691205	DO52591	sarcoma	yellow	f8425828-5b0f-23a8-e040-11ac0d484128	f8425828-5b0f-23a8-e040-11ac0d484128		0	NA	NA	NA	NA	NA	NA	NA	./.:1:0	./.:1:0	./.:1:0	./.:1:0	./.:2:1	./.:2:1	./.:2:1	NA	no	no	no	no	NA	#N/A	#N/A	#N/A	#N/A	#N/A	#N/A	#N/A	#N/A	#N/A	#N/A	#N/A	#N/A
BOCA-UK::CGP_donor_1691206	Whitelist	FALSE	BOCA-UK	NA	CGP_donor_1691206	DO52592	sarcoma	yellow	f8572359-f29a-5945-e040-11ac0d4821cf	f8572359-f29a-5945-e040-11ac0d4821cf		0	NA	NA	NA	NA	NA	NA	NA	./.:3:1	./.:2:1	./.:2:1	./.:2:1	./.:2:1	./.:2:1	./.:2:1	NA	no	no	no	no	NA	#N/A	#N/A	#N/A	#N/A	#N/A	#N/A	#N/A	#N/A	#N/A	#N/A	#N/A	#N/A
BOCA-UK::CGP_donor_1691207	Whitelist	FALSE	BOCA-UK	NA	CGP_donor_1691207	DO52593	sarcoma	yellow	f86ae246-2492-9785-e040-11ac0d4813b0	f86ae246-2492-9785-e040-11ac0d4813b0		0	NA	NA	NA	NA	NA	NA	NA	./.:1:0	./.:3:1	./.:2:1	./.:2:1	./.:4:2	./.:3:1	./.:3:1	NA	no	no	no	no	NA	#N/A	#N/A	#N/A	#N/A	#N/A	#N/A	#N/A	#N/A	#N/A	#N/A	#N/A	#N/A
BOCA-UK::CGP_donor_1691208	Whitelist	FALSE	BOCA-UK	NA	CGP_donor_1691208	DO52594	sarcoma	yellow	f87e94a9-ef37-fcba-e040-11ac0c482332	f87e94a9-ef37-fcba-e040-11ac0c482332		0	NA	NA	NA	NA	NA	NA	NA	./.:3:1	./.:2:1	./.:1:0	./.:2:1	./.:2:1	./.:2:1	./.:2:1	NA	no	no	no	no	NA	#N/A	#N/A	#N/A	#N/A	#N/A	#N/A	#N/A	#N/A	#N/A	#N/A	#N/A	#N/A
BOCA-UK::CGP_donor_1691209	Whitelist	FALSE	BOCA-UK	NA	CGP_donor_1691209	DO52595	sarcoma	yellow	f82d213f-bc06-5b51-e040-11ac0c48687e	f82d213f-bc06-5b51-e040-11ac0c48687e		0	NA	NA	NA	NA	NA	NA	NA	./.:1:0	./.:2:1	./.:2:1	./.:2:1	./.:3:1	./.:1:0	./.:1:0	NA	no	no	no	no	NA	#N/A	#N/A	#N/A	#N/A	#N/A	#N/A	#N/A	#N/A	#N/A	#N/A	#N/A	#N/A
BOCA-UK::CGP_donor_1691210	Whitelist	FALSE	BOCA-UK	NA	CGP_donor_1691210	DO52596	sarcoma	yellow	f843ed5c-0336-3d33-e040-11ac0d48478c	f843ed5c-0336-3d33-e040-11ac0d48478c		0	NA	NA	NA	NA	NA	NA	NA	./.:4:2	./.:4:2	./.:4:2	./.:4:2	./.:8:2	./.:2:0	./.:2:0	NA	no	no	no	no	NA	#N/A	#N/A	#N/A	#N/A	#N/A	#N/A	#N/A	#N/A	#N/A	#N/A	#N/A	#N/A
BOCA-UK::CGP_donor_1691211	Whitelist	FALSE	BOCA-UK	NA	CGP_donor_1691211	DO52597	sarcoma	yellow	f8593ac0-9480-22a0-e040-11ac0d48697a	f8593ac0-9480-22a0-e040-11ac0d48697a		0	NA	NA	NA	NA	NA	NA	NA	./.:7:2	./.:2:0	./.:3:1	./.:2:0	./.:4:2	./.:5:2	./.:5:2	NA	5:1295269_G]5:1345322]	no	5:1345323_G]5:1295268]	no	NA	#N/A	#N/A	#N/A	#N/A	#N/A	#N/A	#N/A	#N/A	#N/A	#N/A	#N/A	#N/A
BOCA-UK::CGP_donor_1691212	Whitelist	FALSE	BOCA-UK	NA	CGP_donor_1691212	DO52598	sarcoma	yellow	f86b6ba2-8f4b-ee53-e040-11ac0d485904	f86b6ba2-8f4b-ee53-e040-11ac0d485904		0	NA	NA	NA	NA	NA	NA	NA	./.:5:2	./.:4:2	./.:2:0	./.:4:2	./.:4:2	./.:8:2	./.:8:2	NA	no	no	no	no	NA	#N/A	#N/A	#N/A	#N/A	#N/A	#N/A	#N/A	#N/A	#N/A	#N/A	#N/A	#N/A
BOCA-UK::CGP_donor_1691213	Whitelist	FALSE	BOCA-UK	NA	CGP_donor_1691213	DO52599	sarcoma	yellow	f87d7c27-eeef-920e-e040-11ac0d48388d	f87d7c27-eeef-920e-e040-11ac0d48388d		0	NA	NA	NA	NA	NA	NA	NA	./.:4:2	./.:2:0	./.:3:1	./.:17:2	./.:25:2	./.:2:0	./.:2:0	NA	no	no	no	no	NA	#N/A	#N/A	#N/A	#N/A	#N/A	#N/A	#N/A	#N/A	#N/A	#N/A	#N/A	#N/A
BOCA-UK::CGP_donor_1691214	Whitelist	FALSE	BOCA-UK	NA	CGP_donor_1691214	DO52600	sarcoma	yellow	f82d2146-70f5-8114-e040-11ac0d483e50	f82d2146-70f5-8114-e040-11ac0d483e50		0	NA	NA	NA	NA	NA	NA	NA	./.:5:2	./.:5:2	./.:5:2	./.:5:2	./.:5:2	./.:5:2	./.:5:2	NA	no	no	no	no	NA	#N/A	#N/A	#N/A	#N/A	#N/A	#N/A	#N/A	#N/A	#N/A	#N/A	#N/A	#N/A
BOCA-UK::CGP_donor_1691215	Whitelist	FALSE	BOCA-UK	NA	CGP_donor_1691215	DO52601	sarcoma	yellow	f841c488-6b8d-6645-e040-11ac0c481418	f841c488-6b8d-6645-e040-11ac0c481418		0	NA	NA	NA	NA	NA	NA	NA	./.:2:1	./.:2:1	./.:1:0	./.:2:1	./.:2:1	./.:2:1	./.:2:1	NA	no	no	no	no	NA	#N/A	#N/A	#N/A	#N/A	#N/A	#N/A	#N/A	#N/A	#N/A	#N/A	#N/A	#N/A
BOCA-UK::CGP_donor_1691216	Whitelist	FALSE	BOCA-UK	NA	CGP_donor_1691216	DO52602	sarcoma	yellow	f854ae3f-356d-f0ad-e040-11ac0c485dae	f854ae3f-356d-f0ad-e040-11ac0c485dae		0	NA	NA	NA	NA	NA	NA	NA	./.:2:1	./.:2:1	./.:2:1	./.:13:1	./.:2:1	./.:1:0	./.:1:0	NA	no	no	no	no	NA	#N/A	#N/A	#N/A	#N/A	#N/A	#N/A	#N/A	#N/A	#N/A	#N/A	#N/A	#N/A
BOCA-UK::CGP_donor_1691217	Whitelist	FALSE	BOCA-UK	NA	CGP_donor_1691217	DO52603	sarcoma	yellow	f86975a2-78a4-ef8c-e040-11ac0c4809da	f86975a2-78a4-ef8c-e040-11ac0c4809da		0	NA	NA	NA	NA	NA	NA	NA	./.:4:2	./.:3:1	./.:3:1	./.:3:1	./.:4:1	./.:3:1	./.:3:1	NA	no	no	no	no	NA	#N/A	#N/A	#N/A	#N/A	#N/A	#N/A	#N/A	#N/A	#N/A	#N/A	#N/A	#N/A
BOCA-UK::CGP_donor_1841267	Whitelist	FALSE	BOCA-UK	NA	CGP_donor_1841267	DO52604	sarcoma	yellow	fc969f27-bdc6-cd03-e040-11ac0c48577e	fc969f27-bdc6-cd03-e040-11ac0c48577e		0	NA	NA	NA	NA	NA	NA	NA	./.:3:1	./.:4:2	./.:4:2	./.:4:2	./.:4:2	./.:2:1	./.:2:1	NA	no	no	no	no	NA	#N/A	#N/A	#N/A	#N/A	#N/A	#N/A	#N/A	#N/A	#N/A	#N/A	#N/A	#N/A
BRCA-EU::CGP_donor_1163904	Whitelist	FALSE	BRCA-EU	NA	CGP_donor_1163904	DO217826	breast	pink	fc8130df-1f21-c8f9-e040-11ac0d485dfc	fc8130df-1f21-c8f9-e040-11ac0d485dfc		0	NA	NA	NA	NA	NA	NA	NA	./.:4:1	./.:6:3	./.:6:3	./.:6:3	./.:6:3	./.:4:2	./.:4:2	NA	no	no	no	no	NA	#N/A	#N/A	#N/A	#N/A	#N/A	#N/A	#N/A	#N/A	#N/A	#N/A	#N/A	#N/A
BRCA-EU::CGP_donor_1186987	Whitelist	FALSE	BRCA-EU	NA	CGP_donor_1186987	DO217939	breast	pink	f7b847e5-0f5d-69b4-e040-11ac0c4845fe	f7b847e5-0f5d-69b4-e040-11ac0c4845fe		0	NA	NA	NA	NA	NA	NA	NA	./.:2:1	./.:2:1	./.:2:1	./.:2:1	./.:2:1	./.:2:1	./.:2:1	NA	no	no	no	no	NA	#N/A	#N/A	#N/A	#N/A	#N/A	#N/A	#N/A	#N/A	#N/A	#N/A	#N/A	#N/A
BRCA-EU::CGP_donor_1186990	Whitelist	FALSE	BRCA-EU	NA	CGP_donor_1186990	DO218173	breast	pink	f7c7373c-1972-4968-e040-11ac0d486e80	f7c7373c-1972-4968-e040-11ac0d486e80		0	NA	NA	NA	NA	NA	NA	NA	./.:3:1	./.:2:1	./.:2:1	./.:2:1	./.:2:1	./.:2:1	./.:2:1	NA	no	no	no	no	NA	#N/A	#N/A	#N/A	#N/A	#N/A	#N/A	#N/A	#N/A	#N/A	#N/A	#N/A	#N/A
BRCA-EU::CGP_donor_1187025	Whitelist	FALSE	BRCA-EU	NA	CGP_donor_1187025	DO220821	breast	pink	fc81312a-d451-38fb-e040-11ac0c4832a4	fc81312a-d451-38fb-e040-11ac0c4832a4		0	NA	NA	NA	NA	NA	NA	NA	./.:2:1	./.:2:1	./.:2:1	./.:2:1	./.:2:1	./.:2:1	./.:2:1	NA	no	no	no	no	NA	#N/A	#N/A	#N/A	#N/A	#N/A	#N/A	#N/A	#N/A	#N/A	#N/A	#N/A	#N/A
BRCA-EU::CGP_donor_1230754	Whitelist	FALSE	BRCA-EU	NA	CGP_donor_1230754	DO218065	breast	pink	fc8130df-e399-e34d-e040-11ac0c483279	fc8130df-e399-e34d-e040-11ac0c483279		0	NA	NA	NA	NA	NA	NA	NA	./.:4:2	./.:6:3	./.:4:2	./.:6:3	./.:4:2	./.:4:2	./.:4:2	NA	no	no	no	no	NA	#N/A	#N/A	#N/A	#N/A	#N/A	#N/A	#N/A	#N/A	#N/A	#N/A	#N/A	#N/A
BRCA-EU::CGP_donor_1230755	Whitelist	FALSE	BRCA-EU	NA	CGP_donor_1230755	DO220822	breast	pink	fc8130df-2628-304a-e040-11ac0d485dfa	fc8130df-2628-304a-e040-11ac0d485dfa		0	NA	NA	NA	NA	NA	NA	NA	./.:2:1	./.:2:1	./.:2:1	./.:2:1	./.:3:1	./.:2:1	./.:2:1	NA	no	no	no	no	NA	#N/A	#N/A	#N/A	#N/A	#N/A	#N/A	#N/A	#N/A	#N/A	#N/A	#N/A	#N/A
BRCA-EU::CGP_donor_1230796	Whitelist	FALSE	BRCA-EU	NA	CGP_donor_1230796	DO217908	breast	pink	f7d7b3db-02af-61cb-e040-11ac0c480c03	f7d7b3db-02af-61cb-e040-11ac0c480c03		0	NA	NA	NA	NA	NA	NA	NA	./.:2:1	./.:2:1	./.:2:1	./.:2:1	./.:2:1	./.:2:1	./.:2:1	NA	no	no	no	no	NA	#N/A	#N/A	#N/A	#N/A	#N/A	#N/A	#N/A	#N/A	#N/A	#N/A	#N/A	#N/A
BRCA-EU::CGP_donor_1230797	Whitelist	FALSE	BRCA-EU	NA	CGP_donor_1230797	DO218121	breast	pink	f7ed28a6-8f5f-e87b-e040-11ac0c48120e	f7ed28a6-8f5f-e87b-e040-11ac0c48120e		0	NA	NA	NA	NA	NA	NA	NA	./.:3:1	./.:5:2	./.:4:1	./.:5:2	./.:6:3	./.:3:1	./.:3:1	NA	no	no	no	no	NA	#N/A	#N/A	#N/A	#N/A	#N/A	#N/A	#N/A	#N/A	#N/A	#N/A	#N/A	#N/A
BRCA-EU::CGP_donor_1232859	Whitelist	FALSE	BRCA-EU	NA	CGP_donor_1232859	DO218742	breast	pink	fc8130e0-08dd-b996-e040-11ac0c48327b	fc8130e0-08dd-b996-e040-11ac0c48327b		0	NA	NA	NA	NA	NA	NA	NA	./.:2:1	./.:13:1	./.:2:1	./.:3:1	./.:7:0	./.:1:0	./.:1:0	NA	no	no	no	no	NA	#N/A	#N/A	#N/A	#N/A	#N/A	#N/A	#N/A	#N/A	#N/A	#N/A	#N/A	#N/A
BRCA-EU::CGP_donor_1234120	Whitelist	FALSE	BRCA-EU	NA	CGP_donor_1234120	DO218269	breast	pink	fc8130e0-a38a-23b9-e040-11ac0c48327f	fc8130e0-a38a-23b9-e040-11ac0c48327f		0	NA	NA	NA	NA	NA	NA	NA	./.:5:1	./.:5:2	./.:5:0	./.:4:1	./.:5:2	./.:4:2	./.:4:2	NA	no	no	no	no	NA	#N/A	#N/A	#N/A	#N/A	#N/A	#N/A	#N/A	#N/A	#N/A	#N/A	#N/A	#N/A
BRCA-EU::CGP_donor_1234121	Whitelist	FALSE	BRCA-EU	NA	CGP_donor_1234121	DO218502	breast	pink	fc81312a-99ae-7672-e040-11ac0c4832a2	fc81312a-99ae-7672-e040-11ac0c4832a2		0	NA	NA	NA	NA	NA	NA	NA	./.:2:1	./.:2:1	./.:1:0	./.:2:1	./.:2:1	./.:1:0	./.:1:0	NA	no	no	no	no	NA	#N/A	#N/A	#N/A	#N/A	#N/A	#N/A	#N/A	#N/A	#N/A	#N/A	#N/A	#N/A
BRCA-EU::CGP_donor_1234122	Whitelist	FALSE	BRCA-EU	NA	CGP_donor_1234122	DO218698	breast	pink	f7fdda4f-7bf7-ede7-e040-11ac0c486e57	f7fdda4f-7bf7-ede7-e040-11ac0c486e57		0	NA	NA	NA	NA	NA	NA	NA	./.:2:1	./.:2:1	./.:1:0	./.:2:1	./.:2:1	./.:2:1	./.:2:1	NA	no	no	no	no	NA	#N/A	#N/A	#N/A	#N/A	#N/A	#N/A	#N/A	#N/A	#N/A	#N/A	#N/A	#N/A
BRCA-EU::CGP_donor_1234123	Whitelist	FALSE	BRCA-EU	NA	CGP_donor_1234123	DO217844	breast	pink	fc8130e0-096a-b991-e040-11ac0c48327d	fc8130e0-096a-b991-e040-11ac0c48327d		0	NA	NA	NA	NA	NA	NA	NA	./.:4:2	./.:4:2	./.:4:2	./.:4:2	./.:4:2	./.:4:2	./.:4:2	NA	no	no	no	no	NA	#N/A	#N/A	#N/A	#N/A	#N/A	#N/A	#N/A	#N/A	#N/A	#N/A	#N/A	#N/A
BRCA-EU::CGP_donor_1234124	Whitelist	FALSE	BRCA-EU	NA	CGP_donor_1234124	DO218060	breast	pink	f7b84b5d-8f28-e6b7-e040-11ac0c484704	f7b84b5d-8f28-e6b7-e040-11ac0c484704		0	NA	NA	NA	NA	NA	NA	NA	./.:5:2	./.:5:2	./.:5:2	./.:5:2	./.:5:2	./.:5:2	./.:5:2	NA	no	no	no	no	NA	#N/A	#N/A	#N/A	#N/A	#N/A	#N/A	#N/A	#N/A	#N/A	#N/A	#N/A	#N/A
BRCA-EU::CGP_donor_1234129	Whitelist	FALSE	BRCA-EU	NA	CGP_donor_1234129	DO218059	breast	pink	f7d128d2-3964-e3bc-e040-11ac0d481667	f7d128d2-3964-e3bc-e040-11ac0d481667		0	NA	NA	NA	NA	NA	NA	NA	./.:2:1	./.:2:1	./.:5:2	./.:2:1	./.:2:1	./.:2:1	./.:2:1	NA	no	no	no	no	NA	#N/A	#N/A	#N/A	#N/A	#N/A	#N/A	#N/A	#N/A	#N/A	#N/A	#N/A	#N/A
BRCA-EU::CGP_donor_1333047	Whitelist	FALSE	BRCA-EU	NA	CGP_donor_1333047	DO218212	breast	pink	fc8130df-30a5-3e6a-e040-11ac0d485de2	fc8130df-30a5-3e6a-e040-11ac0d485de2		0	NA	NA	NA	NA	NA	NA	NA	./.:1:0	./.:2:1	./.:2:1	./.:2:1	./.:6:1	./.:1:0	./.:1:0	NA	no	no	no	no	NA	#N/A	#N/A	#N/A	#N/A	#N/A	#N/A	#N/A	#N/A	#N/A	#N/A	#N/A	#N/A
BRCA-EU::CGP_donor_1333048	Whitelist	FALSE	BRCA-EU	NA	CGP_donor_1333048	DO218419	breast	pink	fc8130df-2211-cfcc-e040-11ac0d485dde	fc8130df-2211-cfcc-e040-11ac0d485dde		0	NA	NA	NA	NA	NA	NA	NA	./.:2:1	./.:3:1	./.:2:1	./.:3:1	./.:5:1	./.:2:1	./.:2:1	NA	no	no	no	no	NA	#N/A	#N/A	#N/A	#N/A	#N/A	#N/A	#N/A	#N/A	#N/A	#N/A	#N/A	#N/A
BRCA-EU::CGP_donor_1337214	Whitelist	FALSE	BRCA-EU	NA	CGP_donor_1337214	DO218150	breast	pink	f7e4a2a8-093d-9e36-e040-11ac0d480c7d	f7e4a2a8-093d-9e36-e040-11ac0d480c7d		0	NA	NA	NA	NA	NA	NA	NA	./.:3:1	./.:2:1	./.:2:1	./.:2:1	./.:3:1	./.:2:1	./.:2:1	NA	no	no	no	no	NA	#N/A	#N/A	#N/A	#N/A	#N/A	#N/A	#N/A	#N/A	#N/A	#N/A	#N/A	#N/A
BRCA-EU::CGP_donor_1337217	Whitelist	FALSE	BRCA-EU	NA	CGP_donor_1337217	DO218796	breast	pink	f7f3e156-0dde-72b9-e040-11ac0d48542c	f7f3e156-0dde-72b9-e040-11ac0d48542c		0	NA	NA	NA	NA	NA	NA	NA	./.:5:2	./.:5:2	./.:44:14	./.:4:2	./.:5:2	./.:2:0	./.:2:0	NA	no	no	no	no	NA	#N/A	#N/A	#N/A	#N/A	#N/A	#N/A	#N/A	#N/A	#N/A	#N/A	#N/A	#N/A
BRCA-EU::CGP_donor_1337218	Whitelist	FALSE	BRCA-EU	NA	CGP_donor_1337218	DO217934	breast	pink	f809247c-2bab-ab06-e040-11ac0d482b8a	f809247c-2bab-ab06-e040-11ac0d482b8a		0	NA	NA	NA	NA	NA	NA	NA	./.:2:1	./.:2:1	./.:2:1	./.:2:1	./.:3:1	./.:2:1	./.:2:1	NA	no	no	no	no	NA	#N/A	#N/A	#N/A	#N/A	#N/A	#N/A	#N/A	#N/A	#N/A	#N/A	#N/A	#N/A
BRCA-EU::CGP_donor_1337220	Whitelist	FALSE	BRCA-EU	NA	CGP_donor_1337220	DO217786	breast	pink	fc8130df-6977-7704-e040-11ac0d485de4	fc8130df-6977-7704-e040-11ac0d485de4		0	NA	NA	NA	NA	NA	NA	NA	./.:4:2	./.:4:2	./.:4:2	./.:4:2	./.:6:3	./.:4:2	./.:4:2	NA	no	no	no	no	NA	#N/A	#N/A	#N/A	#N/A	#N/A	#N/A	#N/A	#N/A	#N/A	#N/A	#N/A	#N/A
BRCA-EU::CGP_donor_1337222	Whitelist	FALSE	BRCA-EU	NA	CGP_donor_1337222	DO218205	breast	pink	f7b84bac-f161-9eee-e040-11ac0c4847ed	f7b84bac-f161-9eee-e040-11ac0c4847ed		0	NA	NA	NA	NA	NA	NA	NA	./.:4:2	./.:4:2	./.:2:1	./.:4:2	./.:4:2	./.:4:2	./.:4:2	NA	no	no	no	no	NA	#N/A	#N/A	#N/A	#N/A	#N/A	#N/A	#N/A	#N/A	#N/A	#N/A	#N/A	#N/A
BRCA-EU::CGP_donor_1337223	Whitelist	FALSE	BRCA-EU	NA	CGP_donor_1337223	DO218428	breast	pink	fc8130e0-a538-dda3-e040-11ac0c483264	fc8130e0-a538-dda3-e040-11ac0c483264		0	NA	NA	NA	NA	NA	NA	NA	./.:4:2	./.:4:2	./.:5:0	./.:4:2	./.:5:2	./.:4:2	./.:4:2	NA	no	no	no	no	NA	#N/A	#N/A	#N/A	#N/A	#N/A	#N/A	#N/A	#N/A	#N/A	#N/A	#N/A	#N/A
BRCA-EU::CGP_donor_1337225	Whitelist	FALSE	BRCA-EU	NA	CGP_donor_1337225	DO217787	breast	pink	f7c6a336-3126-7580-e040-11ac0c485971	f7c6a336-3126-7580-e040-11ac0c485971		0	NA	NA	NA	NA	NA	NA	NA	./.:3:1	./.:2:1	./.:2:1	./.:2:1	./.:2:1	./.:2:1	./.:2:1	NA	no	no	no	no	NA	#N/A	#N/A	#N/A	#N/A	#N/A	#N/A	#N/A	#N/A	#N/A	#N/A	#N/A	#N/A
BRCA-EU::CGP_donor_1337226	Whitelist	FALSE	BRCA-EU	NA	CGP_donor_1337226	DO217987	breast	pink	f7d70fac-c76f-399e-e040-11ac0c482f9c	f7d70fac-c76f-399e-e040-11ac0c482f9c		0	NA	NA	NA	NA	NA	NA	NA	./.:3:1	./.:4:2	./.:3:0	./.:4:2	./.:8:2	./.:4:2	./.:4:2	NA	no	no	no	no	NA	#N/A	#N/A	#N/A	#N/A	#N/A	#N/A	#N/A	#N/A	#N/A	#N/A	#N/A	#N/A
BRCA-EU::CGP_donor_1337231	Whitelist	FALSE	BRCA-EU	NA	CGP_donor_1337231	DO218828	breast	pink	f7e7b258-b4b2-e6c5-e040-11ac0d486773	f7e7b258-b4b2-e6c5-e040-11ac0d486773		0	NA	NA	NA	NA	NA	NA	NA	./.:3:1	./.:4:2	./.:2:0	./.:4:2	./.:6:3	./.:1:0	./.:1:0	NA	no	no	no	no	NA	#N/A	#N/A	#N/A	#N/A	#N/A	#N/A	#N/A	#N/A	#N/A	#N/A	#N/A	#N/A
BRCA-EU::CGP_donor_1337236	Whitelist	FALSE	BRCA-EU	NA	CGP_donor_1337236	DO218827	breast	pink	f7f6619b-fae8-3381-e040-11ac0c483f78	f7f6619b-fae8-3381-e040-11ac0c483f78		0	NA	NA	NA	NA	NA	NA	NA	./.:2:1	./.:2:1	./.:2:1	./.:2:1	./.:2:1	./.:2:1	./.:2:1	NA	no	no	no	no	NA	#N/A	#N/A	#N/A	#N/A	#N/A	#N/A	#N/A	#N/A	#N/A	#N/A	#N/A	#N/A
BRCA-EU::CGP_donor_1337237	Whitelist	FALSE	BRCA-EU	NA	CGP_donor_1337237	DO217962	breast	pink	f7b84c09-15d4-3046-e040-11ac0c4847ff	f7b84c09-15d4-3046-e040-11ac0c4847ff		0	NA	NA	NA	NA	NA	NA	NA	./.:2:1	./.:2:1	./.:2:1	./.:2:1	./.:3:1	./.:2:1	./.:2:1	NA	no	no	no	no	NA	#N/A	#N/A	#N/A	#N/A	#N/A	#N/A	#N/A	#N/A	#N/A	#N/A	#N/A	#N/A
BRCA-EU::CGP_donor_1337238	Whitelist	FALSE	BRCA-EU	NA	CGP_donor_1337238	DO218182	breast	pink	f7c6486a-bb08-f77a-e040-11ac0c482953	f7c6486a-bb08-f77a-e040-11ac0c482953		0	NA	NA	NA	NA	NA	NA	NA	./.:2:1	./.:2:1	./.:2:1	./.:2:1	./.:2:1	./.:2:1	./.:2:1	NA	no	no	no	no	NA	#N/A	#N/A	#N/A	#N/A	#N/A	#N/A	#N/A	#N/A	#N/A	#N/A	#N/A	#N/A
BRCA-EU::CGP_donor_1337240	Whitelist	FALSE	BRCA-EU	NA	CGP_donor_1337240	DO220820	breast	pink	f7d77a03-28a0-f446-e040-11ac0c4866fb	f7d77a03-28a0-f446-e040-11ac0c4866fb		0	NA	NA	NA	NA	NA	NA	NA	./.:2:1	./.:2:1	./.:2:1	./.:2:1	./.:2:1	./.:2:1	./.:2:1	NA	no	no	no	no	NA	#N/A	#N/A	#N/A	#N/A	#N/A	#N/A	#N/A	#N/A	#N/A	#N/A	#N/A	#N/A
BRCA-EU::CGP_donor_1337241	Whitelist	FALSE	BRCA-EU	NA	CGP_donor_1337241	DO218388	breast	pink	f7e7d61f-e2dc-b523-e040-11ac0c482000	f7e7d61f-e2dc-b523-e040-11ac0c482000		0	NA	NA	NA	NA	NA	NA	NA	./.:3:1	./.:2:1	./.:2:1	./.:2:1	./.:2:1	./.:2:1	./.:2:1	NA	no	no	no	no	NA	#N/A	#N/A	#N/A	#N/A	#N/A	#N/A	#N/A	#N/A	#N/A	#N/A	#N/A	#N/A
BRCA-EU::CGP_donor_1347723	Whitelist	FALSE	BRCA-EU	NA	CGP_donor_1347723	DO218656	breast	pink	fc8130df-6860-7677-e040-11ac0d485ddc	fc8130df-6860-7677-e040-11ac0d485ddc		0	NA	NA	NA	NA	NA	NA	NA	./.:4:2	./.:4:2	./.:4:2	./.:4:2	./.:11:5	./.:5:2	./.:5:2	NA	no	no	no	no	NA	#N/A	#N/A	#N/A	#N/A	#N/A	#N/A	#N/A	#N/A	#N/A	#N/A	#N/A	#N/A
BRCA-EU::CGP_donor_1347731	Whitelist	FALSE	BRCA-EU	NA	CGP_donor_1347731	DO217788	breast	pink	fc8130df-2e39-3814-e040-11ac0d485de0	fc8130df-2e39-3814-e040-11ac0d485de0		0	NA	NA	NA	NA	NA	NA	NA	./.:2:1	./.:2:1	./.:3:1	./.:2:1	./.:2:1	./.:2:1	./.:2:1	NA	no	no	no	no	NA	#N/A	#N/A	#N/A	#N/A	#N/A	#N/A	#N/A	#N/A	#N/A	#N/A	#N/A	#N/A
BRCA-EU::CGP_donor_1347742	Whitelist	FALSE	BRCA-EU	NA	CGP_donor_1347742	DO218651	breast	pink	fc8130e0-a94d-d9d0-e040-11ac0c483262	fc8130e0-a94d-d9d0-e040-11ac0c483262		0	NA	NA	NA	NA	NA	NA	NA	./.:3:1	./.:2:1	./.:1:0	./.:2:1	./.:2:1	./.:1:0	./.:1:0	NA	no	no	no	no	NA	#N/A	#N/A	#N/A	#N/A	#N/A	#N/A	#N/A	#N/A	#N/A	#N/A	#N/A	#N/A
BRCA-EU::CGP_donor_1347751	Whitelist	FALSE	BRCA-EU	NA	CGP_donor_1347751	DO218168	breast	pink	fc8130df-35ac-2304-e040-11ac0d485dda	fc8130df-35ac-2304-e040-11ac0d485dda		0	NA	NA	NA	NA	NA	NA	NA	./.:2:1	./.:3:1	./.:2:1	./.:2:1	./.:1:0	./.:1:0	./.:1:0	NA	no	no	no	no	NA	#N/A	#N/A	#N/A	#N/A	#N/A	#N/A	#N/A	#N/A	#N/A	#N/A	#N/A	#N/A
BRCA-EU::CGP_donor_1347756	Whitelist	FALSE	BRCA-EU	NA	CGP_donor_1347756	DO218167	breast	pink	fc8130e0-0fde-b756-e040-11ac0c48328b	fc8130e0-0fde-b756-e040-11ac0c48328b		0	NA	NA	NA	NA	NA	NA	NA	./.:2:1	./.:2:1	./.:2:1	./.:2:1	./.:2:0	./.:2:1	./.:2:1	NA	no	no	no	no	NA	#N/A	#N/A	#N/A	#N/A	#N/A	#N/A	#N/A	#N/A	#N/A	#N/A	#N/A	#N/A
BRCA-EU::CGP_donor_1353426	Whitelist	FALSE	BRCA-EU	NA	CGP_donor_1353426	DO218506	breast	pink	fc8130e0-0bc1-bba7-e040-11ac0c483289	fc8130e0-0bc1-bba7-e040-11ac0c483289		0	NA	NA	NA	NA	NA	NA	NA	./.:4:2	./.:2:1	./.:3:1	./.:2:1	./.:3:1	./.:1:0	./.:1:0	NA	no	no	no	no	NA	#N/A	#N/A	#N/A	#N/A	#N/A	#N/A	#N/A	#N/A	#N/A	#N/A	#N/A	#N/A
BRCA-EU::CGP_donor_1353427	Whitelist	FALSE	BRCA-EU	NA	CGP_donor_1353427	DO218709	breast	pink	fc8130e0-0f1a-b6eb-e040-11ac0c48328f	fc8130e0-0f1a-b6eb-e040-11ac0c48328f		0	NA	NA	NA	NA	NA	NA	NA	./.:1:0	./.:4:0	./.:4:2	./.:4:0	./.:7:3	./.:1:0	./.:1:0	NA	no	no	no	no	NA	#N/A	#N/A	#N/A	#N/A	#N/A	#N/A	#N/A	#N/A	#N/A	#N/A	#N/A	#N/A
BRCA-EU::CGP_donor_1353428	Whitelist	FALSE	BRCA-EU	NA	CGP_donor_1353428	DO220823	breast	pink	fc8130df-8ec8-5b1e-e040-11ac0d485e06	fc8130df-8ec8-5b1e-e040-11ac0d485e06		0	NA	NA	NA	NA	NA	NA	NA	./.:2:0	./.:2:0	./.:2:0	./.:2:0	./.:1:0	./.:2:0	./.:2:0	NA	no	no	no	no	NA	#N/A	#N/A	#N/A	#N/A	#N/A	#N/A	#N/A	#N/A	#N/A	#N/A	#N/A	#N/A
BRCA-EU::CGP_donor_1353429	Whitelist	FALSE	BRCA-EU	NA	CGP_donor_1353429	DO218062	breast	pink	fc8130df-8e4e-586b-e040-11ac0d485e08	fc8130df-8e4e-586b-e040-11ac0d485e08		0	NA	NA	NA	NA	NA	NA	NA	./.:2:1	./.:2:1	./.:2:1	./.:2:1	./.:5:1	./.:2:1	./.:2:1	NA	no	no	no	no	NA	#N/A	#N/A	#N/A	#N/A	#N/A	#N/A	#N/A	#N/A	#N/A	#N/A	#N/A	#N/A
BRCA-EU::CGP_donor_1353434	Whitelist	FALSE	BRCA-EU	NA	CGP_donor_1353434	DO218684	breast	pink	fc8130df-90ba-5d94-e040-11ac0d485e0c	fc8130df-90ba-5d94-e040-11ac0d485e0c		0	NA	NA	NA	NA	NA	NA	NA	./.:2:1	./.:3:1	./.:2:1	./.:2:1	./.:8:2	./.:2:1	./.:2:1	NA	no	no	no	no	NA	#N/A	#N/A	#N/A	#N/A	#N/A	#N/A	#N/A	#N/A	#N/A	#N/A	#N/A	#N/A
BRCA-EU::CGP_donor_1364028	Whitelist	FALSE	BRCA-EU	NA	CGP_donor_1364028	DO218254	breast	pink	fc8130df-897d-5404-e040-11ac0d485e0a	fc8130df-897d-5404-e040-11ac0d485e0a		0	NA	NA	NA	NA	NA	NA	NA	./.:3:1	./.:2:1	./.:3:1	./.:2:1	./.:3:1	./.:2:1	./.:2:1	NA	no	no	no	no	NA	#N/A	#N/A	#N/A	#N/A	#N/A	#N/A	#N/A	#N/A	#N/A	#N/A	#N/A	#N/A
BRCA-EU::CGP_donor_1364029	Whitelist	FALSE	BRCA-EU	NA	CGP_donor_1364029	DO218478	breast	pink	fc8130e0-0bfa-bba4-e040-11ac0c48328d	fc8130e0-0bfa-bba4-e040-11ac0c48328d		0	NA	NA	NA	NA	NA	NA	NA	./.:2:1	./.:2:1	./.:3:1	./.:2:1	./.:2:1	./.:2:1	./.:2:1	NA	no	no	no	no	NA	#N/A	#N/A	#N/A	#N/A	#N/A	#N/A	#N/A	#N/A	#N/A	#N/A	#N/A	#N/A
BRCA-EU::CGP_donor_1364033	Whitelist	FALSE	BRCA-EU	NA	CGP_donor_1364033	DO217907	breast	pink	fc8130e0-0e1f-b54d-e040-11ac0c48326c	fc8130e0-0e1f-b54d-e040-11ac0c48326c		0	NA	NA	NA	NA	NA	NA	NA	./.:3:1	./.:25:3	./.:3:1	./.:3:0	./.:5:2	./.:2:0	./.:2:0	NA	no	no	no	no	NA	#N/A	#N/A	#N/A	#N/A	#N/A	#N/A	#N/A	#N/A	#N/A	#N/A	#N/A	#N/A
BRCA-EU::CGP_donor_1374616	Whitelist	FALSE	BRCA-EU	NA	CGP_donor_1374616	DO218404	breast	pink	fc8130df-2d5f-3b53-e040-11ac0d485dee	fc8130df-2d5f-3b53-e040-11ac0d485dee		0	NA	NA	NA	NA	NA	NA	NA	./.:2:1	./.:2:1	./.:1:0	./.:2:1	./.:4:1	./.:1:0	./.:1:0	NA	no	no	no	no	NA	#N/A	#N/A	#N/A	#N/A	#N/A	#N/A	#N/A	#N/A	#N/A	#N/A	#N/A	#N/A
BRCA-EU::CGP_donor_1374617	Whitelist	FALSE	BRCA-EU	NA	CGP_donor_1374617	DO218611	breast	pink	fc8130df-34f8-22c6-e040-11ac0d485de8	fc8130df-34f8-22c6-e040-11ac0d485de8		0	NA	NA	NA	NA	NA	NA	NA	./.:1:0	./.:2:1	./.:2:1	./.:2:1	./.:3:1	./.:2:1	./.:2:1	NA	no	no	no	no	NA	#N/A	#N/A	#N/A	#N/A	#N/A	#N/A	#N/A	#N/A	#N/A	#N/A	#N/A	#N/A
BRCA-EU::CGP_donor_1374618	Whitelist	FALSE	BRCA-EU	NA	CGP_donor_1374618	DO218831	breast	pink	fc8130df-3361-3c8a-e040-11ac0d485dea	fc8130df-3361-3c8a-e040-11ac0d485dea		0	NA	NA	NA	NA	NA	NA	NA	./.:2:1	./.:2:1	./.:3:1	./.:2:1	./.:3:1	./.:2:1	./.:2:1	NA	no	no	no	no	NA	#N/A	#N/A	#N/A	#N/A	#N/A	#N/A	#N/A	#N/A	#N/A	#N/A	#N/A	#N/A
BRCA-EU::CGP_donor_1397086	Whitelist	FALSE	BRCA-EU	NA	CGP_donor_1397086	DO218347	breast	pink	f7f66114-e321-1d4c-e040-11ac0d48541a	f7f66114-e321-1d4c-e040-11ac0d48541a		0	NA	NA	NA	NA	NA	NA	NA	./.:2:1	./.:2:1	./.:2:1	./.:2:1	./.:2:1	./.:2:1	./.:2:1	NA	no	no	no	no	NA	#N/A	#N/A	#N/A	#N/A	#N/A	#N/A	#N/A	#N/A	#N/A	#N/A	#N/A	#N/A
BRCA-EU::CGP_donor_1397088	Whitelist	FALSE	BRCA-EU	NA	CGP_donor_1397088	DO218770	breast	pink	f80293b8-ddb7-f575-e040-11ac0d48309d	f80293b8-ddb7-f575-e040-11ac0d48309d		0	NA	NA	NA	NA	NA	NA	NA	./.:2:1	./.:2:1	./.:2:1	./.:2:1	./.:2:1	./.:2:1	./.:2:1	NA	no	no	no	no	NA	#N/A	#N/A	#N/A	#N/A	#N/A	#N/A	#N/A	#N/A	#N/A	#N/A	#N/A	#N/A
BRCA-EU::CGP_donor_1397260	Whitelist	FALSE	BRCA-EU	NA	CGP_donor_1397260	DO218605	breast	pink	fc8130e0-a539-dda8-e040-11ac0c48326a	fc8130e0-a539-dda8-e040-11ac0c48326a		0	NA	NA	NA	NA	NA	NA	NA	./.:3:1	./.:2:1	./.:1:0	./.:2:1	./.:2:1	./.:2:1	./.:2:1	NA	no	no	no	no	NA	#N/A	#N/A	#N/A	#N/A	#N/A	#N/A	#N/A	#N/A	#N/A	#N/A	#N/A	#N/A
BRCA-EU::CGP_donor_1397261	Whitelist	FALSE	BRCA-EU	NA	CGP_donor_1397261	DO220824	breast	pink	fc8130df-24d9-32f1-e040-11ac0d485df0	fc8130df-24d9-32f1-e040-11ac0d485df0		0	NA	NA	NA	NA	NA	NA	NA	./.:2:1	./.:3:1	./.:2:1	./.:3:1	./.:3:1	./.:2:1	./.:2:1	NA	no	no	no	no	NA	#N/A	#N/A	#N/A	#N/A	#N/A	#N/A	#N/A	#N/A	#N/A	#N/A	#N/A	#N/A
BRCA-EU::CGP_donor_1397262	Whitelist	FALSE	BRCA-EU	NA	CGP_donor_1397262	DO217887	breast	pink	fc8130e0-09f1-b964-e040-11ac0c48326e	fc8130e0-09f1-b964-e040-11ac0c48326e		0	NA	NA	NA	NA	NA	NA	NA	./.:2:1	./.:19:2	./.:2:1	./.:5:1	./.:4:1	./.:1:0	./.:1:0	NA	no	no	no	no	NA	#N/A	#N/A	#N/A	#N/A	#N/A	#N/A	#N/A	#N/A	#N/A	#N/A	#N/A	#N/A
BRCA-EU::CGP_donor_1397263	Whitelist	FALSE	BRCA-EU	NA	CGP_donor_1397263	DO218174	breast	pink	fc8130df-1cdd-cade-e040-11ac0d485dec	fc8130df-1cdd-cade-e040-11ac0d485dec		0	NA	NA	NA	NA	NA	NA	NA	./.:2:1	./.:2:1	./.:2:1	./.:2:1	./.:2:1	./.:2:1	./.:2:1	NA	no	no	no	no	NA	#N/A	#N/A	#N/A	#N/A	#N/A	#N/A	#N/A	#N/A	#N/A	#N/A	#N/A	#N/A
BRCA-EU::CGP_donor_1397264	Whitelist	FALSE	BRCA-EU	NA	CGP_donor_1397264	DO218408	breast	pink	fc8130e0-0c53-b432-e040-11ac0c483283	fc8130e0-0c53-b432-e040-11ac0c483283		0	NA	NA	NA	NA	NA	NA	NA	./.:2:1	./.:2:1	./.:2:1	./.:2:1	./.:3:1	./.:2:1	./.:2:1	NA	no	no	no	no	NA	#N/A	#N/A	#N/A	#N/A	#N/A	#N/A	#N/A	#N/A	#N/A	#N/A	#N/A	#N/A
BRCA-EU::CGP_donor_1397266	Graylist	FALSE	BRCA-EU	NA	CGP_donor_1397266	DO218736	breast	pink	fc8130e0-0dcf-b558-e040-11ac0c483285	fc8130e0-0dcf-b558-e040-11ac0c483285		0	NA	NA	NA	NA	NA	NA	NA	./.:4:2	./.:5:2	./.:5:2	./.:5:2	./.:8:4	./.:3:1	./.:3:1	NA	no	no	no	no	NA	#N/A	#N/A	#N/A	#N/A	#N/A	#N/A	#N/A	#N/A	#N/A	#N/A	#N/A	#N/A
BRCA-EU::CGP_donor_1397277	Whitelist	FALSE	BRCA-EU	NA	CGP_donor_1397277	DO218457	breast	pink	fc8130e0-095f-b953-e040-11ac0c483287	fc8130e0-095f-b953-e040-11ac0c483287		0	NA	NA	NA	NA	NA	NA	NA	./.:4:2	./.:4:2	./.:4:2	./.:4:2	./.:4:2	./.:4:2	./.:4:2	NA	no	no	no	no	NA	#N/A	#N/A	#N/A	#N/A	#N/A	#N/A	#N/A	#N/A	#N/A	#N/A	#N/A	#N/A
BRCA-EU::CGP_donor_1397278	Whitelist	FALSE	BRCA-EU	NA	CGP_donor_1397278	DO218669	breast	pink	fc8130df-6bec-7627-e040-11ac0d485e04	fc8130df-6bec-7627-e040-11ac0d485e04		0	NA	NA	NA	NA	NA	NA	NA	./.:6:3	./.:2:0	./.:4:2	./.:2:0	./.:13:2	./.:2:0	./.:2:0	NA	no	no	no	no	NA	#N/A	#N/A	#N/A	#N/A	#N/A	#N/A	#N/A	#N/A	#N/A	#N/A	#N/A	#N/A
BRCA-EU::CGP_donor_1397279	Whitelist	FALSE	BRCA-EU	NA	CGP_donor_1397279	DO217800	breast	pink	fc8130e0-0db6-b568-e040-11ac0c483281	fc8130e0-0db6-b568-e040-11ac0c483281		0	NA	NA	NA	NA	NA	NA	NA	./.:2:1	./.:2:1	./.:3:1	./.:2:1	./.:2:1	./.:2:1	./.:2:1	NA	no	no	no	no	NA	#N/A	#N/A	#N/A	#N/A	#N/A	#N/A	#N/A	#N/A	#N/A	#N/A	#N/A	#N/A
BRCA-EU::CGP_donor_1397281	Whitelist	FALSE	BRCA-EU	NA	CGP_donor_1397281	DO217953	breast	pink	fc8130df-2ca4-39d2-e040-11ac0d485e00	fc8130df-2ca4-39d2-e040-11ac0d485e00		0	NA	NA	NA	NA	NA	NA	NA	./.:5:2	./.:4:2	./.:6:2	./.:4:2	./.:6:3	./.:4:2	./.:4:2	NA	no	no	no	no	NA	#N/A	#N/A	#N/A	#N/A	#N/A	#N/A	#N/A	#N/A	#N/A	#N/A	#N/A	#N/A
BRCA-EU::CGP_donor_1397282	Whitelist	FALSE	BRCA-EU	NA	CGP_donor_1397282	DO218176	breast	pink	fc8130df-3225-3f96-e040-11ac0d485dfe	fc8130df-3225-3f96-e040-11ac0d485dfe		0	NA	NA	NA	NA	NA	NA	NA	./.:2:1	./.:3:1	./.:1:0	./.:2:1	./.:2:1	./.:2:1	./.:2:1	NA	no	no	no	no	NA	#N/A	#N/A	#N/A	#N/A	#N/A	#N/A	#N/A	#N/A	#N/A	#N/A	#N/A	#N/A
BRCA-EU::CGP_donor_1397284	Whitelist	FALSE	BRCA-EU	NA	CGP_donor_1397284	DO218621	breast	pink	fc8130df-297f-34a3-e040-11ac0d485e02	fc8130df-297f-34a3-e040-11ac0d485e02		0	NA	NA	NA	NA	NA	NA	NA	./.:2:1	./.:2:1	./.:2:1	./.:2:1	./.:5:1	./.:2:1	./.:2:1	NA	no	no	no	no	NA	#N/A	#N/A	#N/A	#N/A	#N/A	#N/A	#N/A	#N/A	#N/A	#N/A	#N/A	#N/A
BRCA-EU::CGP_donor_1425260	Whitelist	FALSE	BRCA-EU	NA	CGP_donor_1425260	DO217952	breast	pink	fc8130e0-0b9c-bbc9-e040-11ac0c483266	fc8130e0-0b9c-bbc9-e040-11ac0c483266		0	NA	NA	NA	NA	NA	NA	NA	./.:2:1	./.:2:1	./.:2:1	./.:2:1	./.:4:1	./.:2:1	./.:2:1	NA	no	no	no	no	NA	#N/A	#N/A	#N/A	#N/A	#N/A	#N/A	#N/A	#N/A	#N/A	#N/A	#N/A	#N/A
BRCA-EU::CGP_donor_1451422	Whitelist	FALSE	BRCA-EU	NA	CGP_donor_1451422	DO218488	breast	pink	fc8130e0-ad63-b804-e040-11ac0d485e10	fc8130e0-ad63-b804-e040-11ac0d485e10		0	NA	NA	NA	NA	NA	NA	NA	./.:4:2	./.:4:2	./.:4:2	./.:4:2	./.:4:2	./.:4:2	./.:4:2	NA	no	no	no	no	NA	#N/A	#N/A	#N/A	#N/A	#N/A	#N/A	#N/A	#N/A	#N/A	#N/A	#N/A	#N/A
BRCA-EU::CGP_donor_1451426	Whitelist	FALSE	BRCA-EU	NA	CGP_donor_1451426	DO220825	breast	pink	fc8130e0-ad66-b82e-e040-11ac0d485e0e	fc8130e0-ad66-b82e-e040-11ac0d485e0e		0	NA	NA	NA	NA	NA	NA	NA	./.:4:2	./.:4:2	./.:6:2	./.:4:2	./.:4:2	./.:4:2	./.:4:2	NA	no	no	no	no	NA	#N/A	#N/A	#N/A	#N/A	#N/A	#N/A	#N/A	#N/A	#N/A	#N/A	#N/A	#N/A
BRCA-EU::CGP_donor_1451427	Whitelist	FALSE	BRCA-EU	NA	CGP_donor_1451427	DO218489	breast	pink	fc8130e2-f2ef-d096-e040-11ac0c483293	fc8130e2-f2ef-d096-e040-11ac0c483293		0	NA	NA	NA	NA	NA	NA	NA	./.:5:2	./.:5:2	./.:5:2	./.:5:2	./.:5:2	./.:5:2	./.:5:2	NA	no	no	no	no	NA	#N/A	#N/A	#N/A	#N/A	#N/A	#N/A	#N/A	#N/A	#N/A	#N/A	#N/A	#N/A
BRCA-EU::CGP_donor_1475200	Whitelist	FALSE	BRCA-EU	NA	CGP_donor_1475200	DO218333	breast	pink	fc8130e3-01ba-c740-e040-11ac0c483291	fc8130e3-01ba-c740-e040-11ac0c483291		0	NA	NA	NA	NA	NA	NA	NA	./.:4:2	./.:10:2	./.:5:1	./.:8:2	./.:8:0	./.:3:1	./.:3:1	NA	no	no	no	no	NA	#N/A	#N/A	#N/A	#N/A	#N/A	#N/A	#N/A	#N/A	#N/A	#N/A	#N/A	#N/A
BRCA-EU::CGP_donor_1475201	Whitelist	FALSE	BRCA-EU	NA	CGP_donor_1475201	DO218553	breast	pink	fc8130e0-ad8a-b832-e040-11ac0d485e14	fc8130e0-ad8a-b832-e040-11ac0d485e14		0	NA	NA	NA	NA	NA	NA	NA	./.:3:1	./.:2:1	./.:2:1	./.:2:1	./.:2:1	./.:2:1	./.:2:1	NA	no	no	no	no	NA	#N/A	#N/A	#N/A	#N/A	#N/A	#N/A	#N/A	#N/A	#N/A	#N/A	#N/A	#N/A
BRCA-EU::CGP_donor_1475202	Whitelist	FALSE	BRCA-EU	NA	CGP_donor_1475202	DO220828	breast	pink	fc8130e3-023d-c7d4-e040-11ac0c483295	fc8130e3-023d-c7d4-e040-11ac0c483295		0	NA	NA	NA	NA	NA	NA	NA	./.:5:2	./.:4:2	./.:6:2	./.:4:2	./.:12:1	./.:3:1	./.:3:1	NA	no	no	no	no	NA	#N/A	#N/A	#N/A	#N/A	#N/A	#N/A	#N/A	#N/A	#N/A	#N/A	#N/A	#N/A
BRCA-EU::CGP_donor_1503014	Whitelist	FALSE	BRCA-EU	NA	CGP_donor_1503014	DO218573	breast	pink	fc8130e5-18b8-ef38-e040-11ac0c483297	fc8130e5-18b8-ef38-e040-11ac0c483297		0	NA	NA	NA	NA	NA	NA	NA	./.:3:1	./.:3:1	./.:4:2	./.:3:1	./.:10:2	./.:2:1	./.:2:1	NA	no	no	no	no	NA	#N/A	#N/A	#N/A	#N/A	#N/A	#N/A	#N/A	#N/A	#N/A	#N/A	#N/A	#N/A
BRCA-EU::CGP_donor_1503016	Whitelist	FALSE	BRCA-EU	NA	CGP_donor_1503016	DO217865	breast	pink	fc8130e0-aed2-bb2f-e040-11ac0d485e12	fc8130e0-aed2-bb2f-e040-11ac0d485e12		0	NA	NA	NA	NA	NA	NA	NA	./.:3:1	./.:2:1	./.:2:0	./.:2:1	./.:6:1	./.:1:0	./.:1:0	NA	no	no	no	no	NA	#N/A	#N/A	#N/A	#N/A	#N/A	#N/A	#N/A	#N/A	#N/A	#N/A	#N/A	#N/A
BRCA-EU::CGP_donor_1503017	Whitelist	FALSE	BRCA-EU	NA	CGP_donor_1503017	DO218072	breast	pink	fc8130e0-0d25-b475-e040-11ac0c483277	fc8130e0-0d25-b475-e040-11ac0c483277		0	NA	NA	NA	NA	NA	NA	NA	./.:2:1	./.:2:1	./.:2:1	./.:2:1	./.:3:1	./.:2:1	./.:2:1	NA	no	no	no	no	NA	#N/A	#N/A	#N/A	#N/A	#N/A	#N/A	#N/A	#N/A	#N/A	#N/A	#N/A	#N/A
BRCA-EU::CGP_donor_1503019	Whitelist	FALSE	BRCA-EU	NA	CGP_donor_1503019	DO218560	breast	pink	fc8130e0-a8b4-d80d-e040-11ac0c483272	fc8130e0-a8b4-d80d-e040-11ac0c483272		0	NA	NA	NA	NA	NA	NA	NA	./.:5:2	./.:4:2	./.:2:0	./.:4:2	./.:6:2	./.:2:1	./.:2:1	NA	no	no	no	no	NA	#N/A	#N/A	#N/A	#N/A	#N/A	#N/A	#N/A	#N/A	#N/A	#N/A	#N/A	#N/A
BRCA-EU::CGP_donor_1503020	Whitelist	FALSE	BRCA-EU	NA	CGP_donor_1503020	DO218384	breast	pink	fc8130df-3147-3e94-e040-11ac0d485df8	fc8130df-3147-3e94-e040-11ac0d485df8		0	NA	NA	NA	NA	NA	NA	NA	./.:2:1	./.:2:1	./.:2:1	./.:2:1	./.:2:1	./.:2:1	./.:2:1	NA	no	no	no	no	NA	#N/A	#N/A	#N/A	#N/A	#N/A	#N/A	#N/A	#N/A	#N/A	#N/A	#N/A	#N/A
BRCA-EU::CGP_donor_1503021	Whitelist	FALSE	BRCA-EU	NA	CGP_donor_1503021	DO218583	breast	pink	fc8130df-18fe-c74d-e040-11ac0d485df2	fc8130df-18fe-c74d-e040-11ac0d485df2		0	NA	NA	NA	NA	NA	NA	NA	./.:2:1	./.:2:1	./.:2:1	./.:2:1	./.:4:1	./.:2:1	./.:2:1	NA	no	no	no	no	NA	#N/A	#N/A	#N/A	#N/A	#N/A	#N/A	#N/A	#N/A	#N/A	#N/A	#N/A	#N/A
BRCA-EU::CGP_donor_1503128	Graylist	FALSE	BRCA-EU	NA	CGP_donor_1503128	DO218719	breast	pink	fc8130df-1e8f-c879-e040-11ac0d485df4	fc8130df-1e8f-c879-e040-11ac0d485df4		0	NA	NA	NA	NA	NA	NA	NA	./.:2:1	./.:2:1	./.:2:1	./.:2:1	./.:2:1	./.:2:1	./.:2:1	NA	no	no	no	no	NA	#N/A	#N/A	#N/A	#N/A	#N/A	#N/A	#N/A	#N/A	#N/A	#N/A	#N/A	#N/A
BRCA-EU::CGP_donor_1503140	Whitelist	FALSE	BRCA-EU	NA	CGP_donor_1503140	DO218377	breast	pink	fc8130e0-a39a-23b5-e040-11ac0c483270	fc8130e0-a39a-23b5-e040-11ac0c483270		0	NA	NA	NA	NA	NA	NA	NA	./.:2:1	./.:2:1	./.:1:0	./.:2:1	./.:2:1	./.:2:1	./.:2:1	NA	no	no	no	no	NA	#N/A	#N/A	#N/A	#N/A	#N/A	#N/A	#N/A	#N/A	#N/A	#N/A	#N/A	#N/A
BRCA-EU::CGP_donor_1503150	Whitelist	FALSE	BRCA-EU	NA	CGP_donor_1503150	DO217931	breast	pink	fc8130e0-a774-d834-e040-11ac0c483268	fc8130e0-a774-d834-e040-11ac0c483268		0	NA	NA	NA	NA	NA	NA	NA	./.:4:2	./.:4:2	./.:4:2	./.:4:2	./.:8:4	./.:2:0	./.:2:0	NA	no	no	no	no	NA	#N/A	#N/A	#N/A	#N/A	#N/A	#N/A	#N/A	#N/A	#N/A	#N/A	#N/A	#N/A
BRCA-EU::CGP_donor_1503156	Whitelist	FALSE	BRCA-EU	NA	CGP_donor_1503156	DO218159	breast	pink	fc8130df-1bc2-c537-e040-11ac0d485de6	fc8130df-1bc2-c537-e040-11ac0d485de6		0	NA	NA	NA	NA	NA	NA	NA	./.:2:1	./.:2:1	./.:2:1	./.:2:1	./.:2:1	./.:1:0	./.:1:0	NA	no	no	no	no	NA	#N/A	#N/A	#N/A	#N/A	#N/A	#N/A	#N/A	#N/A	#N/A	#N/A	#N/A	#N/A
BRCA-UK::CGP_donor_1069291	Whitelist	FALSE	BRCA-UK	NA	CGP_donor_1069291	DO1001	breast	pink	f393baf9-2710-9203-e040-11ac0d484504	f393baf9-2710-9203-e040-11ac0d484504		0	NA	NA	NA	NA	NA	NA	NA	./.:3:1	./.:1:0	./.:1:0	./.:1:0	./.:6:1	./.:2:1	./.:2:1	NA	no	no	no	no	NA	#N/A	#N/A	#N/A	#N/A	#N/A	#N/A	#N/A	#N/A	#N/A	#N/A	#N/A	#N/A
BRCA-UK::CGP_donor_1114881	Whitelist	FALSE	BRCA-UK	NA	CGP_donor_1114881	DO1002	breast	pink	f393bafd-1baa-e5f4-e040-11ac0d48450b	f393bafd-1baa-e5f4-e040-11ac0d48450b		0	NA	NA	NA	NA	NA	NA	NA	./.:4:2	./.:4:2	./.:6:2	./.:4:2	./.:8:4	./.:4:2	./.:4:2	NA	no	no	no	no	NA	#N/A	#N/A	#N/A	#N/A	#N/A	#N/A	#N/A	#N/A	#N/A	#N/A	#N/A	#N/A
BRCA-UK::CGP_donor_1114929	Whitelist	FALSE	BRCA-UK	NA	CGP_donor_1114929	DO1003	breast	pink	f393bafe-c99f-3725-e040-11ac0d484514	f393bafe-c99f-3725-e040-11ac0d484514		0	NA	NA	NA	NA	NA	NA	NA	./.:3:1	./.:2:1	./.:3:1	./.:3:1	./.:4:2	./.:4:2	./.:4:2	NA	no	no	no	no	NA	#N/A	#N/A	#N/A	#N/A	#N/A	#N/A	#N/A	#N/A	#N/A	#N/A	#N/A	#N/A
BRCA-UK::CGP_donor_1114930	Whitelist	FALSE	BRCA-UK	NA	CGP_donor_1114930	DO1000	breast	pink	f393ba16-9361-5df4-e040-11ac0d4844e8	f393ba16-9361-5df4-e040-11ac0d4844e8		0	NA	NA	NA	NA	NA	NA	NA	./.:5:2	./.:5:0	./.:6:3	./.:6:0	./.:8:4	./.:3:1	./.:3:1	NA	no	no	no	no	NA	#N/A	#N/A	#N/A	#N/A	#N/A	#N/A	#N/A	#N/A	#N/A	#N/A	#N/A	#N/A
BRCA-UK::CGP_donor_1167078	Whitelist	FALSE	BRCA-UK	NA	CGP_donor_1167078	DO1004	breast	pink	f393bafe-7503-5c45-e040-11ac0d484511	f393bafe-7503-5c45-e040-11ac0d484511		0	NA	NA	NA	NA	NA	NA	NA	./.:4:2	./.:4:0	./.:4:2	./.:3:1	./.:8:0	./.:3:1	./.:3:1	NA	no	no	no	no	NA	#N/A	#N/A	#N/A	#N/A	#N/A	#N/A	#N/A	#N/A	#N/A	#N/A	#N/A	#N/A
BRCA-UK::CGP_donor_1167079	Whitelist	FALSE	BRCA-UK	NA	CGP_donor_1167079	DO1005	breast	pink	f393bb01-6ed7-9533-e040-11ac0d484521	f393bb01-6ed7-9533-e040-11ac0d484521		0	NA	NA	NA	NA	NA	NA	NA	./.:2:1	./.:2:1	./.:1:0	./.:2:1	./.:4:0	./.:2:1	./.:2:1	NA	no	no	no	no	NA	#N/A	#N/A	#N/A	#N/A	#N/A	#N/A	#N/A	#N/A	#N/A	#N/A	#N/A	#N/A
BRCA-UK::CGP_donor_1167080	Graylist	FALSE	BRCA-UK	NA	CGP_donor_1167080	DO1006	breast	pink	f393bb00-888d-710f-e040-11ac0d484518	f393bb00-888d-710f-e040-11ac0d484518		0	NA	NA	NA	NA	NA	NA	NA	./.:5:2	./.:3:0	./.:2:0	./.:2:0	./.:8:0	./.:3:1	./.:3:1	NA	no	no	no	no	NA	#N/A	#N/A	#N/A	#N/A	#N/A	#N/A	#N/A	#N/A	#N/A	#N/A	#N/A	#N/A
BRCA-UK::CGP_donor_1187030	Whitelist	FALSE	BRCA-UK	NA	CGP_donor_1187030	DO1007	breast	pink	f393bb05-53c2-f80a-e040-11ac0d484528	f393bb05-53c2-f80a-e040-11ac0d484528		0	NA	NA	NA	NA	NA	NA	NA	./.:5:2	./.:5:2	./.:5:2	./.:5:2	./.:5:2	./.:5:2	./.:5:2	NA	no	no	no	no	NA	#N/A	#N/A	#N/A	#N/A	#N/A	#N/A	#N/A	#N/A	#N/A	#N/A	#N/A	#N/A
BRCA-UK::CGP_donor_1187031	Whitelist	FALSE	BRCA-UK	NA	CGP_donor_1187031	DO1008	breast	pink	f393bb0c-4178-ca4a-e040-11ac0d48455f	f393bb0c-4178-ca4a-e040-11ac0d48455f		0	NA	NA	NA	NA	NA	NA	NA	./.:2:1	./.:1:0	./.:1:0	./.:1:0	./.:4:1	./.:1:0	./.:1:0	NA	no	no	no	no	NA	#N/A	#N/A	#N/A	#N/A	#N/A	#N/A	#N/A	#N/A	#N/A	#N/A	#N/A	#N/A
BRCA-UK::CGP_donor_1187033	Whitelist	FALSE	BRCA-UK	NA	CGP_donor_1187033	DO1009	breast	pink	f393bb05-c737-4cc3-e040-11ac0d48452a	f393bb05-c737-4cc3-e040-11ac0d48452a		0	NA	NA	NA	NA	NA	NA	NA	./.:2:1	./.:3:1	./.:1:0	./.:2:1	./.:2:1	./.:2:1	./.:2:1	NA	no	no	no	no	NA	#N/A	#N/A	#N/A	#N/A	#N/A	#N/A	#N/A	#N/A	#N/A	#N/A	#N/A	#N/A
BRCA-UK::CGP_donor_1199104	Whitelist	FALSE	BRCA-UK	NA	CGP_donor_1199104	DO1018	breast	pink	f393bb05-ec1c-17be-e040-11ac0d48452f	f393bb05-ec1c-17be-e040-11ac0d48452f		0	NA	NA	NA	NA	NA	NA	NA	./.:5:2	./.:4:1	./.:5:2	./.:5:2	./.:12:6	./.:3:1	./.:3:1	NA	no	no	no	no	NA	#N/A	#N/A	#N/A	#N/A	#N/A	#N/A	#N/A	#N/A	#N/A	#N/A	#N/A	#N/A
BRCA-UK::CGP_donor_1199129	Whitelist	FALSE	BRCA-UK	NA	CGP_donor_1199129	DO1020	breast	pink	f221cbb5-eefa-187f-e040-11ac0c481708	f221cbb5-eefa-187f-e040-11ac0c481708		0	NA	NA	NA	NA	NA	NA	NA	./.:3:1	./.:2:0	./.:2:0	./.:2:0	./.:4:2	./.:4:0	./.:4:0	NA	no	no	no	no	NA	#N/A	#N/A	#N/A	#N/A	#N/A	#N/A	#N/A	#N/A	#N/A	#N/A	#N/A	#N/A
BRCA-UK::CGP_donor_1199131	Whitelist	FALSE	BRCA-UK	NA	CGP_donor_1199131	DO1010	breast	pink	f393bb0b-08ed-3335-e040-11ac0d484554	f393bb0b-08ed-3335-e040-11ac0d484554		0	NA	NA	NA	NA	NA	NA	NA	./.:2:1	./.:3:1	./.:4:2	./.:3:1	./.:23:0	./.:4:2	./.:4:2	NA	no	no	no	no	NA	#N/A	#N/A	#N/A	#N/A	#N/A	#N/A	#N/A	#N/A	#N/A	#N/A	#N/A	#N/A
BRCA-UK::CGP_donor_1199137	Whitelist	FALSE	BRCA-UK	NA	CGP_donor_1199137	DO1011	breast	pink	f393bb08-4121-cad8-e040-11ac0d484535	f393bb08-4121-cad8-e040-11ac0d484535		0	NA	NA	NA	NA	NA	NA	NA	./.:4:2	./.:4:2	./.:4:2	./.:4:2	./.:12:4	./.:2:0	./.:2:0	NA	no	no	no	no	NA	#N/A	#N/A	#N/A	#N/A	#N/A	#N/A	#N/A	#N/A	#N/A	#N/A	#N/A	#N/A
BRCA-UK::CGP_donor_1199138	Whitelist	FALSE	BRCA-UK	NA	CGP_donor_1199138	DO1012	breast	pink	f393bb07-270c-2c93-e040-11ac0d484533	f393bb07-270c-2c93-e040-11ac0d484533		0	NA	NA	NA	NA	NA	NA	NA	./.:4:2	./.:4:2	./.:4:2	./.:4:2	./.:10:3	./.:3:1	./.:3:1	NA	no	no	no	no	NA	#N/A	#N/A	#N/A	#N/A	#N/A	#N/A	#N/A	#N/A	#N/A	#N/A	#N/A	#N/A
BRCA-UK::CGP_donor_1212361	Whitelist	FALSE	BRCA-UK	NA	CGP_donor_1212361	DO1076	breast	pink	097a7d36-905b-72be-e050-11ac0d482c9a	097a7d36-905b-72be-e050-11ac0d482c9a		0	NA	NA	NA	NA	NA	NA	NA	./.:2:1	./.:2:1	./.:2:1	./.:2:1	./.:2:1	./.:1:0	./.:1:0	NA	no	no	no	no	NA	#N/A	#N/A	#N/A	#N/A	#N/A	#N/A	#N/A	#N/A	#N/A	#N/A	#N/A	#N/A
BRCA-UK::CGP_donor_1230722	Whitelist	FALSE	BRCA-UK	NA	CGP_donor_1230722	DO1013	breast	pink	f393bb0a-9b20-a0e5-e040-11ac0d48454e	f393bb0a-9b20-a0e5-e040-11ac0d48454e		0	NA	NA	NA	NA	NA	NA	NA	./.:1:0	./.:2:1	./.:13:2	./.:2:1	./.:2:1	./.:1:0	./.:1:0	NA	no	no	no	no	NA	#N/A	#N/A	#N/A	#N/A	#N/A	#N/A	#N/A	#N/A	#N/A	#N/A	#N/A	#N/A
BRCA-UK::CGP_donor_1230724	Whitelist	FALSE	BRCA-UK	NA	CGP_donor_1230724	DO1014	breast	pink	f393cfd8-ddbb-a0e1-e040-11ac0d48516b	f393cfd8-ddbb-a0e1-e040-11ac0d48516b		0	NA	NA	NA	NA	NA	NA	NA	./.:2:1	./.:2:1	./.:19:1	./.:2:1	./.:2:1	./.:2:1	./.:2:1	NA	no	no	no	no	NA	#N/A	#N/A	#N/A	#N/A	#N/A	#N/A	#N/A	#N/A	#N/A	#N/A	#N/A	#N/A
BRCA-UK::CGP_donor_1230728	Whitelist	FALSE	BRCA-UK	NA	CGP_donor_1230728	DO1015	breast	pink	f393bb08-5b50-e009-e040-11ac0d484537	f393bb08-5b50-e009-e040-11ac0d484537		0	NA	NA	NA	NA	NA	NA	NA	./.:3:1	./.:7:3	./.:18:2	./.:2:0	./.:8:1	./.:4:2	./.:4:2	NA	no	no	no	no	NA	#N/A	#N/A	#N/A	#N/A	#N/A	#N/A	#N/A	#N/A	#N/A	#N/A	#N/A	#N/A
BRCA-UK::CGP_donor_1230729	Whitelist	FALSE	BRCA-UK	NA	CGP_donor_1230729	DO1016	breast	pink	f393bb0a-df7d-645c-e040-11ac0d484550	f393bb0a-df7d-645c-e040-11ac0d484550		0	NA	NA	NA	NA	NA	NA	NA	./.:2:1	./.:2:1	./.:54:2	./.:2:1	./.:3:1	./.:1:0	./.:1:0	NA	no	no	no	no	NA	#N/A	#N/A	#N/A	#N/A	#N/A	#N/A	#N/A	#N/A	#N/A	#N/A	#N/A	#N/A
BRCA-UK::CGP_donor_1230778	Whitelist	FALSE	BRCA-UK	NA	CGP_donor_1230778	DO1017	breast	pink	f393bb0c-3ffa-cb72-e040-11ac0d48455c	f393bb0c-3ffa-cb72-e040-11ac0d48455c		0	NA	NA	NA	NA	NA	NA	NA	./.:4:2	./.:3:1	./.:2:1	./.:3:1	./.:2:0	./.:2:1	./.:2:1	NA	no	no	no	no	NA	#N/A	#N/A	#N/A	#N/A	#N/A	#N/A	#N/A	#N/A	#N/A	#N/A	#N/A	#N/A
BRCA-UK::CGP_donor_1230785	Whitelist	FALSE	BRCA-UK	NA	CGP_donor_1230785	DO52538	breast	pink	fc447d51-cdc2-a180-e040-11ac0c4846a4	fc447d51-cdc2-a180-e040-11ac0c4846a4		0	NA	NA	NA	NA	NA	NA	NA	./.:3:1	./.:2:0	./.:2:1	./.:2:0	./.:7:3	./.:5:2	./.:5:2	NA	no	no	no	no	NA	#N/A	#N/A	#N/A	#N/A	#N/A	#N/A	#N/A	#N/A	#N/A	#N/A	#N/A	#N/A
BRCA-UK::CGP_donor_1309223	Whitelist	FALSE	BRCA-UK	NA	CGP_donor_1309223	DO52539	breast	pink	fc639186-8302-798e-e040-11ac0c484cec	fc639186-8302-798e-e040-11ac0c484cec		0	NA	NA	NA	NA	NA	NA	NA	./.:2:1	./.:1:0	./.:1:0	./.:1:0	./.:3:1	./.:3:1	./.:3:1	NA	no	no	no	no	NA	#N/A	#N/A	#N/A	#N/A	#N/A	#N/A	#N/A	#N/A	#N/A	#N/A	#N/A	#N/A
BRCA-UK::CGP_donor_1310131	Whitelist	FALSE	BRCA-UK	NA	CGP_donor_1310131	DO52540	breast	pink	fc806c50-2f6e-418d-e040-11ac0d485f01	fc806c50-2f6e-418d-e040-11ac0d485f01		0	NA	NA	NA	NA	NA	NA	NA	./.:3:1	./.:2:1	./.:3:0	./.:2:1	./.:2:1	./.:10:2	./.:10:2	NA	no	no	no	no	NA	#N/A	#N/A	#N/A	#N/A	#N/A	#N/A	#N/A	#N/A	#N/A	#N/A	#N/A	#N/A
BRCA-UK::CGP_donor_1337235	Whitelist	FALSE	BRCA-UK	NA	CGP_donor_1337235	DO52542	breast	pink	fc9dbf68-4599-3c64-e040-11ac0d481623	fc9dbf68-4599-3c64-e040-11ac0d481623		0	NA	NA	NA	NA	NA	NA	NA	./.:3:1	./.:2:1	./.:1:0	./.:2:1	./.:2:1	./.:1:0	./.:1:0	NA	no	no	no	no	NA	#N/A	#N/A	#N/A	#N/A	#N/A	#N/A	#N/A	#N/A	#N/A	#N/A	#N/A	#N/A
BRCA-UK::CGP_donor_1347720	Whitelist	FALSE	BRCA-UK	NA	CGP_donor_1347720	DO52543	breast	pink	fc447d4f-2532-c8ea-e040-11ac0c48469f	fc447d4f-2532-c8ea-e040-11ac0c48469f		0	NA	NA	NA	NA	NA	NA	NA	./.:4:2	./.:4:0	./.:2:0	./.:2:0	./.:4:2	./.:2:0	./.:2:0	NA	no	no	no	no	NA	#N/A	#N/A	#N/A	#N/A	#N/A	#N/A	#N/A	#N/A	#N/A	#N/A	#N/A	#N/A
BRCA-UK::CGP_donor_1347737	Whitelist	FALSE	BRCA-UK	NA	CGP_donor_1347737	DO52544	breast	pink	fc5dc6d8-62d2-76d8-e040-11ac0d4863c3	fc5dc6d8-62d2-76d8-e040-11ac0d4863c3		0	NA	NA	NA	NA	NA	NA	NA	./.:5:2	./.:2:0	./.:3:0	./.:2:0	./.:10:2	./.:4:1	./.:4:1	NA	no	no	no	no	NA	#N/A	#N/A	#N/A	#N/A	#N/A	#N/A	#N/A	#N/A	#N/A	#N/A	#N/A	#N/A
BRCA-UK::CGP_donor_1347739	Whitelist	FALSE	BRCA-UK	NA	CGP_donor_1347739	DO52545	breast	pink	fc78685a-7053-152a-e040-11ac0c480ded	fc78685a-7053-152a-e040-11ac0c480ded		0	NA	NA	NA	NA	NA	NA	NA	./.:3:0	./.:3:0	./.:3:0	./.:3:0	./.:7:3	./.:4:0	./.:4:0	NA	no	no	no	no	NA	#N/A	#N/A	#N/A	#N/A	#N/A	#N/A	#N/A	#N/A	#N/A	#N/A	#N/A	#N/A
BRCA-UK::CGP_donor_1347745	Whitelist	FALSE	BRCA-UK	NA	CGP_donor_1347745	DO52546	breast	pink	fc8edf46-2005-1af4-e040-11ac0d481414	fc8edf46-2005-1af4-e040-11ac0d481414		0	NA	NA	NA	NA	NA	NA	NA	./.:2:1	./.:2:1	./.:5:0	./.:2:1	./.:6:1	./.:2:1	./.:2:1	NA	no	no	no	no	NA	#N/A	#N/A	#N/A	#N/A	#N/A	#N/A	#N/A	#N/A	#N/A	#N/A	#N/A	#N/A
BRCA-UK::CGP_donor_1347813	Whitelist	FALSE	BRCA-UK	NA	CGP_donor_1347813	DO52547	breast	pink	fc9ef456-75a2-5967-e040-11ac0c484477	fc9ef456-75a2-5967-e040-11ac0c484477		0	NA	NA	NA	NA	NA	NA	NA	./.:2:0	./.:2:1	./.:2:0	./.:2:1	./.:4:2	./.:3:1	./.:3:1	NA	no	no	no	no	NA	#N/A	#N/A	#N/A	#N/A	#N/A	#N/A	#N/A	#N/A	#N/A	#N/A	#N/A	#N/A
BRCA-UK::CGP_donor_1353431	Whitelist	FALSE	BRCA-UK	NA	CGP_donor_1353431	DO52548	breast	pink	fc447d53-24d1-c83d-e040-11ac0c4846a6	fc447d53-24d1-c83d-e040-11ac0c4846a6		0	NA	NA	NA	NA	NA	NA	NA	./.:4:2	./.:3:1	./.:2:0	./.:3:1	./.:5:2	./.:4:2	./.:4:2	NA	no	no	no	no	NA	#N/A	#N/A	#N/A	#N/A	#N/A	#N/A	#N/A	#N/A	#N/A	#N/A	#N/A	#N/A
BRCA-UK::CGP_donor_1353432	Whitelist	FALSE	BRCA-UK	NA	CGP_donor_1353432	DO52549	breast	pink	fc68e599-6a40-61dc-e040-11ac0d48700d	fc68e599-6a40-61dc-e040-11ac0d48700d		0	NA	NA	NA	NA	NA	NA	NA	./.:5:2	./.:2:1	./.:2:0	./.:2:1	./.:9:4	./.:2:1	./.:2:1	NA	no	no	no	no	NA	#N/A	#N/A	#N/A	#N/A	#N/A	#N/A	#N/A	#N/A	#N/A	#N/A	#N/A	#N/A
BRCA-UK::CGP_donor_1363963	Whitelist	FALSE	BRCA-UK	NA	CGP_donor_1363963	DO52550	breast	pink	fc813235-5ed8-7695-e040-11ac0d485e3e	fc813235-5ed8-7695-e040-11ac0d485e3e		0	NA	NA	NA	NA	NA	NA	NA	./.:2:1	./.:1:0	./.:3:0	./.:2:1	./.:5:2	./.:5:2	./.:5:2	NA	no	no	no	no	NA	#N/A	#N/A	#N/A	#N/A	#N/A	#N/A	#N/A	#N/A	#N/A	#N/A	#N/A	#N/A
BRCA-UK::CGP_donor_1363965	Whitelist	FALSE	BRCA-UK	NA	CGP_donor_1363965	DO52551	breast	pink	fc9f6916-da31-ab17-e040-11ac0c4808f3	fc9f6916-da31-ab17-e040-11ac0c4808f3		0	NA	NA	NA	NA	NA	NA	NA	./.:5:2	./.:2:0	./.:2:0	./.:2:0	./.:4:2	./.:5:2	./.:5:2	NA	no	no	no	no	NA	#N/A	#N/A	#N/A	#N/A	#N/A	#N/A	#N/A	#N/A	#N/A	#N/A	#N/A	#N/A
BRCA-UK::CGP_donor_1363969	Whitelist	FALSE	BRCA-UK	NA	CGP_donor_1363969	DO52552	breast	pink	fc9f6cb0-ceb9-790d-e040-11ac0c480ad1	fc9f6cb0-ceb9-790d-e040-11ac0c480ad1		0	NA	NA	NA	NA	NA	NA	NA	./.:2:1	./.:2:0	./.:2:0	./.:2:0	./.:2:1	./.:4:0	./.:4:0	NA	no	no	no	no	NA	#N/A	#N/A	#N/A	#N/A	#N/A	#N/A	#N/A	#N/A	#N/A	#N/A	#N/A	#N/A
BRCA-UK::CGP_donor_1374619	Whitelist	FALSE	BRCA-UK	NA	CGP_donor_1374619	DO52553	breast	pink	fc447d56-0d53-e0c3-e040-11ac0c4846a8	fc447d56-0d53-e0c3-e040-11ac0c4846a8		0	NA	NA	NA	NA	NA	NA	NA	./.:3:1	./.:1:0	./.:1:0	./.:1:0	./.:2:1	./.:1:0	./.:1:0	NA	no	no	no	no	NA	#N/A	#N/A	#N/A	#N/A	#N/A	#N/A	#N/A	#N/A	#N/A	#N/A	#N/A	#N/A
BRCA-UK::CGP_donor_1410205	Whitelist	FALSE	BRCA-UK	NA	CGP_donor_1410205	DO52554	breast	pink	fc68c24d-47ad-7961-e040-11ac0c48595c	fc68c24d-47ad-7961-e040-11ac0c48595c		0	NA	NA	NA	NA	NA	NA	NA	./.:3:1	./.:1:0	./.:2:0	./.:1:0	./.:7:2	./.:2:0	./.:2:0	NA	no	no	no	no	NA	#N/A	#N/A	#N/A	#N/A	#N/A	#N/A	#N/A	#N/A	#N/A	#N/A	#N/A	#N/A
BRCA-UK::CGP_donor_1410210	Whitelist	FALSE	BRCA-UK	NA	CGP_donor_1410210	DO52555	breast	pink	fc7eb420-5c13-20bd-e040-11ac0d484574	fc7eb420-5c13-20bd-e040-11ac0d484574		0	NA	NA	NA	NA	NA	NA	NA	./.:3:0	./.:1:0	./.:1:0	./.:1:0	./.:4:1	./.:3:1	./.:3:1	NA	no	no	no	no	NA	#N/A	#N/A	#N/A	#N/A	#N/A	#N/A	#N/A	#N/A	#N/A	#N/A	#N/A	#N/A
BRCA-UK::CGP_donor_1456607	Whitelist	FALSE	BRCA-UK	NA	CGP_donor_1456607	DO52556	breast	pink	fc93b9ab-760a-5223-e040-11ac0c482177	fc93b9ab-760a-5223-e040-11ac0c482177		0	NA	NA	NA	NA	NA	NA	NA	./.:4:2	./.:4:2	./.:3:0	./.:4:2	./.:6:1	./.:3:0	./.:3:0	NA	no	no	no	no	NA	#N/A	#N/A	#N/A	#N/A	#N/A	#N/A	#N/A	#N/A	#N/A	#N/A	#N/A	#N/A
BRCA-UK::CGP_donor_1472394	Whitelist	FALSE	BRCA-UK	NA	CGP_donor_1472394	DO52557	breast	pink	fca07e09-1fd2-9ef5-e040-11ac0d485bbd	fca07e09-1fd2-9ef5-e040-11ac0d485bbd		0	NA	NA	NA	NA	NA	NA	NA	./.:3:1	./.:1:0	./.:1:0	./.:1:0	./.:3:1	./.:2:1	./.:2:1	NA	no	no	no	no	NA	#N/A	#N/A	#N/A	#N/A	#N/A	#N/A	#N/A	#N/A	#N/A	#N/A	#N/A	#N/A
BRCA-UK::CGP_donor_1472395	Whitelist	FALSE	BRCA-UK	NA	CGP_donor_1472395	DO52558	breast	pink	fc447d55-95d8-0b34-e040-11ac0d483afa	fc447d55-95d8-0b34-e040-11ac0d483afa		0	NA	NA	NA	NA	NA	NA	NA	./.:2:1	./.:2:1	./.:1:0	./.:2:1	./.:2:1	./.:1:0	./.:1:0	NA	no	no	no	no	NA	#N/A	#N/A	#N/A	#N/A	#N/A	#N/A	#N/A	#N/A	#N/A	#N/A	#N/A	#N/A
BRCA-UK::CGP_donor_1503143	Whitelist	FALSE	BRCA-UK	NA	CGP_donor_1503143	DO52559	breast	pink	fc63cbab-d27a-5ebb-e040-11ac0c48724f	fc63cbab-d27a-5ebb-e040-11ac0c48724f		0	NA	NA	NA	NA	NA	NA	NA	./.:7:3	./.:3:1	./.:2:0	./.:2:0	./.:5:1	./.:4:1	./.:4:1	NA	no	no	no	no	NA	#N/A	#N/A	#N/A	#N/A	#N/A	#N/A	#N/A	#N/A	#N/A	#N/A	#N/A	#N/A
BRCA-UK::CGP_donor_1606179	Whitelist	FALSE	BRCA-UK	NA	CGP_donor_1606179	DO52560	breast	pink	fc7f8eeb-9c40-123e-e040-11ac0c484061	fc7f8eeb-9c40-123e-e040-11ac0c484061		0	NA	NA	NA	NA	NA	NA	NA	./.:2:0	./.:2:1	./.:3:0	./.:2:1	./.:7:1	./.:3:1	./.:3:1	NA	no	no	no	no	NA	#N/A	#N/A	#N/A	#N/A	#N/A	#N/A	#N/A	#N/A	#N/A	#N/A	#N/A	#N/A
BRCA-UK::CGP_donor_1654385	Whitelist	FALSE	BRCA-UK	NA	CGP_donor_1654385	DO52561	breast	pink	fca3f7d0-2231-661c-e040-11ac0c4832fd	fca3f7d0-2231-661c-e040-11ac0c4832fd		0	NA	NA	NA	NA	NA	NA	NA	./.:8:2	./.:4:2	./.:4:0	./.:4:2	./.:9:2	./.:2:0	./.:2:0	NA	no	no	no	no	NA	#N/A	#N/A	#N/A	#N/A	#N/A	#N/A	#N/A	#N/A	#N/A	#N/A	#N/A	#N/A
BRCA-UK::CGP_donor_1701345	Whitelist	FALSE	BRCA-UK	NA	CGP_donor_1701345	DO52562	breast	pink	fca6150f-d555-a29e-e040-11ac0d4873b2	fca6150f-d555-a29e-e040-11ac0d4873b2		0	NA	NA	NA	NA	NA	NA	NA	./.:3:1	./.:3:1	./.:3:0	./.:2:1	./.:5:1	./.:4:0	./.:4:0	NA	no	no	no	no	NA	#N/A	#N/A	#N/A	#N/A	#N/A	#N/A	#N/A	#N/A	#N/A	#N/A	#N/A	#N/A
BRCA-US::045c13ef-3db7-4adf-b0a3-23338f0479f3	Whitelist	TRUE	BRCA-US	TCGA-B6-A0I6	045c13ef-3db7-4adf-b0a3-23338f0479f3	DO4557	breast	pink	a876398c-5b1d-444f-a360-5fe2db697480	a876398c-5b1d-444f-a360-5fe2db697480	09c248f8-cdd7-4c13-9085-26c56544bcf7	09c248f8-cdd7-4c13-9085-26c56544bcf7	5.55403	10.3056	19.3386	29.6291	51.1823	1.3558	1.51183	./.:2:1	./.:2:1	./.:1:0	./.:1:0	./.:3:1	./.:1:0	./.:1:0	NA	no	no	no	no	0.0826628	#N/A	#N/A	#N/A	#N/A	#N/A	#N/A	unaligned	unaligned	unaligned	unaligned	unaligned	unaligned
BRCA-US::05506f4c-e701-4a9d-ae06-97f066aade43	Whitelist	TRUE	BRCA-US	TCGA-AN-A0AT	05506f4c-e701-4a9d-ae06-97f066aade43	DO2783	breast	pink	f848b66f-bd9e-4fba-afd4-eb58848d1ef4	f848b66f-bd9e-4fba-afd4-eb58848d1ef4	edda9023-a8d9-45dc-af21-5bba663967e4	edda9023-a8d9-45dc-af21-5bba663967e4	0.540715	5.92464	9.61444	28.7418	104.419	1.92465	2.64706	./.:2:0	./.:2:0	./.:3:0	./.:2:0	./.:4:2	./.:3:0	./.:3:0	NA	no	no	no	no	0.090478	#N/A	#N/A	#N/A	#N/A	#N/A	#N/A	unaligned	unaligned	unaligned	unaligned	unaligned	unaligned
BRCA-US::084c6aec-94f7-4090-8f3f-59fa9e89721a	Whitelist	TRUE	BRCA-US	TCGA-A2-A0D1	084c6aec-94f7-4090-8f3f-59fa9e89721a	DO3958	breast	pink	e5593865-5f8e-4a4c-b36f-73fbe64d66da	e5593865-5f8e-4a4c-b36f-73fbe64d66da	01370d42-f75c-4532-9b9c-24ff7302b033	01370d42-f75c-4532-9b9c-24ff7302b033	0.0338326	3.7666	431.842	18.282	2.31296	1.4046	1.31832	./.:4:2	./.:2:0	./.:33:3	./.:2:0	./.:10:2	./.:4:2	./.:4:2	NA	no	no	no	no	0.0824777	#N/A	#N/A	#N/A	#N/A	#N/A	#N/A	unaligned	unaligned	unaligned	copy	unaligned	MYC amp
BRCA-US::08da7c4c-3067-4bcf-9d7a-78566df72e69	Whitelist	TRUE	BRCA-US	TCGA-B6-A0RE	08da7c4c-3067-4bcf-9d7a-78566df72e69	DO3482	breast	pink	1eb62abc-7928-405b-84cc-f091ca5347b2	1eb62abc-7928-405b-84cc-f091ca5347b2	ad46ed65-3cc2-4956-9d90-3e1edca24417	ad46ed65-3cc2-4956-9d90-3e1edca24417	0.133623	6.7399	16.148	35.5553	71.8473	1.63812	2.18916	./.:6:3	./.:2:0	./.:2:0	./.:2:0	./.:5:2	./.:4:2	./.:4:2	NA	no	no	no	no	0.0203483	#N/A	#N/A	#N/A	#N/A	#N/A	#N/A	copy	copy	unaligned	unaligned	unaligned	TERT AMP
BRCA-US::0a2a3529-f645-4967-9a58-89ee20b8bb62	Whitelist	TRUE	BRCA-US	TCGA-E2-A15E	0a2a3529-f645-4967-9a58-89ee20b8bb62	DO2629	breast	pink	dabb5a94-9706-4429-8db0-c328e2004340	dabb5a94-9706-4429-8db0-c328e2004340	42ba8e87-8d37-4cbd-82f0-bca0cbe5dcd3	42ba8e87-8d37-4cbd-82f0-bca0cbe5dcd3	0	8.67493	103.296	24.1545	47.6181	1.50137	1.69207	./.:4:2	./.:6:2	./.:9:0	./.:4:2	./.:6:1	./.:1:0	./.:1:0	NA	no	no	no	no	0.0915782	#N/A	#N/A	#N/A	#N/A	#N/A	#N/A	unaligned	unaligned	copy	copy	unaligned	MYC amp
BRCA-US::0bc5744c-5fa3-45bb-87d0-70a02068b392	Whitelist	TRUE	BRCA-US	TCGA-BH-A0DG	0bc5744c-5fa3-45bb-87d0-70a02068b392	DO1257	breast	pink	ec4d4cbc-d5d1-418d-a292-cad9576624fd	ec4d4cbc-d5d1-418d-a292-cad9576624fd	a6b72c40-c921-4159-abad-b64e20619241	a6b72c40-c921-4159-abad-b64e20619241	0.027589	8.38121	22.717	24.7008	20.8844	1.68678	3.06215	./.:2:1	./.:2:1	./.:1:0	./.:2:1	./.:2:1	./.:2:1	./.:2:1	NA	no	no	no	no	0.095751	#N/A	#N/A	#N/A	#N/A	#N/A	#N/A	unaligned	unaligned	unaligned	unaligned	unaligned	unaligned
BRCA-US::0dca98b0-f43e-45b6-9a02-00092c78678c	Whitelist	TRUE	BRCA-US	TCGA-D8-A27H	0dca98b0-f43e-45b6-9a02-00092c78678c	DO1249	breast	pink	6764e0a2-7a78-45c1-9189-6001c6518ce4	6764e0a2-7a78-45c1-9189-6001c6518ce4	123725b8-4f66-4b97-9726-e0c70300d38e	123725b8-4f66-4b97-9726-e0c70300d38e	0.0679987	9.60497	22.7215	22.9268	6.05231	1.3572	2.44414	./.:5:2	./.:2:1	./.:1:0	./.:2:1	./.:4:1	./.:2:0	./.:2:0	NA	no	5:1333342_G]5:5218409]	5:1357250_[5:15743119[G	no	0.111541	#N/A	#N/A	#N/A	#N/A	#N/A	#N/A	SV 20-50kb	copy	20-50kb	unaligned	unaligned	TERT PM SV
BRCA-US::1174f6e4-ffbe-4e59-a000-8d861c968369	Whitelist	TRUE	BRCA-US	TCGA-AO-A03L	1174f6e4-ffbe-4e59-a000-8d861c968369	DO3458	breast	pink	8f558713-f32b-403b-aedf-c79efeb41c67	8f558713-f32b-403b-aedf-c79efeb41c67	34980e1d-956b-4d89-8bf2-dcc008dbaad7	34980e1d-956b-4d89-8bf2-dcc008dbaad7	0.150049	9.11463	58.2226	31.2892	30.8575	1.88326	2.07417	./.:4:2	./.:4:2	./.:6:2	./.:4:2	./.:3:1	./.:2:0	./.:2:0	NA	no	no	no	no	0.436723	#N/A	#N/A	#N/A	#N/A	#N/A	#N/A	unaligned	unaligned	unaligned	copy	unaligned	unaligned
BRCA-US::1549dc64-3dab-43fc-96e9-b07d520957e1	Whitelist	TRUE	BRCA-US	TCGA-D8-A27F	1549dc64-3dab-43fc-96e9-b07d520957e1	DO1274	breast	pink	fc6d77a9-121b-48ab-a899-713c3d1319a2	fc6d77a9-121b-48ab-a899-713c3d1319a2	0a69935d-9552-4792-9b2e-1a630114691e	0a69935d-9552-4792-9b2e-1a630114691e	0.0497583	6.44617	19.8976	25.2103	30.5095	1.52339	2.94728	./.:4:2	./.:2:0	./.:2:0	./.:2:0	./.:6:2	./.:2:0	./.:2:0	NA	no	no	no	no	0.0609798	#N/A	#N/A	#N/A	#N/A	#N/A	#N/A	unaligned	unaligned	unaligned	unaligned	unaligned	MYC amp
BRCA-US::1557183c-aedd-4df6-b98a-3654667f7b69	Whitelist	TRUE	BRCA-US	TCGA-A8-A09I	1557183c-aedd-4df6-b98a-3654667f7b69	DO3188	breast	pink	987d41ee-6bab-490c-b0f2-bf28c0089de9	987d41ee-6bab-490c-b0f2-bf28c0089de9	433b49ba-949b-4914-985a-be19b3b32502	433b49ba-949b-4914-985a-be19b3b32502	0.0384576	11.7072	950.794	34.9012	12.4908	3.37559	3.92119	./.:4:2	./.:5:2	./.:117:4	./.:5:2	./.:6:2	./.:3:1	./.:3:1	NA	no	no	no	no	0.678879	#N/A	#N/A	#N/A	#N/A	#N/A	#N/A	unaligned	unaligned	copy	copy	copy	MYC amp
BRCA-US::174850b4-5ec2-462b-a890-89bd1716b3c2	Whitelist	TRUE	BRCA-US	TCGA-A2-A3Y0	174850b4-5ec2-462b-a890-89bd1716b3c2	DO44273	breast	pink	d8fbb398-d1da-4444-984a-22c8523625da	d8fbb398-d1da-4444-984a-22c8523625da	9a9d7ee5-e3fa-491f-ab5b-0ab69652b8a5	9a9d7ee5-e3fa-491f-ab5b-0ab69652b8a5	0.293469	10.1264	12.1848	76.9085	56.9265	4.11526	2.67741	./.:2:1	./.:3:1	./.:1:0	./.:3:1	./.:6:2	./.:2:1	./.:2:1	NA	no	no	no	no	0.175389	#N/A	#N/A	#N/A	#N/A	#N/A	#N/A	unaligned	unaligned	unaligned	unaligned	unaligned	MYC amp
BRCA-US::17c1d42c-cb84-4655-a4cd-b54bae17ecaf	Whitelist	TRUE	BRCA-US	TCGA-E2-A15K	17c1d42c-cb84-4655-a4cd-b54bae17ecaf	DO3352	breast	pink	f39cc911-36a7-4c06-9e91-4ad86281db3d	f39cc911-36a7-4c06-9e91-4ad86281db3d	141e15ac-1537-4182-9db5-ba2115cd93d6	141e15ac-1537-4182-9db5-ba2115cd93d6	0.0866965	8.02235	40.8192	22.5529	6.33655	1.99366	2.26519	./.:2:1	./.:2:1	./.:2:1	./.:2:1	./.:2:1	./.:2:1	./.:2:1	NA	no	no	no	no	0.233459	#N/A	#N/A	#N/A	#N/A	#N/A	#N/A	unaligned	unaligned	unaligned	unaligned	unaligned	unaligned
BRCA-US::18eb4dfc-556f-4bf3-a411-4780209ed1e0	Whitelist	TRUE	BRCA-US	TCGA-BH-A0B3	18eb4dfc-556f-4bf3-a411-4780209ed1e0	DO1301	breast	pink	43f7a2e0-fec9-4e43-872d-18c6c946fa17	43f7a2e0-fec9-4e43-872d-18c6c946fa17	6d2744ba-4817-482b-ad46-2e4e0897ad88	6d2744ba-4817-482b-ad46-2e4e0897ad88	0.0198932	8.27211	21.8558	32.8352	30.5222	4.00875	6.11923	./.:4:1	./.:3:0	./.:2:0	./.:1:0	./.:5:2	./.:2:0	./.:2:0	NA	no	no	no	no	0.0827307	#N/A	#N/A	#N/A	#N/A	#N/A	#N/A	unaligned	unaligned	unaligned	unaligned	unaligned	MYC amp
BRCA-US::1b703058-e596-45bc-80fe-8b98d545c2e2	Whitelist	TRUE	BRCA-US	TCGA-AR-A2LK	1b703058-e596-45bc-80fe-8b98d545c2e2	DO1281	breast	pink	7b0b60c7-5fa0-440e-937f-8d82119330d6	7b0b60c7-5fa0-440e-937f-8d82119330d6	047160f7-3727-4915-b02d-61557350d88b	047160f7-3727-4915-b02d-61557350d88b	0.136551	13.6893	28.8828	18.6334	66.9185	1.44135	2.39419	./.:5:2	./.:3:1	./.:4:1	./.:3:1	./.:7:2	./.:2:1	./.:2:1	NA	no	no	no	no	0.406158	#N/A	#N/A	#N/A	#N/A	#N/A	#N/A	copy	copy	unaligned	unaligned	unaligned	TERT AMP
BRCA-US::1d27253f-b036-44e7-a04d-8da5bbf57419	Whitelist	TRUE	BRCA-US	TCGA-E2-A1LK	1d27253f-b036-44e7-a04d-8da5bbf57419	DO2719	breast	pink	4e84eed6-82a8-4e91-b0fd-61ec6ef69ce9	4e84eed6-82a8-4e91-b0fd-61ec6ef69ce9	d6301614-9ba7-4632-bdca-ac1b11e8e811	d6301614-9ba7-4632-bdca-ac1b11e8e811	0.290033	5.22727	39.3213	22.4109	70.9348	1.33948	1.77861	./.:5:2	./.:3:1	./.:5:2	./.:3:1	./.:23:2	./.:2:1	./.:2:1	NA	no	no	no	no	0.0545668	#N/A	#N/A	#N/A	#N/A	#N/A	#N/A	copy	copy	unaligned	copy	unaligned	TERT AMP
BRCA-US::20e8106b-1290-4735-abe4-7621e08e3dc8	Whitelist	TRUE	BRCA-US	TCGA-BH-A0E0	20e8106b-1290-4735-abe4-7621e08e3dc8	DO1384	breast	pink	e8392f20-c9e3-4649-b64f-5b266c393a76	e8392f20-c9e3-4649-b64f-5b266c393a76	fac9101c-a974-4415-9eac-d2d433d02b13	fac9101c-a974-4415-9eac-d2d433d02b13	0.00639865	6.89681	21.6177	26.3569	26.5086	1.77292	1.47639	./.:2:0	./.:2:0	./.:2:0	./.:2:0	./.:4:2	./.:4:1	./.:4:1	NA	no	no	no	no	0.0314265	#N/A	#N/A	#N/A	#N/A	#N/A	#N/A	unaligned	unaligned	unaligned	unaligned	unaligned	unaligned
BRCA-US::233b02f3-c4f0-4a67-9db5-e68d5cdaccb6	Whitelist	TRUE	BRCA-US	TCGA-BH-A18U	233b02f3-c4f0-4a67-9db5-e68d5cdaccb6	DO5200	breast	pink	fb9135d9-2acf-41dd-8552-359e6b8c9470	fb9135d9-2acf-41dd-8552-359e6b8c9470	f6e76192-c4ed-485f-bb51-1b752bd7f544	f6e76192-c4ed-485f-bb51-1b752bd7f544	0.0928803	8.06802	644.319	19.4984	26.8655	2.22028	3.22319	./.:7:3	./.:5:2	./.:99:16	./.:5:2	./.:11:5	./.:2:0	./.:2:0	NA	no	no	no	no	0.409162	#N/A	#N/A	#N/A	#N/A	#N/A	#N/A	copy	copy	copy	copy	copy	TERT AMP
BRCA-US::2779fa01-ac93-4e80-a997-3385f72172c3	Whitelist	TRUE	BRCA-US	TCGA-A8-A08S	2779fa01-ac93-4e80-a997-3385f72172c3	DO3140	breast	pink	2c6f1862-bb82-4e7e-9cb3-338bdf022ff4	2c6f1862-bb82-4e7e-9cb3-338bdf022ff4	667c209e-9b4a-474d-8f69-102cfaffddf2	667c209e-9b4a-474d-8f69-102cfaffddf2	0.0226981	17.5714	218.47	25.6669	9.02066	2.0202	2.09256	./.:2:0	./.:3:1	./.:19:3	./.:3:1	./.:4:1	./.:2:1	./.:2:1	NA	no	no	no	no	0.10259	#N/A	#N/A	#N/A	#N/A	#N/A	#N/A	unaligned	unaligned	unaligned	copy	unaligned	unaligned
BRCA-US::27b05b15-a44b-45ed-a6e3-e7d1ca488ea9	Whitelist	TRUE	BRCA-US	TCGA-A8-A09X	27b05b15-a44b-45ed-a6e3-e7d1ca488ea9	DO2647	breast	pink	6dbc5c31-043b-40e9-bf1a-e7b4ec351b4d	6dbc5c31-043b-40e9-bf1a-e7b4ec351b4d	f97f68be-6838-455c-91bf-7549543a82c3	f97f68be-6838-455c-91bf-7549543a82c3	0.206013	12.7795	33.3548	49.165	35.9593	2.8823	4.88912	./.:4:1	./.:5:2	./.:2:0	./.:5:2	./.:3:1	./.:4:2	./.:4:2	NA	no	no	no	no	0.324329	#N/A	#N/A	#N/A	#N/A	#N/A	#N/A	unaligned	unaligned	copy	unaligned	copy	unaligned
BRCA-US::2a84997d-ccee-4f46-bea2-752534f26416	Whitelist	TRUE	BRCA-US	TCGA-E2-A1LL	2a84997d-ccee-4f46-bea2-752534f26416	DO2694	breast	pink	47312f61-5ef4-4f25-9320-8fbb4758790e	47312f61-5ef4-4f25-9320-8fbb4758790e	526c9170-0f25-4374-9287-1fc40acb6555	526c9170-0f25-4374-9287-1fc40acb6555	0	9.87841	13.1531	48.8096	86.2621	2.40622	1.83339	./.:4:2	./.:3:1	./.:2:0	./.:3:1	./.:2:1	./.:2:0	./.:2:0	NA	no	no	no	no	0.309569	#N/A	#N/A	#N/A	#N/A	#N/A	#N/A	unaligned	unaligned	unaligned	unaligned	gene body	unaligned
BRCA-US::2d29a4ac-98e7-4663-9dd6-5681bc32ac2e	Whitelist	TRUE	BRCA-US	TCGA-A2-A3KC	2d29a4ac-98e7-4663-9dd6-5681bc32ac2e	DO3500	breast	pink	f9f04e42-63a2-4ee1-ade4-9e5bb5c20cdd	f9f04e42-63a2-4ee1-ade4-9e5bb5c20cdd	7bbe4637-394e-42c0-af7d-6184c3f48916	7bbe4637-394e-42c0-af7d-6184c3f48916	0.117177	8.27533	73.8302	20.2241	70.066	1.63365	2.47148	./.:2:1	./.:2:1	./.:2:1	./.:2:1	./.:2:1	./.:2:1	./.:2:1	NA	no	no	no	no	0.500096	#N/A	#N/A	#N/A	#N/A	#N/A	#N/A	unaligned	unaligned	unaligned	unaligned	unaligned	unaligned
BRCA-US::324bcba2-f6a4-45a6-807c-215bdffcca21	Whitelist	TRUE	BRCA-US	TCGA-A2-A0D0	324bcba2-f6a4-45a6-807c-215bdffcca21	DO2995	breast	pink	71fda5a9-7049-406f-9348-2c24f7ddf5f4	71fda5a9-7049-406f-9348-2c24f7ddf5f4	bd51f90a-ec67-4a7d-87bf-9d85acd65d51	bd51f90a-ec67-4a7d-87bf-9d85acd65d51	0.0725215	6.92539	12.9491	45.6863	60.1305	1.87002	2.27451	./.:9:2	./.:3:1	./.:2:0	./.:3:1	./.:8:4	./.:3:0	./.:3:0	NA	no	no	no	no	0.123595	#N/A	#N/A	#N/A	#N/A	#N/A	#N/A	copy	copy	unaligned	unaligned	unaligned	TERT AMP
BRCA-US::359f12f9-5c41-48a4-85bc-fd7e307bf7d8	Whitelist	TRUE	BRCA-US	TCGA-EW-A1P8	359f12f9-5c41-48a4-85bc-fd7e307bf7d8	DO2842	breast	pink	e55f338f-97e2-4394-ae23-c92606069485	e55f338f-97e2-4394-ae23-c92606069485	d763ccd4-4a11-4e84-b0a6-1b42da020ce4	d763ccd4-4a11-4e84-b0a6-1b42da020ce4	0.0554341	4.7834	17.1284	41.3496	84.483	1.66027	2.95776	./.:2:1	./.:1:0	./.:1:0	./.:1:0	./.:2:1	./.:2:0	./.:2:0	NA	no	no	no	no	0.0507958	#N/A	#N/A	#N/A	#N/A	#N/A	#N/A	unaligned	unaligned	unaligned	unaligned	unaligned	unaligned
BRCA-US::38a8b734-9acc-42f9-b5b7-e51b0dfc6504	Whitelist	TRUE	BRCA-US	TCGA-A8-A092	38a8b734-9acc-42f9-b5b7-e51b0dfc6504	DO4796	breast	pink	cc4f9175-a8c8-424a-99d7-8bd11cae0e52	cc4f9175-a8c8-424a-99d7-8bd11cae0e52	98b2b18a-004d-459c-8aba-499d06897910	98b2b18a-004d-459c-8aba-499d06897910	0.15621	10.2131	62.6119	32.8212	71.4311	1.60682	2.52795	./.:3:1	./.:4:0	./.:5:2	./.:4:0	./.:12:1	./.:3:1	./.:3:1	NA	no	no	no	no	0.089625	#N/A	#N/A	#N/A	#N/A	#N/A	#N/A	unaligned	unaligned	unaligned	copy	unaligned	MYC amp
BRCA-US::3fc3755d-a3f8-4e2c-813f-ff124f2a75c1	Whitelist	TRUE	BRCA-US	TCGA-A2-A259	3fc3755d-a3f8-4e2c-813f-ff124f2a75c1	DO4719	breast	pink	13d05f7a-e16a-40ef-9a15-21257da2cf89	13d05f7a-e16a-40ef-9a15-21257da2cf89	7157ccb4-b4f6-41ba-9f9c-da862b749a57	7157ccb4-b4f6-41ba-9f9c-da862b749a57	0.0367596	14.3016	18.199	17.4811	75.1626	3.55577	3.86547	./.:2:1	./.:2:1	./.:1:0	./.:2:1	./.:6:1	./.:2:1	./.:2:1	NA	no	no	no	no	0.106295	#N/A	#N/A	#N/A	#N/A	#N/A	#N/A	unaligned	unaligned	unaligned	unaligned	unaligned	MYC amp
BRCA-US::441919eb-8c9f-478c-bda3-8de4f8295e8a	Whitelist	TRUE	BRCA-US	TCGA-C8-A12L	441919eb-8c9f-478c-bda3-8de4f8295e8a	DO2055	breast	pink	d5372745-95cf-4572-a6e7-e7f5b796911a	d5372745-95cf-4572-a6e7-e7f5b796911a	0a5a7511-4e7b-4fe4-b323-c354acffab57	0a5a7511-4e7b-4fe4-b323-c354acffab57	0.0408188	9.15187	102.639	32.1646	34.6138	4.99956	2.56627	./.:4:0	./.:4:2	./.:14:3	./.:4:2	./.:5:0	./.:2:0	./.:2:0	NA	no	no	no	no	0.0944501	#N/A	#N/A	#N/A	#N/A	#N/A	#N/A	unaligned	unaligned	unaligned	copy	unaligned	MYC amp
BRCA-US::44bec761-b603-49c0-8634-f6bfe0319bb1	Whitelist	TRUE	BRCA-US	TCGA-AO-A0JM	44bec761-b603-49c0-8634-f6bfe0319bb1	DO5626	breast	pink	aacaba97-ecde-440b-aae0-0e9c608c4b24	aacaba97-ecde-440b-aae0-0e9c608c4b24	7b53ba9f-506e-4af7-9752-ae50e4445880	7b53ba9f-506e-4af7-9752-ae50e4445880	0.0166144	9.09426	263	19.7419	18.6033	1.7592	2.84488	./.:4:2	./.:4:2	./.:33:2	./.:3:1	./.:5:2	./.:3:1	./.:3:1	NA	no	no	no	no	0.539603	#N/A	#N/A	#N/A	#N/A	#N/A	#N/A	unaligned	unaligned	unaligned	copy	unaligned	MYC amp
BRCA-US::49717f75-0f2d-4e1c-9a12-f1cd7877b80a	Whitelist	TRUE	BRCA-US	TCGA-AN-A04D	49717f75-0f2d-4e1c-9a12-f1cd7877b80a	DO2222	breast	pink	25c76a8f-77c0-4650-bddf-45ed0c10a2e6	25c76a8f-77c0-4650-bddf-45ed0c10a2e6	a09baab9-3eac-4271-9c12-2684642f8869	a09baab9-3eac-4271-9c12-2684642f8869	0.0713197	13.89	21.6802	38.4345	9.82415	1.30052	1.24961	./.:1:0	./.:2:1	./.:2:1	./.:2:1	./.:4:1	./.:3:1	./.:3:1	NA	no	no	no	no	0.0829371	#N/A	#N/A	#N/A	#N/A	#N/A	#N/A	unaligned	unaligned	unaligned	unaligned	unaligned	unaligned
BRCA-US::4bf50455-9ab7-4521-a791-089f66d3b877	Whitelist	TRUE	BRCA-US	TCGA-B6-A0RT	4bf50455-9ab7-4521-a791-089f66d3b877	DO5375	breast	pink	1bb3a1c7-4d7b-4fb6-b54d-e94cbd0e32aa	1bb3a1c7-4d7b-4fb6-b54d-e94cbd0e32aa	2b721e04-5452-4b34-b3df-c6cdd04e87b1	2b721e04-5452-4b34-b3df-c6cdd04e87b1	0.0586481	8.38577	15.6717	20.191	65.041	5.55446	6.53581	./.:2:1	./.:2:1	./.:2:1	./.:2:1	./.:2:1	./.:2:1	./.:2:1	NA	no	no	no	no	0.110852	#N/A	#N/A	#N/A	#N/A	#N/A	#N/A	unaligned	unaligned	unaligned	unaligned	unaligned	unaligned
BRCA-US::4da999a0-ef41-4a0b-b1d1-446b39cc855a	Whitelist	TRUE	BRCA-US	TCGA-EW-A1PH	4da999a0-ef41-4a0b-b1d1-446b39cc855a	DO2551	breast	pink	df291849-4c35-44e1-b013-8f6b7ee36113	df291849-4c35-44e1-b013-8f6b7ee36113	39413018-090f-46ca-b6df-244124f098c3	39413018-090f-46ca-b6df-244124f098c3	0.0694738	8.78389	33.0874	31.1549	46.2648	2.53928	3.12883	./.:2:1	./.:3:1	./.:4:1	./.:3:1	./.:9:1	./.:4:2	./.:4:2	NA	no	no	no	no	0.0467443	#N/A	#N/A	#N/A	#N/A	#N/A	#N/A	unaligned	unaligned	unaligned	unaligned	unaligned	MYC amp
BRCA-US::4e6edfe6-adcb-4c12-8ff4-38a79f5887e8	Whitelist	TRUE	BRCA-US	TCGA-B6-A0X5	4e6edfe6-adcb-4c12-8ff4-38a79f5887e8	DO2096	breast	pink	c61ded54-f80e-4da8-b1d8-e22551c96118	c61ded54-f80e-4da8-b1d8-e22551c96118	d4d04af8-9c60-4d14-90a2-c2b211e20092	d4d04af8-9c60-4d14-90a2-c2b211e20092	0.579553	11.9832	16.4683	21.1669	7.04542	2.74669	1.47171	./.:2:1	./.:2:1	./.:2:1	./.:2:1	./.:3:1	./.:2:1	./.:2:1	NA	no	no	no	no	0.358885	#N/A	#N/A	#N/A	#N/A	#N/A	#N/A	unaligned	unaligned	unaligned	unaligned	unaligned	unaligned
BRCA-US::53886143-c1c6-40e9-88e6-e4e5e0271fc8	Whitelist	TRUE	BRCA-US	TCGA-A2-A3XX	53886143-c1c6-40e9-88e6-e4e5e0271fc8	DO44103	breast	pink	c67409b2-ac25-42a0-8543-4636ef132fe4	c67409b2-ac25-42a0-8543-4636ef132fe4	043d5dcd-1524-402b-939c-984a1dc916a0	043d5dcd-1524-402b-939c-984a1dc916a0	1.15441	4.2298	37.5242	32.75	125.655	1.51439	2.22625	./.:4:1	./.:2:0	./.:3:0	./.:2:0	./.:10:2	./.:2:0	./.:2:0	NA	no	no	no	no	0.10169	#N/A	#N/A	#N/A	#N/A	#N/A	#N/A	unaligned	unaligned	unaligned	unaligned	unaligned	MYC amp
BRCA-US::5580b21a-2cdb-4777-ad79-6e06654144f5	Whitelist	TRUE	BRCA-US	TCGA-E2-A15H	5580b21a-2cdb-4777-ad79-6e06654144f5	DO4473	breast	pink	6d7f44df-e9f0-4542-a6d8-d14ee7804002	6d7f44df-e9f0-4542-a6d8-d14ee7804002	75b2227e-0279-4dfb-a1a1-e64c53b48d7a	75b2227e-0279-4dfb-a1a1-e64c53b48d7a	0.195825	8.81835	333.635	24.4243	45.0812	1.36828	1.70438	./.:2:1	./.:2:1	./.:10:1	./.:2:1	./.:3:1	./.:1:0	./.:1:0	NA	no	no	no	no	0.0790603	#N/A	#N/A	#N/A	#N/A	#N/A	#N/A	unaligned	unaligned	unaligned	copy	unaligned	unaligned
BRCA-US::566792ae-f853-4a47-856d-f02cdcfcb18a	Whitelist	TRUE	BRCA-US	TCGA-A8-A07I	566792ae-f853-4a47-856d-f02cdcfcb18a	DO2712	breast	pink	a6c14ebc-81a2-44f7-af87-2b7ec85e5696	a6c14ebc-81a2-44f7-af87-2b7ec85e5696	670eab31-e873-4404-bbff-1b427e7b80c1	670eab31-e873-4404-bbff-1b427e7b80c1	0.0246674	9.81678	582.171	13.9292	22.6761	3.01332	3.61994	./.:2:1	./.:2:1	./.:16:1	./.:2:1	./.:3:1	./.:2:1	./.:2:1	NA	no	no	no	no	0.50904	#N/A	#N/A	#N/A	#N/A	#N/A	#N/A	unaligned	unaligned	unaligned	copy	unaligned	unaligned
BRCA-US::5d1d00c6-fcae-479e-ae1e-de76efd41d98	Whitelist	TRUE	BRCA-US	TCGA-BH-A0BW	5d1d00c6-fcae-479e-ae1e-de76efd41d98	DO3662	breast	pink	07b5141f-ac79-439b-883b-b0183bbe7ff5	07b5141f-ac79-439b-883b-b0183bbe7ff5	7e84df9f-1da5-4add-a5e8-a9d9d8af409c	7e84df9f-1da5-4add-a5e8-a9d9d8af409c	0.00359579	26.5867	31.9806	10.5468	9.28556	5.79198	8.96616	./.:2:1	./.:2:0	./.:3:1	./.:1:0	./.:4:1	./.:1:0	./.:1:0	NA	no	no	no	no	0.0776828	#N/A	#N/A	#N/A	#N/A	#N/A	#N/A	unaligned	unaligned	unaligned	unaligned	unaligned	unaligned
BRCA-US::5d8ed961-a012-4b6b-bffb-9468d3953646	Whitelist	TRUE	BRCA-US	TCGA-EW-A1J5	5d8ed961-a012-4b6b-bffb-9468d3953646	DO6144	breast	pink	98bb3025-0637-4106-8621-12df7b5d662f	98bb3025-0637-4106-8621-12df7b5d662f	b1c4af00-f395-47ac-93c7-b32a293ca060	b1c4af00-f395-47ac-93c7-b32a293ca060	0.0150122	21.2454	60.7787	18.8953	27.6934	3.22384	4.6635	./.:2:1	./.:2:1	./.:3:1	./.:2:1	./.:2:1	./.:2:1	./.:2:1	NA	no	no	no	no	0.375408	#N/A	#N/A	#N/A	#N/A	#N/A	#N/A	unaligned	unaligned	unaligned	unaligned	unaligned	unaligned
BRCA-US::5dd423e8-feaa-4568-a750-500948c41d6c	Whitelist	TRUE	BRCA-US	TCGA-B6-A0I1	5dd423e8-feaa-4568-a750-500948c41d6c	DO4138	breast	pink	2290b078-6a5b-4c83-9dfb-b525bbf14e4e	2290b078-6a5b-4c83-9dfb-b525bbf14e4e	785856FC-D042-4B7F-A137-95B17C59B876	785856FC-D042-4B7F-A137-95B17C59B876	0.4278	7.51418	35.2622	26.6545	73.0347	1.18099	1.27774	./.:8:2	./.:4:2	./.:8:3	./.:4:2	./.:79:0	./.:4:2	./.:4:2	NA	no	no	no	no	0.048939	#N/A	#N/A	#N/A	#N/A	#N/A	#N/A	copy	copy	unaligned	copy	unaligned	TERT AMP
BRCA-US::5ed024e8-d05e-4c65-9441-eda9930ccc82	Whitelist	TRUE	BRCA-US	TCGA-A7-A26G	5ed024e8-d05e-4c65-9441-eda9930ccc82	DO4359	breast	pink	36d1a85e-a09b-4537-86e0-eaf1eb03aed8	36d1a85e-a09b-4537-86e0-eaf1eb03aed8	8cf1853a-55b2-4fb9-9a65-a46243304d54	8cf1853a-55b2-4fb9-9a65-a46243304d54	0.00814363	11.7582	5.3182	24.4041	30.3427	2.42141	4.49533	./.:2:1	./.:2:1	./.:1:0	./.:2:1	./.:6:1	./.:1:0	./.:1:0	NA	no	no	no	no	0.256634	#N/A	#N/A	#N/A	#N/A	#N/A	#N/A	unaligned	unaligned	unaligned	unaligned	unaligned	MYC amp
BRCA-US::5fd9552a-c742-4388-940d-295d1107ae00	Whitelist	TRUE	BRCA-US	TCGA-AR-A1AY	5fd9552a-c742-4388-940d-295d1107ae00	DO2509	breast	pink	15f90ef0-831b-40a3-98bd-ec226a9e8b26	15f90ef0-831b-40a3-98bd-ec226a9e8b26	49c4166c-701a-4f53-8968-99aec3347214	49c4166c-701a-4f53-8968-99aec3347214	0.604367	11.9463	17.2213	58.6963	57.723	1.69351	2.58727	./.:3:1	./.:2:1	./.:1:0	./.:2:1	./.:5:2	./.:3:1	./.:3:1	NA	no	no	no	no	0.0386944	#N/A	#N/A	#N/A	#N/A	#N/A	#N/A	unaligned	unaligned	unaligned	unaligned	unaligned	MYC amp
BRCA-US::60df7543-6da5-4c75-943b-5800c1e08234	Whitelist	TRUE	BRCA-US	TCGA-E2-A14X	60df7543-6da5-4c75-943b-5800c1e08234	DO3874	breast	pink	74039acd-5aca-4c65-818c-3b577d295be0	74039acd-5aca-4c65-818c-3b577d295be0	d9f827bb-2498-49b0-aa85-71cb554eb926	d9f827bb-2498-49b0-aa85-71cb554eb926	0.0925546	8.57908	20.6275	22.8539	63.0916	2.02433	3.86574	./.:3:1	./.:3:1	./.:2:0	./.:3:1	./.:11:2	./.:5:2	./.:5:2	NA	no	no	no	no	0.0789094	#N/A	#N/A	#N/A	#N/A	#N/A	#N/A	unaligned	unaligned	unaligned	unaligned	unaligned	MYC amp
BRCA-US::65cac997-4d39-4501-85ec-4fcb328a8eb5	Whitelist	TRUE	BRCA-US	TCGA-GM-A3XL	65cac997-4d39-4501-85ec-4fcb328a8eb5	DO44111	breast	pink	b27d75ba-5989-4200-bfe9-f1b7d7cf8008	b27d75ba-5989-4200-bfe9-f1b7d7cf8008	29c98197-249e-45c9-96dc-34dfb4ac1430	29c98197-249e-45c9-96dc-34dfb4ac1430	1.48591	7.87762	12.1025	69.0965	105.644	3.03428	3.89417	./.:3:1	./.:2:1	./.:1:0	./.:2:1	./.:4:1	./.:3:1	./.:3:1	NA	no	5:1326054_T]6:139806690]	no	no	0.163857	#N/A	#N/A	#N/A	#N/A	#N/A	#N/A	SV 20-50kb	20-50kb	unaligned	unaligned	unaligned	TERT PM SV
BRCA-US::6956473b-92e5-4069-a26b-b48e280e76f2	Whitelist	TRUE	BRCA-US	TCGA-B6-A0RU	6956473b-92e5-4069-a26b-b48e280e76f2	DO1954	breast	pink	97064332-1d4f-4571-93ff-354ffe6d7df9	97064332-1d4f-4571-93ff-354ffe6d7df9	7abad802-817a-4d95-b022-f21cc4b1d9bc	7abad802-817a-4d95-b022-f21cc4b1d9bc	0.0857809	7.97551	17.5845	29.587	59.0685	1.32269	2.04662	./.:1:0	./.:1:0	./.:1:0	./.:1:0	./.:5:0	./.:2:1	./.:2:1	NA	no	no	no	no	0.0466642	#N/A	#N/A	#N/A	#N/A	#N/A	#N/A	unaligned	unaligned	unaligned	unaligned	unaligned	MYC amp
BRCA-US::6fa2a667-9c36-4526-8a58-1975e863a806	Whitelist	TRUE	BRCA-US	TCGA-AC-A2BK	6fa2a667-9c36-4526-8a58-1975e863a806	DO1328	breast	pink	8e03e773-5557-4e78-889b-4710c515378f	8e03e773-5557-4e78-889b-4710c515378f	08893743-829B-4594-AB67-D5EB5E80A4F3	08893743-829B-4594-AB67-D5EB5E80A4F3	0.891602	9.71508	8.1426	56.4396	44.2305	1.50756	2.1004	./.:5:1	./.:4:0	./.:3:1	./.:4:0	./.:6:2	./.:8:2	./.:8:2	NA	no	no	no	no	0.0850642	#N/A	#N/A	#N/A	#N/A	#N/A	#N/A	copy	copy	unaligned	unaligned	unaligned	TERT AMP
BRCA-US::733a2a0f-b37a-4b81-b49e-3c0f30d1eb37	Whitelist	TRUE	BRCA-US	TCGA-A2-A04X	733a2a0f-b37a-4b81-b49e-3c0f30d1eb37	DO5249	breast	pink	41f140b8-72b9-4ae3-8b25-6144d9f94d0f	41f140b8-72b9-4ae3-8b25-6144d9f94d0f	08c54c9c-195c-4754-83af-a97544d0eb12	08c54c9c-195c-4754-83af-a97544d0eb12	0.0161811	12.9926	354.313	13.7401	11.4719	3.44447	3.78352	./.:2:1	./.:2:1	./.:16:1	./.:2:1	./.:2:1	./.:2:1	./.:2:1	NA	no	no	no	no	0.0903598	#N/A	#N/A	#N/A	#N/A	#N/A	#N/A	unaligned	unaligned	unaligned	copy	unaligned	unaligned
BRCA-US::74f31744-0aed-4633-beec-4e203315f0b7	Whitelist	TRUE	BRCA-US	TCGA-BH-A0DT	74f31744-0aed-4633-beec-4e203315f0b7	DO2503	breast	pink	30dbe353-86d5-40ed-84c2-dbddf7beb17b	30dbe353-86d5-40ed-84c2-dbddf7beb17b	e88bcf68-e904-4511-92f6-01cbd0da62de	e88bcf68-e904-4511-92f6-01cbd0da62de	0.00391645	10.9007	45.0733	20.2668	52.1375	2.11559	2.49531	./.:2:1	./.:2:1	./.:2:1	./.:2:1	./.:3:1	./.:2:1	./.:2:1	NA	no	no	no	no	0.0882486	#N/A	#N/A	#N/A	#N/A	#N/A	#N/A	unaligned	unaligned	unaligned	unaligned	unaligned	unaligned
BRCA-US::75113445-d2d6-44a0-866c-c9175e6d214b	Whitelist	TRUE	BRCA-US	TCGA-A2-A0D4	75113445-d2d6-44a0-866c-c9175e6d214b	DO5347	breast	pink	2b000af3-2c9d-4eaa-af3f-8101b7425c37	2b000af3-2c9d-4eaa-af3f-8101b7425c37	2522bd3d-f6b3-45df-b68f-577ffbf3a819	2522bd3d-f6b3-45df-b68f-577ffbf3a819	0.0343921	10.9536	50.7233	25.7825	25.1984	1.37902	1.30807	./.:4:2	./.:4:2	./.:4:2	./.:4:2	./.:13:2	./.:4:2	./.:4:2	NA	no	no	no	no	0.629249	#N/A	#N/A	#N/A	#N/A	#N/A	#N/A	unaligned	unaligned	unaligned	unaligned	unaligned	MYC amp
BRCA-US::784de7ac-8424-42eb-83d4-a1bebaa42b97	Whitelist	TRUE	BRCA-US	TCGA-A1-A0SM	784de7ac-8424-42eb-83d4-a1bebaa42b97	DO3037	breast	pink	546b982f-60d9-43df-9761-09369afbee2d	546b982f-60d9-43df-9761-09369afbee2d	e637db43-508a-4a37-92e4-eea96b35b65b	e637db43-508a-4a37-92e4-eea96b35b65b	0.0162466	11.3628	905.975	14.9563	7.69976	1.7211	2.42359	./.:2:1	./.:2:1	./.:25:1	./.:2:1	./.:2:1	./.:2:1	./.:2:1	NA	no	no	no	no	0.289997	#N/A	#N/A	#N/A	#N/A	#N/A	#N/A	unaligned	unaligned	unaligned	copy	unaligned	unaligned
BRCA-US::7861a5f2-8910-4bcb-9c34-f79c5acd6e21	Whitelist	TRUE	BRCA-US	TCGA-A8-A075	7861a5f2-8910-4bcb-9c34-f79c5acd6e21	DO4185	breast	pink	6c8e9197-fd16-4fed-bfda-e349cab26314	6c8e9197-fd16-4fed-bfda-e349cab26314	1ccf908a-7620-4af8-b83f-0e287f3655c5	1ccf908a-7620-4af8-b83f-0e287f3655c5	0.069067	10.0718	24.3178	25.3601	29.4862	2.58572	3.44813	./.:6:0	./.:4:2	./.:2:0	./.:4:2	./.:9:3	./.:2:1	./.:2:1	NA	no	no	no	no	0.0417538	#N/A	#N/A	#N/A	#N/A	#N/A	#N/A	copy	copy	unaligned	unaligned	unaligned	TERT AMP
BRCA-US::786e8dbe-442e-4551-87b3-b4c333b04dd4	Whitelist	TRUE	BRCA-US	TCGA-BH-A0WA	786e8dbe-442e-4551-87b3-b4c333b04dd4	DO2897	breast	pink	eddfbfb9-3ae8-449b-b870-46062a2571c1	eddfbfb9-3ae8-449b-b870-46062a2571c1	519e1ea1-6658-4978-9f3d-313d7cc1e0c1	519e1ea1-6658-4978-9f3d-313d7cc1e0c1	0.196265	8.7658	19.1457	21.9847	34.6962	2.51666	3.85277	./.:5:1	./.:3:1	./.:2:0	./.:2:0	./.:9:3	./.:3:1	./.:3:1	NA	no	no	no	no	0.047549	#N/A	#N/A	#N/A	#N/A	#N/A	#N/A	copy	copy	unaligned	unaligned	unaligned	TERT AMP
BRCA-US::790ff5db-b7f3-4946-aaed-305f66b1dd6a	Whitelist	TRUE	BRCA-US	TCGA-BH-A0AV	790ff5db-b7f3-4946-aaed-305f66b1dd6a	DO4635	breast	pink	9032b7fe-e38a-4641-a45e-67041668adc4	9032b7fe-e38a-4641-a45e-67041668adc4	afe0fbfe-18e0-4b80-a44c-7abe3c7e5c93	afe0fbfe-18e0-4b80-a44c-7abe3c7e5c93	0.0516188	6.59704	17.7279	24.4264	37.8186	1.70762	3.79857	./.:4:1	./.:1:0	./.:1:0	./.:1:0	./.:3:1	./.:3:1	./.:3:1	NA	no	no	no	no	0.0770481	#N/A	#N/A	#N/A	#N/A	#N/A	#N/A	unaligned	unaligned	unaligned	unaligned	unaligned	unaligned
BRCA-US::8785012f-f73e-4d68-87cf-1d804af32782	Whitelist	TRUE	BRCA-US	TCGA-A7-A13D	8785012f-f73e-4d68-87cf-1d804af32782	DO1392	breast	pink	418e916b-7a4e-4fab-8616-15dcec4d79f8	418e916b-7a4e-4fab-8616-15dcec4d79f8	24664b94-f5b5-4a99-a09b-66e23edf5916	24664b94-f5b5-4a99-a09b-66e23edf5916	0.0228477	10.3745	42.542	19.475	46.2663	1.43002	2.78828	./.:7:2	./.:2:0	./.:2:1	./.:2:0	./.:10:5	./.:2:0	./.:2:0	NA	no	no	no	no	0.00386914	#N/A	#N/A	#N/A	#N/A	#N/A	#N/A	copy	copy	unaligned	0-20kb downstream	unaligned	TERT AMP
BRCA-US::88db1340-e4bf-451a-87c0-6e9168296f5e	Whitelist	TRUE	BRCA-US	TCGA-EW-A1PB	88db1340-e4bf-451a-87c0-6e9168296f5e	DO4695	breast	pink	9ddf2119-a222-4fa5-a9f3-0bec7eeea36b	9ddf2119-a222-4fa5-a9f3-0bec7eeea36b	50674dde-30c1-4530-a164-381d5326e29c	50674dde-30c1-4530-a164-381d5326e29c	0.276292	6.35945	16.324	21.9441	60.9301	23.0708	9.82274	./.:2:0	./.:2:0	./.:2:0	./.:2:0	./.:7:2	./.:5:0	./.:2:1	NA	no	no	no	no	0.0614849	#N/A	#N/A	#N/A	#N/A	#N/A	#N/A	unaligned	unaligned	unaligned	unaligned	unaligned	MYC amp
BRCA-US::8bd68696-5eeb-46d7-9dc6-c39c849029a4	Whitelist	TRUE	BRCA-US	TCGA-A8-A08L	8bd68696-5eeb-46d7-9dc6-c39c849029a4	DO3110	breast	pink	fe04d042-a4cc-4a14-8197-415ea40951aa	fe04d042-a4cc-4a14-8197-415ea40951aa	0b3c65ed-ff55-45c9-b6a3-dd3a596a0271	0b3c65ed-ff55-45c9-b6a3-dd3a596a0271	0.0541516	14.3745	57.8384	41.8579	4.04783	2.25633	3.25603	./.:4:2	./.:6:2	./.:4:2	./.:4:2	./.:7:3	./.:2:0	./.:2:0	NA	no	no	no	no	0.127261	#N/A	#N/A	#N/A	#N/A	#N/A	#N/A	unaligned	unaligned	copy	unaligned	unaligned	MYC amp
BRCA-US::8cf54607-01ce-42b0-9bd9-8627edd9f3b7	Whitelist	TRUE	BRCA-US	TCGA-C8-A130	8cf54607-01ce-42b0-9bd9-8627edd9f3b7	DO3804	breast	pink	27f87d1e-2c32-4beb-9677-62f7a286673d	27f87d1e-2c32-4beb-9677-62f7a286673d	697dfcbf-0c6b-4cae-b851-d46dd6be42c9	697dfcbf-0c6b-4cae-b851-d46dd6be42c9	0.179291	14.2459	43.87	18.23	35.0037	1.43358	2.00449	./.:4:2	./.:7:0	./.:6:2	./.:2:0	./.:17:2	./.:1:0	./.:1:0	NA	no	no	no	no	0.0816261	#N/A	#N/A	#N/A	#N/A	#N/A	#N/A	unaligned	unaligned	copy	copy	unaligned	MYC amp
BRCA-US::9435447e-d65f-408b-863b-6576b1d652dd	Whitelist	TRUE	BRCA-US	TCGA-AO-A03N	9435447e-d65f-408b-863b-6576b1d652dd	DO5808	breast	pink	f8f749b7-547d-49fa-9da2-44eed962b6fd	f8f749b7-547d-49fa-9da2-44eed962b6fd	ef37a73c-e0a0-4ff6-83a3-6befcdcb51c6	ef37a73c-e0a0-4ff6-83a3-6befcdcb51c6	0	12.0815	18.2563	6.795	2.36252	1.29727	1.23767	./.:3:1	./.:4:2	./.:2:0	./.:4:2	./.:3:1	./.:3:1	./.:3:1	NA	no	no	no	no	0.0487409	#N/A	#N/A	#N/A	#N/A	#N/A	#N/A	unaligned	unaligned	unaligned	unaligned	unaligned	unaligned
BRCA-US::96312510-c126-485d-8109-ed81844a1dc3	Whitelist	TRUE	BRCA-US	TCGA-AN-A0G0	96312510-c126-485d-8109-ed81844a1dc3	DO2323	breast	pink	73936e8b-c893-4afd-bd1f-be90c06a4869	73936e8b-c893-4afd-bd1f-be90c06a4869	c09e8a88-5a82-4fd6-8d03-ef3ecb988003	c09e8a88-5a82-4fd6-8d03-ef3ecb988003	0.0468242	10.1548	30.4697	27.4696	29.3991	1.51299	2.13691	./.:3:1	./.:3:0	./.:3:1	./.:3:0	./.:6:2	./.:1:0	./.:1:0	NA	no	no	no	no	0.0822508	#N/A	#N/A	#N/A	#N/A	#N/A	#N/A	unaligned	unaligned	unaligned	unaligned	unaligned	MYC amp
BRCA-US::96457ebf-ae88-41f4-97e5-cdc3163418aa	Whitelist	TRUE	BRCA-US	TCGA-BH-A0H0	96457ebf-ae88-41f4-97e5-cdc3163418aa	DO2114	breast	pink	25e4cad7-2403-4992-9cbc-433574673549	25e4cad7-2403-4992-9cbc-433574673549	38e26122-c473-41c1-afb0-cd3b9096e9f4	38e26122-c473-41c1-afb0-cd3b9096e9f4	0.507975	15.5875	39.2733	18.2051	39.4427	1.42123	1.55747	./.:2:1	./.:2:1	./.:2:1	./.:2:1	./.:4:1	./.:2:1	./.:2:1	NA	no	no	no	no	0.0779334	#N/A	#N/A	#N/A	#N/A	#N/A	#N/A	unaligned	unaligned	unaligned	unaligned	unaligned	unaligned
BRCA-US::993103b1-e5a1-4c33-8629-be53ebc41d64	Whitelist	TRUE	BRCA-US	TCGA-A8-A094	993103b1-e5a1-4c33-8629-be53ebc41d64	DO2593	breast	pink	db45d81f-695c-4f99-beea-6dbec1ff47fc	db45d81f-695c-4f99-beea-6dbec1ff47fc	877adc79-0651-4140-bb6a-876162733bf3	877adc79-0651-4140-bb6a-876162733bf3	0.0418555	11.462	24.4132	29.2594	2.7987	3.95212	7.44754	./.:6:1	./.:4:2	./.:2:0	./.:4:2	./.:6:2	./.:2:0	./.:2:0	NA	no	no	no	no	0.127172	#N/A	#N/A	#N/A	#N/A	#N/A	#N/A	copy	copy	unaligned	unaligned	unaligned	TERT AMP
BRCA-US::9938ce5c-e74e-446e-a932-f096f85cc3b1	Whitelist	TRUE	BRCA-US	TCGA-AQ-A04J	9938ce5c-e74e-446e-a932-f096f85cc3b1	DO5312	breast	pink	467ef778-f481-44f3-9768-b9900252d2ba	467ef778-f481-44f3-9768-b9900252d2ba	97168a1f-abf8-414b-af10-b63f5daa7023	97168a1f-abf8-414b-af10-b63f5daa7023	0.0724422	8.56455	17.8066	23.9841	53.8254	1.98042	3.73206	./.:2:1	./.:1:0	./.:1:0	./.:1:0	./.:3:1	./.:3:1	./.:3:1	NA	no	no	no	no	0.0895083	#N/A	#N/A	#N/A	#N/A	#N/A	#N/A	unaligned	unaligned	unaligned	unaligned	unaligned	unaligned
BRCA-US::9d95a65b-e41d-4f93-92d4-99dce29ff40d	Whitelist	TRUE	BRCA-US	TCGA-A7-A0CE	9d95a65b-e41d-4f93-92d4-99dce29ff40d	DO4080	breast	pink	7b08e810-f3c9-4155-ac11-f45a3a4f8b41	7b08e810-f3c9-4155-ac11-f45a3a4f8b41	e8ef8b75-7c0c-4a42-9a10-3789b6afa5d2	e8ef8b75-7c0c-4a42-9a10-3789b6afa5d2	0.0489941	9.88143	38.2471	40.9792	49.9805	1.87101	1.85848	./.:3:1	./.:3:1	./.:3:0	./.:3:1	./.:3:1	./.:5:2	./.:5:2	NA	no	no	no	no	NA	#N/A	#N/A	#N/A	#N/A	#N/A	#N/A	#N/A	unaligned	unaligned	unaligned	unaligned	unaligned
BRCA-US::9f6be944-83de-42ab-8738-f0022f475e61	Whitelist	TRUE	BRCA-US	TCGA-GI-A2C9	9f6be944-83de-42ab-8738-f0022f475e61	DO5745	breast	pink	5dbf3203-ce73-41e4-bf9a-32fc856f73f5	5dbf3203-ce73-41e4-bf9a-32fc856f73f5	B5B8FDD8-C4DF-4F79-AED5-23AC41F75F18	B5B8FDD8-C4DF-4F79-AED5-23AC41F75F18	0.194486	12.8532	17.7093	37.8137	40.4607	2.18853	3.29931	./.:3:1	./.:4:2	./.:2:0	./.:4:2	./.:6:3	./.:4:0	./.:4:0	NA	no	no	no	no	0.0396361	#N/A	#N/A	#N/A	#N/A	#N/A	#N/A	unaligned	unaligned	unaligned	unaligned	unaligned	MYC amp
BRCA-US::9fefbe7c-f66a-4940-843e-285cb7b392c1	Whitelist	TRUE	BRCA-US	TCGA-AR-A24Z	9fefbe7c-f66a-4940-843e-285cb7b392c1	DO1291	breast	pink	6c65cb6d-8c50-4c7c-bc84-eeebe09fbe01	6c65cb6d-8c50-4c7c-bc84-eeebe09fbe01	8d0d1eea-9e60-4507-8cfa-1fac66edc8a4	8d0d1eea-9e60-4507-8cfa-1fac66edc8a4	0.0651278	24.6242	19.1095	22.8563	16.0245	1.72267	2.4964	./.:3:1	./.:4:2	./.:4:2	./.:4:2	./.:5:2	./.:2:0	./.:2:0	NA	no	no	no	no	0.322215	#N/A	#N/A	#N/A	#N/A	#N/A	#N/A	unaligned	gene body	unaligned	unaligned	unaligned	MYC amp
BRCA-US::a482fc4c-ff1d-46a0-a968-7df06422cc4b	Whitelist	TRUE	BRCA-US	TCGA-B6-A0WX	a482fc4c-ff1d-46a0-a968-7df06422cc4b	DO1537	breast	pink	47b5d831-5287-4f62-b17a-6e5eff2e4184	47b5d831-5287-4f62-b17a-6e5eff2e4184	8dc04505-fae5-4185-b3f8-53882fbbb4fd	8dc04505-fae5-4185-b3f8-53882fbbb4fd	0.00392663	15.5411	20.7244	29.0503	23.8988	1.6155	2.37926	./.:4:2	./.:8:2	./.:4:0	./.:4:2	./.:8:2	./.:4:2	./.:4:2	NA	no	no	no	no	0.330049	#N/A	#N/A	#N/A	#N/A	#N/A	#N/A	unaligned	unaligned	copy	unaligned	unaligned	MYC amp
BRCA-US::a8015490-9740-45c9-8bd2-eb6d1beefc2e	Whitelist	TRUE	BRCA-US	TCGA-E2-A152	a8015490-9740-45c9-8bd2-eb6d1beefc2e	DO4449	breast	pink	8691c87f-2468-44bb-a670-3dccd6da33c6	8691c87f-2468-44bb-a670-3dccd6da33c6	be8c1926-064b-4a2f-9345-e34f0dc78bff	be8c1926-064b-4a2f-9345-e34f0dc78bff	0.00408899	9.96712	1313.72	25.6937	3.15105	1.66622	2.68218	./.:4:2	./.:4:2	./.:95:2	./.:4:2	./.:4:2	./.:2:0	./.:2:0	NA	no	no	no	no	0.0745164	#N/A	#N/A	#N/A	#N/A	#N/A	#N/A	unaligned	unaligned	unaligned	copy	unaligned	unaligned
BRCA-US::a824b3bd-34d5-4cc1-a92f-f9d6ac0f1814	Whitelist	TRUE	BRCA-US	TCGA-C8-A12Q	a824b3bd-34d5-4cc1-a92f-f9d6ac0f1814	DO3182	breast	pink	d8c6d4b8-f279-4edc-aaa3-a1cc266aec4d	d8c6d4b8-f279-4edc-aaa3-a1cc266aec4d	e042ea6d-3204-41a7-9811-25f4ac0c3558	e042ea6d-3204-41a7-9811-25f4ac0c3558	0.0703448	8.33919	774.93	12.0546	9.81418	1.96227	2.47134	./.:3:1	./.:2:1	./.:33:3	./.:2:1	./.:2:1	./.:1:0	./.:1:0	NA	no	5:1318567_]5:1410973]G	no	no	0.0751299	#N/A	#N/A	#N/A	#N/A	#N/A	#N/A	SV 20-50kb	20-50kb	unaligned	copy	unaligned	TERT PM SV
BRCA-US::a9b7d7fe-be31-4f71-afee-c1bfdf511888	Whitelist	TRUE	BRCA-US	TCGA-AO-A0J4	a9b7d7fe-be31-4f71-afee-c1bfdf511888	DO1559	breast	pink	110b5f05-ded7-45ec-b0f6-a941c92d77dd	110b5f05-ded7-45ec-b0f6-a941c92d77dd	4808bc63-000a-4a49-a25b-4b817ca5ea54	4808bc63-000a-4a49-a25b-4b817ca5ea54	0.185653	6.57102	20.0733	19.8101	58.0129	3.02294	3.84031	./.:2:0	./.:2:0	./.:2:0	./.:2:0	./.:10:5	./.:3:1	./.:3:1	NA	no	no	no	no	0.0948472	#N/A	#N/A	#N/A	#N/A	#N/A	#N/A	unaligned	unaligned	unaligned	unaligned	unaligned	MYC amp
BRCA-US::aeb6a3a6-b57a-4c53-90e6-e833777dd2a1	Whitelist	TRUE	BRCA-US	TCGA-BH-A0H6	aeb6a3a6-b57a-4c53-90e6-e833777dd2a1	DO2084	breast	pink	aa58c09a-7799-4675-8310-d270224b163e	aa58c09a-7799-4675-8310-d270224b163e	f7e26041-2b2f-45ea-8da9-5a0d5bf25781	f7e26041-2b2f-45ea-8da9-5a0d5bf25781	0.0224483	13.0063	29.5482	17.8292	18.9629	2.17637	1.77137	./.:2:1	./.:2:1	./.:2:1	./.:2:1	./.:7:1	./.:2:1	./.:2:1	NA	no	no	no	no	0.029745	#N/A	#N/A	#N/A	#N/A	#N/A	#N/A	unaligned	unaligned	unaligned	unaligned	unaligned	MYC amp
BRCA-US::b094e8b2-8ece-4b36-8025-18073a8b873c	Whitelist	TRUE	BRCA-US	TCGA-AO-A124	b094e8b2-8ece-4b36-8025-18073a8b873c	DO1287	breast	pink	987528ac-437a-4eb8-a335-4f2076d5c006	987528ac-437a-4eb8-a335-4f2076d5c006	5cd42d4a-5971-4a01-8c10-99321105a864	5cd42d4a-5971-4a01-8c10-99321105a864	0.118693	6.296	39.8862	40.631	45.9906	1.64828	4.47912	./.:2:0	./.:2:0	./.:5:0	./.:2:0	./.:4:0	./.:3:1	./.:3:1	NA	no	no	no	no	0.0371571	#N/A	#N/A	#N/A	#N/A	#N/A	#N/A	unaligned	unaligned	unaligned	copy	unaligned	unaligned
BRCA-US::b2aac45b-2073-4c7a-adb9-769a4fdcc111	Whitelist	TRUE	BRCA-US	TCGA-E9-A1NH	b2aac45b-2073-4c7a-adb9-769a4fdcc111	DO1290	breast	pink	13c312ec-0add-4758-ab8d-c193e2e08c6d	13c312ec-0add-4758-ab8d-c193e2e08c6d	0eb9c5a5-1e4e-4808-882e-858b4d0ed396	0eb9c5a5-1e4e-4808-882e-858b4d0ed396	0.00451677	6.87872	42.3301	19.6121	6.7282	2.29421	1.95711	./.:4:2	./.:3:1	./.:3:1	./.:3:1	./.:2:1	./.:4:2	./.:4:2	NA	no	no	no	no	0.0841634	#N/A	#N/A	#N/A	#N/A	#N/A	#N/A	unaligned	unaligned	unaligned	unaligned	unaligned	unaligned
BRCA-US::b43e41af-1d82-4b5f-b8f1-add0510e6b86	Whitelist	TRUE	BRCA-US	TCGA-A8-A07B	b43e41af-1d82-4b5f-b8f1-add0510e6b86	DO2539	breast	pink	5b7d5767-2037-4175-aec9-886776343181	5b7d5767-2037-4175-aec9-886776343181	0c9fe532-3920-4a59-b348-65b184c0eff4	0c9fe532-3920-4a59-b348-65b184c0eff4	0.0300783	11.6964	176.325	23.3484	35.9968	1.57879	1.89001	./.:4:2	./.:4:2	./.:25:4	./.:4:2	./.:15:3	./.:4:2	./.:4:2	NA	no	no	no	no	0.662504	#N/A	#N/A	#N/A	#N/A	#N/A	#N/A	unaligned	unaligned	unaligned	copy	unaligned	MYC amp
BRCA-US::b58ad350-5140-4fa8-bc2c-24bca8395f3a	Whitelist	TRUE	BRCA-US	TCGA-A2-A04T	b58ad350-5140-4fa8-bc2c-24bca8395f3a	DO5696	breast	pink	b752b444-f033-4be4-9d24-e5e80b4181af	b752b444-f033-4be4-9d24-e5e80b4181af	79d7a589-60bd-4b4a-89c1-d557fe24c733	79d7a589-60bd-4b4a-89c1-d557fe24c733	0.246876	22.2787	25.4343	68.0722	48.7528	2.87952	6.27639	./.:4:2	./.:4:0	./.:2:0	./.:4:0	./.:8:1	./.:6:0	./.:6:0	NA	no	no	no	no	0.0886568	#N/A	#N/A	#N/A	#N/A	#N/A	#N/A	unaligned	unaligned	unaligned	unaligned	unaligned	MYC amp
BRCA-US::b5b99291-507e-4b68-a039-9a0f571f55df	Whitelist	TRUE	BRCA-US	TCGA-AO-A12H	b5b99291-507e-4b68-a039-9a0f571f55df	DO3158	breast	pink	5a535c49-d42e-43c6-9d32-dc76f28d4f0f	5a535c49-d42e-43c6-9d32-dc76f28d4f0f	71b58051-3bf8-4dfb-a431-c8aceab7c799	71b58051-3bf8-4dfb-a431-c8aceab7c799	0.0501785	14.3418	23.4803	16.509	42.8807	1.26876	1.46619	./.:2:1	./.:2:1	./.:2:1	./.:2:1	./.:2:1	./.:2:1	./.:2:1	NA	no	no	no	no	0.0906145	#N/A	#N/A	#N/A	#N/A	#N/A	#N/A	unaligned	unaligned	unaligned	unaligned	unaligned	unaligned
BRCA-US::b97bf89a-7a85-4eef-ae7e-f787aead1f0a	Whitelist	TRUE	BRCA-US	TCGA-BH-A1FC	b97bf89a-7a85-4eef-ae7e-f787aead1f0a	DO5661	breast	pink	84c77098-03d0-4b22-afb1-797703e85c6c	84c77098-03d0-4b22-afb1-797703e85c6c	42e2160c-07b5-4be6-a989-1e3474926d2a	42e2160c-07b5-4be6-a989-1e3474926d2a	0.163181	9.28667	9.18475	47.9531	286.959	2.80961	4.4645	./.:2:0	./.:4:2	./.:4:2	./.:4:2	./.:8:4	./.:6:3	./.:6:3	NA	no	no	no	no	0.313943	#N/A	#N/A	#N/A	#N/A	#N/A	#N/A	unaligned	unaligned	unaligned	unaligned	unaligned	MYC amp
BRCA-US::c0892598-1f7b-4f23-9cd8-731f797753d5	Whitelist	TRUE	BRCA-US	TCGA-A2-A0YG	c0892598-1f7b-4f23-9cd8-731f797753d5	DO4036	breast	pink	4d409156-3a36-4c63-9ad6-b6af34f27b06	4d409156-3a36-4c63-9ad6-b6af34f27b06	c539f561-93db-41f3-8d9f-71cd77a096a7	c539f561-93db-41f3-8d9f-71cd77a096a7	0.136265	8.74332	636.845	18.5231	10.9106	1.41827	2.07225	./.:7:2	./.:4:2	./.:53:2	./.:3:1	./.:5:2	./.:2:1	./.:2:1	NA	no	no	no	no	0.38243	#N/A	#N/A	#N/A	#N/A	#N/A	#N/A	copy	copy	unaligned	copy	unaligned	TERT AMP
BRCA-US::c364e81c-eb1e-4870-ab37-9c661f5f2e3d	Whitelist	TRUE	BRCA-US	TCGA-AR-A0TX	c364e81c-eb1e-4870-ab37-9c661f5f2e3d	DO1663	breast	pink	ddc7377d-82c3-480a-be3c-3d1da52c77d4	ddc7377d-82c3-480a-be3c-3d1da52c77d4	08d85849-cda7-4709-a934-fdc586418d7f	08d85849-cda7-4709-a934-fdc586418d7f	0.0435857	25.5915	750.534	92.6599	5.06774	4.09917	4.98056	./.:2:1	./.:9:1	./.:23:1	./.:10:1	./.:2:1	./.:2:1	./.:2:1	NA	no	no	no	no	0.138013	#N/A	#N/A	#N/A	#N/A	#N/A	#N/A	unaligned	unaligned	copy	copy	copy	unaligned
BRCA-US::ccd4a24b-d8cc-4686-9dee-c98b0c5a8d21	Whitelist	TRUE	BRCA-US	TCGA-A2-A04P	ccd4a24b-d8cc-4686-9dee-c98b0c5a8d21	DO4963	breast	pink	a85cf239-ff51-46e7-9b88-4c2cb49c66b9	a85cf239-ff51-46e7-9b88-4c2cb49c66b9	357ba9f6-716c-4ef0-8ac8-41977397dbf5	357ba9f6-716c-4ef0-8ac8-41977397dbf5	0.00534083	4.78336	14.947	8.70413	14.8784	2.50932	3.51835	./.:6:1	./.:2:0	./.:2:0	./.:2:0	./.:5:1	./.:6:3	./.:6:3	NA	no	no	no	no	0.0814546	#N/A	#N/A	#N/A	#N/A	#N/A	#N/A	copy	copy	unaligned	unaligned	unaligned	TERT AMP
BRCA-US::d2f2560c-ec80-4fea-9474-c47a2e85ea95	Whitelist	TRUE	BRCA-US	TCGA-AO-A0J2	d2f2560c-ec80-4fea-9474-c47a2e85ea95	DO2252	breast	pink	207f8a42-5b05-4876-b0ae-ebfaeea27844	207f8a42-5b05-4876-b0ae-ebfaeea27844	81689324-2986-49f6-bef6-f5a525ca36c2	81689324-2986-49f6-bef6-f5a525ca36c2	0.0268406	7.47811	44.9307	48.8467	35.8681	6.8024	2.69943	./.:3:0	./.:4:2	./.:3:0	./.:4:2	./.:3:1	./.:7:2	./.:7:2	NA	no	no	no	no	0.0786183	#N/A	#N/A	#N/A	#N/A	#N/A	#N/A	unaligned	unaligned	unaligned	unaligned	unaligned	unaligned
BRCA-US::d3d545b3-457f-4389-821f-704cb24aff7f	Whitelist	TRUE	BRCA-US	TCGA-AR-A256	d3d545b3-457f-4389-821f-704cb24aff7f	DO4155	breast	pink	ea43434b-197e-48ac-ae2e-46bc7f3776de	ea43434b-197e-48ac-ae2e-46bc7f3776de	60534f8f-970a-4308-9844-a3a41dd6c187	60534f8f-970a-4308-9844-a3a41dd6c187	0.0704318	9.19582	9.46442	25.7229	198.697	1.88432	2.19841	./.:3:1	./.:2:0	./.:2:0	./.:2:0	./.:7:2	./.:4:2	./.:4:2	NA	no	no	no	no	0.510895	#N/A	#N/A	#N/A	#N/A	#N/A	#N/A	unaligned	unaligned	unaligned	unaligned	unaligned	MYC amp
BRCA-US::d67cd793-2931-429a-9084-2f3c4c8be7ad	Whitelist	TRUE	BRCA-US	TCGA-A2-A0EY	d67cd793-2931-429a-9084-2f3c4c8be7ad	DO3614	breast	pink	01658141-8398-4585-9f0f-8355dd9b0604	01658141-8398-4585-9f0f-8355dd9b0604	4f1ffb0e-b2f8-42ae-86cb-bbd3405014f6	4f1ffb0e-b2f8-42ae-86cb-bbd3405014f6	0.148014	7.91085	504.873	28.6811	9.46149	1.73388	2.5329	./.:2:0	./.:3:1	./.:40:3	./.:3:1	./.:5:2	./.:2:0	./.:2:0	NA	no	no	no	no	0.136445	#N/A	#N/A	#N/A	#N/A	#N/A	#N/A	unaligned	unaligned	unaligned	copy	unaligned	MYC amp
BRCA-US::d6f7afc0-1558-43ad-acb1-2b5311ed2264	Whitelist	TRUE	BRCA-US	TCGA-GM-A2DF	d6f7afc0-1558-43ad-acb1-2b5311ed2264	DO3840	breast	pink	7456abd5-303e-4e6f-bf4e-47efefc7310f	7456abd5-303e-4e6f-bf4e-47efefc7310f	83f8c292-5ae0-4c58-9f08-e58ce391f4f4	83f8c292-5ae0-4c58-9f08-e58ce391f4f4	0.0604522	8.78006	14.0862	19.8004	31.2007	2.1944	4.47655	./.:2:1	./.:3:1	./.:3:0	./.:3:1	./.:5:2	./.:7:2	./.:7:2	NA	no	no	no	no	0.109117	#N/A	#N/A	#N/A	#N/A	#N/A	#N/A	unaligned	unaligned	unaligned	unaligned	unaligned	MYC amp
BRCA-US::d8d7a6c2-6427-4f47-968c-6c3affba4617	Whitelist	TRUE	BRCA-US	TCGA-A8-A08B	d8d7a6c2-6427-4f47-968c-6c3affba4617	DO5012	breast	pink	f6114c69-71a1-47d5-9b28-b0227b1872f7	f6114c69-71a1-47d5-9b28-b0227b1872f7	0307bd0b-b59a-4996-b89d-612e72652890	0307bd0b-b59a-4996-b89d-612e72652890	0.35117	8.61447	459.466	24.4535	33.9972	2.98675	2.66818	./.:2:1	./.:2:1	./.:25:1	./.:2:1	./.:10:1	./.:2:1	./.:2:1	NA	no	no	no	no	0.0795797	#N/A	#N/A	#N/A	#N/A	#N/A	#N/A	unaligned	unaligned	50-100kb	copy	unaligned	MYC amp
BRCA-US::d9dc3b59-613d-469e-8b4f-6c5a557eb26a	Whitelist	TRUE	BRCA-US	TCGA-EW-A3U0	d9dc3b59-613d-469e-8b4f-6c5a557eb26a	DO2341	breast	pink	0448206f-3ade-4087-b1a9-4fb2d14e1367	0448206f-3ade-4087-b1a9-4fb2d14e1367	4763b4dd-1eef-4503-9381-4baa57cc690f	4763b4dd-1eef-4503-9381-4baa57cc690f	0.401016	6.19513	18.2868	19.8055	142.957	4.7304	6.1722	./.:4:0	./.:2:0	./.:4:0	./.:2:0	./.:5:1	./.:10:2	./.:10:2	NA	no	no	no	no	0.155	#N/A	#N/A	#N/A	#N/A	#N/A	#N/A	unaligned	unaligned	unaligned	unaligned	unaligned	MYC amp
BRCA-US::e4fc0909-f284-4471-866d-d8967b6adcbc	Whitelist	TRUE	BRCA-US	TCGA-E2-A14P	e4fc0909-f284-4471-866d-d8967b6adcbc	DO2455	breast	pink	74b57d2c-a83f-4798-b86b-a533975e4cc0	74b57d2c-a83f-4798-b86b-a533975e4cc0	a4cb04f5-91b3-40ba-8005-b1df46d6b555	a4cb04f5-91b3-40ba-8005-b1df46d6b555	0.0408637	7.13026	899.585	26.3143	13.4652	1.76452	1.78009	./.:5:2	./.:2:0	./.:28:1	./.:2:0	./.:3:1	./.:2:0	./.:2:0	NA	no	no	no	no	0.0809152	#N/A	#N/A	#N/A	#N/A	#N/A	#N/A	copy	copy	unaligned	copy	unaligned	TERT AMP
BRCA-US::e9f4f373-37a5-48ad-a1a0-b0d47820111a	Whitelist	TRUE	BRCA-US	TCGA-AO-A0J6	e9f4f373-37a5-48ad-a1a0-b0d47820111a	DO4233	breast	pink	f69e5057-eda6-4391-ba9a-aedbf6b572da	f69e5057-eda6-4391-ba9a-aedbf6b572da	1fe98b05-6803-4803-83cd-a59e794b956e	1fe98b05-6803-4803-83cd-a59e794b956e	0.00810736	9.23725	21.0082	40.4221	87.3551	3.38984	2.56319	./.:2:1	./.:2:1	./.:2:0	./.:2:1	./.:2:0	./.:2:0	./.:2:0	NA	no	no	no	no	0.123345	#N/A	#N/A	#N/A	#N/A	#N/A	#N/A	unaligned	unaligned	unaligned	unaligned	unaligned	unaligned
BRCA-US::eadf8482-e60e-4307-adb7-d5c3b9fa6cae	Whitelist	TRUE	BRCA-US	TCGA-A2-A25B	eadf8482-e60e-4307-adb7-d5c3b9fa6cae	DO2706	breast	pink	6e839eaf-1dbb-43f5-8846-c980e05540c7	6e839eaf-1dbb-43f5-8846-c980e05540c7	3fc1c7a8-e5ad-4a4e-89ab-ddf12aa11a3b	3fc1c7a8-e5ad-4a4e-89ab-ddf12aa11a3b	0.125113	23.5838	15.2216	28.3687	26.3753	2.26912	4.05916	./.:6:2	./.:5:2	./.:2:0	./.:5:2	./.:6:3	./.:2:0	./.:2:0	NA	no	no	no	no	0.321227	#N/A	#N/A	#N/A	#N/A	#N/A	#N/A	copy	copy	copy	unaligned	copy	TERT AMP
BRCA-US::ef4cbd38-bc79-4d60-a715-647edd2ebe9e	Whitelist	TRUE	BRCA-US	TCGA-E2-A1LG	ef4cbd38-bc79-4d60-a715-647edd2ebe9e	DO4018	breast	pink	7cdbe0e8-f614-4f54-b864-fd6b39e8ef1c	7cdbe0e8-f614-4f54-b864-fd6b39e8ef1c	94d92cd8-21cf-495d-b4fe-8f8c6067fe9e	94d92cd8-21cf-495d-b4fe-8f8c6067fe9e	0.0374857	6.3698	48.9245	14.4445	60.8917	2.30049	1.76332	./.:4:2	./.:3:1	./.:3:1	./.:3:1	./.:7:1	./.:3:1	./.:3:1	NA	no	no	no	no	0.0317213	#N/A	#N/A	#N/A	#N/A	#N/A	#N/A	unaligned	unaligned	unaligned	unaligned	unaligned	MYC amp
BRCA-US::f05d314c-5ec5-4e2a-b785-9a702716f111	Whitelist	TRUE	BRCA-US	TCGA-E2-A156	f05d314c-5ec5-4e2a-b785-9a702716f111	DO5046	breast	pink	2da2b745-068d-408c-9163-3b3a78d4aaed	2da2b745-068d-408c-9163-3b3a78d4aaed	b6ed3dfa-4d81-4e5c-9c1a-166894f92752	b6ed3dfa-4d81-4e5c-9c1a-166894f92752	0	21.6197	51.8788	19.3291	16.5727	2.08979	1.18234	./.:4:2	./.:4:2	./.:4:2	./.:4:2	./.:4:2	./.:4:2	./.:4:2	NA	no	no	no	no	0.0798139	#N/A	#N/A	#N/A	#N/A	#N/A	#N/A	unaligned	unaligned	unaligned	unaligned	unaligned	unaligned
BRCA-US::f0787165-6f58-4d67-b510-928eea2c4882	Whitelist	TRUE	BRCA-US	TCGA-E2-A109	f0787165-6f58-4d67-b510-928eea2c4882	DO4766	breast	pink	3585e133-b3c1-4d90-b5f2-2b867e0ae0ec	3585e133-b3c1-4d90-b5f2-2b867e0ae0ec	d6aae541-9dec-4055-bfd6-51ebbdcbf7a2	d6aae541-9dec-4055-bfd6-51ebbdcbf7a2	0.0423226	8.79156	56.0831	24.0433	55.6211	1.60414	2.11616	./.:3:1	./.:4:2	./.:4:2	./.:4:2	./.:11:4	./.:2:0	./.:2:0	NA	no	no	no	no	0.721777	#N/A	#N/A	#N/A	#N/A	#N/A	#N/A	unaligned	unaligned	unaligned	unaligned	unaligned	MYC amp
BRCA-US::f45210d3-9e66-4f5e-bef1-5ee5547cc893	Whitelist	TRUE	BRCA-US	TCGA-EW-A1PC	f45210d3-9e66-4f5e-bef1-5ee5547cc893	DO6231	breast	pink	1c0e384f-7254-4afe-93c0-b3fc6c6a7894	1c0e384f-7254-4afe-93c0-b3fc6c6a7894	3960601B-C341-45FB-8A8C-EC244EE719AC	3960601B-C341-45FB-8A8C-EC244EE719AC	0.452546	5.71256	51.621	33.4709	25.9227	2.89825	1.75563	./.:10:4	./.:3:1	./.:6:3	./.:3:1	./.:5:1	./.:11:1	./.:11:1	NA	no	no	no	no	0.462678	#N/A	#N/A	#N/A	#N/A	#N/A	#N/A	copy	copy	unaligned	copy	unaligned	TERT AMP
BRCA-US::f51af6db-2655-47fb-9ffc-83a503a728ea	Whitelist	TRUE	BRCA-US	TCGA-AN-A0XR	f51af6db-2655-47fb-9ffc-83a503a728ea	DO3412	breast	pink	e7dc7492-3a84-49c7-8dea-8f508b53dc40	e7dc7492-3a84-49c7-8dea-8f508b53dc40	2738d02e-ac2a-4d26-beb6-794f3e11cf88	2738d02e-ac2a-4d26-beb6-794f3e11cf88	0.178462	9.20631	16.7975	23.9694	6.62091	3.35863	1.75844	./.:2:1	./.:2:1	./.:1:0	./.:2:1	./.:2:1	./.:2:1	./.:2:1	NA	no	no	no	no	0.157844	#N/A	#N/A	#N/A	#N/A	#N/A	#N/A	unaligned	unaligned	unaligned	unaligned	unaligned	unaligned
BRCA-US::f6e1ec78-5ad9-4879-9b7e-262d17b166ad	Whitelist	TRUE	BRCA-US	TCGA-BH-A18R	f6e1ec78-5ad9-4879-9b7e-262d17b166ad	DO2078	breast	pink	9c70688d-6e43-4520-9262-eaae4e4d597d	9c70688d-6e43-4520-9262-eaae4e4d597d	b05828bc-eb75-4220-9972-6c6d62fa5303	b05828bc-eb75-4220-9972-6c6d62fa5303	0.561065	15.3509	220.197	39.2142	75.4735	1.79145	2.1661	./.:2:1	./.:3:1	./.:16:2	./.:3:1	./.:4:0	./.:2:1	./.:2:1	NA	no	no	no	no	0.086172	#N/A	#N/A	#N/A	#N/A	#N/A	#N/A	unaligned	unaligned	unaligned	copy	unaligned	unaligned
BTCA-SG::BTCA_donor_27	Whitelist	FALSE	BTCA-SG	NA	BTCA_donor_27	DO218139	liver-biliary	green	5975deb5-00d2-4d18-b5c0-34ac9947fe11	5975deb5-00d2-4d18-b5c0-34ac9947fe11		0	NA	NA	NA	NA	NA	NA	NA	./.:2:1	./.:2:1	./.:2:1	./.:2:1	./.:2:1	./.:1:0	./.:1:0	NA	no	no	no	no	NA	#N/A	#N/A	#N/A	#N/A	#N/A	#N/A	#N/A	#N/A	#N/A	#N/A	#N/A	#N/A
BTCA-SG::BTCA_donor_A035	Whitelist	FALSE	BTCA-SG	NA	BTCA_donor_A035	DO218351	liver-biliary	green	4ef20a13-f107-4654-adca-fc60b8f5be47	4ef20a13-f107-4654-adca-fc60b8f5be47		0	NA	NA	NA	NA	NA	NA	NA	./.:2:1	./.:2:1	./.:2:1	./.:2:1	./.:2:1	./.:1:0	./.:1:0	NA	no	no	no	no	NA	#N/A	#N/A	#N/A	#N/A	#N/A	#N/A	#N/A	#N/A	#N/A	#N/A	#N/A	#N/A
BTCA-SG::BTCA_donor_A096	Whitelist	FALSE	BTCA-SG	NA	BTCA_donor_A096	DO218440	liver-biliary	green	1e2dcbcc-771c-43c5-8c8d-e0eb77cb3494	1e2dcbcc-771c-43c5-8c8d-e0eb77cb3494		0	NA	NA	NA	NA	NA	NA	NA	./.:2:0	./.:2:0	./.:4:2	./.:3:1	./.:2:1	./.:1:0	./.:1:0	NA	no	no	no	no	NA	#N/A	#N/A	#N/A	#N/A	#N/A	#N/A	#N/A	#N/A	#N/A	#N/A	#N/A	#N/A
BTCA-SG::BTCA_donor_A153	Whitelist	FALSE	BTCA-SG	NA	BTCA_donor_A153	DO218695	liver-biliary	green	f0e0d978-3e32-4444-a07a-26049b2594e6	f0e0d978-3e32-4444-a07a-26049b2594e6		0	NA	NA	NA	NA	NA	NA	NA	./.:2:1	./.:2:1	./.:2:1	./.:2:1	./.:2:1	./.:2:0	./.:2:0	NA	no	no	no	no	NA	#N/A	#N/A	#N/A	#N/A	#N/A	#N/A	#N/A	#N/A	#N/A	#N/A	#N/A	#N/A
BTCA-SG::BTCA_donor_B070	Whitelist	FALSE	BTCA-SG	NA	BTCA_donor_B070	DO218550	liver-biliary	green	56cc8740-b132-4cbc-b513-f0b5b2305ca6	56cc8740-b132-4cbc-b513-f0b5b2305ca6		0	NA	NA	NA	NA	NA	NA	NA	./.:3:1	./.:2:1	./.:3:1	./.:2:1	./.:4:2	./.:3:0	./.:3:0	NA	no	no	no	no	NA	#N/A	#N/A	#N/A	#N/A	#N/A	#N/A	#N/A	#N/A	#N/A	#N/A	#N/A	#N/A
BTCA-SG::BTCA_donor_B083	Whitelist	FALSE	BTCA-SG	NA	BTCA_donor_B083	DO218417	liver-biliary	green	50e3a421-9741-4cd8-911b-0f47ca518b6a	50e3a421-9741-4cd8-911b-0f47ca518b6a		0	NA	NA	NA	NA	NA	NA	NA	./.:2:1	./.:2:0	./.:2:1	./.:2:0	./.:4:1	./.:1:0	./.:1:0	NA	no	no	no	no	NA	#N/A	#N/A	#N/A	#N/A	#N/A	#N/A	#N/A	#N/A	#N/A	#N/A	#N/A	#N/A
BTCA-SG::BTCA_donor_C080	Whitelist	FALSE	BTCA-SG	NA	BTCA_donor_C080	DO218535	liver-biliary	green	bb65d670-0411-4fc5-a6cb-019caec1ab36	bb65d670-0411-4fc5-a6cb-019caec1ab36		0	NA	NA	NA	NA	NA	NA	NA	./.:41:2	./.:6:2	./.:7:3	./.:6:2	./.:8:2	./.:4:0	./.:4:0	NA	no	no	no	no	NA	#N/A	#N/A	#N/A	#N/A	#N/A	#N/A	#N/A	#N/A	#N/A	#N/A	#N/A	#N/A
BTCA-SG::BTCA_donor_R149	Whitelist	FALSE	BTCA-SG	NA	BTCA_donor_R149	DO218227	liver-biliary	green	ec399861-7a56-4ffd-8619-700b6e3a4367	ec399861-7a56-4ffd-8619-700b6e3a4367		0	NA	NA	NA	NA	NA	NA	NA	./.:5:2	./.:3:0	./.:4:2	./.:3:0	./.:3:1	./.:2:0	./.:2:0	NA	no	no	no	no	NA	#N/A	#N/A	#N/A	#N/A	#N/A	#N/A	#N/A	#N/A	#N/A	#N/A	#N/A	#N/A
BTCA-SG::BTCA_donor_Y008	Whitelist	FALSE	BTCA-SG	NA	BTCA_donor_Y008	DO217850	liver-biliary	green	983c14b8-f35b-497b-9fd4-5e5f5f0a7aa7	983c14b8-f35b-497b-9fd4-5e5f5f0a7aa7		0	NA	NA	NA	NA	NA	NA	NA	./.:3:1	./.:2:0	./.:2:1	./.:2:0	./.:2:1	./.:1:0	./.:1:0	NA	no	no	no	no	NA	#N/A	#N/A	#N/A	#N/A	#N/A	#N/A	#N/A	#N/A	#N/A	#N/A	#N/A	#N/A
BTCA-SG::BTCA_donor_Y065	Whitelist	FALSE	BTCA-SG	NA	BTCA_donor_Y065	DO217864	liver-biliary	green	a47c2012-c13d-48ac-88b6-e09bfd50122b	a47c2012-c13d-48ac-88b6-e09bfd50122b		0	NA	NA	NA	NA	NA	NA	NA	./.:2:1	./.:2:1	./.:3:1	./.:2:1	./.:3:1	./.:1:0	./.:1:0	NA	no	no	no	no	NA	#N/A	#N/A	#N/A	#N/A	#N/A	#N/A	#N/A	#N/A	#N/A	#N/A	#N/A	#N/A
BTCA-SG::BTCA_donor_Y140	Whitelist	FALSE	BTCA-SG	NA	BTCA_donor_Y140	DO218411	liver-biliary	green	e7c90af0-4b03-453e-b44f-e07248415088	e7c90af0-4b03-453e-b44f-e07248415088		0	NA	NA	NA	NA	NA	NA	NA	./.:4:2	./.:3:1	./.:34:2	./.:3:1	./.:3:1	./.:1:0	./.:1:0	NA	no	no	no	no	NA	#N/A	#N/A	#N/A	#N/A	#N/A	#N/A	#N/A	#N/A	#N/A	#N/A	#N/A	#N/A
BTCA-SG::BTCA_donor_Z2403	Whitelist	FALSE	BTCA-SG	NA	BTCA_donor_Z2403	DO218491	liver-biliary	green	796a8782-6d7e-47c8-b322-fcfe1dd240c8	796a8782-6d7e-47c8-b322-fcfe1dd240c8		0	NA	NA	NA	NA	NA	NA	NA	./.:2:1	./.:2:1	./.:2:1	./.:2:1	./.:3:1	./.:2:1	./.:2:1	NA	no	no	no	no	NA	#N/A	#N/A	#N/A	#N/A	1295228	1295228	#N/A	#N/A	#N/A	#N/A	#N/A	#N/A
CESC-US::00ad0ffe-2105-4829-a495-1c2aceb5bb31	Whitelist	TRUE	CESC-US	TCGA-EK-A2R9	00ad0ffe-2105-4829-a495-1c2aceb5bb31	DO51600	cervix	darkcyan	9ff21093-58d7-4b69-aade-c242a383ea56	9ff21093-58d7-4b69-aade-c242a383ea56	359ed529-c947-47f9-8119-78f2fd038ee5	359ed529-c947-47f9-8119-78f2fd038ee5	0.0276666	8.03431	29.0429	25.27	21.4971	3.44484	2.61089	./.:2:1	./.:2:1	./.:3:1	./.:2:1	./.:2:1	./.:2:1	./.:2:1	NA	no	no	no	no	0.439746	#N/A	#N/A	#N/A	#N/A	#N/A	#N/A	unaligned	unaligned	unaligned	unaligned	unaligned	unaligned
CESC-US::00bca18c-b3d4-45a3-8f19-034cc40449a4	Whitelist	TRUE	CESC-US	TCGA-C5-A2LV	00bca18c-b3d4-45a3-8f19-034cc40449a4	DO48987	cervix	darkcyan	3269608c-5dd7-452a-976a-31ac971aac2f	3269608c-5dd7-452a-976a-31ac971aac2f	a6a4630e-3d28-4a38-8c9f-29fc0c7b380a	a6a4630e-3d28-4a38-8c9f-29fc0c7b380a	0.0587339	4.37825	9.06521	70.0154	207.309	4.16126	4.86828	./.:3:1	./.:3:1	./.:3:1	./.:3:1	./.:4:1	./.:4:1	./.:4:1	NA	no	no	no	no	0.2571	#N/A	#N/A	#N/A	#N/A	#N/A	#N/A	unaligned	unaligned	unaligned	unaligned	unaligned	unaligned
CESC-US::0809ba8b-4ab6-4f43-934c-c1ccbc014a7e	Whitelist	TRUE	CESC-US	TCGA-EK-A2PK	0809ba8b-4ab6-4f43-934c-c1ccbc014a7e	DO48977	cervix	darkcyan	b3b3a27c-ee9a-42af-a6d1-9af5970a98b9	b3b3a27c-ee9a-42af-a6d1-9af5970a98b9	1e176d9d-dba9-4d41-946e-05b7f35eba64	1e176d9d-dba9-4d41-946e-05b7f35eba64	0.448272	15.1688	28.4371	21.0842	13.621	12.9907	6.36989	./.:7:2	./.:3:1	./.:3:1	./.:3:1	./.:5:1	./.:4:2	./.:4:2	NA	no	no	no	no	0.313232	#N/A	#N/A	#N/A	#N/A	#N/A	#N/A	copy	copy	unaligned	unaligned	unaligned	TERT AMP
CESC-US::110cd100-5730-4873-9fab-2ae6c8732062	Whitelist	TRUE	CESC-US	TCGA-C5-A1M8	110cd100-5730-4873-9fab-2ae6c8732062	DO48993	cervix	darkcyan	07d20658-3db4-47e7-877b-66536266edfc	07d20658-3db4-47e7-877b-66536266edfc	a4de3863-03d5-44b0-b711-87aadcb29008	a4de3863-03d5-44b0-b711-87aadcb29008	0.168131	14.0281	29.8045	51.717	36.5489	1.77101	1.56675	./.:2:1	./.:2:1	./.:2:1	./.:2:1	./.:2:1	./.:2:1	./.:2:1	NA	no	no	no	no	0.50521	#N/A	#N/A	#N/A	#N/A	#N/A	#N/A	unaligned	unaligned	unaligned	unaligned	unaligned	unaligned
CESC-US::14c65927-b9dd-4ef6-9917-db7bc431ff2f	Whitelist	TRUE	CESC-US	TCGA-C5-A0TN	14c65927-b9dd-4ef6-9917-db7bc431ff2f	DO44285	cervix	darkcyan	945e6808-2887-4f32-ac32-8f9e00353bf6	945e6808-2887-4f32-ac32-8f9e00353bf6	edd006f4-1914-48b6-84d9-420a09dd82d1	edd006f4-1914-48b6-84d9-420a09dd82d1	0.546349	11.6393	11.7578	38.615	32.868	7.09546	4.15368	./.:3:1	./.:2:1	./.:2:1	./.:2:1	./.:2:1	./.:2:1	./.:2:1	NA	no	no	no	no	0.104671	#N/A	#N/A	#N/A	#N/A	#N/A	#N/A	unaligned	unaligned	unaligned	unaligned	unaligned	unaligned
CESC-US::262311a0-7a10-4934-8fba-11ee581ad738	Whitelist	TRUE	CESC-US	TCGA-C5-A1BF	262311a0-7a10-4934-8fba-11ee581ad738	DO48991	cervix	darkcyan	7dc3e035-c7ae-4164-a62b-9c2460812b05	7dc3e035-c7ae-4164-a62b-9c2460812b05	5b31fb5f-9321-43d8-9b5f-600e8ba2f6cc	5b31fb5f-9321-43d8-9b5f-600e8ba2f6cc	0.121633	11.0005	26.1257	31.2108	66.4277	3.62165	3.12145	./.:2:1	./.:2:1	./.:2:1	./.:2:1	./.:2:1	./.:2:1	./.:2:1	NA	no	no	no	no	0.0980224	#N/A	#N/A	#N/A	#N/A	#N/A	#N/A	unaligned	unaligned	unaligned	unaligned	unaligned	unaligned
CESC-US::374f614a-bcd1-4283-ac6f-fc27ddc79987	Whitelist	TRUE	CESC-US	TCGA-C5-A1ML	374f614a-bcd1-4283-ac6f-fc27ddc79987	DO51592	cervix	darkcyan	f658c350-fb89-4268-8a59-a07e365f4221	f658c350-fb89-4268-8a59-a07e365f4221	1f870a12-9d70-4fe4-a176-4cbee06c44e6	1f870a12-9d70-4fe4-a176-4cbee06c44e6	0.0878899	21.515	14.9199	28.7219	17.4827	4.67875	1.83367	./.:5:1	./.:4:2	./.:4:2	./.:4:2	./.:3:1	./.:4:2	./.:4:2	NA	no	no	no	no	0.0422075	#N/A	#N/A	#N/A	#N/A	#N/A	#N/A	copy	copy	unaligned	unaligned	unaligned	TERT AMP
CESC-US::61eb08d0-ea01-45e7-884b-ac3d6070172a	Whitelist	TRUE	CESC-US	TCGA-EK-A2RL	61eb08d0-ea01-45e7-884b-ac3d6070172a	DO49954	cervix	darkcyan	842df341-d34f-4ed6-928c-eaf15bf7f667	842df341-d34f-4ed6-928c-eaf15bf7f667	0e842eda-bb7f-4f4a-b1bc-9d6dcf563125	0e842eda-bb7f-4f4a-b1bc-9d6dcf563125	0.285802	6.87629	28.8165	33.0104	3.28108	1.32526	1.14922	./.:2:1	./.:2:1	./.:2:1	./.:2:1	./.:2:1	./.:2:1	./.:2:1	NA	no	no	no	no	0.34208	#N/A	#N/A	#N/A	#N/A	#N/A	#N/A	unaligned	unaligned	unaligned	unaligned	unaligned	unaligned
CESC-US::6b74c07a-9932-4a80-8296-9db08d0c6964	Whitelist	TRUE	CESC-US	TCGA-EX-A1H5	6b74c07a-9932-4a80-8296-9db08d0c6964	DO6255	cervix	darkcyan	7bc3209f-b349-49bf-9b3d-44ef870b586f	7bc3209f-b349-49bf-9b3d-44ef870b586f	6a65b2f5-ebe5-4974-9ca6-7e824e7ca087	6a65b2f5-ebe5-4974-9ca6-7e824e7ca087	0.134891	14.2993	27.1627	53.2273	22.5765	2.96377	1.80083	./.:5:1	./.:2:1	./.:2:1	./.:2:1	./.:2:1	./.:2:1	./.:2:1	NA	no	no	no	no	0.339947	#N/A	#N/A	#N/A	#N/A	#N/A	#N/A	copy	copy	unaligned	unaligned	unaligned	TERT AMP
CESC-US::7941d1c7-5319-4e8d-a15f-60b61cb68a9b	Whitelist	TRUE	CESC-US	TCGA-C5-A1BJ	7941d1c7-5319-4e8d-a15f-60b61cb68a9b	DO49009	cervix	darkcyan	43be43cb-a367-4a74-94e4-973acafcf576	43be43cb-a367-4a74-94e4-973acafcf576	a1d00776-9535-4361-af77-8896e51465fe	a1d00776-9535-4361-af77-8896e51465fe	0.421982	10.6629	15.9994	47.4728	105.739	3.26717	2.03787	./.:4:2	./.:2:1	./.:2:1	./.:2:1	./.:2:1	./.:1:0	./.:1:0	NA	no	no	no	no	0.331115	#N/A	#N/A	#N/A	#N/A	#N/A	#N/A	unaligned	unaligned	unaligned	unaligned	unaligned	unaligned
CESC-US::7c93642d-7e05-40f8-b1ef-a014edcfba42	Whitelist	TRUE	CESC-US	TCGA-DG-A2KJ	7c93642d-7e05-40f8-b1ef-a014edcfba42	DO51594	cervix	darkcyan	8be2b0f5-7bad-4720-b13c-e95b32bdb933	8be2b0f5-7bad-4720-b13c-e95b32bdb933	c9e3d4c7-862b-4ef2-9a08-216fc44e0bdc	c9e3d4c7-862b-4ef2-9a08-216fc44e0bdc	0.26899	2.01729	36.0973	6.60416	2.0107	1.48361	3.02835	./.:2:1	./.:1:0	./.:2:1	./.:1:0	./.:2:1	./.:1:0	./.:1:0	NA	no	no	no	no	0.352474	#N/A	#N/A	#N/A	#N/A	#N/A	#N/A	unaligned	unaligned	unaligned	unaligned	unaligned	unaligned
CESC-US::8a4da4f0-30f2-497e-8a7c-988fd6b813cb	Whitelist	TRUE	CESC-US	TCGA-C5-A1BN	8a4da4f0-30f2-497e-8a7c-988fd6b813cb	DO6252	cervix	darkcyan	06dad93a-4b67-49b3-8fa5-f2546e22bae7	06dad93a-4b67-49b3-8fa5-f2546e22bae7	3f679347-cd3b-4711-aa6c-e5d87fa93052	3f679347-cd3b-4711-aa6c-e5d87fa93052	0.268766	8.22185	9.7571	48.3613	45.1002	3.50083	2.65872	./.:2:1	./.:2:1	./.:2:1	./.:2:1	./.:2:1	./.:2:1	./.:2:1	NA	no	no	no	no	0.469064	#N/A	#N/A	#N/A	#N/A	#N/A	#N/A	unaligned	unaligned	unaligned	unaligned	unaligned	unaligned
CESC-US::941f75a1-fea4-4539-ba69-60bb11608f6d	Whitelist	TRUE	CESC-US	TCGA-C5-A1MI	941f75a1-fea4-4539-ba69-60bb11608f6d	DO6249	cervix	darkcyan	14b8bbf2-310b-459b-b52d-a7ef510ce1cf	14b8bbf2-310b-459b-b52d-a7ef510ce1cf	e5452386-f28c-450f-b13b-4b1ef4713fa1	e5452386-f28c-450f-b13b-4b1ef4713fa1	0.118942	13.0625	55.6583	40.2529	7.74937	2.00441	1.87844	./.:1:0	./.:3:1	./.:3:1	./.:3:1	./.:3:1	./.:2:1	./.:2:1	NA	no	no	no	no	0.410854	#N/A	#N/A	#N/A	#N/A	#N/A	#N/A	unaligned	unaligned	unaligned	unaligned	unaligned	unaligned
CESC-US::9aa36ac2-8418-4109-a3c1-63ca8742baab	Whitelist	TRUE	CESC-US	TCGA-EK-A2RE	9aa36ac2-8418-4109-a3c1-63ca8742baab	DO49948	cervix	darkcyan	0d31a44f-1fc5-43a2-9633-36c4e650d3d2	0d31a44f-1fc5-43a2-9633-36c4e650d3d2	51257d94-f973-4dfd-93d7-72ec4013def7	51257d94-f973-4dfd-93d7-72ec4013def7	0.109069	12.8495	16.0605	27.8573	101.815	2.06545	1.57427	./.:2:1	./.:2:1	./.:2:1	./.:2:1	./.:2:1	./.:1:0	./.:1:0	NA	no	no	no	no	0.0490522	#N/A	#N/A	#N/A	#N/A	#N/A	#N/A	unaligned	unaligned	unaligned	unaligned	unaligned	unaligned
CESC-US::a3be445a-a592-4073-815b-47ae41f9c4a0	Whitelist	TRUE	CESC-US	TCGA-C5-A1M9	a3be445a-a592-4073-815b-47ae41f9c4a0	DO49014	cervix	darkcyan	b9d1a64e-d445-4174-a5b4-76dd6ea69419	b9d1a64e-d445-4174-a5b4-76dd6ea69419	721c59a5-22b6-4388-a47d-d0108ea2c1aa	721c59a5-22b6-4388-a47d-d0108ea2c1aa	0.489568	7.31401	230.802	32.1831	86.7581	1.76986	1.55878	./.:3:1	./.:3:1	./.:4:2	./.:3:1	./.:4:2	./.:3:1	./.:3:1	NA	no	no	no	no	0.050398	#N/A	#N/A	#N/A	#N/A	#N/A	#N/A	unaligned	unaligned	unaligned	gene body	unaligned	unaligned
CESC-US::c13215d9-26a8-4c8b-b4fe-5da6aa3222af	Whitelist	TRUE	CESC-US	TCGA-EK-A2RM	c13215d9-26a8-4c8b-b4fe-5da6aa3222af	DO49956	cervix	darkcyan	801e67c8-c506-410a-bdf0-856a66e974f4	801e67c8-c506-410a-bdf0-856a66e974f4	1a6ee24e-975c-4ba8-8cc3-666555fb89d6	1a6ee24e-975c-4ba8-8cc3-666555fb89d6	0.475983	7.9699	718.457	40.0837	10.0644	3.97464	2.50025	./.:4:2	./.:4:2	./.:114:0	./.:4:2	./.:3:1	./.:4:2	./.:4:2	NA	no	no	no	no	0.0328597	#N/A	#N/A	#N/A	#N/A	#N/A	#N/A	unaligned	unaligned	unaligned	copy	unaligned	unaligned
CESC-US::dfd30f94-19e3-4838-95df-14a3763419af	Whitelist	TRUE	CESC-US	TCGA-DS-A0VL	dfd30f94-19e3-4838-95df-14a3763419af	DO6332	cervix	darkcyan	e07991a4-0901-4ed1-8704-aa376565d862	e07991a4-0901-4ed1-8704-aa376565d862	b9e35423-81e4-4ffe-b08a-4bb93b3cf976	b9e35423-81e4-4ffe-b08a-4bb93b3cf976	0.00975757	16.6588	23.7148	34.4205	180.998	4.56154	1.90343	./.:5:2	./.:4:2	./.:4:2	./.:4:2	./.:6:2	./.:4:2	./.:4:2	NA	no	no	no	no	0.338363	#N/A	#N/A	#N/A	#N/A	#N/A	#N/A	copy	copy	unaligned	unaligned	unaligned	TERT AMP
CESC-US::e733f289-a0ec-478c-aad9-1378ad26ddfa	Whitelist	TRUE	CESC-US	TCGA-C5-A2LY	e733f289-a0ec-478c-aad9-1378ad26ddfa	DO6314	cervix	darkcyan	047f9e4d-86b5-4943-aef5-68199bf29e8c	047f9e4d-86b5-4943-aef5-68199bf29e8c	0046fef7-052b-4d4e-b264-b3bf2e2699b1	0046fef7-052b-4d4e-b264-b3bf2e2699b1	0.0778858	8.10139	19.846	26.992	29.4237	3.17783	2.99009	./.:2:1	./.:2:1	./.:2:1	./.:2:1	./.:2:1	./.:2:1	./.:2:1	NA	no	no	no	no	0.197218	#N/A	#N/A	#N/A	#N/A	#N/A	#N/A	unaligned	unaligned	unaligned	unaligned	unaligned	unaligned
CESC-US::eb59cf69-1997-41b9-bf69-69ad7da292a1	Whitelist	TRUE	CESC-US	TCGA-C5-A1MQ	eb59cf69-1997-41b9-bf69-69ad7da292a1	DO49001	cervix	darkcyan	a67f4531-99ef-43df-82f5-f6abc4b11826	a67f4531-99ef-43df-82f5-f6abc4b11826	1e7b2ed2-be35-4cce-a613-9c8203c49ebb	1e7b2ed2-be35-4cce-a613-9c8203c49ebb	0.107052	6.99313	39.5809	34.6187	13.5494	5.87723	7.09378	./.:7:3	./.:3:1	./.:3:1	./.:3:1	./.:4:2	./.:4:2	./.:4:2	NA	no	no	no	no	0.485344	#N/A	#N/A	#N/A	#N/A	#N/A	#N/A	copy	copy	unaligned	unaligned	unaligned	TERT AMP
CESC-US::fb66b7f5-22ca-4d4d-97c2-30e6edfff781	Whitelist	TRUE	CESC-US	TCGA-C5-A2LT	fb66b7f5-22ca-4d4d-97c2-30e6edfff781	DO49880	cervix	darkcyan	0f6b355e-3898-4be6-be97-da0c3840a4ed	0f6b355e-3898-4be6-be97-da0c3840a4ed	26616de7-08df-4359-9c00-c649409b1480	26616de7-08df-4359-9c00-c649409b1480	0.323348	10.9597	7.88153	53.6731	79.2475	12.1451	17.6888	./.:5:1	./.:2:1	./.:1:0	./.:2:1	./.:2:1	./.:3:1	./.:3:1	NA	no	no	no	no	0.627057	#N/A	#N/A	#N/A	#N/A	1295228	1295228	PM mut	copy	unaligned	unaligned	unaligned	TERT PM mut 228
CLLE-ES::1	Whitelist	TRUE	CLLE-ES	NA	1	DO6350	leukemia	orange	dc505248-ed04-4f77-a7c6-3fefbc5df27b	dc505248-ed04-4f77-a7c6-3fefbc5df27b	9f9022d2-1d21-4514-8899-eca45bff1127	9f9022d2-1d21-4514-8899-eca45bff1127	0.0292621	13.9991	0.685627	5.07142	3.61048	1.25208	1.04345	./.:2:1	./.:2:1	./.:2:1	./.:2:1	./.:2:1	./.:2:1	./.:2:1	NA	no	no	no	no	NA	#N/A	#N/A	#N/A	#N/A	#N/A	#N/A	#N/A	unaligned	unaligned	unaligned	unaligned	unaligned
CLLE-ES::10	Whitelist	TRUE	CLLE-ES	NA	10	DO6362	leukemia	orange	04b570c2-3224-4e9b-81cc-089b4a7ff07a	04b570c2-3224-4e9b-81cc-089b4a7ff07a	c48421b1-511c-4967-b2d7-30659effa5a5	c48421b1-511c-4967-b2d7-30659effa5a5	0.0511061	13.7663	1.04761	5.94481	3.3804	1.55033	1.1626	./.:2:1	./.:2:1	./.:2:1	./.:2:1	./.:2:1	./.:2:1	./.:2:1	NA	no	no	no	no	NA	#N/A	#N/A	#N/A	#N/A	#N/A	#N/A	#N/A	unaligned	unaligned	unaligned	unaligned	unaligned
CLLE-ES::115	Whitelist	TRUE	CLLE-ES	NA	115	DO52700	leukemia	orange	21e7e43e-f9b1-4351-a6d9-b9cd06d15f68	21e7e43e-f9b1-4351-a6d9-b9cd06d15f68	c2ffc029-cab1-4014-b372-327f9271d882	c2ffc029-cab1-4014-b372-327f9271d882	0.0058162	10.0331	1.00669	5.02968	5.52639	1.88882	1.03331	./.:2:1	./.:2:1	./.:2:1	./.:2:1	./.:2:1	./.:2:1	./.:2:1	NA	no	no	no	no	NA	#N/A	#N/A	#N/A	#N/A	#N/A	#N/A	#N/A	unaligned	unaligned	unaligned	unaligned	unaligned
CLLE-ES::12	Whitelist	TRUE	CLLE-ES	NA	12	DO6364	leukemia	orange	15563a10-47a8-401d-a507-2c7101f7ae60	15563a10-47a8-401d-a507-2c7101f7ae60	fcac0682-8936-4e6a-8a24-8f7d7a2ad24a	fcac0682-8936-4e6a-8a24-8f7d7a2ad24a	0.123001	13.7476	1.54355	3.23124	10.3206	1.43089	1.08287	./.:2:1	./.:2:1	./.:2:1	./.:2:1	./.:2:1	./.:2:1	./.:2:1	NA	no	no	no	no	NA	#N/A	#N/A	#N/A	#N/A	#N/A	#N/A	#N/A	unaligned	unaligned	unaligned	unaligned	unaligned
CLLE-ES::122	Whitelist	TRUE	CLLE-ES	NA	122	DO52701	leukemia	orange	3e8a2c90-e747-4a22-bc9e-0b062479fec2	3e8a2c90-e747-4a22-bc9e-0b062479fec2	f525d94f-1925-4384-813a-9be9c166feb9	f525d94f-1925-4384-813a-9be9c166feb9	0	15.1512	1.25876	3.07328	2.9879	3.24841	1.07515	./.:2:1	./.:2:1	./.:2:1	./.:2:1	./.:2:1	./.:2:1	./.:2:1	NA	no	no	no	no	NA	#N/A	#N/A	#N/A	#N/A	#N/A	#N/A	#N/A	unaligned	unaligned	unaligned	unaligned	unaligned
CLLE-ES::125	Whitelist	TRUE	CLLE-ES	NA	125	DO7018	leukemia	orange	a7e1deb7-2e3d-4e36-90c7-9cae34cdcfb3	a7e1deb7-2e3d-4e36-90c7-9cae34cdcfb3	14febba7-4b40-41cf-8d82-024539f54349	14febba7-4b40-41cf-8d82-024539f54349	0.0272386	11.1474	1.31433	9.18569	6.02195	4.63542	1.32355	./.:2:1	./.:2:1	./.:2:1	./.:2:1	./.:2:1	./.:2:1	./.:2:1	NA	no	no	no	no	NA	#N/A	#N/A	#N/A	#N/A	#N/A	#N/A	#N/A	unaligned	unaligned	unaligned	unaligned	unaligned
CLLE-ES::128	Whitelist	TRUE	CLLE-ES	NA	128	DO6450	leukemia	orange	66b4a1f3-480f-4050-96ac-920c1c080864	66b4a1f3-480f-4050-96ac-920c1c080864	d0e69707-5303-46f7-8967-c360df1c9c5d	d0e69707-5303-46f7-8967-c360df1c9c5d	0.0334856	11.0476	1.10262	5.69024	5.43187	1.55969	1.23972	./.:2:1	./.:2:1	./.:2:1	./.:2:1	./.:3:1	./.:2:1	./.:2:1	NA	no	no	no	no	NA	#N/A	#N/A	#N/A	#N/A	#N/A	#N/A	#N/A	unaligned	unaligned	unaligned	unaligned	unaligned
CLLE-ES::134	Whitelist	FALSE	CLLE-ES	NA	134	DO52702	leukemia	orange	bcd52bcb-6e35-4220-9775-96dabff926b4	bcd52bcb-6e35-4220-9775-96dabff926b4		0	NA	NA	NA	NA	NA	NA	NA	./.:4:2	./.:7:2	./.:4:2	./.:7:2	./.:4:2	./.:4:2	./.:4:2	NA	no	no	no	no	NA	#N/A	#N/A	#N/A	#N/A	#N/A	#N/A	#N/A	#N/A	#N/A	#N/A	#N/A	#N/A
CLLE-ES::137	Whitelist	TRUE	CLLE-ES	NA	137	DO7024	leukemia	orange	39a5d94d-e8c8-4057-be96-362ffbafb94d	39a5d94d-e8c8-4057-be96-362ffbafb94d	118bee6a-65a2-441f-a621-45a56606b7a3	118bee6a-65a2-441f-a621-45a56606b7a3	0.00317835	14.0454	1.20827	7.8821	3.33104	4.30353	1.35192	./.:2:1	./.:2:1	./.:2:1	./.:2:1	./.:2:1	./.:2:1	./.:2:1	NA	no	no	no	no	NA	#N/A	#N/A	#N/A	#N/A	#N/A	#N/A	#N/A	unaligned	unaligned	unaligned	unaligned	unaligned
CLLE-ES::138	Graylist	TRUE	CLLE-ES	NA	138	DO6456	leukemia	orange	b7722577-f200-4dec-97f6-4fab3a9ba52d	b7722577-f200-4dec-97f6-4fab3a9ba52d	f17ef020-0b95-405e-bef3-d4821f2af1dc	f17ef020-0b95-405e-bef3-d4821f2af1dc	0.0178738	28.5974	1.25984	2.97415	7.4544	1.44185	1.40946	./.:2:1	./.:2:1	./.:2:1	./.:2:1	./.:2:1	./.:2:1	./.:2:1	NA	no	no	no	no	NA	#N/A	#N/A	#N/A	#N/A	#N/A	#N/A	#N/A	unaligned	unaligned	unaligned	unaligned	unaligned
CLLE-ES::139	Whitelist	FALSE	CLLE-ES	NA	139	DO52703	leukemia	orange	14cbcbb1-028b-471a-bb4f-8b29cfa5e4eb	14cbcbb1-028b-471a-bb4f-8b29cfa5e4eb		0	NA	NA	NA	NA	NA	NA	NA	./.:2:1	./.:2:1	./.:2:1	./.:2:1	./.:2:1	./.:2:1	./.:2:1	NA	no	no	no	no	NA	#N/A	#N/A	#N/A	#N/A	#N/A	#N/A	#N/A	#N/A	#N/A	#N/A	#N/A	#N/A
CLLE-ES::141	Whitelist	FALSE	CLLE-ES	NA	141	DO6934	leukemia	orange	4808f9e1-452d-45eb-9b87-2f87c67d3452	4808f9e1-452d-45eb-9b87-2f87c67d3452		0	NA	NA	NA	NA	NA	NA	NA	./.:2:1	./.:2:1	./.:2:1	./.:2:1	./.:2:1	./.:2:1	./.:2:1	NA	no	no	no	no	NA	#N/A	#N/A	#N/A	#N/A	#N/A	#N/A	#N/A	#N/A	#N/A	#N/A	#N/A	#N/A
CLLE-ES::145	Graylist	TRUE	CLLE-ES	NA	145	DO6940	leukemia	orange	79524d64-8f4a-4889-b345-33198808b9de	79524d64-8f4a-4889-b345-33198808b9de	1137e8fd-fbc1-4de5-b9e8-f2b38eef7408	1137e8fd-fbc1-4de5-b9e8-f2b38eef7408	0.046913	19.7138	0.94242	4.35197	6.85683	1.48321	1.32838	./.:2:1	./.:2:1	./.:2:1	./.:2:1	./.:3:1	./.:2:1	./.:2:1	NA	no	no	no	no	NA	#N/A	#N/A	#N/A	#N/A	#N/A	#N/A	#N/A	unaligned	unaligned	unaligned	unaligned	unaligned
CLLE-ES::148	Whitelist	FALSE	CLLE-ES	NA	148	DO6946	leukemia	orange	fa9996c3-b874-4424-a5a6-f1c7c0f42b9b	fa9996c3-b874-4424-a5a6-f1c7c0f42b9b		0	NA	NA	NA	NA	NA	NA	NA	./.:2:1	./.:6:3	./.:2:1	./.:6:3	./.:2:1	./.:2:1	./.:2:1	NA	no	no	no	no	NA	#N/A	#N/A	#N/A	#N/A	#N/A	#N/A	#N/A	#N/A	#N/A	#N/A	#N/A	#N/A
CLLE-ES::15	Whitelist	TRUE	CLLE-ES	NA	15	DO6368	leukemia	orange	7b296706-b535-45a0-9a8e-4a34a8c33bb5	7b296706-b535-45a0-9a8e-4a34a8c33bb5	91d33d66-caf7-4672-909f-1e09a343b02d	91d33d66-caf7-4672-909f-1e09a343b02d	0.0199994	13.2609	0.734351	10.7878	76.3104	3.09669	1.17562	./.:2:1	./.:2:1	./.:2:1	./.:2:1	./.:2:1	./.:2:1	./.:2:1	NA	no	no	no	no	NA	#N/A	#N/A	#N/A	#N/A	#N/A	#N/A	#N/A	unaligned	unaligned	unaligned	unaligned	unaligned
CLLE-ES::151	Whitelist	TRUE	CLLE-ES	NA	151	DO52704	leukemia	orange	ffa976f0-aa60-4867-842e-361afa7d68ac	ffa976f0-aa60-4867-842e-361afa7d68ac	39ebe3ae-e775-4fd3-9147-e22b6ab1fdf7	39ebe3ae-e775-4fd3-9147-e22b6ab1fdf7	0	11.8482	1.41976	5.91791	2.81255	2.85282	1.13159	./.:2:1	./.:2:1	./.:2:1	./.:2:1	./.:2:1	./.:2:1	./.:2:1	NA	no	no	no	no	NA	#N/A	#N/A	#N/A	#N/A	#N/A	#N/A	#N/A	unaligned	unaligned	unaligned	unaligned	unaligned
CLLE-ES::157	Whitelist	TRUE	CLLE-ES	NA	157	DO6470	leukemia	orange	1de83d45-8492-4b83-9055-a9f43b823f91	1de83d45-8492-4b83-9055-a9f43b823f91	206a7d2e-6f03-4f41-87b4-2660896f478f	206a7d2e-6f03-4f41-87b4-2660896f478f	0.0630129	22.687	1.95324	2.95925	2.2113	1.50108	1.12955	./.:2:1	./.:2:1	./.:2:1	./.:2:1	./.:2:1	./.:2:1	./.:2:1	NA	no	no	no	no	NA	#N/A	#N/A	#N/A	#N/A	#N/A	#N/A	#N/A	unaligned	unaligned	unaligned	unaligned	unaligned
CLLE-ES::16	Whitelist	TRUE	CLLE-ES	NA	16	DO6370	leukemia	orange	278b2498-1d64-493b-ac43-3489ec86f313	278b2498-1d64-493b-ac43-3489ec86f313	e857c210-43ff-4537-bce9-6f01aa9fffdc	e857c210-43ff-4537-bce9-6f01aa9fffdc	0.0117365	15.3228	1.72169	2.17609	1.9581	2.32867	1.19044	./.:2:1	./.:2:1	./.:2:1	./.:2:1	./.:2:1	./.:2:1	./.:2:1	NA	no	no	no	no	NA	#N/A	#N/A	#N/A	#N/A	#N/A	#N/A	#N/A	unaligned	unaligned	unaligned	unaligned	unaligned
CLLE-ES::166	Whitelist	TRUE	CLLE-ES	NA	166	DO6474	leukemia	orange	9c730cfb-3fd6-428a-a0a4-c061ca5db06c	9c730cfb-3fd6-428a-a0a4-c061ca5db06c	f00283b2-98da-4a61-a733-2727c1306145	f00283b2-98da-4a61-a733-2727c1306145	0	17.3754	0.896653	5.44579	1.7507	1.1294	1.04996	./.:2:1	./.:3:1	./.:2:1	./.:3:1	./.:2:1	./.:2:1	./.:2:1	NA	no	no	no	no	NA	#N/A	#N/A	#N/A	#N/A	#N/A	#N/A	#N/A	unaligned	unaligned	unaligned	unaligned	unaligned
CLLE-ES::176	Graylist	TRUE	CLLE-ES	NA	176	DO52705	leukemia	orange	31a70598-33be-4f09-9990-bd7594467802	31a70598-33be-4f09-9990-bd7594467802	b2db3232-3f41-4c07-bc44-58f20264ed82	b2db3232-3f41-4c07-bc44-58f20264ed82	0.0229535	20.6303	1.41411	9.25586	10.2371	1.31595	1.13146	./.:2:1	./.:3:1	./.:2:1	./.:3:1	./.:2:1	./.:2:1	./.:2:1	NA	no	no	no	no	NA	#N/A	#N/A	#N/A	#N/A	#N/A	#N/A	#N/A	unaligned	unaligned	unaligned	unaligned	unaligned
CLLE-ES::177	Whitelist	TRUE	CLLE-ES	NA	177	DO52706	leukemia	orange	50f4d836-79a9-4bc7-a63a-7aa29e41d418	50f4d836-79a9-4bc7-a63a-7aa29e41d418	e8e3bbfa-c684-4a2d-a5f8-0af3d231a666	e8e3bbfa-c684-4a2d-a5f8-0af3d231a666	0.0201712	9.01353	0.89989	8.14619	1.31349	1.37398	1.20216	./.:2:1	./.:2:1	./.:2:1	./.:2:1	./.:2:1	./.:2:1	./.:2:1	NA	no	no	no	no	NA	#N/A	#N/A	#N/A	#N/A	#N/A	#N/A	#N/A	unaligned	unaligned	unaligned	unaligned	unaligned
CLLE-ES::179	Whitelist	FALSE	CLLE-ES	NA	179	DO52707	leukemia	orange	d1be624b-eb76-4ce3-a6ba-ffc5b23953d3	d1be624b-eb76-4ce3-a6ba-ffc5b23953d3		0	NA	NA	NA	NA	NA	NA	NA	./.:2:1	./.:2:1	./.:2:1	./.:2:1	./.:2:1	./.:2:1	./.:2:1	NA	no	no	no	no	NA	#N/A	#N/A	#N/A	#N/A	#N/A	#N/A	#N/A	#N/A	#N/A	#N/A	#N/A	#N/A
CLLE-ES::181	Whitelist	TRUE	CLLE-ES	NA	181	DO6492	leukemia	orange	140d6ef7-0217-4d16-9add-215d0d14ba06	140d6ef7-0217-4d16-9add-215d0d14ba06	fd36ea47-276b-419e-93cf-f4d3d075d581	fd36ea47-276b-419e-93cf-f4d3d075d581	0	13.4785	0.773546	5.01123	1.85493	1.55528	1.30431	./.:2:1	./.:2:1	./.:2:1	./.:2:1	./.:2:1	./.:2:1	./.:2:1	NA	no	no	no	no	NA	#N/A	#N/A	#N/A	#N/A	#N/A	#N/A	#N/A	unaligned	unaligned	unaligned	unaligned	unaligned
CLLE-ES::188	Whitelist	TRUE	CLLE-ES	NA	188	DO6504	leukemia	orange	367fdef3-d7af-4996-932f-cc5087e843dc	367fdef3-d7af-4996-932f-cc5087e843dc	f96ba973-474b-4e60-b55a-7ca5cb1b4e18	f96ba973-474b-4e60-b55a-7ca5cb1b4e18	0	11.9365	0.959312	4.60692	1.36445	2.91565	1.54081	./.:2:1	./.:2:1	./.:2:1	./.:2:1	./.:2:1	./.:2:1	./.:2:1	NA	no	no	no	no	NA	#N/A	#N/A	#N/A	#N/A	#N/A	#N/A	#N/A	unaligned	unaligned	unaligned	unaligned	unaligned
CLLE-ES::192	Whitelist	TRUE	CLLE-ES	NA	192	DO6513	leukemia	orange	ad92f17f-11e6-49bd-9835-6b2f47053485	ad92f17f-11e6-49bd-9835-6b2f47053485	a71caee0-00bb-498d-a3d2-28ebc550d48e	a71caee0-00bb-498d-a3d2-28ebc550d48e	0	7.32724	0.983288	6.57645	6.52076	1.63512	1.11108	./.:2:1	./.:2:1	./.:2:1	./.:2:1	./.:2:1	./.:2:1	./.:2:1	NA	no	no	no	no	NA	#N/A	#N/A	#N/A	#N/A	#N/A	#N/A	#N/A	unaligned	unaligned	unaligned	unaligned	unaligned
CLLE-ES::199	Whitelist	FALSE	CLLE-ES	NA	199	DO52708	leukemia	orange	99e7016a-c3c1-431c-8838-beb78a3cc017	99e7016a-c3c1-431c-8838-beb78a3cc017		0	NA	NA	NA	NA	NA	NA	NA	./.:2:1	./.:2:1	./.:2:1	./.:2:1	./.:2:1	./.:2:1	./.:2:1	NA	no	no	no	no	NA	#N/A	#N/A	#N/A	#N/A	#N/A	#N/A	#N/A	#N/A	#N/A	#N/A	#N/A	#N/A
CLLE-ES::2	Whitelist	FALSE	CLLE-ES	NA	2	DO6351	leukemia	orange	1157a548-6770-4c89-a84c-bcf6f0e96ea8	1157a548-6770-4c89-a84c-bcf6f0e96ea8		0	NA	NA	NA	NA	NA	NA	NA	./.:2:1	./.:4:1	./.:2:1	./.:4:1	./.:2:1	./.:2:1	./.:2:1	NA	no	no	no	no	NA	#N/A	#N/A	#N/A	#N/A	#N/A	#N/A	#N/A	#N/A	#N/A	#N/A	#N/A	#N/A
CLLE-ES::20	Whitelist	FALSE	CLLE-ES	NA	20	DO6378	leukemia	orange	26c301a6-a597-4c24-9f6c-2293e5ae41c7	26c301a6-a597-4c24-9f6c-2293e5ae41c7		0	NA	NA	NA	NA	NA	NA	NA	./.:2:1	./.:2:1	./.:2:1	./.:2:1	./.:2:1	./.:2:1	./.:2:1	NA	no	no	no	no	NA	#N/A	#N/A	#N/A	#N/A	#N/A	#N/A	#N/A	#N/A	#N/A	#N/A	#N/A	#N/A
CLLE-ES::23	Whitelist	TRUE	CLLE-ES	NA	23	DO6382	leukemia	orange	c569b867-dadd-4591-af17-7e9b74699561	c569b867-dadd-4591-af17-7e9b74699561	cb5a8b68-8405-46c1-a534-b1f18009fc8f	cb5a8b68-8405-46c1-a534-b1f18009fc8f	0	11.2927	0.265526	2.63811	8.67648	2.51874	1.09646	./.:2:1	./.:2:1	./.:2:1	./.:2:1	./.:2:1	./.:2:1	./.:2:1	NA	no	no	no	no	NA	#N/A	#N/A	#N/A	#N/A	#N/A	#N/A	#N/A	unaligned	unaligned	unaligned	unaligned	unaligned
CLLE-ES::244	Whitelist	FALSE	CLLE-ES	NA	244	DO52709	leukemia	orange	6cfce053-bfd6-4ca0-b74b-b2e4549e4f1f	6cfce053-bfd6-4ca0-b74b-b2e4549e4f1f		0	NA	NA	NA	NA	NA	NA	NA	./.:2:1	./.:2:1	./.:2:1	./.:2:1	./.:2:1	./.:2:1	./.:2:1	NA	no	no	no	no	NA	#N/A	#N/A	#N/A	#N/A	#N/A	#N/A	#N/A	#N/A	#N/A	#N/A	#N/A	#N/A
CLLE-ES::25	Whitelist	TRUE	CLLE-ES	NA	25	DO6386	leukemia	orange	537cccf2-fb25-448b-813e-ca5d5642b910	537cccf2-fb25-448b-813e-ca5d5642b910	66e2be75-d219-44b7-9f2b-9d494f92883d	66e2be75-d219-44b7-9f2b-9d494f92883d	0.0229299	13.6448	1.29626	5.47931	4.51296	2.53304	1.07004	./.:2:1	./.:2:1	./.:2:1	./.:2:1	./.:2:1	./.:2:1	./.:2:1	NA	no	no	no	no	NA	#N/A	#N/A	#N/A	#N/A	#N/A	#N/A	#N/A	unaligned	unaligned	unaligned	unaligned	unaligned
CLLE-ES::26	Whitelist	TRUE	CLLE-ES	NA	26	DO6388	leukemia	orange	8fa9575b-b2c9-4bd7-8da1-3c2cdf0e39f6	8fa9575b-b2c9-4bd7-8da1-3c2cdf0e39f6	40be5cea-dfcf-4842-81a0-bc0a1ca3c602	40be5cea-dfcf-4842-81a0-bc0a1ca3c602	0	14.5134	0.815311	6.08	2.43157	2.54726	1.05321	./.:2:1	./.:2:1	./.:2:1	./.:2:1	./.:2:1	./.:2:1	./.:2:1	NA	no	no	no	no	NA	#N/A	#N/A	#N/A	#N/A	#N/A	#N/A	#N/A	unaligned	unaligned	unaligned	unaligned	unaligned
CLLE-ES::27	Whitelist	TRUE	CLLE-ES	NA	27	DO6390	leukemia	orange	def5526a-774a-4704-bb24-10c4e713649a	def5526a-774a-4704-bb24-10c4e713649a	aa52f8a5-8acf-461e-9546-c141f902c34e	aa52f8a5-8acf-461e-9546-c141f902c34e	0.0142442	13.026	0.396572	4.79436	2.29416	3.31682	1.3671	./.:2:1	./.:2:1	./.:2:1	./.:2:1	./.:2:1	./.:2:1	./.:2:1	NA	no	no	no	no	NA	#N/A	#N/A	#N/A	#N/A	#N/A	#N/A	#N/A	unaligned	unaligned	unaligned	unaligned	unaligned
CLLE-ES::277	Whitelist	FALSE	CLLE-ES	NA	277	DO6549	leukemia	orange	4b91ece6-c9b2-4889-b18c-c63eb58eb061	4b91ece6-c9b2-4889-b18c-c63eb58eb061		0	NA	NA	NA	NA	NA	NA	NA	./.:2:1	./.:3:1	./.:2:1	./.:3:1	./.:2:1	./.:2:1	./.:2:1	NA	no	no	no	no	NA	#N/A	#N/A	#N/A	#N/A	#N/A	#N/A	#N/A	#N/A	#N/A	#N/A	#N/A	#N/A
CLLE-ES::278	Whitelist	TRUE	CLLE-ES	NA	278	DO6552	leukemia	orange	2a7f6aac-8f94-4815-8b94-0ea7db71135c	2a7f6aac-8f94-4815-8b94-0ea7db71135c	6c501a50-4523-4288-ad4f-502125510149	6c501a50-4523-4288-ad4f-502125510149	0.0430489	12.5378	1.32848	4.96052	8.39308	1.55628	1.08903	./.:2:1	./.:2:1	./.:2:1	./.:2:1	./.:2:1	./.:2:1	./.:2:1	NA	no	no	no	no	NA	#N/A	#N/A	#N/A	#N/A	#N/A	#N/A	#N/A	unaligned	unaligned	unaligned	unaligned	unaligned
CLLE-ES::282	Whitelist	TRUE	CLLE-ES	NA	282	DO6558	leukemia	orange	1193a9c4-5aab-4cd7-a690-60c96bd1172d	1193a9c4-5aab-4cd7-a690-60c96bd1172d	c400332b-7ef2-4891-8070-413cb48a7e9c	c400332b-7ef2-4891-8070-413cb48a7e9c	0.0104889	29.9305	0.973398	8.24518	4.49409	1.81323	1.06007	./.:2:1	./.:3:1	./.:2:1	./.:3:1	./.:2:1	./.:2:1	./.:2:1	NA	no	no	no	no	NA	#N/A	#N/A	#N/A	#N/A	#N/A	#N/A	#N/A	unaligned	unaligned	unaligned	unaligned	unaligned
CLLE-ES::283	Whitelist	TRUE	CLLE-ES	NA	283	DO51967	leukemia	orange	22cd3875-a123-4f0d-8cd1-371958208ad6	22cd3875-a123-4f0d-8cd1-371958208ad6	ecb7d3fc-7c3f-40f3-afac-22abf56cf21c	ecb7d3fc-7c3f-40f3-afac-22abf56cf21c	0	13.937	0.915081	4.4077	4.9497	2.37653	1.28676	./.:2:1	./.:2:1	./.:2:1	./.:2:1	./.:2:1	./.:2:1	./.:2:1	NA	no	no	no	no	NA	#N/A	#N/A	#N/A	#N/A	#N/A	#N/A	#N/A	unaligned	unaligned	unaligned	unaligned	unaligned
CLLE-ES::290	Whitelist	TRUE	CLLE-ES	NA	290	DO6561	leukemia	orange	d5423a93-0a72-43cf-a7ae-9011f47553c7	d5423a93-0a72-43cf-a7ae-9011f47553c7	ddad39f9-0c10-4c9a-bbb4-53a3bf79b474	ddad39f9-0c10-4c9a-bbb4-53a3bf79b474	0.0734273	14.3403	1.63063	5.76093	4.47452	1.0952	1.07548	./.:3:1	./.:2:1	./.:2:1	./.:2:1	./.:3:1	./.:2:1	./.:2:1	NA	no	no	no	no	NA	#N/A	#N/A	#N/A	#N/A	#N/A	#N/A	#N/A	unaligned	unaligned	unaligned	unaligned	unaligned
CLLE-ES::296	Whitelist	TRUE	CLLE-ES	NA	296	DO52710	leukemia	orange	5f53bcda-2fd3-4574-9cc2-5efe353372b2	5f53bcda-2fd3-4574-9cc2-5efe353372b2	c7af70cd-5ff5-4d9b-9d14-8ae244b7e617	c7af70cd-5ff5-4d9b-9d14-8ae244b7e617	0.00499537	18.6278	1.4265	8.58875	6.29011	1.55289	1.09536	./.:2:1	./.:5:1	./.:2:1	./.:5:1	./.:2:1	./.:2:1	./.:2:1	NA	no	no	no	no	NA	#N/A	#N/A	#N/A	#N/A	#N/A	#N/A	#N/A	unaligned	copy	unaligned	copy	unaligned
CLLE-ES::3	Whitelist	TRUE	CLLE-ES	NA	3	DO6352	leukemia	orange	e1f0c565-6ed3-4e42-bc3e-c7b0003e837a	e1f0c565-6ed3-4e42-bc3e-c7b0003e837a	7e5aa3e6-d4ff-4446-853e-4d78759918a5	7e5aa3e6-d4ff-4446-853e-4d78759918a5	0.0159156	14.2626	1.17876	6.34018	14.4676	1.45782	1.17015	./.:2:1	./.:2:1	./.:2:1	./.:2:1	./.:2:1	./.:2:1	./.:2:1	NA	no	no	no	no	NA	#N/A	#N/A	#N/A	#N/A	#N/A	#N/A	#N/A	unaligned	unaligned	unaligned	unaligned	unaligned
CLLE-ES::30	Whitelist	TRUE	CLLE-ES	NA	30	DO6394	leukemia	orange	3f72f750-5666-44e7-acaf-a912d89475be	3f72f750-5666-44e7-acaf-a912d89475be	f66b0a93-98e4-4d2e-b400-f1523eda9f49	f66b0a93-98e4-4d2e-b400-f1523eda9f49	0.0650126	17.2137	0.664604	3.08542	1.2024	1.43309	1.21276	./.:2:1	./.:2:1	./.:2:1	./.:2:1	./.:2:1	./.:2:1	./.:2:1	NA	no	no	no	no	NA	#N/A	#N/A	#N/A	#N/A	#N/A	#N/A	#N/A	unaligned	unaligned	unaligned	unaligned	unaligned
CLLE-ES::306	Whitelist	TRUE	CLLE-ES	NA	306	DO6580	leukemia	orange	c642b9cc-bdb1-4796-9692-8be92398be17	c642b9cc-bdb1-4796-9692-8be92398be17	ca0859bb-1bb1-4c16-b5aa-39d535d75525	ca0859bb-1bb1-4c16-b5aa-39d535d75525	0.079127	16.2556	0.695984	6.8715	6.19523	1.6046	1.1007	./.:2:1	./.:2:1	./.:2:1	./.:2:1	./.:3:1	./.:2:1	./.:2:1	NA	no	no	no	no	NA	#N/A	#N/A	#N/A	#N/A	#N/A	#N/A	#N/A	unaligned	unaligned	unaligned	unaligned	unaligned
CLLE-ES::308	Whitelist	TRUE	CLLE-ES	NA	308	DO6585	leukemia	orange	05da3161-1444-4188-914d-19762de3a443	05da3161-1444-4188-914d-19762de3a443	0654e7d3-932a-49f4-8ec9-d722fc62dca5	0654e7d3-932a-49f4-8ec9-d722fc62dca5	0	13.5093	0.922941	3.9906	2.7396	3.12165	1.21117	./.:1:0	./.:2:1	./.:2:1	./.:2:1	./.:2:1	./.:2:1	./.:2:1	NA	no	no	no	no	NA	#N/A	#N/A	#N/A	#N/A	#N/A	#N/A	#N/A	unaligned	unaligned	unaligned	unaligned	unaligned
CLLE-ES::318	Whitelist	TRUE	CLLE-ES	NA	318	DO6610	leukemia	orange	c9f87f0d-4967-4be2-8b92-a20f1980ea22	c9f87f0d-4967-4be2-8b92-a20f1980ea22	3dcf9da2-82c5-4668-b97b-d2e4b94820cc	3dcf9da2-82c5-4668-b97b-d2e4b94820cc	0.00559792	21.6144	1.208	7.06766	2.29497	1.24217	1.08015	./.:2:1	./.:3:1	./.:2:1	./.:3:1	./.:2:1	./.:2:1	./.:2:1	NA	no	no	no	no	NA	#N/A	#N/A	#N/A	#N/A	#N/A	#N/A	#N/A	unaligned	unaligned	unaligned	unaligned	unaligned
CLLE-ES::32	Whitelist	TRUE	CLLE-ES	NA	32	DO6396	leukemia	orange	aeeb01b4-790e-4929-bd59-6aad837603b1	aeeb01b4-790e-4929-bd59-6aad837603b1	c32b6576-54fc-44e6-accd-6d49e16a42f0	c32b6576-54fc-44e6-accd-6d49e16a42f0	0	18.1384	0.714811	2.69026	6.22809	2.37239	1.22769	./.:2:1	./.:3:1	./.:2:1	./.:3:1	./.:2:1	./.:2:1	./.:2:1	NA	no	no	no	no	NA	#N/A	#N/A	#N/A	#N/A	#N/A	#N/A	#N/A	unaligned	unaligned	unaligned	unaligned	unaligned
CLLE-ES::33	Whitelist	FALSE	CLLE-ES	NA	33	DO6398	leukemia	orange	fb74cca4-ac9c-4be0-80e3-e71592f96aae	fb74cca4-ac9c-4be0-80e3-e71592f96aae		0	NA	NA	NA	NA	NA	NA	NA	./.:2:1	./.:2:1	./.:2:1	./.:2:1	./.:2:1	./.:2:1	./.:2:1	NA	no	no	no	no	NA	#N/A	#N/A	#N/A	#N/A	#N/A	#N/A	#N/A	#N/A	#N/A	#N/A	#N/A	#N/A
CLLE-ES::342	Whitelist	TRUE	CLLE-ES	NA	342	DO6665	leukemia	orange	a83e247a-8f65-4be4-9c6e-a72c4abffae8	a83e247a-8f65-4be4-9c6e-a72c4abffae8	d0ff40b5-64ef-4f6a-8c7e-d398248d162f	d0ff40b5-64ef-4f6a-8c7e-d398248d162f	0.0153746	29.9758	1.41649	5.78864	11.9143	1.40425	1.04696	./.:4:1	./.:7:2	./.:4:2	./.:7:2	./.:4:2	./.:4:2	./.:4:2	NA	no	no	no	no	NA	#N/A	#N/A	#N/A	#N/A	#N/A	#N/A	#N/A	unaligned	copy	unaligned	copy	unaligned
CLLE-ES::343	Whitelist	TRUE	CLLE-ES	NA	343	DO52711	leukemia	orange	91397d9c-3120-407f-8847-74b356943469	91397d9c-3120-407f-8847-74b356943469	30bbd740-0982-4c32-b720-cde8cbe7497c	30bbd740-0982-4c32-b720-cde8cbe7497c	0	14.0524	1.18133	4.83889	2.08849	2.90448	1.0398	./.:2:1	./.:2:1	./.:2:1	./.:2:1	./.:2:1	./.:2:1	./.:2:1	NA	no	no	no	no	NA	#N/A	#N/A	#N/A	#N/A	#N/A	#N/A	#N/A	unaligned	unaligned	unaligned	unaligned	unaligned
CLLE-ES::356	Whitelist	TRUE	CLLE-ES	NA	356	DO7084	leukemia	orange	616ff577-c5c3-432e-a857-f29901de119c	616ff577-c5c3-432e-a857-f29901de119c	3e309eb7-30a3-4001-b077-00959819385b	3e309eb7-30a3-4001-b077-00959819385b	0.0549921	14.437	0.972615	4.93148	7.39687	1.96621	1.17179	./.:2:1	./.:2:1	./.:2:1	./.:2:1	./.:2:1	./.:2:1	./.:2:1	NA	no	no	no	no	NA	#N/A	#N/A	#N/A	#N/A	#N/A	#N/A	#N/A	unaligned	unaligned	unaligned	unaligned	unaligned
CLLE-ES::358	Whitelist	TRUE	CLLE-ES	NA	358	DO6690	leukemia	orange	c00d925a-ca4d-4561-a8f2-d4542f218086	c00d925a-ca4d-4561-a8f2-d4542f218086	24c8eb3b-2d0f-4c27-beba-0837a11bbf72	24c8eb3b-2d0f-4c27-beba-0837a11bbf72	0.0270098	21.8905	1.33	6.90291	6.35667	3.46745	1.0825	./.:2:1	./.:2:1	./.:2:1	./.:2:1	./.:2:1	./.:2:1	./.:2:1	NA	no	no	no	no	NA	#N/A	#N/A	#N/A	#N/A	#N/A	#N/A	#N/A	unaligned	unaligned	unaligned	unaligned	unaligned
CLLE-ES::367	Whitelist	TRUE	CLLE-ES	NA	367	DO7108	leukemia	orange	767517f2-f94c-44bb-9af6-36b662b166ef	767517f2-f94c-44bb-9af6-36b662b166ef	9259d1fc-34cb-4049-a8e8-54fbd681d506	9259d1fc-34cb-4049-a8e8-54fbd681d506	0.011804	11.7664	0.757577	5.85637	2.83808	3.13546	1.34928	./.:2:1	./.:2:1	./.:2:1	./.:2:1	./.:2:1	./.:2:1	./.:2:1	NA	no	no	no	no	NA	#N/A	#N/A	#N/A	#N/A	#N/A	#N/A	#N/A	unaligned	unaligned	unaligned	unaligned	unaligned
CLLE-ES::371	Whitelist	TRUE	CLLE-ES	NA	371	DO6695	leukemia	orange	ca49fdb1-d55a-427c-9819-90980dcd956f	ca49fdb1-d55a-427c-9819-90980dcd956f	cf20938c-a9ad-49a8-af88-e3ecb9d40112	cf20938c-a9ad-49a8-af88-e3ecb9d40112	0.0313486	14.8836	2.91275	2.04786	3.28143	1.89824	1.04987	./.:2:1	./.:2:1	./.:2:1	./.:2:1	./.:2:1	./.:2:1	./.:2:1	NA	no	no	no	no	NA	#N/A	#N/A	#N/A	#N/A	#N/A	#N/A	#N/A	unaligned	unaligned	unaligned	unaligned	unaligned
CLLE-ES::372	Whitelist	TRUE	CLLE-ES	NA	372	DO7112	leukemia	orange	513bafce-375c-49b0-ae75-6c607abd05d8	513bafce-375c-49b0-ae75-6c607abd05d8	3065cd43-45be-4c87-95ca-f41486d110be	3065cd43-45be-4c87-95ca-f41486d110be	0.0123473	15.8786	1.23147	5.91003	21.8609	2.16197	1.4125	./.:2:1	./.:3:1	./.:2:1	./.:3:1	./.:3:1	./.:2:1	./.:2:1	NA	no	no	no	no	NA	#N/A	#N/A	#N/A	#N/A	#N/A	#N/A	#N/A	unaligned	unaligned	unaligned	unaligned	unaligned
CLLE-ES::386	Whitelist	TRUE	CLLE-ES	NA	386	DO7124	leukemia	orange	a1724132-f95c-4622-8987-fe3183b9dce3	a1724132-f95c-4622-8987-fe3183b9dce3	70c76dd2-e52f-4caa-9e73-0c730f8e408a	70c76dd2-e52f-4caa-9e73-0c730f8e408a	0.0068298	18.3547	0.810992	2.53763	4.16843	1.85953	1.10431	./.:2:1	./.:2:1	./.:2:1	./.:2:1	./.:2:1	./.:2:1	./.:2:1	NA	no	no	no	no	NA	#N/A	#N/A	#N/A	#N/A	#N/A	#N/A	#N/A	unaligned	unaligned	unaligned	unaligned	unaligned
CLLE-ES::39	Whitelist	TRUE	CLLE-ES	NA	39	DO6402	leukemia	orange	55c82198-5be6-4cc5-b5b3-b707af234107	55c82198-5be6-4cc5-b5b3-b707af234107	0e7b12f6-daff-40b3-92ee-48836bc309a4	0e7b12f6-daff-40b3-92ee-48836bc309a4	0	11.3297	0.628769	4.76009	4.57519	2.199	1.2317	./.:2:1	./.:2:1	./.:2:1	./.:2:1	./.:2:1	./.:2:1	./.:2:1	NA	no	no	no	no	NA	#N/A	#N/A	#N/A	#N/A	#N/A	#N/A	#N/A	unaligned	unaligned	unaligned	unaligned	unaligned
CLLE-ES::393	Whitelist	TRUE	CLLE-ES	NA	393	DO7136	leukemia	orange	f1fdacf3-2bb5-400c-895d-ec7f472fa0d4	f1fdacf3-2bb5-400c-895d-ec7f472fa0d4	79ec059a-9b5d-42fe-a61c-6c5e267f5d6f	79ec059a-9b5d-42fe-a61c-6c5e267f5d6f	0	15.5816	1.01385	3.96532	8.08138	3.84707	1.07838	./.:2:1	./.:2:1	./.:2:1	./.:2:1	./.:2:1	./.:2:1	./.:2:1	NA	no	no	no	no	NA	#N/A	#N/A	#N/A	#N/A	#N/A	#N/A	#N/A	unaligned	unaligned	unaligned	unaligned	unaligned
CLLE-ES::4	Whitelist	TRUE	CLLE-ES	NA	4	DO6353	leukemia	orange	19cd4360-8392-4bc2-ae88-fdc1335d886b	19cd4360-8392-4bc2-ae88-fdc1335d886b	9e7b3c36-4a48-40f9-aae4-91c7223c360a	9e7b3c36-4a48-40f9-aae4-91c7223c360a	0.0209471	9.95822	0.618317	9.61083	9.61715	4.78429	1.19994	./.:2:1	./.:2:1	./.:2:1	./.:2:1	./.:2:1	./.:2:1	./.:2:1	NA	no	no	no	no	NA	#N/A	#N/A	#N/A	#N/A	#N/A	#N/A	#N/A	unaligned	unaligned	unaligned	unaligned	unaligned
CLLE-ES::435	Whitelist	TRUE	CLLE-ES	NA	435	DO7166	leukemia	orange	631eedb3-dbd1-4606-90e1-ea91b9a77a5a	631eedb3-dbd1-4606-90e1-ea91b9a77a5a	d6c2379e-d885-45e4-8a73-88513f37ffd1	d6c2379e-d885-45e4-8a73-88513f37ffd1	0.0860196	9.00973	2.45427	5.57011	3.52887	3.15204	1.4057	./.:2:1	./.:2:1	./.:2:1	./.:2:1	./.:2:1	./.:2:1	./.:2:1	NA	no	no	no	no	NA	#N/A	#N/A	#N/A	#N/A	#N/A	#N/A	#N/A	unaligned	unaligned	unaligned	unaligned	unaligned
CLLE-ES::44	Whitelist	TRUE	CLLE-ES	NA	44	DO6410	leukemia	orange	7d52a9e7-b5a9-4519-96fd-e8be42a7890c	7d52a9e7-b5a9-4519-96fd-e8be42a7890c	d5cc62c3-610a-4499-9c13-e7267379b154	d5cc62c3-610a-4499-9c13-e7267379b154	0.0116112	11.27	0.764674	3.26947	6.98823	1.51862	1.0665	./.:2:1	./.:2:1	./.:2:1	./.:2:1	./.:2:1	./.:2:1	./.:2:1	NA	no	no	no	no	NA	#N/A	#N/A	#N/A	#N/A	#N/A	#N/A	#N/A	unaligned	unaligned	unaligned	unaligned	unaligned
CLLE-ES::442	Whitelist	TRUE	CLLE-ES	NA	442	DO7172	leukemia	orange	dabdd983-a819-410e-bfb8-5c66a66cf5ab	dabdd983-a819-410e-bfb8-5c66a66cf5ab	5ad0e307-eab1-4b09-b662-d4301c753a99	5ad0e307-eab1-4b09-b662-d4301c753a99	0.0144519	10.5644	1.02512	5.55075	2.58822	2.30887	1.27589	./.:2:1	./.:2:1	./.:2:1	./.:2:1	./.:2:1	./.:2:1	./.:2:1	NA	no	no	no	no	NA	#N/A	#N/A	#N/A	#N/A	#N/A	#N/A	#N/A	unaligned	unaligned	unaligned	unaligned	unaligned
CLLE-ES::467	Whitelist	FALSE	CLLE-ES	NA	467	DO52712	leukemia	orange	de99a4de-e916-4572-ac9e-73e341827229	de99a4de-e916-4572-ac9e-73e341827229		0	NA	NA	NA	NA	NA	NA	NA	./.:2:1	./.:2:1	./.:2:1	./.:2:1	./.:2:1	./.:2:1	./.:2:1	NA	no	no	no	no	NA	#N/A	#N/A	#N/A	#N/A	#N/A	#N/A	#N/A	#N/A	#N/A	#N/A	#N/A	#N/A
CLLE-ES::473	Whitelist	TRUE	CLLE-ES	NA	473	DO52713	leukemia	orange	8c4038b6-c02a-46db-9514-c13b88d9bf48	8c4038b6-c02a-46db-9514-c13b88d9bf48	f6c44d41-7dcd-4907-9c4d-b71cc4b4db62	f6c44d41-7dcd-4907-9c4d-b71cc4b4db62	0	13.3185	0.859091	6.34963	2.02241	3.94374	1.3932	./.:2:1	./.:2:1	./.:2:1	./.:2:1	./.:2:1	./.:2:1	./.:2:1	NA	no	no	no	no	NA	#N/A	#N/A	#N/A	#N/A	#N/A	#N/A	#N/A	unaligned	unaligned	unaligned	unaligned	unaligned
CLLE-ES::477	Whitelist	FALSE	CLLE-ES	NA	477	DO7196	leukemia	orange	5b4b2312-acb5-4329-8d46-7f93213e3daf	5b4b2312-acb5-4329-8d46-7f93213e3daf		0	NA	NA	NA	NA	NA	NA	NA	./.:2:1	./.:2:1	./.:2:1	./.:2:1	./.:2:1	./.:2:1	./.:2:1	NA	no	no	no	no	NA	#N/A	#N/A	#N/A	#N/A	#N/A	#N/A	#N/A	#N/A	#N/A	#N/A	#N/A	#N/A
CLLE-ES::48	Whitelist	TRUE	CLLE-ES	NA	48	DO6418	leukemia	orange	eba6d269-27f8-4e50-b59a-5d639bdd5cff	eba6d269-27f8-4e50-b59a-5d639bdd5cff	93195d2f-5ec5-4f62-8eca-d0d63eff2c96	93195d2f-5ec5-4f62-8eca-d0d63eff2c96	0.00846274	16.0432	0.755088	3.75473	2.33471	2.21243	1.16155	./.:2:1	./.:2:1	./.:2:1	./.:2:1	./.:2:1	./.:2:1	./.:2:1	NA	no	no	no	no	NA	#N/A	#N/A	#N/A	#N/A	#N/A	#N/A	#N/A	unaligned	unaligned	unaligned	unaligned	unaligned
CLLE-ES::5	Whitelist	TRUE	CLLE-ES	NA	5	DO6354	leukemia	orange	4b7a704b-e516-4275-be11-45cc935237e2	4b7a704b-e516-4275-be11-45cc935237e2	e926900e-2cba-45c0-88f1-b0f22688efca	e926900e-2cba-45c0-88f1-b0f22688efca	0.0275055	11.4537	0.703928	11.4577	8.37957	1.76924	1.05834	./.:2:1	./.:3:1	./.:2:1	./.:3:1	./.:2:1	./.:2:1	./.:2:1	NA	no	no	no	no	NA	#N/A	#N/A	#N/A	#N/A	#N/A	#N/A	#N/A	unaligned	unaligned	unaligned	unaligned	unaligned
CLLE-ES::519	Whitelist	FALSE	CLLE-ES	NA	519	DO52714	leukemia	orange	c459dba5-b27c-46f0-b5b8-c62d597a0542	c459dba5-b27c-46f0-b5b8-c62d597a0542		0	NA	NA	NA	NA	NA	NA	NA	./.:2:1	./.:2:1	./.:2:1	./.:2:1	./.:2:1	./.:2:1	./.:2:1	NA	no	no	no	no	NA	#N/A	#N/A	#N/A	#N/A	#N/A	#N/A	#N/A	#N/A	#N/A	#N/A	#N/A	#N/A
CLLE-ES::523	Whitelist	TRUE	CLLE-ES	NA	523	DO7214	leukemia	orange	c13d7ee5-2bf0-43e4-9cd3-9326ed9355cf	c13d7ee5-2bf0-43e4-9cd3-9326ed9355cf	92cd91ac-1fb0-4572-852c-ff7d687dc1f2	92cd91ac-1fb0-4572-852c-ff7d687dc1f2	0	11.5591	1.12839	4.60666	2.15297	2.19166	1.13606	./.:2:1	./.:2:1	./.:2:1	./.:2:1	./.:2:1	./.:2:1	./.:2:1	NA	no	no	no	no	NA	#N/A	#N/A	#N/A	#N/A	#N/A	#N/A	#N/A	unaligned	unaligned	unaligned	unaligned	unaligned
CLLE-ES::56	Whitelist	TRUE	CLLE-ES	NA	56	DO6428	leukemia	orange	a9d055c6-6c53-4e85-8270-34883a1342a9	a9d055c6-6c53-4e85-8270-34883a1342a9	3d5eeded-6ad9-4b38-85f0-50d48d409488	3d5eeded-6ad9-4b38-85f0-50d48d409488	0.0942122	16.6157	2.3985	3.69056	5.0151	2.07898	1.05534	./.:2:1	./.:2:1	./.:2:1	./.:2:1	./.:2:1	./.:2:1	./.:2:1	NA	no	no	no	no	NA	#N/A	#N/A	#N/A	#N/A	#N/A	#N/A	#N/A	unaligned	unaligned	unaligned	unaligned	unaligned
CLLE-ES::577	Whitelist	TRUE	CLLE-ES	NA	577	DO52716	leukemia	orange	f266899a-1dab-4226-a965-bc1327c64080	f266899a-1dab-4226-a965-bc1327c64080	d2b399f3-b10b-44ee-b141-4d746b67fd93	d2b399f3-b10b-44ee-b141-4d746b67fd93	0.0176349	22.2443	0.820257	3.00956	2.34083	1.40127	1.12624	./.:2:1	./.:2:1	./.:2:1	./.:2:1	./.:2:1	./.:2:1	./.:2:1	NA	no	no	no	no	NA	#N/A	#N/A	#N/A	#N/A	#N/A	#N/A	#N/A	unaligned	unaligned	unaligned	unaligned	unaligned
CLLE-ES::58	Whitelist	FALSE	CLLE-ES	NA	58	DO52698	leukemia	orange	4b8c6b0c-0d0c-4834-a2f3-691e0919b902	4b8c6b0c-0d0c-4834-a2f3-691e0919b902		0	NA	NA	NA	NA	NA	NA	NA	./.:2:1	./.:2:1	./.:2:1	./.:2:1	./.:2:1	./.:2:1	./.:2:1	NA	no	no	no	no	NA	#N/A	#N/A	#N/A	#N/A	#N/A	#N/A	#N/A	#N/A	#N/A	#N/A	#N/A	#N/A
CLLE-ES::594	Whitelist	TRUE	CLLE-ES	NA	594	DO52717	leukemia	orange	915cbb43-9e00-433d-818f-531011bea57e	915cbb43-9e00-433d-818f-531011bea57e	89343264-c6f3-45db-8252-0818e4ac4b3d	89343264-c6f3-45db-8252-0818e4ac4b3d	0	13.3179	1.40285	6.61047	6.69328	3.09292	1.20989	./.:2:1	./.:2:1	./.:2:1	./.:2:1	./.:2:1	./.:2:1	./.:2:1	NA	no	no	no	no	NA	#N/A	#N/A	#N/A	#N/A	#N/A	#N/A	#N/A	unaligned	unaligned	unaligned	unaligned	unaligned
CLLE-ES::6	Whitelist	FALSE	CLLE-ES	NA	6	DO6898	leukemia	orange	a9a240f3-d237-4bb8-b968-e4a3cc7c2633	a9a240f3-d237-4bb8-b968-e4a3cc7c2633		0	NA	NA	NA	NA	NA	NA	NA	./.:2:1	./.:2:1	./.:2:1	./.:2:1	./.:2:1	./.:2:1	./.:2:1	NA	no	no	no	no	NA	#N/A	#N/A	#N/A	#N/A	#N/A	#N/A	#N/A	#N/A	#N/A	#N/A	#N/A	#N/A
CLLE-ES::628	Whitelist	FALSE	CLLE-ES	NA	628	DO52718	leukemia	orange	ac23a8d2-ac42-4031-9dd4-9b56baeb246e	ac23a8d2-ac42-4031-9dd4-9b56baeb246e		0	NA	NA	NA	NA	NA	NA	NA	./.:2:1	./.:2:1	./.:2:1	./.:2:1	./.:2:1	./.:2:1	./.:2:1	NA	no	no	no	no	NA	#N/A	#N/A	#N/A	#N/A	#N/A	#N/A	#N/A	#N/A	#N/A	#N/A	#N/A	#N/A
CLLE-ES::63	Whitelist	TRUE	CLLE-ES	NA	63	DO6430	leukemia	orange	3de261ea-6478-4f96-8ca1-30be130e945f	3de261ea-6478-4f96-8ca1-30be130e945f	2fcba31b-4cc0-45c2-bbd3-29538b9b5a7b	2fcba31b-4cc0-45c2-bbd3-29538b9b5a7b	0	15.4242	1.03663	5.60333	1.78213	1.10582	1.07991	./.:2:1	./.:2:1	./.:2:1	./.:2:1	./.:2:1	./.:2:1	./.:2:1	NA	no	no	no	no	NA	#N/A	#N/A	#N/A	#N/A	#N/A	#N/A	#N/A	unaligned	unaligned	unaligned	unaligned	unaligned
CLLE-ES::64	Whitelist	TRUE	CLLE-ES	NA	64	DO6432	leukemia	orange	132f7f2a-b902-4343-aa08-cf6a7af10b9a	132f7f2a-b902-4343-aa08-cf6a7af10b9a	55574048-cb99-4ff8-b3c2-320e67882940	55574048-cb99-4ff8-b3c2-320e67882940	0.0151627	22.5039	0.825074	6.08298	24.4988	3.62382	1.27016	./.:2:1	./.:3:1	./.:2:1	./.:3:1	./.:3:1	./.:2:1	./.:2:1	NA	no	no	no	no	NA	#N/A	#N/A	#N/A	#N/A	#N/A	#N/A	#N/A	unaligned	unaligned	unaligned	unaligned	unaligned
CLLE-ES::654	Whitelist	TRUE	CLLE-ES	NA	654	DO7280	leukemia	orange	0b6cd7df-6970-4d60-b7b5-85002a7d8781	0b6cd7df-6970-4d60-b7b5-85002a7d8781	4333d96a-4361-419b-bb9e-12c50df99907	4333d96a-4361-419b-bb9e-12c50df99907	0.00581014	18.8861	0.897798	4.14823	38.6399	2.07396	1.11646	./.:2:1	./.:3:1	./.:2:1	./.:3:1	./.:2:1	./.:2:1	./.:2:1	NA	no	no	no	no	NA	#N/A	#N/A	#N/A	#N/A	#N/A	#N/A	#N/A	unaligned	unaligned	unaligned	unaligned	unaligned
CLLE-ES::661	Whitelist	FALSE	CLLE-ES	NA	661	DO52719	leukemia	orange	3ee54a3c-69ba-479a-b1fe-79917e1b6dd5	3ee54a3c-69ba-479a-b1fe-79917e1b6dd5		0	NA	NA	NA	NA	NA	NA	NA	./.:2:1	./.:2:1	./.:2:1	./.:2:1	./.:2:1	./.:2:1	./.:2:1	NA	no	no	no	no	NA	#N/A	#N/A	#N/A	#N/A	1295228	1295228	#N/A	#N/A	#N/A	#N/A	#N/A	#N/A
CLLE-ES::677	Whitelist	TRUE	CLLE-ES	NA	677	DO52720	leukemia	orange	f5c8f98a-c34a-49e8-a655-d8f29487b55c	f5c8f98a-c34a-49e8-a655-d8f29487b55c	21f1e001-bf11-417f-a9cf-1d2af2366bbd	21f1e001-bf11-417f-a9cf-1d2af2366bbd	0.0602209	11.8801	1.90442	7.01604	4.37389	1.42292	1.21556	./.:2:1	./.:2:1	./.:3:1	./.:2:1	./.:2:1	./.:2:1	./.:2:1	NA	no	no	no	no	NA	#N/A	#N/A	#N/A	#N/A	#N/A	#N/A	#N/A	unaligned	unaligned	unaligned	unaligned	unaligned
CLLE-ES::684	Whitelist	TRUE	CLLE-ES	NA	684	DO7304	leukemia	orange	08f7812b-0d74-42ba-985b-d0a027e8a80c	08f7812b-0d74-42ba-985b-d0a027e8a80c	fecacab2-ccf7-4c94-8dcd-fd319a3e630a	fecacab2-ccf7-4c94-8dcd-fd319a3e630a	0	7.46412	0.992109	7.3013	2.43359	4.0786	1.16517	./.:2:1	./.:2:1	./.:2:1	./.:2:1	./.:2:1	./.:2:1	./.:2:1	NA	no	no	no	no	NA	#N/A	#N/A	#N/A	#N/A	#N/A	#N/A	#N/A	unaligned	unaligned	unaligned	unaligned	unaligned
CLLE-ES::723	Whitelist	TRUE	CLLE-ES	NA	723	DO6742	leukemia	orange	7f7e007e-4b06-4328-b116-6dcdb2ad8181	7f7e007e-4b06-4328-b116-6dcdb2ad8181	ebe9c796-c862-4b5a-8897-3eac9869f15d	ebe9c796-c862-4b5a-8897-3eac9869f15d	0.0054455	17.936	1.50755	3.96327	8.77886	1.28759	1.02079	./.:2:1	./.:4:1	./.:2:1	./.:4:1	./.:2:1	./.:2:1	./.:2:1	NA	no	no	no	no	NA	#N/A	#N/A	#N/A	#N/A	#N/A	#N/A	#N/A	unaligned	unaligned	unaligned	unaligned	unaligned
CLLE-ES::749	Whitelist	TRUE	CLLE-ES	NA	749	DO7328	leukemia	orange	6ea6b5e4-cdc4-4e3a-bde2-8089d2a4d7eb	6ea6b5e4-cdc4-4e3a-bde2-8089d2a4d7eb	ac93cb14-6604-4581-af7e-6059736e7172	ac93cb14-6604-4581-af7e-6059736e7172	0.0373731	12.6228	1.18341	3.57953	4.44294	1.38915	1.14269	./.:4:2	./.:4:2	./.:4:2	./.:4:2	./.:4:2	./.:4:2	./.:4:2	NA	no	no	no	no	NA	#N/A	#N/A	#N/A	#N/A	#N/A	#N/A	#N/A	unaligned	unaligned	unaligned	unaligned	unaligned
CLLE-ES::761	Whitelist	TRUE	CLLE-ES	NA	761	DO6748	leukemia	orange	1bdfaa8a-1b7e-4251-b135-ce5e4568371b	1bdfaa8a-1b7e-4251-b135-ce5e4568371b	a9c65f91-c4bf-4753-9c73-23c250ff9c08	a9c65f91-c4bf-4753-9c73-23c250ff9c08	0.0741551	18.4664	0.640347	4.6669	5.67936	1.68583	1.34846	./.:2:1	./.:2:1	./.:2:1	./.:2:1	./.:2:1	./.:2:1	./.:2:1	NA	no	no	no	no	NA	#N/A	#N/A	#N/A	#N/A	#N/A	#N/A	#N/A	unaligned	unaligned	unaligned	unaligned	unaligned
CLLE-ES::776	Whitelist	TRUE	CLLE-ES	NA	776	DO51989	leukemia	orange	90de4296-0223-4b9f-8abb-6db278bfc932	90de4296-0223-4b9f-8abb-6db278bfc932	3317d3ef-26ce-47f5-80eb-df8fc0100b57	3317d3ef-26ce-47f5-80eb-df8fc0100b57	0	11.1257	0.674715	2.90957	11.7393	2.32792	1.04565	./.:2:1	./.:2:1	./.:2:1	./.:2:1	./.:2:1	./.:2:1	./.:2:1	NA	no	no	no	no	NA	#N/A	#N/A	#N/A	#N/A	#N/A	#N/A	#N/A	unaligned	unaligned	unaligned	unaligned	unaligned
CLLE-ES::783	Whitelist	TRUE	CLLE-ES	NA	783	DO51992	leukemia	orange	9e99b8d9-6f0d-4fe0-9c1e-d286c0714909	9e99b8d9-6f0d-4fe0-9c1e-d286c0714909	39178b5c-3a32-4e85-a2ca-a4e06097718a	39178b5c-3a32-4e85-a2ca-a4e06097718a	0	14.3986	0.650875	4.73529	1.43143	2.10225	1.09964	./.:2:1	./.:2:1	./.:2:1	./.:2:1	./.:2:1	./.:2:1	./.:2:1	NA	no	no	no	no	NA	#N/A	#N/A	#N/A	#N/A	#N/A	#N/A	#N/A	unaligned	unaligned	unaligned	unaligned	unaligned
CLLE-ES::785	Whitelist	FALSE	CLLE-ES	NA	785	DO6754	leukemia	orange	873ed251-fa44-465f-99e0-c90a42ea13d9	873ed251-fa44-465f-99e0-c90a42ea13d9		0	NA	NA	NA	NA	NA	NA	NA	./.:1:0	./.:2:1	./.:2:1	./.:2:1	./.:2:1	./.:2:1	./.:2:1	NA	no	no	no	no	NA	#N/A	#N/A	#N/A	#N/A	#N/A	#N/A	#N/A	#N/A	#N/A	#N/A	#N/A	#N/A
CLLE-ES::795	Whitelist	TRUE	CLLE-ES	NA	795	DO52721	leukemia	orange	d88296ac-bb0d-47ab-9051-6c358f0af780	d88296ac-bb0d-47ab-9051-6c358f0af780	faf37543-57bb-404b-be67-71890bc04a76	faf37543-57bb-404b-be67-71890bc04a76	0	10.5816	1.04956	5.86673	3.29999	2.2091	1.12525	./.:2:1	./.:2:1	./.:2:1	./.:2:1	./.:2:1	./.:2:1	./.:2:1	NA	no	no	no	no	NA	#N/A	#N/A	#N/A	#N/A	#N/A	#N/A	#N/A	unaligned	unaligned	unaligned	unaligned	unaligned
CLLE-ES::802	Whitelist	FALSE	CLLE-ES	NA	802	DO52722	leukemia	orange	870e7aa5-a9c2-4c4e-afa8-36bb3bdc4eee	870e7aa5-a9c2-4c4e-afa8-36bb3bdc4eee		0	NA	NA	NA	NA	NA	NA	NA	./.:2:1	./.:2:1	./.:2:1	./.:2:1	./.:2:1	./.:2:1	./.:2:1	NA	no	no	no	no	NA	#N/A	#N/A	#N/A	#N/A	#N/A	#N/A	#N/A	#N/A	#N/A	#N/A	#N/A	#N/A
CLLE-ES::803	Graylist	FALSE	CLLE-ES	NA	803	DO7358	leukemia	orange	49ce0836-adec-4f62-ac01-dbdfbb96d9fc	49ce0836-adec-4f62-ac01-dbdfbb96d9fc		0	NA	NA	NA	NA	NA	NA	NA	./.:2:1	./.:2:1	./.:2:1	./.:2:1	./.:2:1	./.:2:1	./.:2:1	NA	no	no	no	no	NA	#N/A	#N/A	#N/A	#N/A	#N/A	#N/A	#N/A	#N/A	#N/A	#N/A	#N/A	#N/A
CLLE-ES::82	Whitelist	TRUE	CLLE-ES	NA	82	DO6434	leukemia	orange	ea4a5ca7-86f9-47c7-81be-0c2c669a999f	ea4a5ca7-86f9-47c7-81be-0c2c669a999f	5043705a-634e-4074-9f30-d568663fdddd	5043705a-634e-4074-9f30-d568663fdddd	0.00347125	27.7375	0.901999	4.36999	7.15832	1.31984	1.06627	./.:2:1	./.:3:1	./.:2:1	./.:3:1	./.:2:1	./.:2:1	./.:2:1	NA	no	no	no	no	NA	#N/A	#N/A	#N/A	#N/A	#N/A	#N/A	#N/A	unaligned	unaligned	unaligned	unaligned	unaligned
CLLE-ES::824	Whitelist	FALSE	CLLE-ES	NA	824	DO52724	leukemia	orange	2df17728-33e8-45ab-833b-ef68a5482daa	2df17728-33e8-45ab-833b-ef68a5482daa		0	NA	NA	NA	NA	NA	NA	NA	./.:2:1	./.:3:1	./.:2:1	./.:3:1	./.:2:1	./.:2:1	./.:2:1	NA	no	no	no	no	NA	#N/A	#N/A	#N/A	#N/A	#N/A	#N/A	#N/A	#N/A	#N/A	#N/A	#N/A	#N/A
CLLE-ES::83	Whitelist	FALSE	CLLE-ES	NA	83	DO6436	leukemia	orange	ef3b454c-b2cf-4f68-a2ab-733620b6714e	ef3b454c-b2cf-4f68-a2ab-733620b6714e		0	NA	NA	NA	NA	NA	NA	NA	./.:2:1	./.:2:1	./.:2:1	./.:2:1	./.:2:1	./.:2:1	./.:2:1	NA	no	no	no	no	NA	#N/A	#N/A	#N/A	#N/A	#N/A	#N/A	#N/A	#N/A	#N/A	#N/A	#N/A	#N/A
CLLE-ES::832	Whitelist	TRUE	CLLE-ES	NA	832	DO52725	leukemia	orange	8cce153d-953d-40c5-976b-60f6a143608c	8cce153d-953d-40c5-976b-60f6a143608c	7a646a1f-761d-4ba0-9070-1c22b79ff86c	7a646a1f-761d-4ba0-9070-1c22b79ff86c	0	13.3903	1.13403	5.69766	4.4534	1.80187	1.1225	./.:2:1	./.:2:1	./.:2:1	./.:2:1	./.:2:1	./.:2:1	./.:2:1	NA	no	no	no	no	NA	#N/A	#N/A	#N/A	#N/A	#N/A	#N/A	#N/A	unaligned	unaligned	unaligned	unaligned	unaligned
CLLE-ES::84	Whitelist	TRUE	CLLE-ES	NA	84	DO52699	leukemia	orange	ebc1a26b-9582-4756-acd5-b02d1152319d	ebc1a26b-9582-4756-acd5-b02d1152319d	745a2093-2dc7-41d2-aff2-7201e3a20e1d	745a2093-2dc7-41d2-aff2-7201e3a20e1d	0.00526672	15.7127	1.32262	3.50701	5.23157	2.50318	1.14076	./.:2:1	./.:2:1	./.:2:1	./.:2:1	./.:2:1	./.:2:1	./.:2:1	NA	no	no	no	no	NA	#N/A	#N/A	#N/A	#N/A	#N/A	#N/A	#N/A	unaligned	unaligned	unaligned	unaligned	unaligned
CLLE-ES::9	Graylist	TRUE	CLLE-ES	NA	9	DO6360	leukemia	orange	2f324d8b-ec7b-4d3b-9d64-65f9fc6630a2	2f324d8b-ec7b-4d3b-9d64-65f9fc6630a2	1388dd7f-7c42-46c4-b649-6eccba303875	1388dd7f-7c42-46c4-b649-6eccba303875	0.048012	8.24487	0.336858	8.55659	3.13334	2.48697	1.06015	./.:2:1	./.:2:1	./.:2:1	./.:2:1	./.:2:1	./.:2:1	./.:2:1	NA	no	no	no	no	NA	#N/A	#N/A	#N/A	#N/A	#N/A	#N/A	#N/A	unaligned	unaligned	unaligned	unaligned	unaligned
CLLE-ES::90	Whitelist	TRUE	CLLE-ES	NA	90	DO6438	leukemia	orange	43d630aa-3890-401c-bf56-e3a9f325734f	43d630aa-3890-401c-bf56-e3a9f325734f	d9ac9f0d-f2a6-4232-9d59-2ff9a1220023	d9ac9f0d-f2a6-4232-9d59-2ff9a1220023	0	15.1556	0.78742	3.52733	5.30081	2.84605	1.06839	./.:2:1	./.:2:1	./.:2:1	./.:2:1	./.:2:1	./.:2:1	./.:2:1	NA	no	no	no	no	NA	#N/A	#N/A	#N/A	#N/A	#N/A	#N/A	#N/A	unaligned	unaligned	unaligned	unaligned	unaligned
CMDI-UK::CGP_donor_1178366	Whitelist	FALSE	CMDI-UK	NA	CGP_donor_1178366	DO52736	leukemia	orange	f8f7f274-dd98-3bb0-e040-11ac0c483fcd,f903cfe2-c082-1bf6-e040-11ac0d4809f7,f90d51f8-3bc4-2e66-e040-11ac0d484d19	f8f7f274-dd98-3bb0-e040-11ac0c483fcd		0	NA	NA	NA	NA	NA	NA	NA	./.:3:1	./.:2:1	./.:2:1	./.:2:1	./.:2:1	./.:2:0	./.:2:0	NA	no	no	no	no	NA	#N/A	#N/A	#N/A	#N/A	#N/A	#N/A	#N/A	#N/A	#N/A	#N/A	#N/A	#N/A
CMDI-UK::CGP_donor_1309162	Whitelist	FALSE	CMDI-UK	NA	CGP_donor_1309162	DO52737	leukemia	orange	f91faa2e-ea53-bef4-e040-11ac0d485f5d,f938b6f4-a457-c624-e040-11ac0c486fad,f92b2c52-ed64-4594-e040-11ac0d48425c	f91faa2e-ea53-bef4-e040-11ac0d485f5d		0	NA	NA	NA	NA	NA	NA	NA	./.:2:1	./.:2:1	./.:2:1	./.:2:1	./.:2:1	./.:2:0	./.:2:0	NA	no	no	no	no	NA	#N/A	#N/A	#N/A	#N/A	#N/A	#N/A	#N/A	#N/A	#N/A	#N/A	#N/A	#N/A
CMDI-UK::CGP_donor_1337944	Whitelist	FALSE	CMDI-UK	NA	CGP_donor_1337944	DO52739	leukemia	orange	f8f0136b-09ec-d079-e040-11ac0c4842e7,f8e61a02-938b-9428-e040-11ac0d481b6c	f8f0136b-09ec-d079-e040-11ac0c4842e7		0	NA	NA	NA	NA	NA	NA	NA	./.:3:1	./.:2:1	./.:2:1	./.:1:0	./.:2:1	./.:2:1	./.:2:1	NA	no	no	no	no	NA	#N/A	#N/A	#N/A	#N/A	#N/A	#N/A	#N/A	#N/A	#N/A	#N/A	#N/A	#N/A
CMDI-UK::CGP_donor_1337966	Whitelist	FALSE	CMDI-UK	NA	CGP_donor_1337966	DO52740	leukemia	orange	f90f8204-4d65-04fa-e040-11ac0c4841bb,f9052bfc-94a0-cb29-e040-11ac0c48284a	f90f8204-4d65-04fa-e040-11ac0c4841bb		0	NA	NA	NA	NA	NA	NA	NA	./.:2:1	./.:2:1	./.:2:1	./.:2:1	./.:2:1	./.:2:0	./.:2:0	NA	no	no	no	no	NA	#N/A	#N/A	#N/A	#N/A	#N/A	#N/A	#N/A	#N/A	#N/A	#N/A	#N/A	#N/A
CMDI-UK::CGP_donor_1338056	Whitelist	FALSE	CMDI-UK	NA	CGP_donor_1338056	DO52742	leukemia	orange	f92c8821-daba-3727-e040-11ac0d480224,f92268fe-7a92-51e8-e040-11ac0d48733a	f92c8821-daba-3727-e040-11ac0d480224		0	NA	NA	NA	NA	NA	NA	NA	./.:2:1	./.:2:1	./.:2:1	./.:2:1	./.:2:1	./.:2:0	./.:2:0	NA	no	no	no	no	NA	#N/A	#N/A	#N/A	#N/A	#N/A	#N/A	#N/A	#N/A	#N/A	#N/A	#N/A	#N/A
CMDI-UK::CGP_donor_1338117	Whitelist	FALSE	CMDI-UK	NA	CGP_donor_1338117	DO52743	leukemia	orange	f942b732-7c0b-7ec6-e040-11ac0c483f86,f8f024e5-7096-3047-e040-11ac0d481c0f,f8e61a02-6e5e-c8e2-e040-11ac0d481b70	f942b732-7c0b-7ec6-e040-11ac0c483f86		0	NA	NA	NA	NA	NA	NA	NA	./.:5:2	./.:4:2	./.:3:1	./.:3:1	./.:4:2	./.:3:1	./.:3:1	NA	no	no	no	no	NA	#N/A	#N/A	#N/A	#N/A	#N/A	#N/A	#N/A	#N/A	#N/A	#N/A	#N/A	#N/A
CMDI-UK::CGP_donor_1338119	Whitelist	FALSE	CMDI-UK	NA	CGP_donor_1338119	DO52744	leukemia	orange	f9031d03-def1-24b4-e040-11ac0c486570,f90dbdbf-f8cd-e0d8-e040-11ac0c482576	f9031d03-def1-24b4-e040-11ac0c486570		0	NA	NA	NA	NA	NA	NA	NA	./.:2:1	./.:2:1	./.:2:1	./.:2:1	./.:2:1	./.:2:0	./.:2:0	NA	no	no	no	no	NA	#N/A	#N/A	#N/A	#N/A	#N/A	#N/A	#N/A	#N/A	#N/A	#N/A	#N/A	#N/A
CMDI-UK::CGP_donor_1338575	Whitelist	FALSE	CMDI-UK	NA	CGP_donor_1338575	DO52745	leukemia	orange	f92a78d1-90ff-70c8-e040-11ac0d485eca,f920ef57-c942-d2e1-e040-11ac0d481706	f92a78d1-90ff-70c8-e040-11ac0d485eca		0	NA	NA	NA	NA	NA	NA	NA	./.:2:1	./.:2:1	./.:2:1	./.:2:1	./.:2:1	./.:2:0	./.:2:0	NA	no	no	no	no	NA	#N/A	#N/A	#N/A	#N/A	#N/A	#N/A	#N/A	#N/A	#N/A	#N/A	#N/A	#N/A
CMDI-UK::CGP_donor_1338650	Whitelist	FALSE	CMDI-UK	NA	CGP_donor_1338650	DO52747	leukemia	orange	f93f4445-6f19-403c-e040-11ac0d48556f,f8e61a02-8fbe-a9af-e040-11ac0d481b64	f93f4445-6f19-403c-e040-11ac0d48556f		0	NA	NA	NA	NA	NA	NA	NA	./.:2:1	./.:2:1	./.:2:1	./.:2:1	./.:2:1	./.:2:1	./.:2:1	NA	no	no	no	no	NA	#N/A	#N/A	#N/A	#N/A	#N/A	#N/A	#N/A	#N/A	#N/A	#N/A	#N/A	#N/A
CMDI-UK::CGP_donor_1338695	Whitelist	FALSE	CMDI-UK	NA	CGP_donor_1338695	DO52738	leukemia	orange	f8e61a02-8c9e-aaee-e040-11ac0d481b6a,f8fb791c-08b4-b6e1-e040-11ac0d4868f3	f8e61a02-8c9e-aaee-e040-11ac0d481b6a		0	NA	NA	NA	NA	NA	NA	NA	./.:2:1	./.:2:1	./.:2:1	./.:2:1	./.:2:1	./.:2:0	./.:2:0	NA	no	no	no	no	NA	#N/A	#N/A	#N/A	#N/A	#N/A	#N/A	#N/A	#N/A	#N/A	#N/A	#N/A	#N/A
CMDI-UK::CGP_donor_1364386	Whitelist	FALSE	CMDI-UK	NA	CGP_donor_1364386	DO52749	leukemia	orange	f9012277-55c4-2486-e040-11ac0c48236f,f8f61e36-b934-9410-e040-11ac0c4804cc	f9012277-55c4-2486-e040-11ac0c48236f		0	NA	NA	NA	NA	NA	NA	NA	./.:2:1	./.:2:1	./.:2:1	./.:2:1	./.:2:1	./.:2:1	./.:2:1	NA	no	no	no	no	NA	#N/A	#N/A	#N/A	#N/A	#N/A	#N/A	#N/A	#N/A	#N/A	#N/A	#N/A	#N/A
CMDI-UK::CGP_donor_1364401	Whitelist	FALSE	CMDI-UK	NA	CGP_donor_1364401	DO52750	leukemia	orange	f91a9af2-7909-099e-e040-11ac0c484205,f9116dda-19f4-9e1b-e040-11ac0c4872b8	f91a9af2-7909-099e-e040-11ac0c484205		0	NA	NA	NA	NA	NA	NA	NA	./.:2:1	./.:2:1	./.:2:1	./.:2:1	./.:2:1	./.:2:1	./.:2:1	NA	no	no	no	no	NA	#N/A	#N/A	#N/A	#N/A	#N/A	#N/A	#N/A	#N/A	#N/A	#N/A	#N/A	#N/A
CMDI-UK::CGP_donor_1364416	Whitelist	FALSE	CMDI-UK	NA	CGP_donor_1364416	DO52751	leukemia	orange	f939f757-a415-ad44-e040-11ac0d4868e5,f8e61a02-92b1-947e-e040-11ac0d481b68	f939f757-a415-ad44-e040-11ac0d4868e5		0	NA	NA	NA	NA	NA	NA	NA	./.:2:1	./.:2:1	./.:2:1	./.:2:1	./.:2:1	./.:2:1	./.:2:1	NA	no	no	no	no	NA	#N/A	#N/A	#N/A	#N/A	#N/A	#N/A	#N/A	#N/A	#N/A	#N/A	#N/A	#N/A
CMDI-UK::CGP_donor_1364432	Whitelist	FALSE	CMDI-UK	NA	CGP_donor_1364432	DO52752	leukemia	orange	f9039bd6-8fa6-37cb-e040-11ac0d486d06,f8f9d9b8-abdd-1afb-e040-11ac0d480523	f9039bd6-8fa6-37cb-e040-11ac0d486d06		0	NA	NA	NA	NA	NA	NA	NA	./.:2:1	./.:2:1	./.:2:1	./.:2:1	./.:2:1	./.:2:1	./.:2:1	NA	no	no	no	no	NA	#N/A	#N/A	#N/A	#N/A	#N/A	#N/A	#N/A	#N/A	#N/A	#N/A	#N/A	#N/A
CMDI-UK::CGP_donor_1364444	Whitelist	FALSE	CMDI-UK	NA	CGP_donor_1364444	DO52753	leukemia	orange	f91661d6-a2b5-fac2-e040-11ac0d4852fd,f920200e-f349-3730-e040-11ac0d4825cc	f91661d6-a2b5-fac2-e040-11ac0d4852fd		0	NA	NA	NA	NA	NA	NA	NA	./.:2:1	./.:2:1	./.:2:1	./.:2:1	./.:2:1	./.:2:1	./.:2:1	NA	no	no	no	no	NA	#N/A	#N/A	#N/A	#N/A	#N/A	#N/A	#N/A	#N/A	#N/A	#N/A	#N/A	#N/A
CMDI-UK::CGP_donor_1364465	Whitelist	FALSE	CMDI-UK	NA	CGP_donor_1364465	DO52754	leukemia	orange	f937fc8b-6fa7-12fd-e040-11ac0d4850f9,f92b8fda-350b-17d5-e040-11ac0c480ce8	f937fc8b-6fa7-12fd-e040-11ac0d4850f9		0	NA	NA	NA	NA	NA	NA	NA	./.:1:0	./.:2:1	./.:2:1	./.:2:1	./.:2:1	./.:2:1	./.:2:1	NA	no	no	no	no	NA	#N/A	#N/A	#N/A	#N/A	#N/A	#N/A	#N/A	#N/A	#N/A	#N/A	#N/A	#N/A
CMDI-UK::CGP_donor_1364470	Whitelist	FALSE	CMDI-UK	NA	CGP_donor_1364470	DO52756	leukemia	orange	f8f0a423-1a3e-4fcc-e040-11ac0c481cb6,f8e61a02-8c03-ad45-e040-11ac0d481b62	f8f0a423-1a3e-4fcc-e040-11ac0c481cb6		0	NA	NA	NA	NA	NA	NA	NA	./.:2:1	./.:2:1	./.:2:1	./.:2:1	./.:2:1	./.:2:1	./.:2:1	NA	no	no	no	no	NA	#N/A	#N/A	#N/A	#N/A	#N/A	#N/A	#N/A	#N/A	#N/A	#N/A	#N/A	#N/A
CMDI-UK::CGP_donor_1405305	Whitelist	FALSE	CMDI-UK	NA	CGP_donor_1405305	DO52757	leukemia	orange	f90b298a-0546-6c36-e040-11ac0c487a0b,f901c7f7-891e-8ec1-e040-11ac0c480829	f90b298a-0546-6c36-e040-11ac0c487a0b		0	NA	NA	NA	NA	NA	NA	NA	./.:2:1	./.:2:1	./.:2:1	./.:2:1	./.:2:1	./.:2:1	./.:2:1	NA	no	no	no	no	NA	#N/A	#N/A	#N/A	#N/A	#N/A	#N/A	#N/A	#N/A	#N/A	#N/A	#N/A	#N/A
CMDI-UK::CGP_donor_1405314	Whitelist	FALSE	CMDI-UK	NA	CGP_donor_1405314	DO52758	leukemia	orange	f91bde65-233d-2218-e040-11ac0c480a33,f925f24b-bffd-89ab-e040-11ac0d48682f	f91bde65-233d-2218-e040-11ac0c480a33		0	NA	NA	NA	NA	NA	NA	NA	./.:2:1	./.:2:1	./.:2:1	./.:2:1	./.:2:1	./.:2:0	./.:2:0	NA	no	no	no	no	NA	#N/A	#N/A	#N/A	#N/A	#N/A	#N/A	#N/A	#N/A	#N/A	#N/A	#N/A	#N/A
CMDI-UK::CGP_donor_1463315	Whitelist	FALSE	CMDI-UK	NA	CGP_donor_1463315	DO52760	leukemia	orange	f8e61a06-42fa-e42c-e040-11ac0d481b72,f93c9e35-c76c-2b59-e040-11ac0d485dee	f8e61a06-42fa-e42c-e040-11ac0d481b72		0	NA	NA	NA	NA	NA	NA	NA	./.:2:1	./.:1:0	./.:1:0	./.:1:0	./.:2:1	./.:2:1	./.:2:1	NA	no	no	no	no	NA	#N/A	#N/A	#N/A	#N/A	#N/A	#N/A	#N/A	#N/A	#N/A	#N/A	#N/A	#N/A
CMDI-UK::CGP_donor_1500976	Whitelist	FALSE	CMDI-UK	NA	CGP_donor_1500976	DO52761	leukemia	orange	f940cea2-7e79-e422-e040-11ac0d483224	f940cea2-7e79-e422-e040-11ac0d483224		0	NA	NA	NA	NA	NA	NA	NA	./.:2:1	./.:2:1	./.:2:1	./.:2:1	./.:2:1	./.:2:1	./.:2:1	NA	no	no	no	no	NA	#N/A	#N/A	#N/A	#N/A	#N/A	#N/A	#N/A	#N/A	#N/A	#N/A	#N/A	#N/A
CMDI-UK::CGP_donor_1500978	Whitelist	FALSE	CMDI-UK	NA	CGP_donor_1500978	DO52762	leukemia	orange	f8efc19a-1e4b-e1b0-e040-11ac0c48104e,f8fae6e5-93b5-7233-e040-11ac0c4830e7	f8efc19a-1e4b-e1b0-e040-11ac0c48104e		0	NA	NA	NA	NA	NA	NA	NA	./.:4:2	./.:2:1	./.:2:1	./.:2:1	./.:2:1	./.:2:1	./.:2:1	NA	no	no	no	no	NA	#N/A	#N/A	#N/A	#N/A	#N/A	#N/A	#N/A	#N/A	#N/A	#N/A	#N/A	#N/A
CMDI-UK::CGP_donor_1500979	Whitelist	FALSE	CMDI-UK	NA	CGP_donor_1500979	DO52763	leukemia	orange	f91ba748-5a05-e738-e040-11ac0c486a08,f9101872-d864-c508-e040-11ac0c4818b5	f91ba748-5a05-e738-e040-11ac0c486a08		0	NA	NA	NA	NA	NA	NA	NA	./.:2:1	./.:2:1	./.:2:1	./.:2:1	./.:2:1	./.:2:1	./.:2:1	NA	no	no	no	no	NA	#N/A	#N/A	#N/A	#N/A	#N/A	#N/A	#N/A	#N/A	#N/A	#N/A	#N/A	#N/A
CMDI-UK::CGP_donor_1600815	Whitelist	FALSE	CMDI-UK	NA	CGP_donor_1600815	DO52726	leukemia	orange	f93dd46d-4611-e84e-e040-11ac0c483323,f92fde51-6a19-6641-e040-11ac0c484074	f93dd46d-4611-e84e-e040-11ac0c483323		0	NA	NA	NA	NA	NA	NA	NA	./.:2:1	./.:2:1	./.:2:1	./.:2:1	./.:2:1	./.:2:0	./.:2:0	NA	no	no	no	no	NA	#N/A	#N/A	#N/A	#N/A	#N/A	#N/A	#N/A	#N/A	#N/A	#N/A	#N/A	#N/A
CMDI-UK::CGP_donor_1600816	Whitelist	FALSE	CMDI-UK	NA	CGP_donor_1600816	DO52727	leukemia	orange	f8e61a02-90ec-96fd-e040-11ac0d481b5e,f8f07989-2e2e-30f3-e040-11ac0d484490	f8e61a02-90ec-96fd-e040-11ac0d481b5e		0	NA	NA	NA	NA	NA	NA	NA	./.:2:1	./.:2:1	./.:2:1	./.:2:1	./.:2:1	./.:2:0	./.:2:0	NA	no	no	no	no	NA	#N/A	#N/A	#N/A	#N/A	#N/A	#N/A	#N/A	#N/A	#N/A	#N/A	#N/A	#N/A
CMDI-UK::CGP_donor_1600817	Whitelist	FALSE	CMDI-UK	NA	CGP_donor_1600817	DO52729	leukemia	orange	f901353f-fdeb-5a55-e040-11ac0c482e89,f90a074e-d82f-f6bb-e040-11ac0d487334	f901353f-fdeb-5a55-e040-11ac0c482e89		0	NA	NA	NA	NA	NA	NA	NA	./.:2:1	./.:2:1	./.:2:1	./.:2:1	./.:2:1	./.:2:1	./.:2:1	NA	no	no	no	no	NA	#N/A	#N/A	#N/A	#N/A	#N/A	#N/A	#N/A	#N/A	#N/A	#N/A	#N/A	#N/A
CMDI-UK::CGP_donor_1600818	Whitelist	FALSE	CMDI-UK	NA	CGP_donor_1600818	DO52731	leukemia	orange	f91d1645-9b68-edbb-e040-11ac0c4854d8,f926087f-0bec-1316-e040-11ac0c480a58	f91d1645-9b68-edbb-e040-11ac0c4854d8		0	NA	NA	NA	NA	NA	NA	NA	./.:2:1	./.:2:1	./.:2:1	./.:2:1	./.:2:1	./.:2:1	./.:2:1	NA	no	no	no	no	NA	#N/A	#N/A	#N/A	#N/A	#N/A	#N/A	#N/A	#N/A	#N/A	#N/A	#N/A	#N/A
CMDI-UK::CGP_donor_1600819	Whitelist	FALSE	CMDI-UK	NA	CGP_donor_1600819	DO52732	leukemia	orange	f8efa5ad-3a4d-39d6-e040-11ac0c480132,f8e61a02-909d-a906-e040-11ac0d481b6e	f8efa5ad-3a4d-39d6-e040-11ac0c480132		0	NA	NA	NA	NA	NA	NA	NA	./.:1:0	./.:2:1	./.:2:1	./.:2:1	./.:2:1	./.:2:0	./.:2:0	NA	no	no	no	no	NA	#N/A	#N/A	#N/A	#N/A	#N/A	#N/A	#N/A	#N/A	#N/A	#N/A	#N/A	#N/A
CMDI-UK::CGP_donor_1605283	Whitelist	FALSE	CMDI-UK	NA	CGP_donor_1605283	DO52733	leukemia	orange	f90cab09-6797-eccb-e040-11ac0d486aa3,f9020478-c741-6776-e040-11ac0d481228	f90cab09-6797-eccb-e040-11ac0d486aa3		0	NA	NA	NA	NA	NA	NA	NA	./.:2:1	./.:2:1	./.:2:1	./.:2:1	./.:2:1	./.:2:0	./.:2:0	NA	no	no	no	no	NA	#N/A	#N/A	#N/A	#N/A	#N/A	#N/A	#N/A	#N/A	#N/A	#N/A	#N/A	#N/A
CMDI-UK::CGP_donor_1733897	Whitelist	FALSE	CMDI-UK	NA	CGP_donor_1733897	DO52735	leukemia	orange	f8e61a02-654c-c226-e040-11ac0d481b60,f93abbbf-5e13-9b85-e040-11ac0d485718	f8e61a02-654c-c226-e040-11ac0d481b60		0	NA	NA	NA	NA	NA	NA	NA	./.:2:1	./.:2:1	./.:2:1	./.:2:1	./.:2:1	./.:2:1	./.:2:1	NA	no	no	no	no	NA	#N/A	#N/A	#N/A	#N/A	#N/A	#N/A	#N/A	#N/A	#N/A	#N/A	#N/A	#N/A
COAD-US::0cb0dac8-4ce2-444a-b1ae-1550e065b4d9	Whitelist	TRUE	COAD-US	TCGA-AA-A01V	0cb0dac8-4ce2-444a-b1ae-1550e065b4d9	DO7822	colorectal	darkblue	31f02f48-44a4-445e-ac3d-e9bf3d8d25a2	31f02f48-44a4-445e-ac3d-e9bf3d8d25a2	778a27dd-94f3-484f-9da5-9ba003dde54d	778a27dd-94f3-484f-9da5-9ba003dde54d	0.465829	7.15468	32.2384	42.8139	114.005	2.41395	1.17324	./.:2:1	./.:2:1	./.:2:1	./.:2:1	./.:2:1	./.:2:1	./.:2:1	NA	no	no	no	no	0.0887059	#N/A	#N/A	#N/A	#N/A	#N/A	#N/A	unaligned	unaligned	unaligned	unaligned	unaligned	unaligned
COAD-US::268c01b3-d2ce-44c0-a2fe-ea846a1253cc	Whitelist	TRUE	COAD-US	TCGA-CA-6717	268c01b3-d2ce-44c0-a2fe-ea846a1253cc	DO8264	colorectal	darkblue	2df02f2b-9f1c-4249-b3b4-b03079cd97d9	2df02f2b-9f1c-4249-b3b4-b03079cd97d9	f53cf9e2-dcf1-4b70-b266-284dcf11f492	f53cf9e2-dcf1-4b70-b266-284dcf11f492	0.491306	7.51356	24.7272	37.0779	74.7522	2.25375	3.5683	./.:2:1	./.:2:1	./.:2:1	./.:2:1	./.:2:1	./.:2:1	./.:2:1	NA	no	no	no	no	0.395373	#N/A	#N/A	#N/A	#N/A	#N/A	#N/A	unaligned	unaligned	unaligned	unaligned	unaligned	unaligned
COAD-US::2e386e48-b99b-4806-a3e3-081d72a606e7	Whitelist	TRUE	COAD-US	TCGA-AA-A01X	2e386e48-b99b-4806-a3e3-081d72a606e7	DO8004	colorectal	darkblue	b7f2e85a-3c6a-48b7-8a4f-2dec1d85359d	b7f2e85a-3c6a-48b7-8a4f-2dec1d85359d	5f8c2272-4530-45b3-a6d7-00de9be46d71	5f8c2272-4530-45b3-a6d7-00de9be46d71	0.441111	4.83901	40.4328	46.4118	73.1471	1.33914	1.12188	./.:3:1	./.:3:1	./.:3:1	./.:3:1	./.:3:1	./.:3:1	./.:3:1	NA	no	no	no	no	0.0853892	#N/A	#N/A	#N/A	#N/A	#N/A	#N/A	unaligned	unaligned	unaligned	unaligned	unaligned	unaligned
COAD-US::300fff5a-0f61-402d-b845-3938ba7b1294	Whitelist	TRUE	COAD-US	TCGA-QG-A5YX	300fff5a-0f61-402d-b845-3938ba7b1294	DO44093	colorectal	darkblue	10ad692b-4c3d-42de-9b5e-4968441388b3	10ad692b-4c3d-42de-9b5e-4968441388b3	e1522cf2-53d1-485b-bf05-0f06194da23e	e1522cf2-53d1-485b-bf05-0f06194da23e	0.270799	5.44613	40.4746	24.3113	59.7061	1.28033	1.10583	./.:2:1	./.:2:1	./.:3:1	./.:2:1	./.:3:1	./.:2:1	./.:2:1	NA	no	no	no	no	0.0626329	#N/A	#N/A	#N/A	#N/A	#N/A	#N/A	unaligned	unaligned	unaligned	unaligned	unaligned	unaligned
COAD-US::33e989b9-fac4-47d8-b429-269044ac772a	Whitelist	TRUE	COAD-US	TCGA-AA-3977	33e989b9-fac4-47d8-b429-269044ac772a	DO8730	colorectal	darkblue	93ff786e-0165-4b02-8d27-806d422e93fc	93ff786e-0165-4b02-8d27-806d422e93fc	82a1c742-2d97-4c7a-bf1d-ca0233c60b6c	82a1c742-2d97-4c7a-bf1d-ca0233c60b6c	0.741333	9.06613	11.8741	32.2036	106.381	1.91075	2.13217	./.:2:1	./.:2:1	./.:2:1	./.:2:1	./.:2:1	./.:2:0	./.:2:0	NA	no	no	no	no	0.0819531	#N/A	#N/A	#N/A	#N/A	#N/A	#N/A	unaligned	unaligned	unaligned	unaligned	unaligned	unaligned
COAD-US::36eaf209-c332-4321-b6aa-51a3368ecd79	Whitelist	TRUE	COAD-US	TCGA-AA-3555	36eaf209-c332-4321-b6aa-51a3368ecd79	DO8898	colorectal	darkblue	154f80bd-984c-4792-bb89-20c4da0c08e0	154f80bd-984c-4792-bb89-20c4da0c08e0	4c006fb2-f1e6-4d7d-b6f5-bf28b46035c0	4c006fb2-f1e6-4d7d-b6f5-bf28b46035c0	1.59093	12.1227	13.9373	29.5513	31.5827	2.0917	1.90418	./.:2:1	./.:2:1	./.:2:1	./.:2:1	./.:2:1	./.:2:1	./.:2:1	NA	no	no	no	no	0.0840696	#N/A	#N/A	#N/A	#N/A	#N/A	#N/A	unaligned	unaligned	unaligned	unaligned	unaligned	unaligned
COAD-US::490eabca-4575-4bd6-9604-6b6e23d069ce	Whitelist	TRUE	COAD-US	TCGA-NH-A50T	490eabca-4575-4bd6-9604-6b6e23d069ce	DO44086	colorectal	darkblue	8a929c55-35a6-4645-bb70-4b85d281b139	8a929c55-35a6-4645-bb70-4b85d281b139	47964b92-bd93-45b1-97c9-194da4c9dccb	47964b92-bd93-45b1-97c9-194da4c9dccb	1.10302	12.5999	18.6597	46.4071	142.354	1.25821	1.07458	./.:3:1	./.:4:2	./.:4:1	./.:4:2	./.:5:1	./.:4:2	./.:4:2	NA	no	no	no	no	0.313463	#N/A	#N/A	#N/A	#N/A	#N/A	#N/A	unaligned	unaligned	unaligned	unaligned	unaligned	MYC amp
COAD-US::5116e3b4-2bac-40f5-8046-b9c1783faaa5	Whitelist	TRUE	COAD-US	TCGA-A6-3807	5116e3b4-2bac-40f5-8046-b9c1783faaa5	DO9034	colorectal	darkblue	f38b5d2e-5cab-45c7-bb0a-38b2efc5c156	f38b5d2e-5cab-45c7-bb0a-38b2efc5c156	d28cd72f-27c3-4bea-bfc1-233461270a0b	d28cd72f-27c3-4bea-bfc1-233461270a0b	0.904339	3.22654	23.0473	17.3664	195.99	2.62414	1.82631	./.:3:1	./.:2:1	./.:3:1	./.:2:1	./.:6:3	./.:3:1	./.:3:1	NA	no	no	no	no	0.0916254	#N/A	#N/A	#N/A	#N/A	#N/A	#N/A	unaligned	unaligned	unaligned	unaligned	unaligned	MYC amp
COAD-US::58facedb-fcb8-4ecf-8338-2bfa4947acef	Whitelist	TRUE	COAD-US	TCGA-A6-6141	58facedb-fcb8-4ecf-8338-2bfa4947acef	DO10172	colorectal	darkblue	00aa769d-622c-433e-8a8a-63fb5c41ea42	00aa769d-622c-433e-8a8a-63fb5c41ea42	bdbeb4d2-aa03-492f-b43c-8b1c49d5b0ee	bdbeb4d2-aa03-492f-b43c-8b1c49d5b0ee	0.244543	8.19822	30.07	29.1868	66.8006	1.72818	1.45517	./.:2:1	./.:2:1	./.:2:1	./.:2:1	./.:2:1	./.:2:1	./.:2:1	NA	no	no	no	no	0.0876457	#N/A	#N/A	#N/A	#N/A	#N/A	#N/A	unaligned	unaligned	unaligned	unaligned	unaligned	unaligned
COAD-US::5e7074a6-5011-4dc5-950c-41365dbc6d09	Whitelist	TRUE	COAD-US	TCGA-AD-6964	5e7074a6-5011-4dc5-950c-41365dbc6d09	DO8360	colorectal	darkblue	42d20028-0ddc-4dac-9f05-d674f8915f21	42d20028-0ddc-4dac-9f05-d674f8915f21	9774e154-3b3f-45ce-8082-243bd03a0493	9774e154-3b3f-45ce-8082-243bd03a0493	0.32731	7.6538	30.5682	41.8607	111.866	4.17561	3.31795	./.:2:1	./.:2:1	./.:2:1	./.:2:1	./.:2:1	./.:2:1	./.:2:1	NA	no	no	no	no	0.104794	#N/A	#N/A	#N/A	#N/A	#N/A	#N/A	unaligned	unaligned	unaligned	unaligned	unaligned	unaligned
COAD-US::613aa3e8-a70b-45a9-9c08-0c2346c8bf00	Graylist	TRUE	COAD-US	TCGA-AD-A5EJ	613aa3e8-a70b-45a9-9c08-0c2346c8bf00	DO50090	colorectal	darkblue	711c8a16-3cf8-42d8-b29e-fd1e9ef1c82b	711c8a16-3cf8-42d8-b29e-fd1e9ef1c82b	61f2a72b-a643-4c06-bdeb-ce77d4ce9bc1	61f2a72b-a643-4c06-bdeb-ce77d4ce9bc1	0.317561	10.3818	27.1675	37.494	53.4372	2.32618	1.51553	./.:2:1	./.:2:1	./.:2:1	./.:2:1	./.:2:1	./.:2:1	./.:2:1	NA	no	no	no	no	0.392076	#N/A	#N/A	#N/A	#N/A	#N/A	#N/A	unaligned	unaligned	unaligned	unaligned	unaligned	unaligned
COAD-US::6fa41234-9077-4d05-a295-6820f3bedf5b	Whitelist	TRUE	COAD-US	TCGA-AA-A02O	6fa41234-9077-4d05-a295-6820f3bedf5b	DO9226	colorectal	darkblue	4019c219-c51e-479f-8a9d-cfa6816ed696	4019c219-c51e-479f-8a9d-cfa6816ed696	64b434c0-0692-4034-9561-698a4d34629d	64b434c0-0692-4034-9561-698a4d34629d	0.40353	6.08674	188.717	67.476	149.116	1.43427	1.20615	./.:2:1	./.:3:1	./.:13:2	./.:3:1	./.:3:1	./.:2:1	./.:2:1	NA	no	no	no	no	0.51854	#N/A	#N/A	#N/A	#N/A	#N/A	#N/A	unaligned	unaligned	unaligned	copy	unaligned	unaligned
COAD-US::74a0264d-1d31-430d-9a88-e7334c8aa96c	Whitelist	TRUE	COAD-US	TCGA-A6-A56B	74a0264d-1d31-430d-9a88-e7334c8aa96c	DO44095	colorectal	darkblue	d3d65db3-36f9-41c7-8e5e-1683ce94dfcb	d3d65db3-36f9-41c7-8e5e-1683ce94dfcb	29cf10cc-a176-45f5-a570-bba7b569d4f9	29cf10cc-a176-45f5-a570-bba7b569d4f9	1.47126	4.34104	13.7416	30.4168	132.374	1.33197	1.42863	./.:3:0	./.:3:1	./.:3:1	./.:3:1	./.:4:2	./.:4:1	./.:4:1	NA	no	no	no	no	0.21593	#N/A	#N/A	#N/A	#N/A	#N/A	#N/A	unaligned	unaligned	unaligned	unaligned	unaligned	unaligned
COAD-US::750770db-53cf-4021-a8c2-5e0ddb97fef5	Whitelist	TRUE	COAD-US	TCGA-AA-3994	750770db-53cf-4021-a8c2-5e0ddb97fef5	DO8658	colorectal	darkblue	d9690a27-bb02-498e-b15c-ee76e31d16ee	d9690a27-bb02-498e-b15c-ee76e31d16ee	ceb8591f-6ef7-46f2-b140-12d27652ccfc	ceb8591f-6ef7-46f2-b140-12d27652ccfc	0.225071	6.53268	187.163	46.1644	62.1906	1.66792	1.61695	./.:2:1	./.:2:1	./.:18:2	./.:2:1	./.:2:1	./.:3:1	./.:3:1	NA	no	no	no	no	0.525494	#N/A	#N/A	#N/A	#N/A	#N/A	#N/A	unaligned	unaligned	unaligned	copy	unaligned	unaligned
COAD-US::790266bc-c252-43f4-85d1-1b06ee529cf8	Whitelist	TRUE	COAD-US	TCGA-A6-A566	790266bc-c252-43f4-85d1-1b06ee529cf8	DO44092	colorectal	darkblue	492b4e58-12e2-47b2-bd47-28f8607072fa	492b4e58-12e2-47b2-bd47-28f8607072fa	23d7ce5f-3da1-4613-9607-d64ab3798c53	23d7ce5f-3da1-4613-9607-d64ab3798c53	0.335471	8.78314	11.7623	34.636	41.2119	2.46515	4.91501	./.:4:2	./.:6:3	./.:4:2	./.:6:3	./.:4:0	./.:4:2	./.:4:2	NA	no	no	no	no	0.401788	#N/A	#N/A	#N/A	#N/A	#N/A	#N/A	unaligned	unaligned	copy	unaligned	copy	unaligned
COAD-US::7b47489f-c3cc-4388-b5d7-c7c02790a5f6	Whitelist	TRUE	COAD-US	TCGA-AA-3956	7b47489f-c3cc-4388-b5d7-c7c02790a5f6	DO9700	colorectal	darkblue	3c019b2f-52ec-40a8-99b5-98c1423ce627	3c019b2f-52ec-40a8-99b5-98c1423ce627	ab75168e-e0a3-46b9-a96f-49f383271b41	ab75168e-e0a3-46b9-a96f-49f383271b41	0.643559	5.57672	28.0092	26.1973	95.84	1.63275	1.7525	./.:2:1	./.:2:1	./.:3:1	./.:2:1	./.:4:1	./.:2:1	./.:2:1	NA	no	no	no	no	0.22411	#N/A	#N/A	#N/A	#N/A	#N/A	#N/A	unaligned	unaligned	unaligned	unaligned	unaligned	unaligned
COAD-US::7d8eab0a-e6c8-4449-9ebf-50c41db94a06	Whitelist	TRUE	COAD-US	TCGA-A6-2681	7d8eab0a-e6c8-4449-9ebf-50c41db94a06	DO9788	colorectal	darkblue	d3daf373-1485-455e-a0a1-8e33d215d623	d3daf373-1485-455e-a0a1-8e33d215d623	0031d433-d703-4b2c-9fdf-2920008eb457	0031d433-d703-4b2c-9fdf-2920008eb457	0.377449	2.80237	26.0459	47.0225	112.605	1.65293	1.54042	./.:4:2	./.:4:2	./.:3:0	./.:4:2	./.:4:2	./.:3:1	./.:3:1	NA	no	no	no	no	0.153953	#N/A	#N/A	#N/A	#N/A	#N/A	#N/A	unaligned	unaligned	unaligned	unaligned	unaligned	unaligned
COAD-US::84959e50-17f5-4f2b-8e0c-5ebb139d2c3a	Graylist	TRUE	COAD-US	TCGA-QG-A5Z2	84959e50-17f5-4f2b-8e0c-5ebb139d2c3a	DO44096	colorectal	darkblue	31e63f89-a6a9-40fb-823d-f41587bd73d8	31e63f89-a6a9-40fb-823d-f41587bd73d8	66a1db87-e75c-403b-a923-97a0f9cd1720	66a1db87-e75c-403b-a923-97a0f9cd1720	0.331169	9.23148	34.5313	28.0503	77.6678	2.1943	1.31776	./.:2:1	./.:2:1	./.:2:1	./.:2:1	./.:2:1	./.:2:1	./.:2:1	NA	no	no	no	no	0.401302	#N/A	#N/A	#N/A	#N/A	#N/A	#N/A	unaligned	unaligned	unaligned	unaligned	unaligned	unaligned
COAD-US::84e34cf2-b3bb-4a1a-8fb7-6c2c604c4008	Whitelist	TRUE	COAD-US	TCGA-AA-A01S	84e34cf2-b3bb-4a1a-8fb7-6c2c604c4008	DO9106	colorectal	darkblue	a64000df-16e5-4b88-865f-5c680adf60eb	a64000df-16e5-4b88-865f-5c680adf60eb	151bb98d-d961-49c1-a54f-8293b3ab2ebd	151bb98d-d961-49c1-a54f-8293b3ab2ebd	1.06287	2.14711	43.4406	46.6004	281.325	1.10121	1.01146	./.:2:1	./.:2:1	./.:3:1	./.:2:1	./.:4:1	./.:2:1	./.:2:1	NA	no	no	no	no	0.547755	#N/A	#N/A	#N/A	#N/A	#N/A	#N/A	unaligned	unaligned	unaligned	unaligned	unaligned	unaligned
COAD-US::857a5889-19e7-4208-8362-f1377c408037	Whitelist	TRUE	COAD-US	TCGA-A6-A567	857a5889-19e7-4208-8362-f1377c408037	DO44087	colorectal	darkblue	05486349-24a4-4931-bf5f-c9fefe369af2	05486349-24a4-4931-bf5f-c9fefe369af2	67cab911-4a5a-410b-87f5-22393125e768	67cab911-4a5a-410b-87f5-22393125e768	0.317332	4.95491	33.7588	33.0794	66.6563	1.40492	1.18482	./.:4:2	./.:4:2	./.:4:2	./.:4:2	./.:4:2	./.:4:2	./.:4:2	NA	no	no	no	no	0.0469785	#N/A	#N/A	#N/A	#N/A	#N/A	#N/A	unaligned	unaligned	unaligned	unaligned	unaligned	unaligned
COAD-US::97f6c8d3-09a0-4128-8f10-41e736648a5f	Graylist	TRUE	COAD-US	TCGA-AA-A01R	97f6c8d3-09a0-4128-8f10-41e736648a5f	DO7934	colorectal	darkblue	303abbe5-4155-4a0d-bc3b-f8995261ca52	303abbe5-4155-4a0d-bc3b-f8995261ca52	e108b927-32dc-4934-95ed-5e8d3fd8a83c	e108b927-32dc-4934-95ed-5e8d3fd8a83c	1.94575	3.49362	37.4568	38.8053	93.7439	3.02095	1.81865	./.:2:1	./.:2:1	./.:2:1	./.:2:1	./.:2:1	./.:2:1	./.:2:1	NA	no	no	no	no	0.500752	#N/A	#N/A	#N/A	#N/A	#N/A	#N/A	unaligned	unaligned	unaligned	unaligned	unaligned	unaligned
COAD-US::9c45eaec-d854-4f51-80a3-2d80d6b4aebc	Graylist	TRUE	COAD-US	TCGA-QG-A5Z1	9c45eaec-d854-4f51-80a3-2d80d6b4aebc	DO51731	colorectal	darkblue	d3aff5d3-23c0-43ae-9c01-8ddd776b530b	d3aff5d3-23c0-43ae-9c01-8ddd776b530b	9276f521-eb07-4a11-a32a-f1f4e941ed7a	9276f521-eb07-4a11-a32a-f1f4e941ed7a	1.49107	3.69136	44.2379	22.8534	137.959	1.13081	1.33334	./.:3:1	./.:2:1	./.:2:1	./.:2:1	./.:3:1	./.:2:1	./.:2:1	NA	no	no	no	no	0.438121	#N/A	#N/A	#N/A	#N/A	#N/A	#N/A	unaligned	unaligned	unaligned	unaligned	unaligned	unaligned
COAD-US::9f45a227-1fd5-478c-a194-4a5c61b68cc3	Whitelist	TRUE	COAD-US	TCGA-QG-A5YW	9f45a227-1fd5-478c-a194-4a5c61b68cc3	DO219106	colorectal	darkblue	4cfb0aee-6661-478a-8694-9d8ba15e46b7	4cfb0aee-6661-478a-8694-9d8ba15e46b7	52a9c93c-8753-4bfd-87d6-1a63a6e280af	52a9c93c-8753-4bfd-87d6-1a63a6e280af	0.157739	4.46703	24.4151	33.8586	117.599	2.21506	1.64187	./.:3:1	./.:3:1	./.:4:0	./.:3:1	./.:4:2	./.:3:1	./.:3:1	NA	no	no	no	no	0.445653	#N/A	#N/A	#N/A	#N/A	#N/A	#N/A	unaligned	unaligned	unaligned	unaligned	unaligned	unaligned
COAD-US::a06c09a8-0951-49f4-a765-5147bbcae109	Whitelist	TRUE	COAD-US	TCGA-AA-3664	a06c09a8-0951-49f4-a765-5147bbcae109	DO7831	colorectal	darkblue	b6b6e1d3-c592-4836-bdad-d53af2dbcc9a	b6b6e1d3-c592-4836-bdad-d53af2dbcc9a	4487f658-d3c7-4efa-bdaa-dfec82673a5e	4487f658-d3c7-4efa-bdaa-dfec82673a5e	0.709732	17.0533	15.11	21.1718	74.665	2.0033	1.72843	./.:2:1	./.:2:1	./.:2:1	./.:2:1	./.:5:1	./.:2:1	./.:2:1	NA	no	no	no	no	0.260706	#N/A	#N/A	#N/A	#N/A	#N/A	#N/A	unaligned	unaligned	unaligned	unaligned	unaligned	MYC amp
COAD-US::a435fdf4-a89a-499e-9006-cbb5693eab26	Whitelist	TRUE	COAD-US	TCGA-AA-A02Y	a435fdf4-a89a-499e-9006-cbb5693eab26	DO7858	colorectal	darkblue	b2afbcba-d67d-43f1-be3b-05f3a5836ec0	b2afbcba-d67d-43f1-be3b-05f3a5836ec0	c73b5974-5e67-41c9-b2c9-b38420465112	c73b5974-5e67-41c9-b2c9-b38420465112	0.0962165	15.0831	20.3829	45.5264	72.7409	2.01422	1.11371	./.:2:1	./.:3:1	./.:2:1	./.:3:1	./.:2:1	./.:2:1	./.:2:1	NA	no	no	no	no	0.529517	#N/A	#N/A	#N/A	#N/A	#N/A	#N/A	unaligned	unaligned	unaligned	unaligned	unaligned	unaligned
COAD-US::a512701f-88bb-4b05-8c94-fd285b9dd13e	Whitelist	TRUE	COAD-US	TCGA-AA-3666	a512701f-88bb-4b05-8c94-fd285b9dd13e	DO9042	colorectal	darkblue	6051f40a-99e5-4461-9255-0e70d757b4d5	6051f40a-99e5-4461-9255-0e70d757b4d5	58b577ba-2193-4bfc-9363-c10652306ce6	58b577ba-2193-4bfc-9363-c10652306ce6	0.258874	5.04703	13.3524	39.8163	59.95	2.86032	2.01138	./.:4:2	./.:3:1	./.:2:0	./.:3:1	./.:3:1	./.:3:1	./.:3:1	NA	no	no	no	no	0.095843	#N/A	#N/A	#N/A	#N/A	#N/A	#N/A	unaligned	unaligned	unaligned	unaligned	unaligned	unaligned
COAD-US::b08b5f49-9434-4653-9772-097ec29b2ca3	Graylist	TRUE	COAD-US	TCGA-D5-6540	b08b5f49-9434-4653-9772-097ec29b2ca3	DO9708	colorectal	darkblue	ec43c4b5-fb72-4a4a-af03-10c2d05ff159	ec43c4b5-fb72-4a4a-af03-10c2d05ff159	0e3fb123-3857-43d4-8ba7-46412571ccdf	0e3fb123-3857-43d4-8ba7-46412571ccdf	0.756651	6.19452	32.6188	27.5801	36.7102	2.28216	1.73384	./.:2:1	./.:2:1	./.:2:1	./.:2:1	./.:3:1	./.:2:1	./.:2:1	NA	no	no	no	no	0.354129	#N/A	#N/A	#N/A	#N/A	#N/A	#N/A	unaligned	unaligned	unaligned	unaligned	unaligned	unaligned
COAD-US::b54865b6-824e-4163-b759-21a6eacc98ce	Graylist	TRUE	COAD-US	TCGA-A6-6781	b54865b6-824e-4163-b759-21a6eacc98ce	DO8447	colorectal	darkblue	2182ce2c-5941-4b65-9419-fc7966d5e6d5	2182ce2c-5941-4b65-9419-fc7966d5e6d5	9207eba7-e42f-4663-b1af-250971977c83	9207eba7-e42f-4663-b1af-250971977c83	0.103369	22.9297	20.6927	16.4099	37.9929	3.75997	6.40314	./.:2:1	./.:2:1	./.:2:1	./.:2:1	./.:2:1	./.:2:1	./.:2:1	NA	no	no	no	no	0.105797	#N/A	#N/A	#N/A	#N/A	#N/A	#N/A	unaligned	unaligned	unaligned	unaligned	unaligned	unaligned
COAD-US::bfb07784-693b-4c25-874e-4ad6e04a5d46	Whitelist	TRUE	COAD-US	TCGA-AA-3529	bfb07784-693b-4c25-874e-4ad6e04a5d46	DO9732	colorectal	darkblue	9e5f0a23-e184-4611-b42b-e882dcf23acd	9e5f0a23-e184-4611-b42b-e882dcf23acd	ffac8b7c-64ac-429c-800b-fb2a5b6deefe	ffac8b7c-64ac-429c-800b-fb2a5b6deefe	0.180927	8.9915	52.7463	90.8185	215.003	1.30495	1.25905	./.:2:1	./.:3:1	./.:4:1	./.:3:1	./.:5:1	./.:2:1	./.:2:1	NA	no	no	no	no	0.318725	#N/A	#N/A	#N/A	#N/A	#N/A	#N/A	unaligned	unaligned	unaligned	unaligned	0-20 kb upstream	MYC amp
COAD-US::c5c4a0a5-900d-483d-9282-475654d63265	Graylist	TRUE	COAD-US	TCGA-AA-3518	c5c4a0a5-900d-483d-9282-475654d63265	DO10324	colorectal	darkblue	f4b9d98f-7b76-4eaa-9595-10b0973d5ff7	f4b9d98f-7b76-4eaa-9595-10b0973d5ff7	aee9c56c-b7fc-4fa1-9c77-08087dbe0169	aee9c56c-b7fc-4fa1-9c77-08087dbe0169	1.14555	7.68017	25.5795	37.4816	98.9457	3.12963	1.75568	./.:2:1	./.:2:1	./.:2:1	./.:2:1	./.:2:1	./.:2:0	./.:2:0	NA	no	no	no	no	0.516033	#N/A	#N/A	#N/A	#N/A	#N/A	#N/A	unaligned	unaligned	unaligned	unaligned	unaligned	unaligned
COAD-US::c83d38fc-e011-4f75-a100-96513611f3e9	Whitelist	TRUE	COAD-US	TCGA-QG-A5YV	c83d38fc-e011-4f75-a100-96513611f3e9	DO44088	colorectal	darkblue	e3ef5cad-4d6e-4f04-babb-a908ee02644b	e3ef5cad-4d6e-4f04-babb-a908ee02644b	9abef075-5168-4a66-9826-fd61c94b8f6d	9abef075-5168-4a66-9826-fd61c94b8f6d	2.44172	5.16039	19.2251	46.1441	85.6733	1.42791	1.24103	./.:3:1	./.:4:2	./.:3:1	./.:4:2	./.:4:2	./.:6:2	./.:6:2	NA	no	no	no	no	0.276922	#N/A	#N/A	#N/A	#N/A	1295228	1295228	PM mut	unaligned	unaligned	unaligned	unaligned	TERT PM mut 228
COAD-US::ca22edd4-eb7c-4677-84aa-6f0354459a19	Whitelist	TRUE	COAD-US	TCGA-AA-A00R	ca22edd4-eb7c-4677-84aa-6f0354459a19	DO8858	colorectal	darkblue	05780d48-80e7-4d70-b00c-081f8a9519f2	05780d48-80e7-4d70-b00c-081f8a9519f2	1dc3f8d9-c9fd-4178-a0d1-520fcf2a5ebe	1dc3f8d9-c9fd-4178-a0d1-520fcf2a5ebe	0.506345	8.60378	19.2362	32.8396	110.16	4.76289	2.46091	./.:2:1	./.:2:1	./.:2:1	./.:2:1	./.:3:1	./.:2:1	./.:2:1	NA	no	no	no	no	0.377181	#N/A	#N/A	#N/A	#N/A	#N/A	#N/A	unaligned	unaligned	unaligned	unaligned	unaligned	unaligned
COAD-US::d3b7ada6-5395-4212-a921-8e97c92b605d	Whitelist	TRUE	COAD-US	TCGA-NH-A50V	d3b7ada6-5395-4212-a921-8e97c92b605d	DO44094	colorectal	darkblue	55345803-83d4-4fdb-b0ee-328753801da1	55345803-83d4-4fdb-b0ee-328753801da1	b254c0ed-6844-4298-89a9-d436a0c38ca8	b254c0ed-6844-4298-89a9-d436a0c38ca8	0.723407	5.87889	16.2458	27.131	47.9	2.27736	1.92066	./.:2:1	./.:2:1	./.:1:0	./.:2:1	./.:2:1	./.:2:1	./.:2:1	NA	no	no	no	no	0.347355	#N/A	#N/A	#N/A	#N/A	#N/A	#N/A	unaligned	unaligned	unaligned	unaligned	unaligned	unaligned
COAD-US::d8e9ea52-ff28-4626-baa3-71350fd53ddf	Whitelist	TRUE	COAD-US	TCGA-AY-A54L	d8e9ea52-ff28-4626-baa3-71350fd53ddf	DO44091	colorectal	darkblue	080ecc31-756a-4a1b-a51e-d632ac8219f7	080ecc31-756a-4a1b-a51e-d632ac8219f7	5cd0eb59-abe2-4932-84d1-e76de485b53e	5cd0eb59-abe2-4932-84d1-e76de485b53e	0.927535	5.59364	18.8071	31.5421	75.9762	1.13337	1.01678	./.:4:2	./.:4:2	./.:4:0	./.:4:2	./.:6:3	./.:5:1	./.:5:1	NA	no	no	no	no	0.376544	#N/A	#N/A	#N/A	#N/A	#N/A	#N/A	unaligned	unaligned	unaligned	unaligned	unaligned	MYC amp
COAD-US::dca004bf-9c14-45a1-b186-ab3759f6c7fe	Whitelist	TRUE	COAD-US	TCGA-AA-3685	dca004bf-9c14-45a1-b186-ab3759f6c7fe	DO8047	colorectal	darkblue	85e29049-a5e8-49fa-a576-e113c7b2c2e3	85e29049-a5e8-49fa-a576-e113c7b2c2e3	92962fd5-2a14-4e63-ae3f-97cdb83934ab	92962fd5-2a14-4e63-ae3f-97cdb83934ab	1.28728	3.72061	13.439	71.9029	159.624	2.8131	2.92702	./.:4:1	./.:2:0	./.:2:0	./.:2:0	./.:3:0	./.:2:1	./.:2:1	NA	no	no	no	no	0.316176	#N/A	#N/A	#N/A	#N/A	#N/A	#N/A	unaligned	unaligned	unaligned	unaligned	unaligned	unaligned
COAD-US::dd7a53ee-cb08-40c4-9935-51d1ca17e9e8	Whitelist	TRUE	COAD-US	TCGA-A6-A565	dd7a53ee-cb08-40c4-9935-51d1ca17e9e8	DO44090	colorectal	darkblue	63bc376e-5a3d-44fd-8d77-686dfc41e458	63bc376e-5a3d-44fd-8d77-686dfc41e458	df99cfd8-0e22-4c24-b8e6-038fb8a9c1b8	df99cfd8-0e22-4c24-b8e6-038fb8a9c1b8	0.555712	6.92588	23.6786	17.4168	28.5021	2.12687	1.99061	./.:2:1	./.:2:1	./.:2:1	./.:2:1	./.:2:1	./.:2:1	./.:2:1	NA	no	no	no	no	0.132879	#N/A	#N/A	#N/A	#N/A	#N/A	#N/A	unaligned	unaligned	unaligned	unaligned	unaligned	unaligned
COAD-US::ddf69ed9-4c53-48b8-9f01-495bd60c3425	Whitelist	TRUE	COAD-US	TCGA-AA-3514	ddf69ed9-4c53-48b8-9f01-495bd60c3425	DO10486	colorectal	darkblue	a0f94565-9169-49ee-8e6a-21bdc43d9de6	a0f94565-9169-49ee-8e6a-21bdc43d9de6	310820cc-fc05-45c6-8f04-a44db0828686	310820cc-fc05-45c6-8f04-a44db0828686	2.84399	3.09692	38.4961	55.7612	120.08	1.10172	1.28802	./.:2:1	./.:2:1	./.:2:1	./.:2:1	./.:3:1	./.:2:1	./.:2:1	NA	no	no	no	no	0.0832112	#N/A	#N/A	#N/A	#N/A	#N/A	#N/A	unaligned	unaligned	unaligned	unaligned	unaligned	unaligned
COAD-US::df228c56-89ac-4122-93b3-6c0740c4ec09	Whitelist	TRUE	COAD-US	TCGA-AA-3534	df228c56-89ac-4122-93b3-6c0740c4ec09	DO9940	colorectal	darkblue	66701395-5a53-41bb-866b-3bbf08bc33ab	66701395-5a53-41bb-866b-3bbf08bc33ab	d660ee4f-58f3-4fd9-997a-6a2d0eefa66f	d660ee4f-58f3-4fd9-997a-6a2d0eefa66f	0.294849	12.8583	26.3958	59.8836	130.599	1.46629	1.44821	./.:2:1	./.:3:1	./.:2:1	./.:3:1	./.:3:1	./.:3:1	./.:3:1	NA	no	no	no	no	0.0817773	#N/A	#N/A	#N/A	#N/A	#N/A	#N/A	unaligned	unaligned	unaligned	unaligned	unaligned	unaligned
COAD-US::df5ab6cc-6f68-4b6b-95e2-954c6b57ba9c	Whitelist	TRUE	COAD-US	TCGA-CA-6718	df5ab6cc-6f68-4b6b-95e2-954c6b57ba9c	DO7801	colorectal	darkblue	0980e7fd-051d-45e9-9ca6-2baf073da4e8	0980e7fd-051d-45e9-9ca6-2baf073da4e8	4bc6fee0-71a0-43c6-a700-e3dc86865d70	4bc6fee0-71a0-43c6-a700-e3dc86865d70	1.78221	7.02493	15.1525	38.1488	41.7897	9.54322	3.35744	./.:2:1	./.:2:1	./.:2:1	./.:2:1	./.:3:1	./.:2:1	./.:2:1	NA	no	no	no	no	0.0996879	#N/A	#N/A	#N/A	#N/A	#N/A	#N/A	unaligned	unaligned	unaligned	unaligned	unaligned	unaligned
COAD-US::e457344d-76fb-46bf-b362-61a6e811d131	Whitelist	TRUE	COAD-US	TCGA-AA-A00N	e457344d-76fb-46bf-b362-61a6e811d131	DO9876	colorectal	darkblue	6ca5c1bb-275b-4d05-948a-3c6c7d03fab9	6ca5c1bb-275b-4d05-948a-3c6c7d03fab9	c3a004b4-f231-4be4-9738-2f3b6290598f	c3a004b4-f231-4be4-9738-2f3b6290598f	0.189614	8.19193	25.8798	21.2642	53.6614	1.97715	2.14834	./.:2:1	./.:2:1	./.:2:1	./.:2:1	./.:3:1	./.:1:0	./.:2:1	NA	no	no	no	no	0.0949323	#N/A	#N/A	#N/A	#N/A	#N/A	#N/A	unaligned	unaligned	unaligned	unaligned	unaligned	unaligned
COAD-US::e8ec26bd-c88d-42b9-ac8a-ab121b8140f8	Whitelist	TRUE	COAD-US	TCGA-AD-A5EK	e8ec26bd-c88d-42b9-ac8a-ab121b8140f8	DO44089	colorectal	darkblue	d0a0d845-32e2-4590-b909-29bd27b92900	d0a0d845-32e2-4590-b909-29bd27b92900	44dfb04b-bb65-43b6-98b3-b34fba958e37	44dfb04b-bb65-43b6-98b3-b34fba958e37	2.63462	4.21702	24.2716	36.1107	153.798	1.36978	1.32907	./.:3:1	./.:2:1	./.:3:1	./.:2:1	./.:3:1	./.:3:1	./.:3:1	NA	no	no	no	no	0.670282	#N/A	#N/A	#N/A	#N/A	#N/A	#N/A	unaligned	unaligned	unaligned	unaligned	unaligned	unaligned
COAD-US::f87c6dcc-1a9e-4df5-962c-1f946e2611f8	Whitelist	TRUE	COAD-US	TCGA-AA-A01T	f87c6dcc-1a9e-4df5-962c-1f946e2611f8	DO10631	colorectal	darkblue	75ad15b9-8f9c-40c1-9ca6-1e8454fbd310	75ad15b9-8f9c-40c1-9ca6-1e8454fbd310	e4d3986d-f3bd-44c2-a850-b72571bf0215	e4d3986d-f3bd-44c2-a850-b72571bf0215	0.714394	1.49352	23.0731	26.0726	51.6707	1.48738	1.01624	./.:3:1	./.:3:1	./.:3:0	./.:3:1	./.:4:2	./.:4:1	./.:4:1	NA	no	no	no	no	0.0874013	#N/A	#N/A	#N/A	#N/A	#N/A	#N/A	unaligned	unaligned	unaligned	unaligned	unaligned	unaligned
COAD-US::fafd4576-0709-49e1-926f-ad1ee09907ec	Whitelist	TRUE	COAD-US	TCGA-A6-2683	fafd4576-0709-49e1-926f-ad1ee09907ec	DO7990	colorectal	darkblue	fc453f67-6623-4e8c-b519-0bd79e4d4651	fc453f67-6623-4e8c-b519-0bd79e4d4651	82bb01e9-a659-417b-b9e8-831a76277a21	82bb01e9-a659-417b-b9e8-831a76277a21	2.81398	1.29716	50.638	48.88	81.0535	1.09553	1.03246	./.:4:2	./.:4:1	./.:4:2	./.:4:1	./.:5:1	./.:4:0	./.:4:0	NA	no	no	no	no	0.517085	#N/A	#N/A	#N/A	#N/A	#N/A	#N/A	unaligned	unaligned	unaligned	unaligned	unaligned	MYC amp
COAD-US::ff1407c6-9174-4bae-a19b-d34ca71b898c	Whitelist	TRUE	COAD-US	TCGA-A6-2680	ff1407c6-9174-4bae-a19b-d34ca71b898c	DO9074	colorectal	darkblue	2cdc4cce-0877-4ec1-85f5-20c909912e65	2cdc4cce-0877-4ec1-85f5-20c909912e65	9c1d30c4-c8f0-4ca7-bec7-243f81b7680a	9c1d30c4-c8f0-4ca7-bec7-243f81b7680a	0.37689	2.84078	29.299	41.7275	108.756	1.49408	1.26163	./.:3:1	./.:3:1	./.:3:1	./.:3:1	./.:3:1	./.:3:1	./.:3:1	NA	no	no	no	no	0.064837	#N/A	#N/A	#N/A	#N/A	#N/A	#N/A	unaligned	unaligned	unaligned	unaligned	unaligned	unaligned
DLBC-US::0e9fcccc-0630-408d-a121-2c6413824cb7	Whitelist	TRUE	DLBC-US	TCGA-FF-8062	0e9fcccc-0630-408d-a121-2c6413824cb7	DO222309	lymphoma	olivedrab1	bd403458-5154-488b-931a-a7e737a6bf8c	bd403458-5154-488b-931a-a7e737a6bf8c	594f57f1-a1a9-4a3d-ae9e-fa601a29c917	594f57f1-a1a9-4a3d-ae9e-fa601a29c917	0.42156	10.1534	3.00971	47.902	27.2311	4.3646	8.49142	./.:2:1	./.:2:1	./.:2:1	./.:2:1	./.:2:1	./.:2:0	./.:2:0	NA	no	no	no	no	0.351198	#N/A	#N/A	#N/A	#N/A	#N/A	#N/A	unaligned	unaligned	unaligned	unaligned	unaligned	unaligned
DLBC-US::1f971af1-6772-4fe6-8d35-bbe527a037fe	Whitelist	TRUE	DLBC-US	TCGA-FF-8041	1f971af1-6772-4fe6-8d35-bbe527a037fe	DO222305	lymphoma	olivedrab1	fa676301-902f-473f-8313-5bff34ae549a	fa676301-902f-473f-8313-5bff34ae549a	40024e0a-a264-4dd8-9138-9a468b9c12ca	40024e0a-a264-4dd8-9138-9a468b9c12ca	1.81769	14.2331	1.49797	63.7541	20.9665	11.5704	28.1379	./.:4:2	./.:4:2	./.:4:2	./.:4:2	./.:4:2	./.:5:2	./.:5:2	NA	no	no	no	no	0.046488	#N/A	#N/A	#N/A	#N/A	#N/A	#N/A	unaligned	unaligned	unaligned	unaligned	unaligned	unaligned
DLBC-US::67325322-483f-443f-9ffa-2a20d108a2fb	Whitelist	TRUE	DLBC-US	TCGA-FF-8046	67325322-483f-443f-9ffa-2a20d108a2fb	DO222303	lymphoma	olivedrab1	aa847c3d-d3a7-46aa-a81b-db5099a458fb	aa847c3d-d3a7-46aa-a81b-db5099a458fb	a0091162-1691-4b4c-990f-c58369e09548	a0091162-1691-4b4c-990f-c58369e09548	15.2063	26.998	1.44543	41.4202	101.552	4.24023	6.90145	./.:2:1	./.:2:1	./.:2:1	./.:2:1	./.:2:1	./.:2:1	./.:2:1	NA	no	no	no	no	0.111115	#N/A	#N/A	#N/A	#N/A	#N/A	#N/A	unaligned	unaligned	unaligned	unaligned	unaligned	unaligned
DLBC-US::a8e2df1e-4042-42af-9231-3a00e83489f0	Whitelist	TRUE	DLBC-US	TCGA-FF-8043	a8e2df1e-4042-42af-9231-3a00e83489f0	DO222308	lymphoma	olivedrab1	e89e9c69-ffcd-4a4c-818d-1dee43ddc76a	e89e9c69-ffcd-4a4c-818d-1dee43ddc76a	f43a92ce-fc88-4e40-be91-0b5641ad844e	f43a92ce-fc88-4e40-be91-0b5641ad844e	0.242567	18.1389	1.65743	51.97	11.5842	2.40824	3.19312	./.:2:1	./.:3:1	./.:2:1	./.:3:1	./.:3:1	./.:2:1	./.:2:1	NA	no	no	no	no	0.0427273	#N/A	#N/A	#N/A	#N/A	#N/A	#N/A	unaligned	unaligned	unaligned	unaligned	unaligned	unaligned
DLBC-US::c8cde9ea-89e9-4ee8-8a46-417a48f6d3ab	Whitelist	TRUE	DLBC-US	TCGA-FF-8061	c8cde9ea-89e9-4ee8-8a46-417a48f6d3ab	DO222307	lymphoma	olivedrab1	a29278af-7ecf-403e-b6a9-623ea7879d05	a29278af-7ecf-403e-b6a9-623ea7879d05	953e90e7-a9a6-47d6-bd4a-fe18e780b9e0	953e90e7-a9a6-47d6-bd4a-fe18e780b9e0	0.828444	20.1921	1.66831	66.6681	27.1548	2.08023	4.39137	./.:2:1	./.:2:1	./.:2:1	./.:2:1	./.:2:1	./.:2:1	./.:2:1	NA	no	no	no	no	0.612946	#N/A	#N/A	#N/A	#N/A	#N/A	#N/A	unaligned	unaligned	unaligned	unaligned	unaligned	unaligned
DLBC-US::f0a326d2-1f3e-4a5d-bca8-32aaccc52338	Whitelist	TRUE	DLBC-US	TCGA-FF-8042	f0a326d2-1f3e-4a5d-bca8-32aaccc52338	DO222306	lymphoma	olivedrab1	897a4500-6fb8-4e81-aa07-021a26d632fb	897a4500-6fb8-4e81-aa07-021a26d632fb	144739d3-b2d3-493c-8731-d652f03a5b37	144739d3-b2d3-493c-8731-d652f03a5b37	4.06445	16.6012	1.16909	45.4617	45.755	4.33761	7.45288	./.:2:1	./.:2:1	./.:2:1	./.:2:1	./.:4:2	./.:2:1	./.:2:1	NA	no	no	no	no	0.0479554	#N/A	#N/A	#N/A	#N/A	#N/A	#N/A	unaligned	unaligned	unaligned	unaligned	unaligned	unaligned
DLBC-US::f978cb0f-d319-4c01-b4c5-23ae1403a106	Whitelist	TRUE	DLBC-US	TCGA-FF-8047	f978cb0f-d319-4c01-b4c5-23ae1403a106	DO222304	lymphoma	olivedrab1	1b1780d5-06da-40ee-9e15-02631a68027b	1b1780d5-06da-40ee-9e15-02631a68027b	6fbec533-7f89-4d12-b04c-cf92942c3f33	6fbec533-7f89-4d12-b04c-cf92942c3f33	2.88103	8.75062	1.24024	48.3393	141.296	1.91736	2.89342	./.:2:1	./.:2:1	./.:2:1	./.:2:1	./.:2:1	./.:2:1	./.:2:1	NA	no	no	no	no	0.0300754	#N/A	#N/A	#N/A	#N/A	#N/A	#N/A	unaligned	unaligned	unaligned	unaligned	unaligned	unaligned
EOPC-DE::EOPC-01	Whitelist	FALSE	EOPC-DE	NA	EOPC-01	DO10806	prostate	lightblue	f601cf2f-081f-484d-ab0e-21a8ec8d3770	f601cf2f-081f-484d-ab0e-21a8ec8d3770		0	NA	NA	NA	NA	NA	NA	NA	./.:2:1	./.:2:1	./.:2:1	./.:2:1	./.:2:1	./.:2:1	./.:2:1	NA	no	no	no	no	NA	#N/A	#N/A	#N/A	#N/A	#N/A	#N/A	#N/A	#N/A	#N/A	#N/A	#N/A	#N/A
EOPC-DE::EOPC-010	Whitelist	FALSE	EOPC-DE	NA	EOPC-010	DO10823	prostate	lightblue	6fe135ef-54b4-4941-9bb9-872dc4d18d9f	6fe135ef-54b4-4941-9bb9-872dc4d18d9f		0	NA	NA	NA	NA	NA	NA	NA	./.:2:1	./.:2:1	./.:2:1	./.:2:1	./.:2:1	./.:2:1	./.:2:1	NA	no	no	no	no	NA	#N/A	#N/A	#N/A	#N/A	#N/A	#N/A	#N/A	#N/A	#N/A	#N/A	#N/A	#N/A
EOPC-DE::EOPC-011	Whitelist	FALSE	EOPC-DE	NA	EOPC-011	DO10825	prostate	lightblue	1f04210a-0c2e-4bb8-ac8e-86198e5f1d34	1f04210a-0c2e-4bb8-ac8e-86198e5f1d34		0	NA	NA	NA	NA	NA	NA	NA	./.:2:1	./.:2:1	./.:2:1	./.:2:1	./.:2:1	./.:2:1	./.:2:1	NA	no	no	no	no	NA	#N/A	#N/A	#N/A	#N/A	#N/A	#N/A	#N/A	#N/A	#N/A	#N/A	#N/A	#N/A
EOPC-DE::EOPC-017	Whitelist	FALSE	EOPC-DE	NA	EOPC-017	DO52498	prostate	lightblue	d74be531-b0fd-42c3-954e-4a4f7eef922a	d74be531-b0fd-42c3-954e-4a4f7eef922a		0	NA	NA	NA	NA	NA	NA	NA	./.:2:1	./.:2:1	./.:2:1	./.:2:1	./.:2:1	./.:2:1	./.:2:1	NA	no	no	no	no	NA	#N/A	#N/A	#N/A	#N/A	#N/A	#N/A	#N/A	#N/A	#N/A	#N/A	#N/A	#N/A
EOPC-DE::EOPC-018	Whitelist	FALSE	EOPC-DE	NA	EOPC-018	DO10829	prostate	lightblue	3e7a30e6-2202-40bd-bfc1-0383604050da	3e7a30e6-2202-40bd-bfc1-0383604050da		0	NA	NA	NA	NA	NA	NA	NA	./.:2:1	./.:2:1	./.:2:1	./.:2:1	./.:2:1	./.:2:1	./.:2:1	NA	no	no	no	no	NA	#N/A	#N/A	#N/A	#N/A	#N/A	#N/A	#N/A	#N/A	#N/A	#N/A	#N/A	#N/A
EOPC-DE::EOPC-019	Whitelist	FALSE	EOPC-DE	NA	EOPC-019	DO52499	prostate	lightblue	b4aea804-fc6e-4d58-906f-f3a932ca9dc5	b4aea804-fc6e-4d58-906f-f3a932ca9dc5		0	NA	NA	NA	NA	NA	NA	NA	./.:2:1	./.:2:1	./.:2:1	./.:2:1	./.:2:1	./.:2:1	./.:2:1	NA	no	no	no	no	NA	#N/A	#N/A	#N/A	#N/A	#N/A	#N/A	#N/A	#N/A	#N/A	#N/A	#N/A	#N/A
EOPC-DE::EOPC-02	Graylist	FALSE	EOPC-DE	NA	EOPC-02	DO10807	prostate	lightblue	33de44a2-bec1-402d-872c-d78c1f2d52b3	33de44a2-bec1-402d-872c-d78c1f2d52b3		0	NA	NA	NA	NA	NA	NA	NA	./.:2:1	./.:2:1	./.:2:1	./.:2:1	./.:3:1	./.:2:1	./.:2:1	NA	no	no	no	no	NA	#N/A	#N/A	#N/A	#N/A	#N/A	#N/A	#N/A	#N/A	#N/A	#N/A	#N/A	#N/A
EOPC-DE::EOPC-021	Whitelist	FALSE	EOPC-DE	NA	EOPC-021	DO10831	prostate	lightblue	edeea137-080d-42d3-a0ce-5cfe0d4a68e7	edeea137-080d-42d3-a0ce-5cfe0d4a68e7		0	NA	NA	NA	NA	NA	NA	NA	./.:2:1	./.:2:1	./.:2:1	./.:2:1	./.:2:1	./.:2:1	./.:2:1	NA	no	no	no	no	NA	#N/A	#N/A	#N/A	#N/A	#N/A	#N/A	#N/A	#N/A	#N/A	#N/A	#N/A	#N/A
EOPC-DE::EOPC-022	Whitelist	FALSE	EOPC-DE	NA	EOPC-022	DO10833	prostate	lightblue	de4faf55-1bcf-427f-b019-829bb4b64ff1	de4faf55-1bcf-427f-b019-829bb4b64ff1		0	NA	NA	NA	NA	NA	NA	NA	./.:2:1	./.:2:1	./.:2:1	./.:2:1	./.:2:1	./.:2:1	./.:2:1	NA	no	no	no	no	NA	#N/A	#N/A	#N/A	#N/A	#N/A	#N/A	#N/A	#N/A	#N/A	#N/A	#N/A	#N/A
EOPC-DE::EOPC-023	Whitelist	FALSE	EOPC-DE	NA	EOPC-023	DO52500	prostate	lightblue	e6772001-dffc-4fb4-86e9-6c395edd176d	e6772001-dffc-4fb4-86e9-6c395edd176d		0	NA	NA	NA	NA	NA	NA	NA	./.:1:0	./.:2:1	./.:2:1	./.:2:1	./.:2:1	./.:2:1	./.:2:1	NA	no	no	no	no	NA	#N/A	#N/A	#N/A	#N/A	#N/A	#N/A	#N/A	#N/A	#N/A	#N/A	#N/A	#N/A
EOPC-DE::EOPC-024	Whitelist	FALSE	EOPC-DE	NA	EOPC-024	DO10835	prostate	lightblue	8930735a-4eb4-4489-8513-d4b600c316ab	8930735a-4eb4-4489-8513-d4b600c316ab		0	NA	NA	NA	NA	NA	NA	NA	./.:1:0	./.:2:1	./.:2:1	./.:2:1	./.:2:1	./.:2:1	./.:2:1	NA	no	no	no	no	NA	#N/A	#N/A	#N/A	#N/A	#N/A	#N/A	#N/A	#N/A	#N/A	#N/A	#N/A	#N/A
EOPC-DE::EOPC-025	Whitelist	FALSE	EOPC-DE	NA	EOPC-025	DO52501	prostate	lightblue	54319e3d-c28f-4ba1-9c87-299d303e4de3	54319e3d-c28f-4ba1-9c87-299d303e4de3		0	NA	NA	NA	NA	NA	NA	NA	./.:2:1	./.:2:1	./.:2:1	./.:2:1	./.:2:1	./.:2:1	./.:2:1	NA	no	no	no	no	NA	#N/A	#N/A	#N/A	#N/A	#N/A	#N/A	#N/A	#N/A	#N/A	#N/A	#N/A	#N/A
EOPC-DE::EOPC-026	Whitelist	FALSE	EOPC-DE	NA	EOPC-026	DO10837	prostate	lightblue	b0c61486-b061-4b6b-ac02-130a3ea0b080	b0c61486-b061-4b6b-ac02-130a3ea0b080		0	NA	NA	NA	NA	NA	NA	NA	./.:2:1	./.:2:1	./.:2:1	./.:2:1	./.:2:1	./.:2:1	./.:2:1	NA	no	no	no	no	NA	#N/A	#N/A	#N/A	#N/A	#N/A	#N/A	#N/A	#N/A	#N/A	#N/A	#N/A	#N/A
EOPC-DE::EOPC-027	Whitelist	FALSE	EOPC-DE	NA	EOPC-027	DO52502	prostate	lightblue	c3cb64b3-842b-4b42-8c42-020a0206eb06,cd29af7e-d670-4d8e-83e2-da6e52abda71	c3cb64b3-842b-4b42-8c42-020a0206eb06		0	NA	NA	NA	NA	NA	NA	NA	./.:2:1	./.:2:1	./.:1:0	./.:2:1	./.:2:1	./.:2:1	./.:2:1	NA	no	no	no	no	NA	#N/A	#N/A	#N/A	#N/A	#N/A	#N/A	#N/A	#N/A	#N/A	#N/A	#N/A	#N/A
EOPC-DE::EOPC-028	Whitelist	FALSE	EOPC-DE	NA	EOPC-028	DO52503	prostate	lightblue	4508ce0a-5a2e-4502-98e9-2fd76c4eebef,74db46a8-a499-4951-af33-1d53b7d1c9b4	4508ce0a-5a2e-4502-98e9-2fd76c4eebef		0	NA	NA	NA	NA	NA	NA	NA	./.:2:1	./.:2:1	./.:2:1	./.:2:1	./.:2:1	./.:2:1	./.:2:1	NA	no	no	no	no	NA	#N/A	#N/A	#N/A	#N/A	#N/A	#N/A	#N/A	#N/A	#N/A	#N/A	#N/A	#N/A
EOPC-DE::EOPC-029	Whitelist	FALSE	EOPC-DE	NA	EOPC-029	DO52504	prostate	lightblue	41c565a9-d44a-447f-85c0-98f23bfee1b3	41c565a9-d44a-447f-85c0-98f23bfee1b3		0	NA	NA	NA	NA	NA	NA	NA	./.:2:1	./.:2:1	./.:2:1	./.:2:1	./.:2:1	./.:2:1	./.:2:1	NA	no	no	no	no	NA	#N/A	#N/A	#N/A	#N/A	#N/A	#N/A	#N/A	#N/A	#N/A	#N/A	#N/A	#N/A
EOPC-DE::EOPC-03	Whitelist	FALSE	EOPC-DE	NA	EOPC-03	DO10809	prostate	lightblue	ad007b59-46f6-48b9-958a-2b9d28cca3b7	ad007b59-46f6-48b9-958a-2b9d28cca3b7		0	NA	NA	NA	NA	NA	NA	NA	./.:2:1	./.:2:1	./.:2:1	./.:2:1	./.:2:1	./.:2:1	./.:2:1	NA	no	no	no	no	NA	#N/A	#N/A	#N/A	#N/A	#N/A	#N/A	#N/A	#N/A	#N/A	#N/A	#N/A	#N/A
EOPC-DE::EOPC-030	Whitelist	FALSE	EOPC-DE	NA	EOPC-030	DO52505	prostate	lightblue	b3f1d232-4392-4258-9256-d38ff4b59f94	b3f1d232-4392-4258-9256-d38ff4b59f94		0	NA	NA	NA	NA	NA	NA	NA	./.:2:1	./.:3:1	./.:2:1	./.:2:1	./.:4:2	./.:2:1	./.:2:1	NA	no	no	no	no	NA	#N/A	#N/A	#N/A	#N/A	#N/A	#N/A	#N/A	#N/A	#N/A	#N/A	#N/A	#N/A
EOPC-DE::EOPC-031	Whitelist	FALSE	EOPC-DE	NA	EOPC-031	DO52506	prostate	lightblue	ec16d1f5-f8a9-4c19-8cce-92f6ea9eb3f7	ec16d1f5-f8a9-4c19-8cce-92f6ea9eb3f7		0	NA	NA	NA	NA	NA	NA	NA	./.:4:2	./.:3:1	./.:4:2	./.:4:2	./.:4:2	./.:4:2	./.:4:2	NA	no	no	no	no	NA	#N/A	#N/A	#N/A	#N/A	#N/A	#N/A	#N/A	#N/A	#N/A	#N/A	#N/A	#N/A
EOPC-DE::EOPC-033	Whitelist	FALSE	EOPC-DE	NA	EOPC-033	DO52508	prostate	lightblue	f921b592-fa4d-49f7-b773-81a0e903aaed	f921b592-fa4d-49f7-b773-81a0e903aaed		0	NA	NA	NA	NA	NA	NA	NA	./.:3:1	./.:2:1	./.:2:1	./.:2:1	./.:2:1	./.:2:1	./.:2:1	NA	no	no	no	no	NA	#N/A	#N/A	#N/A	#N/A	#N/A	#N/A	#N/A	#N/A	#N/A	#N/A	#N/A	#N/A
EOPC-DE::EOPC-034	Whitelist	FALSE	EOPC-DE	NA	EOPC-034	DO52509	prostate	lightblue	5fe8a231-bbac-4f91-a47a-0de4fee752d3,62ea1264-47b6-4a6b-9fa6-779837f8e905,fd163b56-1c2d-4e63-9fad-ba3221ae274b,f1d73c2f-3d7d-4a0f-871b-b3bf76d865dc,84aa2983-714b-49fd-af93-f18ed4d6a6cb,5df0aab4-0be2-4da3-a4b7-a10fca09a4ba	5fe8a231-bbac-4f91-a47a-0de4fee752d3		0	NA	NA	NA	NA	NA	NA	NA	./.:2:1	./.:2:1	./.:2:1	./.:2:1	./.:2:1	./.:2:1	./.:2:1	NA	no	no	no	no	NA	#N/A	#N/A	#N/A	#N/A	#N/A	#N/A	#N/A	#N/A	#N/A	#N/A	#N/A	#N/A
EOPC-DE::EOPC-035	Whitelist	FALSE	EOPC-DE	NA	EOPC-035	DO52510	prostate	lightblue	1558629a-770a-4dcb-b0bf-9a8bcea9d80b,3b8ab548-6669-4142-9612-cafded0d7a23,052015bc-8c24-467c-8ff7-9e0dc4ad39fd,089be98d-c3c9-4fb4-aef2-7a8578a91d51,95730d8b-327a-402c-a8bf-d71370f777a7,9cdb1905-8b0f-48bd-ba37-11e7ac9646a0	1558629a-770a-4dcb-b0bf-9a8bcea9d80b		0	NA	NA	NA	NA	NA	NA	NA	./.:4:2	./.:4:2	./.:4:2	./.:4:2	./.:5:2	./.:4:2	./.:4:2	NA	no	no	no	no	NA	#N/A	#N/A	#N/A	#N/A	#N/A	#N/A	#N/A	#N/A	#N/A	#N/A	#N/A	#N/A
EOPC-DE::EOPC-036	Whitelist	FALSE	EOPC-DE	NA	EOPC-036	DO52511	prostate	lightblue	4c755527-3b5d-4d36-822d-990aa1003d6a,b0f3087b-6f9c-47e9-b487-6726af1cb90b,6ff16b0d-5966-4119-9bec-c9ebff804a37,122bf0a9-8052-49da-a9d7-0e5de9ab7032,1bd47e40-d708-4ca2-b4b3-eb8d996c916b	4c755527-3b5d-4d36-822d-990aa1003d6a		0	NA	NA	NA	NA	NA	NA	NA	./.:2:1	./.:2:1	./.:2:1	./.:2:1	./.:2:1	./.:2:1	./.:2:1	NA	no	no	no	no	NA	#N/A	#N/A	#N/A	#N/A	#N/A	#N/A	#N/A	#N/A	#N/A	#N/A	#N/A	#N/A
EOPC-DE::EOPC-037	Whitelist	FALSE	EOPC-DE	NA	EOPC-037	DO52512	prostate	lightblue	7e10e325-16d2-42df-b957-df4d3a9477d0,280a069c-38e5-4300-a15c-2612301b70e3,2f79fe89-9d24-4fbe-ba5b-0ff6c3c4d663,1d6c9181-a02f-4c35-85b3-65dc5808f50e,2b54d668-7585-4bf4-9fdd-aea3c5cd4fa4,7d6fb1a7-7742-4b8c-9903-abff706240b5	7e10e325-16d2-42df-b957-df4d3a9477d0		0	NA	NA	NA	NA	NA	NA	NA	./.:2:1	./.:2:1	./.:2:1	./.:2:1	./.:2:1	./.:2:1	./.:2:1	NA	no	no	no	no	NA	#N/A	#N/A	#N/A	#N/A	#N/A	#N/A	#N/A	#N/A	#N/A	#N/A	#N/A	#N/A
EOPC-DE::EOPC-038	Whitelist	FALSE	EOPC-DE	NA	EOPC-038	DO52513	prostate	lightblue	0bd3a230-531e-44aa-9999-b8ed8da0176b,9b75735b-705d-4ebf-92a0-fbb190b95285,339a2c94-55c9-4113-a706-b0971fa2784f,d1cebf4a-4127-47ee-85cb-465fca2ac445,63faa59e-6649-412e-823a-338d0662ec72,db37739d-af50-4e63-9147-1a7d25630ac6	0bd3a230-531e-44aa-9999-b8ed8da0176b		0	NA	NA	NA	NA	NA	NA	NA	./.:2:1	./.:2:1	./.:2:1	./.:2:1	./.:2:1	./.:2:1	./.:2:1	NA	no	no	no	no	NA	#N/A	#N/A	#N/A	#N/A	#N/A	#N/A	#N/A	#N/A	#N/A	#N/A	#N/A	#N/A
EOPC-DE::EOPC-04	Whitelist	FALSE	EOPC-DE	NA	EOPC-04	DO10811	prostate	lightblue	4b44b313-6f74-4233-bec4-7e41c91c77f1	4b44b313-6f74-4233-bec4-7e41c91c77f1		0	NA	NA	NA	NA	NA	NA	NA	./.:2:1	./.:2:1	./.:2:1	./.:2:1	./.:2:1	./.:2:1	./.:2:1	NA	no	no	no	no	NA	#N/A	#N/A	#N/A	#N/A	#N/A	#N/A	#N/A	#N/A	#N/A	#N/A	#N/A	#N/A
EOPC-DE::EOPC-040	Whitelist	FALSE	EOPC-DE	NA	EOPC-040	DO52514	prostate	lightblue	7a86abdc-d554-43bd-ad47-22d439c930ef,f3720205-dc76-4101-8a56-72043fc896b5	7a86abdc-d554-43bd-ad47-22d439c930ef		0	NA	NA	NA	NA	NA	NA	NA	./.:2:1	./.:2:1	./.:2:1	./.:2:1	./.:2:1	./.:2:1	./.:2:1	NA	no	no	no	no	NA	#N/A	#N/A	#N/A	#N/A	#N/A	#N/A	#N/A	#N/A	#N/A	#N/A	#N/A	#N/A
EOPC-DE::EOPC-041	Whitelist	FALSE	EOPC-DE	NA	EOPC-041	DO52516	prostate	lightblue	51adf6cf-f422-4d7e-aa46-cc9bf0ef8693	51adf6cf-f422-4d7e-aa46-cc9bf0ef8693		0	NA	NA	NA	NA	NA	NA	NA	./.:2:1	./.:2:1	./.:2:1	./.:2:1	./.:2:1	./.:2:1	./.:2:1	NA	no	no	no	no	NA	#N/A	#N/A	#N/A	#N/A	#N/A	#N/A	#N/A	#N/A	#N/A	#N/A	#N/A	#N/A
EOPC-DE::EOPC-048	Whitelist	FALSE	EOPC-DE	NA	EOPC-048	DO52518	prostate	lightblue	6d0851ba-271a-408f-bcc3-c104b452c9e5	6d0851ba-271a-408f-bcc3-c104b452c9e5		0	NA	NA	NA	NA	NA	NA	NA	./.:4:2	./.:4:2	./.:4:2	./.:4:2	./.:4:2	./.:4:2	./.:4:2	NA	no	no	no	no	NA	#N/A	#N/A	#N/A	#N/A	#N/A	#N/A	#N/A	#N/A	#N/A	#N/A	#N/A	#N/A
EOPC-DE::EOPC-049	Whitelist	FALSE	EOPC-DE	NA	EOPC-049	DO52520	prostate	lightblue	96b67289-9c42-402b-8e30-9efb4d512bef	96b67289-9c42-402b-8e30-9efb4d512bef		0	NA	NA	NA	NA	NA	NA	NA	./.:4:2	./.:4:2	./.:4:2	./.:4:2	./.:4:2	./.:4:2	./.:4:2	NA	no	no	no	no	NA	#N/A	#N/A	#N/A	#N/A	#N/A	#N/A	#N/A	#N/A	#N/A	#N/A	#N/A	#N/A
EOPC-DE::EOPC-05	Whitelist	FALSE	EOPC-DE	NA	EOPC-05	DO10813	prostate	lightblue	39e32615-0160-4f13-b330-50748f5d87ed	39e32615-0160-4f13-b330-50748f5d87ed		0	NA	NA	NA	NA	NA	NA	NA	./.:2:1	./.:2:1	./.:2:1	./.:1:0	./.:2:1	./.:2:1	./.:2:1	NA	no	no	no	no	NA	#N/A	#N/A	#N/A	#N/A	#N/A	#N/A	#N/A	#N/A	#N/A	#N/A	#N/A	#N/A
EOPC-DE::EOPC-051	Whitelist	FALSE	EOPC-DE	NA	EOPC-051	DO52522	prostate	lightblue	6763f295-f2bf-4975-bea5-c1a490d9a1fa	6763f295-f2bf-4975-bea5-c1a490d9a1fa		0	NA	NA	NA	NA	NA	NA	NA	./.:2:1	./.:2:1	./.:2:1	./.:2:1	./.:2:1	./.:2:1	./.:2:1	NA	no	no	no	no	NA	#N/A	#N/A	#N/A	#N/A	#N/A	#N/A	#N/A	#N/A	#N/A	#N/A	#N/A	#N/A
EOPC-DE::EOPC-052	Whitelist	FALSE	EOPC-DE	NA	EOPC-052	DO52524	prostate	lightblue	6d325c96-8f5c-4064-9806-4364016da8a4	6d325c96-8f5c-4064-9806-4364016da8a4		0	NA	NA	NA	NA	NA	NA	NA	./.:2:1	./.:2:1	./.:2:1	./.:2:1	./.:2:1	./.:2:1	./.:2:1	NA	no	no	no	no	NA	#N/A	#N/A	#N/A	#N/A	#N/A	#N/A	#N/A	#N/A	#N/A	#N/A	#N/A	#N/A
EOPC-DE::EOPC-053	Whitelist	FALSE	EOPC-DE	NA	EOPC-053	DO52526	prostate	lightblue	131332b2-ff51-4bd7-a626-aff2ecea6135	131332b2-ff51-4bd7-a626-aff2ecea6135		0	NA	NA	NA	NA	NA	NA	NA	./.:2:1	./.:2:1	./.:2:1	./.:2:1	./.:2:1	./.:2:1	./.:2:1	NA	no	no	no	no	NA	#N/A	#N/A	#N/A	#N/A	#N/A	#N/A	#N/A	#N/A	#N/A	#N/A	#N/A	#N/A
EOPC-DE::EOPC-054	Whitelist	FALSE	EOPC-DE	NA	EOPC-054	DO52528	prostate	lightblue	73f7718b-f9b1-4a63-a561-0c9cc2abeb9f	73f7718b-f9b1-4a63-a561-0c9cc2abeb9f		0	NA	NA	NA	NA	NA	NA	NA	./.:2:1	./.:2:1	./.:2:1	./.:2:1	./.:2:1	./.:2:1	./.:2:1	NA	no	no	no	no	NA	#N/A	#N/A	#N/A	#N/A	#N/A	#N/A	#N/A	#N/A	#N/A	#N/A	#N/A	#N/A
EOPC-DE::EOPC-056	Whitelist	FALSE	EOPC-DE	NA	EOPC-056	DO52530	prostate	lightblue	a971ac23-0664-405d-9f5c-9ca892af003e	a971ac23-0664-405d-9f5c-9ca892af003e		0	NA	NA	NA	NA	NA	NA	NA	./.:2:1	./.:2:1	./.:2:1	./.:2:1	./.:2:1	./.:2:1	./.:2:1	NA	no	no	no	no	NA	#N/A	#N/A	#N/A	#N/A	#N/A	#N/A	#N/A	#N/A	#N/A	#N/A	#N/A	#N/A
EOPC-DE::EOPC-057	Whitelist	FALSE	EOPC-DE	NA	EOPC-057	DO52532	prostate	lightblue	005e85a3-3571-462d-8dc9-2babfc7ace21	005e85a3-3571-462d-8dc9-2babfc7ace21		0	NA	NA	NA	NA	NA	NA	NA	./.:2:1	./.:2:1	./.:2:1	./.:2:1	./.:2:1	./.:2:1	./.:2:1	NA	no	no	no	no	NA	#N/A	#N/A	#N/A	#N/A	#N/A	#N/A	#N/A	#N/A	#N/A	#N/A	#N/A	#N/A
EOPC-DE::EOPC-058	Whitelist	FALSE	EOPC-DE	NA	EOPC-058	DO52534	prostate	lightblue	a319188c-6b80-4228-8f2b-8f423c0fcf97	a319188c-6b80-4228-8f2b-8f423c0fcf97		0	NA	NA	NA	NA	NA	NA	NA	./.:2:1	./.:2:1	./.:2:1	./.:2:1	./.:2:1	./.:2:1	./.:2:1	NA	no	no	no	no	NA	#N/A	#N/A	#N/A	#N/A	#N/A	#N/A	#N/A	#N/A	#N/A	#N/A	#N/A	#N/A
EOPC-DE::EOPC-06	Whitelist	FALSE	EOPC-DE	NA	EOPC-06	DO10815	prostate	lightblue	bd3028c7-1fde-401d-a6b2-5f8e61eb4aa1	bd3028c7-1fde-401d-a6b2-5f8e61eb4aa1		0	NA	NA	NA	NA	NA	NA	NA	./.:2:1	./.:2:1	./.:2:1	./.:2:1	./.:2:1	./.:2:1	./.:2:1	NA	no	no	no	no	NA	#N/A	#N/A	#N/A	#N/A	#N/A	#N/A	#N/A	#N/A	#N/A	#N/A	#N/A	#N/A
EOPC-DE::EOPC-07	Whitelist	FALSE	EOPC-DE	NA	EOPC-07	DO10817	prostate	lightblue	3c92c0e9-68e0-4354-8ed1-b6506878145d	3c92c0e9-68e0-4354-8ed1-b6506878145d		0	NA	NA	NA	NA	NA	NA	NA	./.:2:1	./.:2:1	./.:1:0	./.:2:1	./.:2:1	./.:2:1	./.:2:1	NA	no	no	no	no	NA	#N/A	#N/A	#N/A	#N/A	#N/A	#N/A	#N/A	#N/A	#N/A	#N/A	#N/A	#N/A
EOPC-DE::EOPC-08	Whitelist	FALSE	EOPC-DE	NA	EOPC-08	DO10819	prostate	lightblue	dd5ed858-0623-4387-b1bf-109175c32ef4	dd5ed858-0623-4387-b1bf-109175c32ef4		0	NA	NA	NA	NA	NA	NA	NA	./.:2:1	./.:2:1	./.:2:1	./.:2:1	./.:2:1	./.:1:0	./.:1:0	NA	no	no	no	no	NA	#N/A	#N/A	#N/A	#N/A	#N/A	#N/A	#N/A	#N/A	#N/A	#N/A	#N/A	#N/A
EOPC-DE::EOPC-09	Whitelist	FALSE	EOPC-DE	NA	EOPC-09	DO10821	prostate	lightblue	1be81ade-7ad6-4e7e-90d0-f986b3fb0a25	1be81ade-7ad6-4e7e-90d0-f986b3fb0a25		0	NA	NA	NA	NA	NA	NA	NA	./.:2:1	./.:2:1	./.:2:1	./.:2:1	./.:2:1	./.:2:1	./.:2:1	NA	no	no	no	no	NA	#N/A	#N/A	#N/A	#N/A	#N/A	#N/A	#N/A	#N/A	#N/A	#N/A	#N/A	#N/A
ESAD-UK::OCCAMS-AH-011	Whitelist	FALSE	ESAD-UK	NA	OCCAMS-AH-011	DO50325	eosophagus	mediumpurple	dd7d623b-b9af-4147-9aa6-e09793691f10	dd7d623b-b9af-4147-9aa6-e09793691f10		0	NA	NA	NA	NA	NA	NA	NA	./.:2:1	./.:2:1	./.:2:1	./.:2:1	./.:2:1	./.:2:1	./.:2:1	NA	no	no	no	no	NA	#N/A	#N/A	#N/A	#N/A	#N/A	#N/A	#N/A	#N/A	#N/A	#N/A	#N/A	#N/A
ESAD-UK::OCCAMS-AH-014	Whitelist	FALSE	ESAD-UK	NA	OCCAMS-AH-014	DO50326	eosophagus	mediumpurple	a08c196e-4f96-4b16-94b4-aa6a0153ac50	a08c196e-4f96-4b16-94b4-aa6a0153ac50		0	NA	NA	NA	NA	NA	NA	NA	./.:3:1	./.:3:0	./.:2:0	./.:2:0	./.:3:1	./.:2:0	./.:2:0	NA	no	no	no	no	NA	#N/A	#N/A	#N/A	#N/A	#N/A	#N/A	#N/A	#N/A	#N/A	#N/A	#N/A	#N/A
ESAD-UK::OCCAMS-AH-021	Whitelist	FALSE	ESAD-UK	NA	OCCAMS-AH-021	DO50327	eosophagus	mediumpurple	ce799e7b-30e7-44a5-a185-3e50d5e059ef	ce799e7b-30e7-44a5-a185-3e50d5e059ef		0	NA	NA	NA	NA	NA	NA	NA	./.:3:0	./.:5:2	./.:4:2	./.:4:2	./.:5:2	./.:4:2	./.:4:2	NA	no	no	no	no	NA	#N/A	#N/A	#N/A	#N/A	#N/A	#N/A	#N/A	#N/A	#N/A	#N/A	#N/A	#N/A
ESAD-UK::OCCAMS-AH-036	Whitelist	FALSE	ESAD-UK	NA	OCCAMS-AH-036	DO50328	eosophagus	mediumpurple	0e872e0d-4711-4364-a5d0-6beeb6fd3ff2	0e872e0d-4711-4364-a5d0-6beeb6fd3ff2		0	NA	NA	NA	NA	NA	NA	NA	./.:5:2	./.:4:2	./.:4:1	./.:4:2	./.:6:2	./.:5:2	./.:5:2	NA	no	no	no	no	NA	#N/A	#N/A	#N/A	#N/A	#N/A	#N/A	#N/A	#N/A	#N/A	#N/A	#N/A	#N/A
ESAD-UK::OCCAMS-AH-039	Whitelist	FALSE	ESAD-UK	NA	OCCAMS-AH-039	DO50318	eosophagus	mediumpurple	9749a9a5-cb7f-4038-a5f9-5e2d6b97c689	9749a9a5-cb7f-4038-a5f9-5e2d6b97c689		0	NA	NA	NA	NA	NA	NA	NA	./.:4:2	./.:5:2	./.:5:2	./.:2:0	./.:4:2	./.:4:0	./.:4:0	NA	no	no	no	no	NA	#N/A	#N/A	#N/A	#N/A	#N/A	#N/A	#N/A	#N/A	#N/A	#N/A	#N/A	#N/A
ESAD-UK::OCCAMS-AH-042	Whitelist	FALSE	ESAD-UK	NA	OCCAMS-AH-042	DO50329	eosophagus	mediumpurple	e7a0889c-dd8c-4230-9c63-384f1f6ee577	e7a0889c-dd8c-4230-9c63-384f1f6ee577		0	NA	NA	NA	NA	NA	NA	NA	./.:4:1	./.:4:2	./.:4:0	./.:4:2	./.:7:3	./.:3:1	./.:3:1	NA	no	no	no	no	NA	#N/A	#N/A	#N/A	#N/A	#N/A	#N/A	#N/A	#N/A	#N/A	#N/A	#N/A	#N/A
ESAD-UK::OCCAMS-AH-046	Whitelist	FALSE	ESAD-UK	NA	OCCAMS-AH-046	DO50330	eosophagus	mediumpurple	6495e68e-1434-45d3-a03d-f286447dda79	6495e68e-1434-45d3-a03d-f286447dda79		0	NA	NA	NA	NA	NA	NA	NA	./.:2:1	./.:4:2	./.:6:3	./.:3:1	./.:7:2	./.:4:1	./.:4:1	NA	no	no	no	no	NA	#N/A	#N/A	#N/A	#N/A	#N/A	#N/A	#N/A	#N/A	#N/A	#N/A	#N/A	#N/A
ESAD-UK::OCCAMS-AH-047	Whitelist	FALSE	ESAD-UK	NA	OCCAMS-AH-047	DO50331	eosophagus	mediumpurple	35eb6ecf-9514-4416-94b1-02200c0a1571	35eb6ecf-9514-4416-94b1-02200c0a1571		0	NA	NA	NA	NA	NA	NA	NA	./.:7:2	./.:5:2	./.:4:2	./.:5:2	./.:11:5	./.:3:0	./.:3:0	NA	no	no	no	no	NA	#N/A	#N/A	#N/A	#N/A	#N/A	#N/A	#N/A	#N/A	#N/A	#N/A	#N/A	#N/A
ESAD-UK::OCCAMS-AH-048	Whitelist	FALSE	ESAD-UK	NA	OCCAMS-AH-048	DO50332	eosophagus	mediumpurple	0250e6f7-2538-4d1f-a8ff-ca34a7057dde	0250e6f7-2538-4d1f-a8ff-ca34a7057dde		0	NA	NA	NA	NA	NA	NA	NA	./.:2:0	./.:3:1	./.:4:1	./.:3:1	./.:4:2	./.:4:2	./.:4:2	NA	no	no	no	no	NA	#N/A	#N/A	#N/A	#N/A	#N/A	#N/A	#N/A	#N/A	#N/A	#N/A	#N/A	#N/A
ESAD-UK::OCCAMS-AH-061	Whitelist	FALSE	ESAD-UK	NA	OCCAMS-AH-061	DO50434	eosophagus	mediumpurple	e93b0979-65ef-4883-9b6e-39eb17966e66	e93b0979-65ef-4883-9b6e-39eb17966e66		0	NA	NA	NA	NA	NA	NA	NA	./.:3:1	./.:2:1	./.:71:22	./.:2:1	./.:164:2	./.:1:0	./.:1:0	NA	no	no	no	no	NA	#N/A	#N/A	#N/A	#N/A	#N/A	#N/A	#N/A	#N/A	#N/A	#N/A	#N/A	#N/A
ESAD-UK::OCCAMS-AH-062	Graylist	FALSE	ESAD-UK	NA	OCCAMS-AH-062	DO50334	eosophagus	mediumpurple	526b3796-2cbd-4eec-8273-064b41456279	526b3796-2cbd-4eec-8273-064b41456279		0	NA	NA	NA	NA	NA	NA	NA	./.:4:1	./.:3:1	./.:2:1	./.:2:1	./.:82:2	./.:1:0	./.:1:0	NA	no	no	no	no	NA	#N/A	#N/A	#N/A	#N/A	#N/A	#N/A	#N/A	#N/A	#N/A	#N/A	#N/A	#N/A
ESAD-UK::OCCAMS-AH-063	Whitelist	FALSE	ESAD-UK	NA	OCCAMS-AH-063	DO50336	eosophagus	mediumpurple	1bb2bdb7-8a89-4e7d-903d-03a6f8018efb	1bb2bdb7-8a89-4e7d-903d-03a6f8018efb		0	NA	NA	NA	NA	NA	NA	NA	./.:3:1	./.:3:1	./.:5:2	./.:3:1	./.:6:2	./.:2:0	./.:2:0	NA	no	no	no	no	NA	#N/A	#N/A	#N/A	#N/A	#N/A	#N/A	#N/A	#N/A	#N/A	#N/A	#N/A	#N/A
ESAD-UK::OCCAMS-AH-064	Whitelist	FALSE	ESAD-UK	NA	OCCAMS-AH-064	DO50337	eosophagus	mediumpurple	fab0be4b-c84a-45cd-a76f-44d9a8bf1846	fab0be4b-c84a-45cd-a76f-44d9a8bf1846		0	NA	NA	NA	NA	NA	NA	NA	./.:5:1	./.:5:2	./.:6:2	./.:5:2	./.:5:2	./.:2:0	./.:2:0	NA	no	no	no	no	NA	#N/A	#N/A	#N/A	#N/A	#N/A	#N/A	#N/A	#N/A	#N/A	#N/A	#N/A	#N/A
ESAD-UK::OCCAMS-AH-071	Whitelist	FALSE	ESAD-UK	NA	OCCAMS-AH-071	DO50319	eosophagus	mediumpurple	6a0d0c42-1884-4c6a-936a-678a822c0936	6a0d0c42-1884-4c6a-936a-678a822c0936		0	NA	NA	NA	NA	NA	NA	NA	./.:5:2	./.:3:0	./.:3:0	./.:3:0	./.:5:2	./.:3:1	./.:3:1	NA	no	no	no	no	NA	#N/A	#N/A	#N/A	#N/A	#N/A	#N/A	#N/A	#N/A	#N/A	#N/A	#N/A	#N/A
ESAD-UK::OCCAMS-AH-077	Whitelist	FALSE	ESAD-UK	NA	OCCAMS-AH-077	DO50338	eosophagus	mediumpurple	9258860c-a336-4075-996d-2ee0c18b281c	9258860c-a336-4075-996d-2ee0c18b281c		0	NA	NA	NA	NA	NA	NA	NA	./.:3:1	./.:4:2	./.:3:1	./.:4:2	./.:5:2	./.:2:0	./.:2:0	NA	no	no	no	no	NA	#N/A	#N/A	#N/A	#N/A	#N/A	#N/A	#N/A	#N/A	#N/A	#N/A	#N/A	#N/A
ESAD-UK::OCCAMS-AH-082	Whitelist	FALSE	ESAD-UK	NA	OCCAMS-AH-082	DO50339	eosophagus	mediumpurple	b757a040-3c9e-45e7-a045-9cd08db11d62	b757a040-3c9e-45e7-a045-9cd08db11d62		0	NA	NA	NA	NA	NA	NA	NA	./.:4:1	./.:2:1	./.:2:1	./.:2:1	./.:3:1	./.:2:1	./.:2:1	NA	no	no	no	no	NA	#N/A	#N/A	#N/A	#N/A	#N/A	#N/A	#N/A	#N/A	#N/A	#N/A	#N/A	#N/A
ESAD-UK::OCCAMS-AH-085	Whitelist	FALSE	ESAD-UK	NA	OCCAMS-AH-085	DO50340	eosophagus	mediumpurple	abe290ed-67c8-42bb-84f7-0d32a5f8f3db	abe290ed-67c8-42bb-84f7-0d32a5f8f3db		0	NA	NA	NA	NA	NA	NA	NA	./.:5:2	./.:5:2	./.:5:2	./.:5:2	./.:5:2	./.:5:2	./.:5:2	NA	no	no	no	no	NA	#N/A	#N/A	#N/A	#N/A	#N/A	#N/A	#N/A	#N/A	#N/A	#N/A	#N/A	#N/A
ESAD-UK::OCCAMS-AH-086	Whitelist	FALSE	ESAD-UK	NA	OCCAMS-AH-086	DO50341	eosophagus	mediumpurple	15e7d981-8c27-4b2b-b4f8-626e22021895	15e7d981-8c27-4b2b-b4f8-626e22021895		0	NA	NA	NA	NA	NA	NA	NA	./.:2:0	./.:2:1	./.:3:1	./.:2:1	./.:4:2	./.:2:1	./.:2:1	NA	no	no	no	no	NA	#N/A	#N/A	#N/A	#N/A	#N/A	#N/A	#N/A	#N/A	#N/A	#N/A	#N/A	#N/A
ESAD-UK::OCCAMS-AH-088	Whitelist	FALSE	ESAD-UK	NA	OCCAMS-AH-088	DO50342	eosophagus	mediumpurple	293a2f0a-4846-4c7c-b8b1-bb741c8d3275	293a2f0a-4846-4c7c-b8b1-bb741c8d3275		0	NA	NA	NA	NA	NA	NA	NA	./.:3:1	./.:2:1	./.:3:1	./.:2:1	./.:4:1	./.:1:0	./.:1:0	NA	no	no	no	no	NA	#N/A	#N/A	#N/A	#N/A	#N/A	#N/A	#N/A	#N/A	#N/A	#N/A	#N/A	#N/A
ESAD-UK::OCCAMS-AH-091	Whitelist	FALSE	ESAD-UK	NA	OCCAMS-AH-091	DO50320	eosophagus	mediumpurple	4283773c-c04b-4f33-a398-f3566f6d293a	4283773c-c04b-4f33-a398-f3566f6d293a		0	NA	NA	NA	NA	NA	NA	NA	./.:2:1	./.:2:1	./.:3:1	./.:2:1	./.:3:1	./.:2:0	./.:2:0	NA	no	no	no	no	NA	#N/A	#N/A	#N/A	#N/A	#N/A	#N/A	#N/A	#N/A	#N/A	#N/A	#N/A	#N/A
ESAD-UK::OCCAMS-AH-096	Whitelist	FALSE	ESAD-UK	NA	OCCAMS-AH-096	DO50314	eosophagus	mediumpurple	47874ff4-0b1c-4a31-9192-2a10e93ce9a1	47874ff4-0b1c-4a31-9192-2a10e93ce9a1		0	NA	NA	NA	NA	NA	NA	NA	./.:3:1	./.:3:1	./.:3:0	./.:3:1	./.:4:2	./.:1:0	./.:1:0	NA	no	no	no	no	NA	#N/A	#N/A	#N/A	#N/A	#N/A	#N/A	#N/A	#N/A	#N/A	#N/A	#N/A	#N/A
ESAD-UK::OCCAMS-AH-108	Whitelist	FALSE	ESAD-UK	NA	OCCAMS-AH-108	DO50343	eosophagus	mediumpurple	2b41746a-95c0-4875-afb5-c6d3d3ad30d9	2b41746a-95c0-4875-afb5-c6d3d3ad30d9		0	NA	NA	NA	NA	NA	NA	NA	./.:4:2	./.:2:0	./.:20:0	./.:2:0	./.:6:1	./.:2:0	./.:2:0	NA	no	no	no	no	NA	#N/A	#N/A	#N/A	#N/A	#N/A	#N/A	#N/A	#N/A	#N/A	#N/A	#N/A	#N/A
ESAD-UK::OCCAMS-AH-112	Whitelist	FALSE	ESAD-UK	NA	OCCAMS-AH-112	DO50321	eosophagus	mediumpurple	ded8b673-53df-4038-a375-7cd0fd2a1b9f	ded8b673-53df-4038-a375-7cd0fd2a1b9f		0	NA	NA	NA	NA	NA	NA	NA	./.:1:0	./.:2:1	./.:2:0	./.:2:1	./.:2:1	./.:3:1	./.:3:1	NA	no	no	no	no	NA	#N/A	#N/A	#N/A	#N/A	#N/A	#N/A	#N/A	#N/A	#N/A	#N/A	#N/A	#N/A
ESAD-UK::OCCAMS-AH-120	Whitelist	FALSE	ESAD-UK	NA	OCCAMS-AH-120	DO50435	eosophagus	mediumpurple	d707940e-0f9d-4da3-9380-90a422e44efd	d707940e-0f9d-4da3-9380-90a422e44efd		0	NA	NA	NA	NA	NA	NA	NA	./.:4:0	./.:4:0	./.:57:0	./.:4:0	./.:10:2	./.:4:0	./.:4:0	NA	no	no	no	no	NA	#N/A	#N/A	#N/A	#N/A	#N/A	#N/A	#N/A	#N/A	#N/A	#N/A	#N/A	#N/A
ESAD-UK::OCCAMS-AH-127	Whitelist	FALSE	ESAD-UK	NA	OCCAMS-AH-127	DO50345	eosophagus	mediumpurple	8ff9b1b6-a498-47fe-a970-ab7cfb64e653	8ff9b1b6-a498-47fe-a970-ab7cfb64e653		0	NA	NA	NA	NA	NA	NA	NA	./.:4:1	./.:5:1	./.:3:1	./.:4:0	./.:4:1	./.:2:0	./.:2:0	NA	no	no	no	no	NA	#N/A	#N/A	#N/A	#N/A	#N/A	#N/A	#N/A	#N/A	#N/A	#N/A	#N/A	#N/A
ESAD-UK::OCCAMS-AH-131	Whitelist	FALSE	ESAD-UK	NA	OCCAMS-AH-131	DO50346	eosophagus	mediumpurple	b53dcb4d-f894-47b8-8a4e-17c7998d8120	b53dcb4d-f894-47b8-8a4e-17c7998d8120		0	NA	NA	NA	NA	NA	NA	NA	./.:3:1	./.:3:1	./.:2:1	./.:3:1	./.:3:1	./.:2:0	./.:2:0	NA	no	no	no	no	NA	#N/A	#N/A	#N/A	#N/A	#N/A	#N/A	#N/A	#N/A	#N/A	#N/A	#N/A	#N/A
ESAD-UK::OCCAMS-AH-133	Whitelist	FALSE	ESAD-UK	NA	OCCAMS-AH-133	DO50436	eosophagus	mediumpurple	36680797-36de-413d-b2a1-8804ac1705e9	36680797-36de-413d-b2a1-8804ac1705e9		0	NA	NA	NA	NA	NA	NA	NA	./.:2:1	./.:2:1	./.:2:1	./.:2:1	./.:2:1	./.:2:1	./.:2:1	NA	no	no	no	no	NA	#N/A	#N/A	#N/A	#N/A	#N/A	#N/A	#N/A	#N/A	#N/A	#N/A	#N/A	#N/A
ESAD-UK::OCCAMS-AH-135	Whitelist	TRUE	ESAD-UK	NA	OCCAMS-AH-135	DO50348	eosophagus	mediumpurple	f48c3c82-bebe-4b8e-909e-e1a51a7142ec	f48c3c82-bebe-4b8e-909e-e1a51a7142ec	01253f54-c6b4-48c0-83da-84b73e12b6af	01253f54-c6b4-48c0-83da-84b73e12b6af	0.291626	4.85205	37.064	15.0187	64.5678	1.51978	1.07679	./.:0:0	./.:2:0	./.:4:1	./.:2:0	./.:6:2	./.:2:1	./.:2:1	NA	no	no	no	no	NA	#N/A	#N/A	#N/A	#N/A	#N/A	#N/A	#N/A	unaligned	unaligned	unaligned	unaligned	MYC amp
ESAD-UK::OCCAMS-AH-136	Whitelist	FALSE	ESAD-UK	NA	OCCAMS-AH-136	DO50349	eosophagus	mediumpurple	384ef419-ee94-4563-9237-236fddeb4b64	384ef419-ee94-4563-9237-236fddeb4b64		0	NA	NA	NA	NA	NA	NA	NA	./.:1:0	./.:2:1	./.:2:1	./.:3:1	./.:4:2	./.:1:0	./.:1:0	NA	no	no	no	no	NA	#N/A	#N/A	#N/A	#N/A	#N/A	#N/A	#N/A	#N/A	#N/A	#N/A	#N/A	#N/A
ESAD-UK::OCCAMS-AH-139	Whitelist	FALSE	ESAD-UK	NA	OCCAMS-AH-139	DO50437	eosophagus	mediumpurple	371235d9-55b8-40a7-8cd6-baa7c2ad0493	371235d9-55b8-40a7-8cd6-baa7c2ad0493		0	NA	NA	NA	NA	NA	NA	NA	./.:1:0	./.:1:0	./.:2:1	./.:1:0	./.:3:1	./.:2:1	./.:2:1	NA	no	no	no	no	NA	#N/A	#N/A	#N/A	#N/A	#N/A	#N/A	#N/A	#N/A	#N/A	#N/A	#N/A	#N/A
ESAD-UK::OCCAMS-AH-140	Whitelist	FALSE	ESAD-UK	NA	OCCAMS-AH-140	DO50350	eosophagus	mediumpurple	28e81540-4744-4865-b627-c7c9d8a3c2b8	28e81540-4744-4865-b627-c7c9d8a3c2b8		0	NA	NA	NA	NA	NA	NA	NA	./.:2:1	./.:2:1	./.:2:1	./.:2:1	./.:2:1	./.:2:1	./.:2:1	NA	no	no	no	no	NA	#N/A	#N/A	#N/A	#N/A	#N/A	#N/A	#N/A	#N/A	#N/A	#N/A	#N/A	#N/A
ESAD-UK::OCCAMS-AH-143	Whitelist	FALSE	ESAD-UK	NA	OCCAMS-AH-143	DO50323	eosophagus	mediumpurple	64623aaa-a274-4baa-8b71-958d9c8df733	64623aaa-a274-4baa-8b71-958d9c8df733		0	NA	NA	NA	NA	NA	NA	NA	./.:4:2	./.:3:1	./.:18:0	./.:3:1	./.:3:1	./.:2:0	./.:2:0	NA	no	no	no	no	NA	#N/A	#N/A	#N/A	#N/A	#N/A	#N/A	#N/A	#N/A	#N/A	#N/A	#N/A	#N/A
ESAD-UK::OCCAMS-AH-146	Whitelist	FALSE	ESAD-UK	NA	OCCAMS-AH-146	DO50438	eosophagus	mediumpurple	d1842491-29ff-4801-8c8a-4d619f749dd1	d1842491-29ff-4801-8c8a-4d619f749dd1		0	NA	NA	NA	NA	NA	NA	NA	./.:1:0	./.:2:0	./.:2:0	./.:2:0	./.:3:1	./.:3:0	./.:3:0	NA	no	no	no	no	NA	#N/A	#N/A	#N/A	#N/A	#N/A	#N/A	#N/A	#N/A	#N/A	#N/A	#N/A	#N/A
ESAD-UK::OCCAMS-AH-155	Whitelist	FALSE	ESAD-UK	NA	OCCAMS-AH-155	DO50439	eosophagus	mediumpurple	2e69c886-535b-4ff0-9236-abf6799acdbd	2e69c886-535b-4ff0-9236-abf6799acdbd		0	NA	NA	NA	NA	NA	NA	NA	./.:1:0	./.:2:1	./.:1:0	./.:2:1	./.:3:1	./.:1:0	./.:1:0	NA	no	no	no	no	NA	#N/A	#N/A	#N/A	#N/A	#N/A	#N/A	#N/A	#N/A	#N/A	#N/A	#N/A	#N/A
ESAD-UK::OCCAMS-AH-160	Whitelist	FALSE	ESAD-UK	NA	OCCAMS-AH-160	DO50440	eosophagus	mediumpurple	9ae33a63-6b1a-43bf-9205-463c867bcbc4	9ae33a63-6b1a-43bf-9205-463c867bcbc4		0	NA	NA	NA	NA	NA	NA	NA	./.:3:0	./.:3:1	./.:2:0	./.:3:1	./.:4:1	./.:2:0	./.:2:0	NA	no	no	no	no	NA	#N/A	#N/A	#N/A	#N/A	#N/A	#N/A	#N/A	#N/A	#N/A	#N/A	#N/A	#N/A
ESAD-UK::OCCAMS-AH-167	Whitelist	FALSE	ESAD-UK	NA	OCCAMS-AH-167	DO50315	eosophagus	mediumpurple	31f3ff14-7d74-447c-a5da-9ad8336c3f3f	31f3ff14-7d74-447c-a5da-9ad8336c3f3f		0	NA	NA	NA	NA	NA	NA	NA	./.:7:1	./.:3:0	./.:2:1	./.:3:0	./.:4:2	./.:3:0	./.:3:0	NA	no	no	no	no	NA	#N/A	#N/A	#N/A	#N/A	#N/A	#N/A	#N/A	#N/A	#N/A	#N/A	#N/A	#N/A
ESAD-UK::OCCAMS-AH-173	Whitelist	FALSE	ESAD-UK	NA	OCCAMS-AH-173	DO50354	eosophagus	mediumpurple	77c022d3-2f29-49d3-a1df-cc2e9407fd7f	77c022d3-2f29-49d3-a1df-cc2e9407fd7f		0	NA	NA	NA	NA	NA	NA	NA	./.:3:1	./.:1:0	./.:3:1	./.:1:0	./.:2:1	./.:1:0	./.:1:0	NA	no	no	no	no	NA	#N/A	#N/A	#N/A	#N/A	#N/A	#N/A	#N/A	#N/A	#N/A	#N/A	#N/A	#N/A
ESAD-UK::OCCAMS-AH-174	Whitelist	FALSE	ESAD-UK	NA	OCCAMS-AH-174	DO50441	eosophagus	mediumpurple	f0a33adc-ea90-46ef-a24a-a8d7e4e15db3	f0a33adc-ea90-46ef-a24a-a8d7e4e15db3		0	NA	NA	NA	NA	NA	NA	NA	./.:5:1	./.:2:0	./.:6:3	./.:5:0	./.:6:2	./.:5:2	./.:5:2	NA	no	no	no	no	NA	#N/A	#N/A	#N/A	#N/A	#N/A	#N/A	#N/A	#N/A	#N/A	#N/A	#N/A	#N/A
ESAD-UK::OCCAMS-AH-182	Whitelist	FALSE	ESAD-UK	NA	OCCAMS-AH-182	DO50355	eosophagus	mediumpurple	3e6a17f9-c249-41b6-ba49-55aaa39d21c5	3e6a17f9-c249-41b6-ba49-55aaa39d21c5		0	NA	NA	NA	NA	NA	NA	NA	./.:2:1	./.:3:1	./.:3:1	./.:2:1	./.:5:1	./.:2:1	./.:2:1	NA	no	no	no	no	NA	#N/A	#N/A	#N/A	#N/A	#N/A	#N/A	#N/A	#N/A	#N/A	#N/A	#N/A	#N/A
ESAD-UK::OCCAMS-AH-183	Whitelist	FALSE	ESAD-UK	NA	OCCAMS-AH-183	DO50356	eosophagus	mediumpurple	0efb6e20-236d-4640-9373-6fc03e67d090	0efb6e20-236d-4640-9373-6fc03e67d090		0	NA	NA	NA	NA	NA	NA	NA	./.:2:1	./.:2:1	./.:2:1	./.:2:1	./.:2:1	./.:2:1	./.:2:1	NA	no	no	no	no	NA	#N/A	#N/A	#N/A	#N/A	#N/A	#N/A	#N/A	#N/A	#N/A	#N/A	#N/A	#N/A
ESAD-UK::OCCAMS-AH-196	Whitelist	FALSE	ESAD-UK	NA	OCCAMS-AH-196	DO50442	eosophagus	mediumpurple	27b56bf2-7a9d-4061-98d4-61fe2761578c	27b56bf2-7a9d-4061-98d4-61fe2761578c		0	NA	NA	NA	NA	NA	NA	NA	./.:3:1	./.:2:1	./.:2:0	./.:2:1	./.:3:1	./.:2:1	./.:2:1	NA	no	no	no	no	NA	#N/A	#N/A	#N/A	#N/A	#N/A	#N/A	#N/A	#N/A	#N/A	#N/A	#N/A	#N/A
ESAD-UK::OCCAMS-AH-197	Whitelist	FALSE	ESAD-UK	NA	OCCAMS-AH-197	DO50443	eosophagus	mediumpurple	708e21ac-f529-4461-bc4f-d3a194a92b80	708e21ac-f529-4461-bc4f-d3a194a92b80		0	NA	NA	NA	NA	NA	NA	NA	./.:3:1	./.:2:1	./.:2:1	./.:2:1	./.:3:1	./.:1:0	./.:1:0	NA	no	no	no	no	NA	#N/A	#N/A	#N/A	#N/A	#N/A	#N/A	#N/A	#N/A	#N/A	#N/A	#N/A	#N/A
ESAD-UK::OCCAMS-AH-213	Whitelist	FALSE	ESAD-UK	NA	OCCAMS-AH-213	DO50444	eosophagus	mediumpurple	532bec86-b8d3-41a1-ba17-913a7d378f66	532bec86-b8d3-41a1-ba17-913a7d378f66		0	NA	NA	NA	NA	NA	NA	NA	./.:3:1	./.:4:2	./.:3:1	./.:2:0	./.:3:1	./.:4:2	./.:4:2	NA	no	no	no	no	NA	#N/A	#N/A	#N/A	#N/A	#N/A	#N/A	#N/A	#N/A	#N/A	#N/A	#N/A	#N/A
ESAD-UK::OCCAMS-ED-003	Whitelist	FALSE	ESAD-UK	NA	OCCAMS-ED-003	DO50357	eosophagus	mediumpurple	0ef92ff8-829f-425a-91d8-c594b6e22a2b	0ef92ff8-829f-425a-91d8-c594b6e22a2b		0	NA	NA	NA	NA	NA	NA	NA	./.:5:1	./.:4:0	./.:3:0	./.:4:0	./.:7:3	./.:4:2	./.:4:2	NA	no	no	no	no	NA	#N/A	#N/A	#N/A	#N/A	#N/A	#N/A	#N/A	#N/A	#N/A	#N/A	#N/A	#N/A
ESAD-UK::OCCAMS-ED-007	Whitelist	FALSE	ESAD-UK	NA	OCCAMS-ED-007	DO50306	eosophagus	mediumpurple	a37a825c-d74e-46cc-92ef-b65016857b4a	a37a825c-d74e-46cc-92ef-b65016857b4a		0	NA	NA	NA	NA	NA	NA	NA	./.:6:2	./.:4:0	./.:18:0	./.:4:0	./.:13:4	./.:3:0	./.:3:0	NA	no	no	no	no	NA	#N/A	#N/A	#N/A	#N/A	#N/A	#N/A	#N/A	#N/A	#N/A	#N/A	#N/A	#N/A
ESAD-UK::OCCAMS-ED-036	Whitelist	FALSE	ESAD-UK	NA	OCCAMS-ED-036	DO50445	eosophagus	mediumpurple	1f967003-82d6-4932-a445-24fc25723594	1f967003-82d6-4932-a445-24fc25723594		0	NA	NA	NA	NA	NA	NA	NA	./.:4:0	./.:4:2	./.:6:3	./.:4:2	./.:4:2	./.:4:1	./.:4:1	NA	no	no	no	no	NA	#N/A	#N/A	#N/A	#N/A	#N/A	#N/A	#N/A	#N/A	#N/A	#N/A	#N/A	#N/A
ESAD-UK::OCCAMS-ED-041	Whitelist	TRUE	ESAD-UK	NA	OCCAMS-ED-041	DO50446	eosophagus	mediumpurple	7adcea71-1aed-450c-b0ff-b9d9820c6153	7adcea71-1aed-450c-b0ff-b9d9820c6153	31178b81-d67d-4a82-bc16-df60d8c4c075	31178b81-d67d-4a82-bc16-df60d8c4c075	0.0525101	5.30609	17.1165	46.4677	25.4526	1.68838	2.52035	./.:3:1	./.:2:1	./.:2:1	./.:2:1	./.:3:1	./.:1:0	./.:1:0	NA	no	no	no	no	NA	#N/A	#N/A	#N/A	#N/A	#N/A	#N/A	#N/A	unaligned	unaligned	unaligned	unaligned	unaligned
ESAD-UK::OCCAMS-GS-002	Whitelist	FALSE	ESAD-UK	NA	OCCAMS-GS-002	DO50362	eosophagus	mediumpurple	69c3c88c-d51e-4e03-b96b-ec4f1a0faa2d	69c3c88c-d51e-4e03-b96b-ec4f1a0faa2d		0	NA	NA	NA	NA	NA	NA	NA	./.:2:1	./.:2:1	./.:2:1	./.:2:1	./.:3:1	./.:2:1	./.:2:1	NA	no	no	no	no	NA	#N/A	#N/A	#N/A	#N/A	#N/A	#N/A	#N/A	#N/A	#N/A	#N/A	#N/A	#N/A
ESAD-UK::OCCAMS-PS-001	Whitelist	FALSE	ESAD-UK	NA	OCCAMS-PS-001	DO10844	eosophagus	mediumpurple	9bb9164e-ea1b-49ab-bbcc-f59cf8c32345	9bb9164e-ea1b-49ab-bbcc-f59cf8c32345		0	NA	NA	NA	NA	NA	NA	NA	./.:4:2	./.:17:2	./.:3:1	./.:8:2	./.:4:2	./.:2:0	./.:2:0	NA	no	no	no	no	NA	#N/A	#N/A	#N/A	#N/A	#N/A	#N/A	#N/A	#N/A	#N/A	#N/A	#N/A	#N/A
ESAD-UK::OCCAMS-PS-002	Whitelist	FALSE	ESAD-UK	NA	OCCAMS-PS-002	DO10843	eosophagus	mediumpurple	ba096d4f-5a6c-4c31-ae03-e7483cf58c38	ba096d4f-5a6c-4c31-ae03-e7483cf58c38		0	NA	NA	NA	NA	NA	NA	NA	./.:3:1	./.:3:1	./.:3:1	./.:3:1	./.:2:0	./.:2:0	./.:2:0	NA	no	no	no	no	NA	#N/A	#N/A	#N/A	#N/A	#N/A	#N/A	#N/A	#N/A	#N/A	#N/A	#N/A	#N/A
ESAD-UK::OCCAMS-PS-008	Whitelist	FALSE	ESAD-UK	NA	OCCAMS-PS-008	DO10858	eosophagus	mediumpurple	7c5c2293-3f40-4ae3-8346-6a327b2abf4d	7c5c2293-3f40-4ae3-8346-6a327b2abf4d		0	NA	NA	NA	NA	NA	NA	NA	./.:10:5	./.:6:3	./.:9:4	./.:6:3	./.:11:5	./.:3:0	./.:3:0	NA	no	no	no	no	NA	#N/A	#N/A	#N/A	#N/A	#N/A	#N/A	#N/A	#N/A	#N/A	#N/A	#N/A	#N/A
ESAD-UK::OCCAMS-PS-012	Whitelist	FALSE	ESAD-UK	NA	OCCAMS-PS-012	DO10839	eosophagus	mediumpurple	3bb4c27b-4d0d-4d13-b910-41a9ebf95880	3bb4c27b-4d0d-4d13-b910-41a9ebf95880		0	NA	NA	NA	NA	NA	NA	NA	./.:2:1	./.:4:1	./.:2:0	./.:3:0	./.:2:1	./.:1:0	./.:1:0	NA	no	no	no	no	NA	#N/A	#N/A	#N/A	#N/A	#N/A	#N/A	#N/A	#N/A	#N/A	#N/A	#N/A	#N/A
ESAD-UK::OCCAMS-PS-013	Whitelist	FALSE	ESAD-UK	NA	OCCAMS-PS-013	DO10840	eosophagus	mediumpurple	cb753e6f-5ea3-4b58-9db3-7a62d15c8b2e	cb753e6f-5ea3-4b58-9db3-7a62d15c8b2e		0	NA	NA	NA	NA	NA	NA	NA	./.:4:2	./.:4:2	./.:3:0	./.:4:2	./.:4:1	./.:2:1	./.:2:1	NA	no	no	no	no	NA	#N/A	#N/A	#N/A	#N/A	#N/A	#N/A	#N/A	#N/A	#N/A	#N/A	#N/A	#N/A
ESAD-UK::OCCAMS-PS-014	Whitelist	FALSE	ESAD-UK	NA	OCCAMS-PS-014	DO10841	eosophagus	mediumpurple	bb5bedd3-d8fc-4739-8e6b-9e37223f8be2	bb5bedd3-d8fc-4739-8e6b-9e37223f8be2		0	NA	NA	NA	NA	NA	NA	NA	./.:2:1	./.:2:1	./.:2:1	./.:2:1	./.:3:1	./.:2:1	./.:2:1	NA	no	no	no	no	NA	#N/A	#N/A	#N/A	#N/A	#N/A	#N/A	#N/A	#N/A	#N/A	#N/A	#N/A	#N/A
ESAD-UK::OCCAMS-QE-095	Whitelist	TRUE	ESAD-UK	NA	OCCAMS-QE-095	DO50364	eosophagus	mediumpurple	8e48aa43-6cd1-4aef-83ce-2451b1b86e8e	8e48aa43-6cd1-4aef-83ce-2451b1b86e8e	d019d7d9-481f-4fec-a10b-dc2978a1d710	d019d7d9-481f-4fec-a10b-dc2978a1d710	0.0394765	5.85857	1588.14	23.6983	13.8569	3.00721	1.30145	./.:2:0	./.:2:0	./.:222:33	./.:2:0	./.:3:1	./.:2:0	./.:2:0	NA	no	no	no	no	NA	#N/A	#N/A	#N/A	#N/A	#N/A	#N/A	#N/A	unaligned	unaligned	copy	unaligned	unaligned
ESAD-UK::OCCAMS-RS-006	Whitelist	FALSE	ESAD-UK	NA	OCCAMS-RS-006	DO50365	eosophagus	mediumpurple	7d2da7ba-f57c-4083-9572-6fa98008083b	7d2da7ba-f57c-4083-9572-6fa98008083b		0	NA	NA	NA	NA	NA	NA	NA	./.:2:1	./.:1:0	./.:2:1	./.:1:0	./.:2:1	./.:1:0	./.:1:0	NA	no	no	no	no	NA	#N/A	#N/A	#N/A	#N/A	#N/A	#N/A	#N/A	#N/A	#N/A	#N/A	#N/A	#N/A
ESAD-UK::OCCAMS-RS-007	Whitelist	FALSE	ESAD-UK	NA	OCCAMS-RS-007	DO50447	eosophagus	mediumpurple	42629ae0-9410-4fac-8df1-2c276467deb5	42629ae0-9410-4fac-8df1-2c276467deb5		0	NA	NA	NA	NA	NA	NA	NA	./.:2:1	./.:2:0	./.:2:0	./.:2:0	./.:6:2	./.:2:0	./.:2:0	NA	no	no	no	no	NA	#N/A	#N/A	#N/A	#N/A	#N/A	#N/A	#N/A	#N/A	#N/A	#N/A	#N/A	#N/A
ESAD-UK::OCCAMS-RS-008	Whitelist	FALSE	ESAD-UK	NA	OCCAMS-RS-008	DO50367	eosophagus	mediumpurple	a1e3dc5b-b81f-4890-870c-ed3b8ac36dec	a1e3dc5b-b81f-4890-870c-ed3b8ac36dec		0	NA	NA	NA	NA	NA	NA	NA	./.:3:1	./.:21:2	./.:4:2	./.:2:0	./.:3:1	./.:2:1	./.:2:1	NA	no	no	no	no	NA	#N/A	#N/A	#N/A	#N/A	#N/A	#N/A	#N/A	#N/A	#N/A	#N/A	#N/A	#N/A
ESAD-UK::OCCAMS-RS-010	Whitelist	FALSE	ESAD-UK	NA	OCCAMS-RS-010	DO50448	eosophagus	mediumpurple	9de495d1-55b2-4535-9b0a-a999df35977c	9de495d1-55b2-4535-9b0a-a999df35977c		0	NA	NA	NA	NA	NA	NA	NA	./.:2:1	./.:2:1	./.:1:0	./.:2:1	./.:2:1	./.:2:1	./.:2:1	NA	no	no	no	no	NA	#N/A	#N/A	#N/A	#N/A	#N/A	#N/A	#N/A	#N/A	#N/A	#N/A	#N/A	#N/A
ESAD-UK::OCCAMS-RS-014	Whitelist	FALSE	ESAD-UK	NA	OCCAMS-RS-014	DO50370	eosophagus	mediumpurple	c971ffa7-ce37-4138-b028-598a30478e25	c971ffa7-ce37-4138-b028-598a30478e25		0	NA	NA	NA	NA	NA	NA	NA	./.:2:1	./.:2:1	./.:2:1	./.:2:1	./.:2:1	./.:2:1	./.:2:1	NA	no	no	no	no	NA	#N/A	#N/A	#N/A	#N/A	#N/A	#N/A	#N/A	#N/A	#N/A	#N/A	#N/A	#N/A
ESAD-UK::OCCAMS-RS-022	Whitelist	FALSE	ESAD-UK	NA	OCCAMS-RS-022	DO50372	eosophagus	mediumpurple	3da169e8-844a-4eee-b794-a2eb81db779a	3da169e8-844a-4eee-b794-a2eb81db779a		0	NA	NA	NA	NA	NA	NA	NA	./.:2:1	./.:2:1	./.:2:1	./.:2:1	./.:3:1	./.:2:1	./.:2:1	NA	no	no	no	no	NA	#N/A	#N/A	#N/A	#N/A	#N/A	#N/A	#N/A	#N/A	#N/A	#N/A	#N/A	#N/A
ESAD-UK::OCCAMS-RS-024	Whitelist	FALSE	ESAD-UK	NA	OCCAMS-RS-024	DO50374	eosophagus	mediumpurple	3b590d75-ccfb-4da8-a2e9-10fb07e02cea	3b590d75-ccfb-4da8-a2e9-10fb07e02cea		0	NA	NA	NA	NA	NA	NA	NA	./.:3:0	./.:4:2	./.:4:1	./.:4:2	./.:3:1	./.:1:0	./.:1:0	NA	no	no	no	no	NA	#N/A	#N/A	#N/A	#N/A	#N/A	#N/A	#N/A	#N/A	#N/A	#N/A	#N/A	#N/A
ESAD-UK::OCCAMS-RS-027	Whitelist	FALSE	ESAD-UK	NA	OCCAMS-RS-027	DO50449	eosophagus	mediumpurple	5fd632ea-085e-4e9b-8dcc-ec94e492d3bf	5fd632ea-085e-4e9b-8dcc-ec94e492d3bf		0	NA	NA	NA	NA	NA	NA	NA	./.:2:0	./.:2:0	./.:2:0	./.:2:0	./.:3:0	./.:2:0	./.:2:0	NA	no	no	no	no	NA	#N/A	#N/A	#N/A	#N/A	#N/A	#N/A	#N/A	#N/A	#N/A	#N/A	#N/A	#N/A
ESAD-UK::OCCAMS-RS-028	Whitelist	FALSE	ESAD-UK	NA	OCCAMS-RS-028	DO50450	eosophagus	mediumpurple	60525b38-c34b-479b-86d3-013c7e567b8f	60525b38-c34b-479b-86d3-013c7e567b8f		0	NA	NA	NA	NA	NA	NA	NA	./.:5:2	./.:39:2	./.:3:1	./.:3:0	./.:5:2	./.:2:0	./.:2:0	NA	no	no	no	no	NA	#N/A	#N/A	#N/A	#N/A	#N/A	#N/A	#N/A	#N/A	#N/A	#N/A	#N/A	#N/A
ESAD-UK::OCCAMS-RS-029	Whitelist	FALSE	ESAD-UK	NA	OCCAMS-RS-029	DO50451	eosophagus	mediumpurple	d4cf11be-3bd7-403b-9722-91d8e8761e4d	d4cf11be-3bd7-403b-9722-91d8e8761e4d		0	NA	NA	NA	NA	NA	NA	NA	./.:3:1	./.:4:2	./.:4:2	./.:4:2	./.:4:2	./.:4:0	./.:4:0	NA	no	no	no	no	NA	#N/A	#N/A	#N/A	#N/A	#N/A	#N/A	#N/A	#N/A	#N/A	#N/A	#N/A	#N/A
ESAD-UK::OCCAMS-RS-031	Whitelist	FALSE	ESAD-UK	NA	OCCAMS-RS-031	DO50381	eosophagus	mediumpurple	7866dfb2-46b3-42b4-905b-12f80593d6bd	7866dfb2-46b3-42b4-905b-12f80593d6bd		0	NA	NA	NA	NA	NA	NA	NA	./.:2:1	./.:4:0	./.:4:1	./.:3:0	./.:6:3	./.:5:0	./.:5:0	NA	no	no	no	no	NA	#N/A	#N/A	#N/A	#N/A	#N/A	#N/A	#N/A	#N/A	#N/A	#N/A	#N/A	#N/A
ESAD-UK::OCCAMS-RS-032	Whitelist	TRUE	ESAD-UK	NA	OCCAMS-RS-032	DO50382	eosophagus	mediumpurple	ad4aa4dc-bea4-4f4a-8b1b-8f361112f84f	ad4aa4dc-bea4-4f4a-8b1b-8f361112f84f	f8327a33-3fb5-43b0-9005-c3e711601494	f8327a33-3fb5-43b0-9005-c3e711601494	0.241412	12.9475	22.6297	40.7644	50.0644	3.24045	2.24603	./.:2:1	./.:2:0	./.:2:1	./.:2:0	./.:3:1	./.:1:0	./.:1:0	NA	no	no	no	no	NA	#N/A	#N/A	#N/A	#N/A	#N/A	#N/A	#N/A	unaligned	unaligned	unaligned	unaligned	unaligned
ESAD-UK::OCCAMS-RS-035	Whitelist	FALSE	ESAD-UK	NA	OCCAMS-RS-035	DO50383	eosophagus	mediumpurple	b8f3137e-5e92-4a56-90d4-884a4ed2ef9c	b8f3137e-5e92-4a56-90d4-884a4ed2ef9c		0	NA	NA	NA	NA	NA	NA	NA	./.:2:0	./.:2:0	./.:2:0	./.:2:0	./.:5:2	./.:2:1	./.:2:1	NA	no	no	no	no	NA	#N/A	#N/A	#N/A	#N/A	#N/A	#N/A	#N/A	#N/A	#N/A	#N/A	#N/A	#N/A
ESAD-UK::OCCAMS-RS-036	Whitelist	FALSE	ESAD-UK	NA	OCCAMS-RS-036	DO50384	eosophagus	mediumpurple	da910f22-126e-41dc-be6b-47c8f69ad106	da910f22-126e-41dc-be6b-47c8f69ad106		0	NA	NA	NA	NA	NA	NA	NA	./.:4:1	./.:3:1	./.:2:0	./.:3:1	./.:6:1	./.:2:0	./.:2:0	NA	no	no	no	no	NA	#N/A	#N/A	#N/A	#N/A	#N/A	#N/A	#N/A	#N/A	#N/A	#N/A	#N/A	#N/A
ESAD-UK::OCCAMS-RS-047	Whitelist	FALSE	ESAD-UK	NA	OCCAMS-RS-047	DO50452	eosophagus	mediumpurple	a92023de-5c97-4bf2-aa3c-0e768d7c5ece	a92023de-5c97-4bf2-aa3c-0e768d7c5ece		0	NA	NA	NA	NA	NA	NA	NA	./.:2:1	./.:7:1	./.:4:1	./.:3:1	./.:2:1	./.:2:1	./.:2:1	NA	no	no	no	no	NA	#N/A	#N/A	#N/A	#N/A	#N/A	#N/A	#N/A	#N/A	#N/A	#N/A	#N/A	#N/A
ESAD-UK::OCCAMS-SH-003	Whitelist	FALSE	ESAD-UK	NA	OCCAMS-SH-003	DO50385	eosophagus	mediumpurple	7a4f6014-f7a2-459b-bc43-df164e73cbba	7a4f6014-f7a2-459b-bc43-df164e73cbba		0	NA	NA	NA	NA	NA	NA	NA	./.:4:1	./.:4:1	./.:3:1	./.:4:1	./.:8:4	./.:3:1	./.:3:1	NA	no	no	no	no	NA	#N/A	#N/A	#N/A	#N/A	#N/A	#N/A	#N/A	#N/A	#N/A	#N/A	#N/A	#N/A
ESAD-UK::OCCAMS-SH-020	Whitelist	FALSE	ESAD-UK	NA	OCCAMS-SH-020	DO50307	eosophagus	mediumpurple	96a2896c-1e32-4827-a526-6b7104832f9a	96a2896c-1e32-4827-a526-6b7104832f9a		0	NA	NA	NA	NA	NA	NA	NA	./.:2:1	./.:2:1	./.:7:2	./.:2:1	./.:3:1	./.:2:1	./.:2:1	NA	no	no	no	no	NA	#N/A	#N/A	#N/A	#N/A	#N/A	#N/A	#N/A	#N/A	#N/A	#N/A	#N/A	#N/A
ESAD-UK::OCCAMS-SH-024	Whitelist	FALSE	ESAD-UK	NA	OCCAMS-SH-024	DO50309	eosophagus	mediumpurple	09497b9b-6fca-48cb-af97-161a3e434a51	09497b9b-6fca-48cb-af97-161a3e434a51		0	NA	NA	NA	NA	NA	NA	NA	./.:2:0	./.:3:1	./.:6:1	./.:3:1	./.:4:2	./.:3:1	./.:3:1	NA	no	no	no	no	NA	#N/A	#N/A	#N/A	#N/A	#N/A	#N/A	#N/A	#N/A	#N/A	#N/A	#N/A	#N/A
ESAD-UK::OCCAMS-SH-038	Whitelist	FALSE	ESAD-UK	NA	OCCAMS-SH-038	DO50387	eosophagus	mediumpurple	a284fe9d-9afd-4472-8d70-243ca9be5c2c	a284fe9d-9afd-4472-8d70-243ca9be5c2c		0	NA	NA	NA	NA	NA	NA	NA	./.:1:0	./.:2:0	./.:3:1	./.:2:0	./.:2:1	./.:1:0	./.:1:0	NA	no	no	no	no	NA	#N/A	#N/A	#N/A	#N/A	#N/A	#N/A	#N/A	#N/A	#N/A	#N/A	#N/A	#N/A
ESAD-UK::OCCAMS-SH-051	Whitelist	FALSE	ESAD-UK	NA	OCCAMS-SH-051	DO50388	eosophagus	mediumpurple	eb1531b0-8af1-4b2b-9192-644cb47101fc	eb1531b0-8af1-4b2b-9192-644cb47101fc		0	NA	NA	NA	NA	NA	NA	NA	./.:3:1	./.:2:1	./.:4:1	./.:2:1	./.:2:1	./.:2:0	./.:2:0	NA	no	no	no	no	NA	#N/A	#N/A	#N/A	#N/A	#N/A	#N/A	#N/A	#N/A	#N/A	#N/A	#N/A	#N/A
ESAD-UK::OCCAMS-SH-071	Whitelist	FALSE	ESAD-UK	NA	OCCAMS-SH-071	DO50389	eosophagus	mediumpurple	f37de4fa-52f6-4fe4-a3fa-41803032c93f	f37de4fa-52f6-4fe4-a3fa-41803032c93f		0	NA	NA	NA	NA	NA	NA	NA	./.:5:1	./.:3:0	./.:4:1	./.:3:0	./.:7:3	./.:3:0	./.:3:0	NA	no	no	no	no	NA	#N/A	#N/A	#N/A	#N/A	#N/A	#N/A	#N/A	#N/A	#N/A	#N/A	#N/A	#N/A
ESAD-UK::OCCAMS-ST-020	Whitelist	TRUE	ESAD-UK	NA	OCCAMS-ST-020	DO50311	eosophagus	mediumpurple	b02b4bba-6e66-44fb-a48f-38c309aaaac5	b02b4bba-6e66-44fb-a48f-38c309aaaac5	77652635-dabc-4c06-92e6-b795b0b593ce	77652635-dabc-4c06-92e6-b795b0b593ce	0.139759	5.57925	23.0162	22.0382	17.7108	2.08184	1.88934	./.:1:0	./.:2:1	./.:2:1	./.:2:1	./.:2:1	./.:2:0	./.:2:0	NA	no	no	no	no	NA	#N/A	#N/A	#N/A	#N/A	#N/A	#N/A	#N/A	unaligned	unaligned	unaligned	unaligned	unaligned
ESAD-UK::OCCAMS-ST-023	Whitelist	FALSE	ESAD-UK	NA	OCCAMS-ST-023	DO50390	eosophagus	mediumpurple	23fa90d5-b273-4e2c-9c88-68aa57b60e97	23fa90d5-b273-4e2c-9c88-68aa57b60e97		0	NA	NA	NA	NA	NA	NA	NA	./.:2:1	./.:2:1	./.:2:1	./.:2:1	./.:2:1	./.:2:1	./.:2:1	NA	no	no	no	no	NA	#N/A	#N/A	#N/A	#N/A	#N/A	#N/A	#N/A	#N/A	#N/A	#N/A	#N/A	#N/A
ESAD-UK::OCCAMS-ST-029	Whitelist	FALSE	ESAD-UK	NA	OCCAMS-ST-029	DO50392	eosophagus	mediumpurple	3a551616-4840-4111-a8c5-b4aa773d82c2	3a551616-4840-4111-a8c5-b4aa773d82c2		0	NA	NA	NA	NA	NA	NA	NA	./.:3:1	./.:2:1	./.:3:1	./.:2:1	./.:6:1	./.:1:0	./.:1:0	NA	no	no	no	no	NA	#N/A	#N/A	#N/A	#N/A	#N/A	#N/A	#N/A	#N/A	#N/A	#N/A	#N/A	#N/A
ESAD-UK::OCCAMS-ST-030	Whitelist	TRUE	ESAD-UK	NA	OCCAMS-ST-030	DO50453	eosophagus	mediumpurple	ec474dfa-527c-44f3-9224-bf1c858cabfc	ec474dfa-527c-44f3-9224-bf1c858cabfc	37725090-996e-4ab2-bbf6-dc3d2970e387	37725090-996e-4ab2-bbf6-dc3d2970e387	0.160619	5.42554	34.4094	26.9139	27.5402	1.55649	1.6388	./.:2:0	./.:2:1	./.:3:1	./.:2:1	./.:2:1	./.:1:0	./.:1:0	NA	no	no	no	no	NA	#N/A	#N/A	#N/A	#N/A	#N/A	#N/A	#N/A	unaligned	unaligned	unaligned	unaligned	unaligned
ESAD-UK::OCCAMS-ST-033	Whitelist	FALSE	ESAD-UK	NA	OCCAMS-ST-033	DO50393	eosophagus	mediumpurple	b9bcba3a-c9be-4305-b5f4-c861282921e0	b9bcba3a-c9be-4305-b5f4-c861282921e0		0	NA	NA	NA	NA	NA	NA	NA	./.:2:1	./.:2:1	./.:2:0	./.:2:1	./.:3:0	./.:2:0	./.:2:0	NA	no	no	no	no	NA	#N/A	#N/A	#N/A	#N/A	#N/A	#N/A	#N/A	#N/A	#N/A	#N/A	#N/A	#N/A
ESAD-UK::OCCAMS-ST-035	Whitelist	FALSE	ESAD-UK	NA	OCCAMS-ST-035	DO50395	eosophagus	mediumpurple	3a18aa52-b6e2-4d03-ad05-ef99d653f0e0	3a18aa52-b6e2-4d03-ad05-ef99d653f0e0		0	NA	NA	NA	NA	NA	NA	NA	./.:2:1	./.:2:1	./.:2:1	./.:2:1	./.:2:1	./.:2:1	./.:2:1	NA	no	no	no	no	NA	#N/A	#N/A	#N/A	#N/A	#N/A	#N/A	#N/A	#N/A	#N/A	#N/A	#N/A	#N/A
ESAD-UK::OCCAMS-ST-036	Whitelist	FALSE	ESAD-UK	NA	OCCAMS-ST-036	DO50396	eosophagus	mediumpurple	9ba6be6d-2032-444b-ab3c-dbee8023759d	9ba6be6d-2032-444b-ab3c-dbee8023759d		0	NA	NA	NA	NA	NA	NA	NA	./.:2:1	./.:2:1	./.:2:1	./.:2:1	./.:2:1	./.:2:1	./.:2:1	NA	no	no	no	no	NA	#N/A	#N/A	#N/A	#N/A	#N/A	#N/A	#N/A	#N/A	#N/A	#N/A	#N/A	#N/A
ESAD-UK::OCCAMS-ST-037	Whitelist	FALSE	ESAD-UK	NA	OCCAMS-ST-037	DO50398	eosophagus	mediumpurple	7f94d650-41b9-4664-bcde-dc8533e4602d	7f94d650-41b9-4664-bcde-dc8533e4602d		0	NA	NA	NA	NA	NA	NA	NA	./.:10:0	./.:3:1	./.:2:1	./.:3:1	./.:35:1	./.:4:2	./.:4:2	NA	no	no	no	no	NA	#N/A	#N/A	#N/A	#N/A	#N/A	#N/A	#N/A	#N/A	#N/A	#N/A	#N/A	#N/A
ESAD-UK::OCCAMS-ST-041	Whitelist	FALSE	ESAD-UK	NA	OCCAMS-ST-041	DO50399	eosophagus	mediumpurple	de581588-be15-4bf4-95d1-aa5478b53ab6	de581588-be15-4bf4-95d1-aa5478b53ab6		0	NA	NA	NA	NA	NA	NA	NA	./.:2:0	./.:10:2	./.:10:2	./.:3:1	./.:2:1	./.:1:0	./.:1:0	NA	no	no	no	no	NA	#N/A	#N/A	#N/A	#N/A	#N/A	#N/A	#N/A	#N/A	#N/A	#N/A	#N/A	#N/A
ESAD-UK::OCCAMS-ST-043	Whitelist	FALSE	ESAD-UK	NA	OCCAMS-ST-043	DO50454	eosophagus	mediumpurple	dfde4013-9062-42f5-a42b-626ef8334a41	dfde4013-9062-42f5-a42b-626ef8334a41		0	NA	NA	NA	NA	NA	NA	NA	./.:2:0	./.:2:0	./.:2:0	./.:2:0	./.:3:1	./.:1:0	./.:1:0	NA	no	no	no	no	NA	#N/A	#N/A	#N/A	#N/A	#N/A	#N/A	#N/A	#N/A	#N/A	#N/A	#N/A	#N/A
ESAD-UK::OCCAMS-WG-001	Whitelist	FALSE	ESAD-UK	NA	OCCAMS-WG-001	DO50401	eosophagus	mediumpurple	cb381d49-4546-400c-af02-f877083caa0a	cb381d49-4546-400c-af02-f877083caa0a		0	NA	NA	NA	NA	NA	NA	NA	./.:2:1	./.:1:0	./.:3:1	./.:1:0	./.:2:1	./.:1:0	./.:1:0	NA	no	no	no	no	NA	#N/A	#N/A	#N/A	#N/A	#N/A	#N/A	#N/A	#N/A	#N/A	#N/A	#N/A	#N/A
ESAD-UK::OCCAMS-WG-002	Whitelist	FALSE	ESAD-UK	NA	OCCAMS-WG-002	DO50402	eosophagus	mediumpurple	33992441-4f34-42f2-ba87-6ddd227f2250	33992441-4f34-42f2-ba87-6ddd227f2250		0	NA	NA	NA	NA	NA	NA	NA	./.:3:1	./.:2:1	./.:2:1	./.:2:1	./.:3:1	./.:1:0	./.:1:0	NA	no	no	no	no	NA	#N/A	#N/A	#N/A	#N/A	#N/A	#N/A	#N/A	#N/A	#N/A	#N/A	#N/A	#N/A
ESAD-UK::OCCAMS-WG-005	Whitelist	FALSE	ESAD-UK	NA	OCCAMS-WG-005	DO50403	eosophagus	mediumpurple	926a04de-ef57-4271-91db-e90de8aa8a1a	926a04de-ef57-4271-91db-e90de8aa8a1a		0	NA	NA	NA	NA	NA	NA	NA	./.:1:0	./.:1:0	./.:2:1	./.:1:0	./.:3:1	./.:1:0	./.:1:0	NA	no	no	no	no	NA	#N/A	#N/A	#N/A	#N/A	#N/A	#N/A	#N/A	#N/A	#N/A	#N/A	#N/A	#N/A
ESAD-UK::OCCAMS-WG-006	Whitelist	FALSE	ESAD-UK	NA	OCCAMS-WG-006	DO50405	eosophagus	mediumpurple	25c99312-bf63-4654-a73a-03c3c1cd50b6	25c99312-bf63-4654-a73a-03c3c1cd50b6		0	NA	NA	NA	NA	NA	NA	NA	./.:3:1	./.:2:1	./.:2:1	./.:2:1	./.:2:1	./.:2:1	./.:2:1	NA	no	no	no	no	NA	#N/A	#N/A	#N/A	#N/A	#N/A	#N/A	#N/A	#N/A	#N/A	#N/A	#N/A	#N/A
ESAD-UK::OCCAMS-WG-008	Whitelist	TRUE	ESAD-UK	NA	OCCAMS-WG-008	DO50406	eosophagus	mediumpurple	c9f91ded-3b04-4cd1-8ea6-bbc635a8a4f0	c9f91ded-3b04-4cd1-8ea6-bbc635a8a4f0	919e5d6d-b958-407b-b2d4-0e3f6483cef7	919e5d6d-b958-407b-b2d4-0e3f6483cef7	0.0872202	8.01836	8.75528	32.9294	41.8366	2.72055	1.70302	./.:5:2	./.:6:3	./.:4:0	./.:6:3	./.:6:3	./.:2:0	./.:2:0	NA	no	no	no	no	NA	#N/A	#N/A	#N/A	#N/A	#N/A	#N/A	#N/A	copy	copy	unaligned	copy	TERT AMP
ESAD-UK::OCCAMS-WG-009	Whitelist	FALSE	ESAD-UK	NA	OCCAMS-WG-009	DO50407	eosophagus	mediumpurple	569393c8-e2fe-4580-a45b-81f1b1e01135	569393c8-e2fe-4580-a45b-81f1b1e01135		0	NA	NA	NA	NA	NA	NA	NA	./.:2:1	./.:4:2	./.:10:2	./.:2:0	./.:2:1	./.:3:1	./.:3:1	NA	no	no	no	no	NA	#N/A	#N/A	#N/A	#N/A	#N/A	#N/A	#N/A	#N/A	#N/A	#N/A	#N/A	#N/A
ESAD-UK::OCCAMS-WG-019	Whitelist	FALSE	ESAD-UK	NA	OCCAMS-WG-019	DO50408	eosophagus	mediumpurple	e91ab7da-79a6-4ea0-bc24-7aacb39f7614	e91ab7da-79a6-4ea0-bc24-7aacb39f7614		0	NA	NA	NA	NA	NA	NA	NA	./.:4:1	./.:5:2	./.:4:1	./.:5:2	./.:16:3	./.:2:0	./.:2:0	NA	no	no	no	no	NA	#N/A	#N/A	#N/A	#N/A	#N/A	#N/A	#N/A	#N/A	#N/A	#N/A	#N/A	#N/A
ESAD-UK::OCCAMS-ZZ-004	Whitelist	FALSE	ESAD-UK	NA	OCCAMS-ZZ-004	DO50409	eosophagus	mediumpurple	f2e639cc-c30c-459f-8afc-7ace7d0209c5	f2e639cc-c30c-459f-8afc-7ace7d0209c5		0	NA	NA	NA	NA	NA	NA	NA	./.:2:1	./.:2:1	./.:2:0	./.:2:1	./.:3:1	./.:2:1	./.:2:1	NA	no	no	no	no	NA	#N/A	#N/A	#N/A	#N/A	#N/A	#N/A	#N/A	#N/A	#N/A	#N/A	#N/A	#N/A
ESAD-UK::OCCAMS-ZZ-009	Whitelist	FALSE	ESAD-UK	NA	OCCAMS-ZZ-009	DO50410	eosophagus	mediumpurple	9c00828e-e9ae-4b9c-959e-34837ee2b230	9c00828e-e9ae-4b9c-959e-34837ee2b230		0	NA	NA	NA	NA	NA	NA	NA	./.:2:1	./.:21:1	./.:2:1	./.:1:0	./.:3:1	./.:2:1	./.:2:1	NA	no	no	no	no	NA	#N/A	#N/A	#N/A	#N/A	#N/A	#N/A	#N/A	#N/A	#N/A	#N/A	#N/A	#N/A
ESAD-UK::OCCAMS-ZZ-011	Whitelist	FALSE	ESAD-UK	NA	OCCAMS-ZZ-011	DO50411	eosophagus	mediumpurple	134c9a92-e91e-4347-a9c4-727279edebb1	134c9a92-e91e-4347-a9c4-727279edebb1		0	NA	NA	NA	NA	NA	NA	NA	./.:2:1	./.:2:1	./.:2:0	./.:2:1	./.:3:1	./.:2:1	./.:2:1	NA	no	no	no	no	NA	#N/A	#N/A	#N/A	#N/A	#N/A	#N/A	#N/A	#N/A	#N/A	#N/A	#N/A	#N/A
ESAD-UK::OCCAMS-ZZ-016	Whitelist	FALSE	ESAD-UK	NA	OCCAMS-ZZ-016	DO50316	eosophagus	mediumpurple	35dc84c1-476c-4d48-ae23-622bf6e043ac	35dc84c1-476c-4d48-ae23-622bf6e043ac		0	NA	NA	NA	NA	NA	NA	NA	./.:4:1	./.:3:1	./.:2:1	./.:2:1	./.:4:1	./.:2:1	./.:2:1	NA	no	no	no	no	NA	#N/A	#N/A	#N/A	#N/A	#N/A	#N/A	#N/A	#N/A	#N/A	#N/A	#N/A	#N/A
ESAD-UK::OCCAMS-ZZ-019	Whitelist	FALSE	ESAD-UK	NA	OCCAMS-ZZ-019	DO50412	eosophagus	mediumpurple	48a0da38-8147-40fe-b683-3f070413a792	48a0da38-8147-40fe-b683-3f070413a792		0	NA	NA	NA	NA	NA	NA	NA	./.:4:1	./.:2:0	./.:2:1	./.:2:0	./.:2:1	./.:1:0	./.:1:0	NA	no	no	no	no	NA	#N/A	#N/A	#N/A	#N/A	#N/A	#N/A	#N/A	#N/A	#N/A	#N/A	#N/A	#N/A
GACA-CN::CGP_donor_GC00001	Whitelist	FALSE	GACA-CN	NA	CGP_donor_GC00001	DO222275	stomach	mediumpurple	498ecf81-921d-4df9-a6a4-a625f484e823	498ecf81-921d-4df9-a6a4-a625f484e823		0	NA	NA	NA	NA	NA	NA	NA	./.:2:1	./.:2:1	./.:2:1	./.:2:1	./.:2:1	./.:2:1	./.:2:1	NA	no	no	no	no	NA	#N/A	#N/A	#N/A	#N/A	#N/A	#N/A	#N/A	#N/A	#N/A	#N/A	#N/A	#N/A
GACA-CN::CGP_donor_GC00002	Whitelist	FALSE	GACA-CN	NA	CGP_donor_GC00002	DO218068	stomach	mediumpurple	f50fb278-1f0f-406e-b341-eb3d1b97afe6	f50fb278-1f0f-406e-b341-eb3d1b97afe6		0	NA	NA	NA	NA	NA	NA	NA	./.:2:1	./.:3:0	./.:48:2	./.:3:0	./.:5:1	./.:5:2	./.:5:2	NA	no	no	no	no	NA	#N/A	#N/A	#N/A	#N/A	#N/A	#N/A	#N/A	#N/A	#N/A	#N/A	#N/A	#N/A
GACA-CN::CGP_donor_GC00003	Whitelist	FALSE	GACA-CN	NA	CGP_donor_GC00003	DO222286	stomach	mediumpurple	08d2a566-8407-4e9b-836c-bf5e1e9f85b2	08d2a566-8407-4e9b-836c-bf5e1e9f85b2		0	NA	NA	NA	NA	NA	NA	NA	./.:1:0	./.:2:1	./.:2:1	./.:2:1	./.:2:1	./.:2:1	./.:2:1	NA	no	no	no	no	NA	#N/A	#N/A	#N/A	#N/A	#N/A	#N/A	#N/A	#N/A	#N/A	#N/A	#N/A	#N/A
GACA-CN::CGP_donor_GC00004	Whitelist	FALSE	GACA-CN	NA	CGP_donor_GC00004	DO222292	stomach	mediumpurple	7e036d40-b669-4929-a1e2-c4736e01a473	7e036d40-b669-4929-a1e2-c4736e01a473		0	NA	NA	NA	NA	NA	NA	NA	./.:4:2	./.:2:1	./.:2:1	./.:2:1	./.:3:1	./.:2:1	./.:2:1	NA	no	no	no	no	NA	#N/A	#N/A	#N/A	#N/A	#N/A	#N/A	#N/A	#N/A	#N/A	#N/A	#N/A	#N/A
GACA-CN::CGP_donor_GC00005	Whitelist	FALSE	GACA-CN	NA	CGP_donor_GC00005	DO222299	stomach	mediumpurple	6dbac113-d4cf-4db5-97c9-50fa400bb47e	6dbac113-d4cf-4db5-97c9-50fa400bb47e		0	NA	NA	NA	NA	NA	NA	NA	./.:4:1	./.:4:2	./.:3:1	./.:4:2	./.:3:1	./.:2:1	./.:2:1	NA	no	no	no	no	NA	#N/A	#N/A	#N/A	#N/A	#N/A	#N/A	#N/A	#N/A	#N/A	#N/A	#N/A	#N/A
GACA-CN::CGP_donor_GC00007	Graylist	FALSE	GACA-CN	NA	CGP_donor_GC00007	DO218067	stomach	mediumpurple	606111e3-6b7d-42a6-b7d0-9d6c3e33acd6	606111e3-6b7d-42a6-b7d0-9d6c3e33acd6		0	NA	NA	NA	NA	NA	NA	NA	./.:2:1	./.:2:1	./.:2:1	./.:2:1	./.:2:1	./.:2:1	./.:2:1	NA	no	no	no	no	NA	#N/A	#N/A	#N/A	#N/A	#N/A	#N/A	#N/A	#N/A	#N/A	#N/A	#N/A	#N/A
GACA-CN::CGP_donor_GC00008	Whitelist	FALSE	GACA-CN	NA	CGP_donor_GC00008	DO224498	stomach	mediumpurple	7b482f46-adcc-48ae-a4d6-17f4edd998dc	7b482f46-adcc-48ae-a4d6-17f4edd998dc		0	NA	NA	NA	NA	NA	NA	NA	./.:2:1	./.:2:1	./.:2:1	./.:2:1	./.:4:2	./.:2:1	./.:2:1	NA	no	no	no	no	NA	#N/A	#N/A	#N/A	#N/A	#N/A	#N/A	#N/A	#N/A	#N/A	#N/A	#N/A	#N/A
GACA-CN::CGP_donor_GC00013	Whitelist	FALSE	GACA-CN	NA	CGP_donor_GC00013	DO222276	stomach	mediumpurple	37e5d47b-851b-47de-ba6a-fd2835644011	37e5d47b-851b-47de-ba6a-fd2835644011		0	NA	NA	NA	NA	NA	NA	NA	./.:2:1	./.:2:1	./.:2:1	./.:2:1	./.:3:1	./.:2:1	./.:2:1	NA	no	no	no	no	NA	#N/A	#N/A	#N/A	#N/A	#N/A	#N/A	#N/A	#N/A	#N/A	#N/A	#N/A	#N/A
GACA-CN::CGP_donor_GC00014	Whitelist	FALSE	GACA-CN	NA	CGP_donor_GC00014	DO218089	stomach	mediumpurple	eb18e71d-2a27-4eae-aa27-4b2c0716d2ba	eb18e71d-2a27-4eae-aa27-4b2c0716d2ba		0	NA	NA	NA	NA	NA	NA	NA	./.:2:1	./.:2:1	./.:2:1	./.:2:1	./.:2:1	./.:2:1	./.:2:1	NA	no	no	no	no	NA	#N/A	#N/A	#N/A	#N/A	#N/A	#N/A	#N/A	#N/A	#N/A	#N/A	#N/A	#N/A
GACA-CN::CGP_donor_GC00015	Whitelist	FALSE	GACA-CN	NA	CGP_donor_GC00015	DO218282	stomach	mediumpurple	4dc9b032-7f7b-486d-a12b-8461af89501d	4dc9b032-7f7b-486d-a12b-8461af89501d		0	NA	NA	NA	NA	NA	NA	NA	./.:2:0	./.:3:1	./.:2:1	./.:3:1	./.:4:2	./.:1:0	./.:1:0	NA	no	no	no	no	NA	#N/A	#N/A	#N/A	#N/A	#N/A	#N/A	#N/A	#N/A	#N/A	#N/A	#N/A	#N/A
GACA-CN::CGP_donor_GC00016	Whitelist	FALSE	GACA-CN	NA	CGP_donor_GC00016	DO218517	stomach	mediumpurple	55e520f4-0e4b-41a2-9951-c4e9f323100b	55e520f4-0e4b-41a2-9951-c4e9f323100b		0	NA	NA	NA	NA	NA	NA	NA	./.:2:1	./.:2:1	./.:2:1	./.:2:1	./.:2:1	./.:2:1	./.:2:1	NA	no	no	no	no	NA	#N/A	#N/A	#N/A	#N/A	#N/A	#N/A	#N/A	#N/A	#N/A	#N/A	#N/A	#N/A
GACA-CN::CGP_donor_GC00017	Whitelist	FALSE	GACA-CN	NA	CGP_donor_GC00017	DO218728	stomach	mediumpurple	30b9ab02-60f2-4974-85a9-874f247ae932	30b9ab02-60f2-4974-85a9-874f247ae932		0	NA	NA	NA	NA	NA	NA	NA	./.:6:3	./.:2:0	./.:5:2	./.:4:2	./.:6:3	./.:4:2	./.:4:2	NA	no	no	no	no	NA	#N/A	#N/A	#N/A	#N/A	#N/A	#N/A	#N/A	#N/A	#N/A	#N/A	#N/A	#N/A
GACA-CN::CGP_donor_GC00018	Whitelist	FALSE	GACA-CN	NA	CGP_donor_GC00018	DO217867	stomach	mediumpurple	0e54cea2-d568-4a33-b9db-b698844e6ad9	0e54cea2-d568-4a33-b9db-b698844e6ad9		0	NA	NA	NA	NA	NA	NA	NA	./.:2:0	./.:2:1	./.:2:1	./.:2:1	./.:2:1	./.:1:0	./.:1:0	NA	no	no	no	no	NA	#N/A	#N/A	#N/A	#N/A	#N/A	#N/A	#N/A	#N/A	#N/A	#N/A	#N/A	#N/A
GACA-CN::CGP_donor_GC00019	Whitelist	FALSE	GACA-CN	NA	CGP_donor_GC00019	DO218088	stomach	mediumpurple	34a445c2-1eb4-4a9f-8838-cddc2f82aae4	34a445c2-1eb4-4a9f-8838-cddc2f82aae4		0	NA	NA	NA	NA	NA	NA	NA	./.:2:1	./.:2:1	./.:2:1	./.:2:1	./.:4:2	./.:1:0	./.:1:0	NA	no	no	no	no	NA	#N/A	#N/A	#N/A	#N/A	#N/A	#N/A	#N/A	#N/A	#N/A	#N/A	#N/A	#N/A
GACA-CN::CGP_donor_GC00020	Whitelist	FALSE	GACA-CN	NA	CGP_donor_GC00020	DO217814	stomach	mediumpurple	8867bdef-3a8d-433e-b10f-d752e2cbb022	8867bdef-3a8d-433e-b10f-d752e2cbb022		0	NA	NA	NA	NA	NA	NA	NA	./.:6:2	./.:4:2	./.:3:0	./.:3:1	./.:14:0	./.:2:0	./.:2:0	NA	no	no	no	no	NA	#N/A	#N/A	#N/A	#N/A	#N/A	#N/A	#N/A	#N/A	#N/A	#N/A	#N/A	#N/A
GACA-CN::CGP_donor_GC00021	Whitelist	FALSE	GACA-CN	NA	CGP_donor_GC00021	DO218019	stomach	mediumpurple	63f5bb12-1b20-49d4-9e98-570e368f947d	63f5bb12-1b20-49d4-9e98-570e368f947d		0	NA	NA	NA	NA	NA	NA	NA	./.:2:1	./.:2:1	./.:2:1	./.:2:1	./.:2:1	./.:2:1	./.:2:1	NA	no	no	no	no	NA	#N/A	#N/A	#N/A	#N/A	#N/A	#N/A	#N/A	#N/A	#N/A	#N/A	#N/A	#N/A
GACA-CN::CGP_donor_GC00022	Whitelist	FALSE	GACA-CN	NA	CGP_donor_GC00022	DO222285	stomach	mediumpurple	eda1d8d9-e8f5-46f2-bb16-15d0b10c2cf9	eda1d8d9-e8f5-46f2-bb16-15d0b10c2cf9		0	NA	NA	NA	NA	NA	NA	NA	./.:3:1	./.:2:0	./.:2:1	./.:1:0	./.:2:0	./.:1:0	./.:1:0	NA	no	no	no	no	NA	#N/A	#N/A	#N/A	#N/A	#N/A	#N/A	#N/A	#N/A	#N/A	#N/A	#N/A	#N/A
GACA-CN::CGP_donor_GC00027	Whitelist	FALSE	GACA-CN	NA	CGP_donor_GC00027	DO218230	stomach	mediumpurple	81c7a8c1-8a6a-4e78-a72c-f7c021c67ff7	81c7a8c1-8a6a-4e78-a72c-f7c021c67ff7		0	NA	NA	NA	NA	NA	NA	NA	./.:2:1	./.:2:1	./.:2:1	./.:2:1	./.:2:1	./.:2:1	./.:2:1	NA	no	no	no	no	NA	#N/A	#N/A	#N/A	#N/A	#N/A	#N/A	#N/A	#N/A	#N/A	#N/A	#N/A	#N/A
GACA-CN::CGP_donor_GC00028	Whitelist	FALSE	GACA-CN	NA	CGP_donor_GC00028	DO218442	stomach	mediumpurple	1b8fe07d-859c-4d91-ade1-6b2bcb5774ce	1b8fe07d-859c-4d91-ade1-6b2bcb5774ce		0	NA	NA	NA	NA	NA	NA	NA	./.:2:1	./.:2:1	./.:2:1	./.:2:1	./.:3:1	./.:2:1	./.:2:1	NA	no	no	no	no	NA	#N/A	#N/A	#N/A	#N/A	#N/A	#N/A	#N/A	#N/A	#N/A	#N/A	#N/A	#N/A
GACA-CN::CGP_donor_GC00029	Whitelist	FALSE	GACA-CN	NA	CGP_donor_GC00029	DO218673	stomach	mediumpurple	65be412d-46c3-4cbf-9b46-b35351e53065	65be412d-46c3-4cbf-9b46-b35351e53065		0	NA	NA	NA	NA	NA	NA	NA	./.:2:0	./.:2:0	./.:3:0	./.:2:0	./.:5:1	./.:2:1	./.:2:1	NA	no	no	no	no	NA	#N/A	#N/A	#N/A	#N/A	#N/A	#N/A	#N/A	#N/A	#N/A	#N/A	#N/A	#N/A
GACA-CN::CGP_donor_GC00030	Graylist	FALSE	GACA-CN	NA	CGP_donor_GC00030	DO218484	stomach	mediumpurple	dbd834cb-b14f-4380-9741-f96551268447	dbd834cb-b14f-4380-9741-f96551268447		0	NA	NA	NA	NA	NA	NA	NA	./.:2:1	./.:2:1	./.:2:1	./.:2:1	./.:2:1	./.:2:1	./.:2:1	NA	no	no	no	no	NA	#N/A	#N/A	#N/A	#N/A	#N/A	#N/A	#N/A	#N/A	#N/A	#N/A	#N/A	#N/A
GACA-CN::CGP_donor_GC00031	Graylist	FALSE	GACA-CN	NA	CGP_donor_GC00031	DO218693	stomach	mediumpurple	dc107863-2c7d-4b19-8afb-666c7798f0da	dc107863-2c7d-4b19-8afb-666c7798f0da		0	NA	NA	NA	NA	NA	NA	NA	./.:2:1	./.:2:1	./.:2:1	./.:2:1	./.:5:0	./.:4:1	./.:4:1	NA	no	no	no	no	NA	#N/A	#N/A	#N/A	#N/A	#N/A	#N/A	#N/A	#N/A	#N/A	#N/A	#N/A	#N/A
GACA-CN::CGP_donor_GC00032	Whitelist	FALSE	GACA-CN	NA	CGP_donor_GC00032	DO217817	stomach	mediumpurple	a46f1e20-9e97-4dcc-a5ed-532aad9f3236	a46f1e20-9e97-4dcc-a5ed-532aad9f3236		0	NA	NA	NA	NA	NA	NA	NA	./.:2:1	./.:2:1	./.:2:1	./.:2:1	./.:2:1	./.:2:1	./.:2:1	NA	no	no	no	no	NA	#N/A	#N/A	#N/A	#N/A	#N/A	#N/A	#N/A	#N/A	#N/A	#N/A	#N/A	#N/A
GACA-CN::CGP_donor_GC00033	Whitelist	FALSE	GACA-CN	NA	CGP_donor_GC00033	DO218030	stomach	mediumpurple	bc0dee07-de20-44d6-be65-05af7e63ac96	bc0dee07-de20-44d6-be65-05af7e63ac96		0	NA	NA	NA	NA	NA	NA	NA	./.:1:0	./.:2:1	./.:2:0	./.:2:1	./.:5:1	./.:1:0	./.:1:0	NA	no	no	no	no	NA	#N/A	#N/A	#N/A	#N/A	#N/A	#N/A	#N/A	#N/A	#N/A	#N/A	#N/A	#N/A
GACA-CN::CGP_donor_GC00035	Whitelist	FALSE	GACA-CN	NA	CGP_donor_GC00035	DO218487	stomach	mediumpurple	c4e048de-1d43-4fbd-8289-9279b16c8a3a	c4e048de-1d43-4fbd-8289-9279b16c8a3a		0	NA	NA	NA	NA	NA	NA	NA	./.:2:1	./.:2:1	./.:2:1	./.:2:1	./.:2:1	./.:2:1	./.:2:1	NA	no	no	no	no	NA	#N/A	#N/A	#N/A	#N/A	#N/A	#N/A	#N/A	#N/A	#N/A	#N/A	#N/A	#N/A
GACA-CN::CGP_donor_GC00037	Whitelist	FALSE	GACA-CN	NA	CGP_donor_GC00037	DO217818	stomach	mediumpurple	d7f8e1f3-a9a7-4929-92df-1283bac815d2	d7f8e1f3-a9a7-4929-92df-1283bac815d2		0	NA	NA	NA	NA	NA	NA	NA	./.:2:1	./.:2:1	./.:2:1	./.:2:1	./.:2:1	./.:1:0	./.:1:0	NA	no	5:1319082_G[5:23758922[	no	no	NA	#N/A	#N/A	#N/A	#N/A	#N/A	#N/A	#N/A	#N/A	#N/A	#N/A	#N/A	#N/A
GACA-CN::CGP_donor_GC00038	Graylist	FALSE	GACA-CN	NA	CGP_donor_GC00038	DO218031	stomach	mediumpurple	c73f3f82-3091-46dd-b667-e96a1d8c501c	c73f3f82-3091-46dd-b667-e96a1d8c501c		0	NA	NA	NA	NA	NA	NA	NA	./.:2:1	./.:2:1	./.:2:1	./.:2:1	./.:2:1	./.:2:1	./.:2:1	NA	no	no	no	no	NA	#N/A	#N/A	#N/A	#N/A	#N/A	#N/A	#N/A	#N/A	#N/A	#N/A	#N/A	#N/A
GACA-CN::CGP_donor_GC00039	Graylist	FALSE	GACA-CN	NA	CGP_donor_GC00039	DO218243	stomach	mediumpurple	dd9d2e9e-02dc-40fc-842b-c5b9707fca56	dd9d2e9e-02dc-40fc-842b-c5b9707fca56		0	NA	NA	NA	NA	NA	NA	NA	./.:4:2	./.:4:2	./.:6:3	./.:4:2	./.:6:3	./.:4:2	./.:4:2	NA	no	no	no	no	NA	#N/A	#N/A	#N/A	#N/A	#N/A	#N/A	#N/A	#N/A	#N/A	#N/A	#N/A	#N/A
GACA-CN::CGP_donor_GC00046	Whitelist	FALSE	GACA-CN	NA	CGP_donor_GC00046	DO222288	stomach	mediumpurple	d91e1a92-837d-44d6-92d8-419f435effe0	d91e1a92-837d-44d6-92d8-419f435effe0		0	NA	NA	NA	NA	NA	NA	NA	./.:2:1	./.:2:1	./.:2:1	./.:2:1	./.:2:1	./.:2:1	./.:2:1	NA	no	no	no	no	NA	#N/A	#N/A	#N/A	#N/A	#N/A	#N/A	#N/A	#N/A	#N/A	#N/A	#N/A	#N/A
GACA-CN::CGP_donor_GC00047	Whitelist	FALSE	GACA-CN	NA	CGP_donor_GC00047	DO218443	stomach	mediumpurple	b49d5310-3cc5-4386-9444-cf0d61b52376	b49d5310-3cc5-4386-9444-cf0d61b52376		0	NA	NA	NA	NA	NA	NA	NA	./.:2:1	./.:2:0	./.:2:1	./.:2:0	./.:3:1	./.:3:1	./.:3:1	NA	no	no	no	no	NA	#N/A	#N/A	#N/A	#N/A	#N/A	#N/A	#N/A	#N/A	#N/A	#N/A	#N/A	#N/A
GACA-CN::CGP_donor_GC00048	Whitelist	FALSE	GACA-CN	NA	CGP_donor_GC00048	DO218769	stomach	mediumpurple	5dc6f055-c4f6-49a1-a68c-94cf87cbd363	5dc6f055-c4f6-49a1-a68c-94cf87cbd363		0	NA	NA	NA	NA	NA	NA	NA	./.:4:2	./.:4:2	./.:4:2	./.:4:2	./.:6:3	./.:4:2	./.:4:2	NA	no	no	no	no	NA	#N/A	#N/A	#N/A	#N/A	#N/A	#N/A	#N/A	#N/A	#N/A	#N/A	#N/A	#N/A
GACA-CN::CGP_donor_GC00049	Whitelist	FALSE	GACA-CN	NA	CGP_donor_GC00049	DO217896	stomach	mediumpurple	68509ede-3dcf-4a6e-9af0-4a9bb4dfa567	68509ede-3dcf-4a6e-9af0-4a9bb4dfa567		0	NA	NA	NA	NA	NA	NA	NA	./.:2:1	./.:2:1	./.:4:2	./.:2:1	./.:2:1	./.:1:0	./.:1:0	NA	no	no	no	no	NA	#N/A	#N/A	#N/A	#N/A	#N/A	#N/A	#N/A	#N/A	#N/A	#N/A	#N/A	#N/A
GACA-CN::CGP_donor_GC00050	Whitelist	FALSE	GACA-CN	NA	CGP_donor_GC00050	DO218774	stomach	mediumpurple	bd2f8133-3e71-4c5e-998f-0c1a9fdfb75f	bd2f8133-3e71-4c5e-998f-0c1a9fdfb75f		0	NA	NA	NA	NA	NA	NA	NA	./.:2:1	./.:2:1	./.:2:1	./.:2:1	./.:2:1	./.:2:1	./.:2:1	NA	no	no	no	no	NA	#N/A	#N/A	#N/A	#N/A	#N/A	#N/A	#N/A	#N/A	#N/A	#N/A	#N/A	#N/A
GACA-CN::CGP_donor_GC00051	Whitelist	FALSE	GACA-CN	NA	CGP_donor_GC00051	DO217822	stomach	mediumpurple	7eb0f792-858f-45d1-a908-125b02ea1506	7eb0f792-858f-45d1-a908-125b02ea1506		0	NA	NA	NA	NA	NA	NA	NA	./.:6:3	./.:2:0	./.:3:1	./.:2:0	./.:4:1	./.:3:1	./.:3:1	NA	no	no	no	no	NA	#N/A	#N/A	#N/A	#N/A	#N/A	#N/A	#N/A	#N/A	#N/A	#N/A	#N/A	#N/A
GACA-CN::CGP_donor_GC00052	Whitelist	FALSE	GACA-CN	NA	CGP_donor_GC00052	DO218136	stomach	mediumpurple	25f07374-313a-4100-9a60-3d21d2988fca	25f07374-313a-4100-9a60-3d21d2988fca		0	NA	NA	NA	NA	NA	NA	NA	./.:3:1	./.:4:0	./.:5:2	./.:4:0	./.:5:1	./.:2:1	./.:2:1	NA	no	no	no	no	NA	#N/A	#N/A	#N/A	#N/A	#N/A	#N/A	#N/A	#N/A	#N/A	#N/A	#N/A	#N/A
GACA-CN::CGP_donor_GC00053	Whitelist	FALSE	GACA-CN	NA	CGP_donor_GC00053	DO218223	stomach	mediumpurple	1d2d355a-8409-4c8a-9f07-ac62885e228d	1d2d355a-8409-4c8a-9f07-ac62885e228d		0	NA	NA	NA	NA	NA	NA	NA	./.:7:2	./.:6:3	./.:4:2	./.:6:3	./.:4:0	./.:3:0	./.:3:0	NA	no	no	5:1366447_A]17:45762673]	no	NA	#N/A	#N/A	#N/A	#N/A	#N/A	#N/A	#N/A	#N/A	#N/A	#N/A	#N/A	#N/A
GACA-CN::CGP_donor_GC00054	Whitelist	FALSE	GACA-CN	NA	CGP_donor_GC00054	DO218547	stomach	mediumpurple	1a391468-fbf3-451a-b88e-a257a26d047f	1a391468-fbf3-451a-b88e-a257a26d047f		0	NA	NA	NA	NA	NA	NA	NA	./.:5:2	./.:3:1	./.:294:49	./.:5:2	./.:10:2	./.:4:2	./.:4:2	NA	no	no	no	no	NA	#N/A	#N/A	#N/A	#N/A	#N/A	#N/A	#N/A	#N/A	#N/A	#N/A	#N/A	#N/A
GBM-US::0078b0c4-68a9-483b-9aab-61156d263213	Whitelist	TRUE	GBM-US	TCGA-14-1034	0078b0c4-68a9-483b-9aab-61156d263213	DO11148	cns	gray	7cae6c0b-36fe-411b-bbba-093a4c846d84	7cae6c0b-36fe-411b-bbba-093a4c846d84	28239a0e-9990-49ef-a159-ba63fb078c77	28239a0e-9990-49ef-a159-ba63fb078c77	0.0298059	6.90238	14.4009	30.3528	13.593	6.074	19.9989	./.:2:1	./.:1:0	./.:2:1	./.:1:0	./.:1:0	./.:3:1	./.:3:1	NA	no	no	no	no	0.295004	1295228	#N/A	#N/A	#N/A	1295228	1295228	PM mut	unaligned	unaligned	unaligned	unaligned	TERT PM mut 228
GBM-US::01a92062-967a-4900-8dc7-a5ecd3b3f8e2	Whitelist	TRUE	GBM-US	TCGA-06-0171	01a92062-967a-4900-8dc7-a5ecd3b3f8e2	DO11382	cns	gray	39520be3-a2af-4189-acf4-9d239363333a	39520be3-a2af-4189-acf4-9d239363333a	01b7a29e-0d3a-4a18-8cb6-f8a329f9d6e6	01b7a29e-0d3a-4a18-8cb6-f8a329f9d6e6	0.0261116	22.786	5.6513	14.1913	19.5519	2.88269	6.67846	./.:1:0	./.:2:1	./.:2:1	./.:2:1	./.:2:1	./.:1:0	./.:1:0	NA	no	no	no	no	0.396888	#N/A	#N/A	#N/A	#N/A	1295228	1295228	PM mut	unaligned	unaligned	unaligned	unaligned	TERT PM mut 228
GBM-US::054f472f-98cb-4559-b2e2-b5f800fc8eef	Whitelist	FALSE	GBM-US	TCGA-06-0221	054f472f-98cb-4559-b2e2-b5f800fc8eef	DO13971	cns	gray	b2d17671-d2e1-4c97-8b01-a976d5abe1d6	b2d17671-d2e1-4c97-8b01-a976d5abe1d6		0	NA	NA	NA	NA	NA	NA	NA	./.:2:1	./.:2:1	./.:2:1	./.:2:1	./.:2:1	./.:1:0	./.:1:0	NA	no	no	no	no	0.301026	#N/A	#N/A	#N/A	#N/A	#N/A	#N/A	unaligned	#N/A	#N/A	#N/A	#N/A	#N/A
GBM-US::0798dbe2-1914-427c-a2fe-2a865d0d6eda	Whitelist	FALSE	GBM-US	TCGA-14-1459	0798dbe2-1914-427c-a2fe-2a865d0d6eda	DO11441	cns	gray	1e27cc8a-5394-4958-9af6-5ece1fe24516	1e27cc8a-5394-4958-9af6-5ece1fe24516		0	NA	NA	NA	NA	NA	NA	NA	./.:2:1	./.:2:1	./.:2:1	./.:2:1	./.:2:1	./.:2:1	./.:2:1	NA	no	no	no	no	0.103317	#N/A	#N/A	#N/A	#N/A	#N/A	#N/A	unaligned	#N/A	#N/A	#N/A	#N/A	#N/A
GBM-US::12824b2b-9c0a-4dcf-8941-34593a4e93da	Whitelist	FALSE	GBM-US	TCGA-14-0786	12824b2b-9c0a-4dcf-8941-34593a4e93da	DO10900	cns	gray	96ef40c3-8d4c-4fe1-a33a-99f5b205a0bb	96ef40c3-8d4c-4fe1-a33a-99f5b205a0bb		0	NA	NA	NA	NA	NA	NA	NA	./.:2:1	./.:2:1	./.:2:0	./.:2:1	./.:2:1	./.:1:0	./.:1:0	NA	no	no	no	no	0.418901	#N/A	#N/A	#N/A	#N/A	#N/A	#N/A	unaligned	#N/A	#N/A	#N/A	#N/A	#N/A
GBM-US::17dffffc-65d6-4209-9075-18a441001f0f	Whitelist	FALSE	GBM-US	TCGA-26-1438	17dffffc-65d6-4209-9075-18a441001f0f	DO10970	cns	gray	a6957d15-453c-4f3b-ab8c-c38054dfe548	a6957d15-453c-4f3b-ab8c-c38054dfe548		0	NA	NA	NA	NA	NA	NA	NA	./.:2:1	./.:80:1	./.:2:1	./.:35:2	./.:2:1	./.:2:1	./.:2:1	NA	no	no	no	no	0.158729	#N/A	#N/A	#N/A	#N/A	#N/A	#N/A	unaligned	#N/A	#N/A	#N/A	#N/A	#N/A
GBM-US::2c5fa2d4-8e35-42e4-8bca-9fb3371a19c8	Whitelist	TRUE	GBM-US	TCGA-26-5132	2c5fa2d4-8e35-42e4-8bca-9fb3371a19c8	DO13474	cns	gray	d1132127-1250-43af-9c16-425798a3d1a7	d1132127-1250-43af-9c16-425798a3d1a7	31398055-e000-4ca1-a37d-aac2df5920b4	31398055-e000-4ca1-a37d-aac2df5920b4	0.265522	749.709	10.3571	20.9285	12.344	2.35804	4.10686	./.:2:1	./.:198:2	./.:2:1	./.:1:0	./.:2:1	./.:2:1	./.:2:1	NA	no	no	no	no	0.134449	1295250	1295250	#N/A	#N/A	1295250	1295250	PM mut	unaligned	copy	unaligned	unaligned	TERT PM mut 250
GBM-US::2f4a127f-101a-4192-b3e8-f9be2c8648bc	Whitelist	TRUE	GBM-US	TCGA-19-2624	2f4a127f-101a-4192-b3e8-f9be2c8648bc	DO14049	cns	gray	a8f86b64-914c-4d89-897b-33bcdd1759f7	a8f86b64-914c-4d89-897b-33bcdd1759f7	d5a281fd-c004-477f-af62-c55fe20f1dee	d5a281fd-c004-477f-af62-c55fe20f1dee	0.28792	785.405	2.52182	738.603	10.9151	1.35609	1.31724	./.:2:1	./.:141:1	./.:2:1	./.:70:1	./.:2:1	./.:2:1	./.:2:1	NA	no	no	no	no	0.250326	1295250	1295250	#N/A	#N/A	1295250	1295250	PM mut	unaligned	copy	unaligned	copy	TERT PM mut 250
GBM-US::309005a2-93a8-4566-b8d3-6b9310144266	Whitelist	TRUE	GBM-US	TCGA-19-1389	309005a2-93a8-4566-b8d3-6b9310144266	DO12382	cns	gray	82d7fa2d-19cd-41b7-8ed1-ea9fb9a544c6	82d7fa2d-19cd-41b7-8ed1-ea9fb9a544c6	d722657b-e5b6-4476-94e9-1135ce8aecad	d722657b-e5b6-4476-94e9-1135ce8aecad	0.0916815	87.9194	9.1743	19.5726	38.0834	5.00445	7.48708	./.:2:1	./.:2:1	./.:2:1	./.:2:1	./.:2:1	./.:1:0	./.:1:0	NA	no	no	no	no	0.0484929	#N/A	#N/A	#N/A	#N/A	1295228	1295228	PM mut	unaligned	unaligned	unaligned	unaligned	TERT PM mut 228
GBM-US::3258cb3b-f63b-463c-b2e4-d638149157c5	Whitelist	FALSE	GBM-US	TCGA-06-0145	3258cb3b-f63b-463c-b2e4-d638149157c5	DO13192	cns	gray	ece0f3a4-a204-4c52-bb1f-88d44a875b2e	ece0f3a4-a204-4c52-bb1f-88d44a875b2e		0	NA	NA	NA	NA	NA	NA	NA	./.:2:1	./.:2:1	./.:2:1	./.:16:1	./.:2:1	./.:1:0	./.:1:0	NA	no	no	no	no	0.777111	#N/A	#N/A	#N/A	#N/A	#N/A	#N/A	unaligned	#N/A	#N/A	#N/A	#N/A	#N/A
GBM-US::352768f9-3ce1-419c-beef-6515c78f5d7a	Whitelist	TRUE	GBM-US	TCGA-19-2620	352768f9-3ce1-419c-beef-6515c78f5d7a	DO12952	cns	gray	6de41ac1-229b-40b9-a494-5588c284351d	6de41ac1-229b-40b9-a494-5588c284351d	497fcc98-1eeb-4696-88eb-22fc99627695	497fcc98-1eeb-4696-88eb-22fc99627695	0.132024	10.0391	9.86655	20.2732	8.32957	2.70364	2.17888	./.:2:1	./.:2:1	./.:2:1	./.:2:1	./.:2:0	./.:1:0	./.:1:0	NA	no	no	no	no	0.487631	1295228	1295228	#N/A	#N/A	1295228	1295228	PM mut	unaligned	unaligned	unaligned	unaligned	TERT PM mut 228
GBM-US::386b629e-fab1-4033-b088-45d6eeb4a13e	Whitelist	TRUE	GBM-US	TCGA-06-0745	386b629e-fab1-4033-b088-45d6eeb4a13e	DO12034	cns	gray	41d50a3c-49fc-4d8a-9c25-bbbcd3a5da6f	41d50a3c-49fc-4d8a-9c25-bbbcd3a5da6f	616011aa-5aad-4078-85a6-e61f98d83363	616011aa-5aad-4078-85a6-e61f98d83363	0.197813	9.7927	3.17757	49.4851	10.1181	1.25932	1.57431	./.:2:1	./.:2:1	./.:2:1	./.:2:1	./.:2:1	./.:1:0	./.:1:0	NA	no	no	no	no	NA	1295250	1295250	#N/A	#N/A	1295250	1295250	#N/A	unaligned	unaligned	unaligned	unaligned	TERT PM mut 250
GBM-US::3f960d3b-a58c-43d0-a8a4-f3555b399c9d	Whitelist	TRUE	GBM-US	TCGA-06-5411	3f960d3b-a58c-43d0-a8a4-f3555b399c9d	DO12484	cns	gray	2fdab641-d73b-4f9a-aa4c-c1944f131a69	2fdab641-d73b-4f9a-aa4c-c1944f131a69	98937e70-6d2c-4057-b5ef-e01d0006486f	98937e70-6d2c-4057-b5ef-e01d0006486f	0.104451	9.30763	1.83105	30.7459	6.81814	1.95275	2.0009	./.:2:1	./.:2:1	./.:2:1	./.:2:1	./.:2:1	./.:2:0	./.:2:0	NA	no	no	no	no	0.331955	#N/A	#N/A	#N/A	#N/A	1295228	1295228	PM mut	unaligned	unaligned	unaligned	unaligned	TERT PM mut 228
GBM-US::521ea765-1bd1-423d-a75d-091243df37a9	Whitelist	TRUE	GBM-US	TCGA-02-2485	521ea765-1bd1-423d-a75d-091243df37a9	DO12742	cns	gray	0332b017-17d5-4083-8fc4-9d6f8fdbbbde	0332b017-17d5-4083-8fc4-9d6f8fdbbbde	102a0737-7d27-46b8-a433-4f1bb5300858	102a0737-7d27-46b8-a433-4f1bb5300858	0.746488	5.67746	3.1948	420.084	21.966	2.32659	4.10005	./.:4:2	./.:4:2	./.:4:2	./.:41:2	./.:4:2	./.:4:2	./.:4:2	NA	no	no	no	no	0.463583	#N/A	#N/A	#N/A	#N/A	1295228	1295228	PM mut	unaligned	unaligned	unaligned	copy	TERT PM mut 228
GBM-US::5613f5f6-086d-470b-8f77-6dcb7f8625b7	Whitelist	TRUE	GBM-US	TCGA-06-0744	5613f5f6-086d-470b-8f77-6dcb7f8625b7	DO11860	cns	gray	914421d2-898e-433e-bb66-b1710eaae2c7	914421d2-898e-433e-bb66-b1710eaae2c7	d29e5a15-6ad2-41f9-b4e8-5c4b0f3fda9e	d29e5a15-6ad2-41f9-b4e8-5c4b0f3fda9e	0.906038	7.1734	5.06697	57.5486	20.5625	1.36051	1.79377	./.:2:1	./.:2:1	./.:2:1	./.:2:1	./.:2:1	./.:1:0	./.:1:0	NA	no	no	no	no	NA	1295228	1295228	#N/A	#N/A	1295228	1295228	#N/A	unaligned	unaligned	unaligned	unaligned	TERT PM mut 228
GBM-US::5c984433-33cf-42fc-b3ba-511efcdcab19	Whitelist	TRUE	GBM-US	TCGA-06-0211	5c984433-33cf-42fc-b3ba-511efcdcab19	DO11794	cns	gray	3914c02e-44ad-4c96-8464-61aa95b42c49	3914c02e-44ad-4c96-8464-61aa95b42c49	6b59b1e5-4593-49f9-add7-b41e719d7af6	6b59b1e5-4593-49f9-add7-b41e719d7af6	0.425855	7.31753	8.6323	35.0363	18.8815	2.11896	2.30156	./.:2:1	./.:2:1	./.:2:1	./.:2:1	./.:2:1	./.:1:0	./.:1:0	NA	no	no	no	no	0.253133	#N/A	#N/A	#N/A	#N/A	1295228	1295228	PM mut	unaligned	unaligned	unaligned	unaligned	TERT PM mut 228
GBM-US::69d56f2d-6924-409b-9d1e-c8d69b400270	Graylist	TRUE	GBM-US	TCGA-26-5135	69d56f2d-6924-409b-9d1e-c8d69b400270	DO11447	cns	gray	2ce48f01-2f61-49d9-a56a-7438bf4a37d7	2ce48f01-2f61-49d9-a56a-7438bf4a37d7	cea49633-24f0-48c4-b2d0-fed47d5364e6	cea49633-24f0-48c4-b2d0-fed47d5364e6	0.233675	182.357	3.12444	633.411	15.014	2.0196	1.44609	./.:2:1	./.:2:1	./.:2:1	./.:52:7	./.:2:1	./.:2:1	./.:2:1	NA	no	no	no	no	0.444513	1295250	1295250	#N/A	#N/A	1295250	1295250	PM mut	unaligned	0-20 kb upstream	unaligned	copy	TERT PM mut 250
GBM-US::6c28f086-6a25-40b6-93eb-bba0014acda6	Whitelist	TRUE	GBM-US	TCGA-06-2557	6c28f086-6a25-40b6-93eb-bba0014acda6	DO13318	cns	gray	c27290e4-6835-448a-abdc-df8ddd5f4630	c27290e4-6835-448a-abdc-df8ddd5f4630	84d56a0b-6ee1-4fe7-9491-d8815af1d6f5	84d56a0b-6ee1-4fe7-9491-d8815af1d6f5	0.499148	13.5158	8.00978	25.0639	7.66216	1.88298	3.55633	./.:2:1	./.:2:1	./.:2:1	./.:2:1	./.:2:1	./.:1:0	./.:1:0	NA	no	no	no	no	0.443086	#N/A	#N/A	#N/A	#N/A	#N/A	#N/A	unaligned	unaligned	unaligned	unaligned	unaligned	unaligned
GBM-US::6c5154d2-af36-492f-b520-d925528824e4	Whitelist	TRUE	GBM-US	TCGA-32-1970	6c5154d2-af36-492f-b520-d925528824e4	DO13144	cns	gray	65723119-bdfe-46f0-b629-c171023abd71	65723119-bdfe-46f0-b629-c171023abd71	a344de7b-5980-4612-9d58-1c8058a2bfd9	a344de7b-5980-4612-9d58-1c8058a2bfd9	0.351261	7.84932	4.66779	26.2429	9.75183	2.09122	4.16873	./.:2:1	./.:2:1	./.:2:1	./.:2:1	./.:2:1	./.:1:0	./.:1:0	NA	no	no	no	no	0.287047	1295228	#N/A	#N/A	#N/A	1295228	1295228	PM mut	unaligned	unaligned	unaligned	unaligned	TERT PM mut 228
GBM-US::6e6962d8-34b8-431c-8220-42b0b92a410b	Whitelist	FALSE	GBM-US	TCGA-16-1063	6e6962d8-34b8-431c-8220-42b0b92a410b	DO13072	cns	gray	7163a0f7-2c69-40b8-8857-8ab3f46f0acf	7163a0f7-2c69-40b8-8857-8ab3f46f0acf		0	NA	NA	NA	NA	NA	NA	NA	./.:2:1	./.:2:1	./.:2:1	./.:2:1	./.:2:1	./.:1:0	./.:1:0	NA	no	no	no	no	0.484983	#N/A	#N/A	#N/A	#N/A	#N/A	#N/A	unaligned	#N/A	#N/A	#N/A	#N/A	#N/A
GBM-US::713190ed-c6c1-4695-814b-85ca9b95e6a0	Whitelist	TRUE	GBM-US	TCGA-06-5415	713190ed-c6c1-4695-814b-85ca9b95e6a0	DO12454	cns	gray	fca08ee9-b480-4dc7-be56-f1eb03b56f7c	fca08ee9-b480-4dc7-be56-f1eb03b56f7c	b147bdcd-f5b6-41be-bca4-3ef7efcb9ec6	b147bdcd-f5b6-41be-bca4-3ef7efcb9ec6	0.292954	12.0446	7.89482	43.7361	11.1393	1.85377	2.90249	./.:2:1	./.:3:1	./.:2:1	./.:3:1	./.:2:1	./.:1:0	./.:1:0	NA	no	no	no	no	0.1653	1295228	1295228	#N/A	#N/A	1295228	1295228	PM mut	unaligned	unaligned	unaligned	unaligned	TERT PM mut 228
GBM-US::737b35e1-d668-4fce-9b6e-76946c7952b6	Whitelist	TRUE	GBM-US	TCGA-27-2523	737b35e1-d668-4fce-9b6e-76946c7952b6	DO10908	cns	gray	d60f54f5-b154-42c4-99fb-cea4e7a33dc7	d60f54f5-b154-42c4-99fb-cea4e7a33dc7	b337121c-9821-4644-820e-b8c477f6c38a	b337121c-9821-4644-820e-b8c477f6c38a	0.190626	10.3822	3.32586	48.6978	13.6856	7.79316	2.43335	./.:2:1	./.:2:1	./.:2:1	./.:2:1	./.:2:1	./.:1:0	./.:1:0	NA	no	no	no	no	0.116683	1295228	1295228	#N/A	#N/A	1295228	1295228	PM mut	unaligned	unaligned	unaligned	unaligned	TERT PM mut 228
GBM-US::74139255-a635-4c87-814d-3dd04ed630a8	Whitelist	TRUE	GBM-US	TCGA-06-0190	74139255-a635-4c87-814d-3dd04ed630a8	DO10975	cns	gray	c065761d-f775-457f-bda0-4c7c257a701e	c065761d-f775-457f-bda0-4c7c257a701e	612ef912-5a28-4c11-8703-3376f51afef5	612ef912-5a28-4c11-8703-3376f51afef5	0.116682	20.131	6.32024	28.2262	50.3818	3.06865	7.88046	./.:4:2	./.:3:1	./.:2:0	./.:3:1	./.:4:0	./.:3:1	./.:3:1	NA	no	no	no	no	0.360509	#N/A	#N/A	#N/A	#N/A	1295250	1295250	PM mut	unaligned	unaligned	unaligned	unaligned	TERT PM mut 250
GBM-US::8da3103e-3e6c-4176-a583-d5fe5e60601e	Whitelist	TRUE	GBM-US	TCGA-06-0125	8da3103e-3e6c-4176-a583-d5fe5e60601e	DO13510	cns	gray	96e3db14-2bb1-4f68-aed6-5e794750c96e	96e3db14-2bb1-4f68-aed6-5e794750c96e	ea85c76f-5334-495d-9615-d3f503c0d088	ea85c76f-5334-495d-9615-d3f503c0d088	0.989637	10.0905	7.36627	28.5638	23.1675	1.87587	2.01027	./.:2:1	./.:2:1	./.:2:1	./.:2:1	./.:2:1	./.:2:0	./.:2:0	NA	no	no	no	no	0.354489	1295228	#N/A	#N/A	#N/A	1295228	1295228	PM mut	unaligned	unaligned	unaligned	unaligned	TERT PM mut 228
GBM-US::93ed7a2b-b0cb-4a84-871f-5c34a0b6a640	Whitelist	TRUE	GBM-US	TCGA-19-5960	93ed7a2b-b0cb-4a84-871f-5c34a0b6a640	DO12370	cns	gray	b8151614-b08f-49a3-ab6f-2e780f765a17	b8151614-b08f-49a3-ab6f-2e780f765a17	c0c714ac-aa74-4702-8c3b-704f6e549276	c0c714ac-aa74-4702-8c3b-704f6e549276	1.09872	4.7765	6.13969	967.839	11.3956	2.90256	1.56741	./.:2:1	./.:1:0	./.:2:0	./.:36:0	./.:2:1	./.:2:1	./.:2:1	NA	no	no	no	no	0.251821	1295228	1295228	#N/A	#N/A	1295228	1295228	PM mut	unaligned	unaligned	unaligned	copy	TERT PM mut 228
GBM-US::97686ab2-3b7e-4b21-9bf3-9a5a01709e04	Whitelist	FALSE	GBM-US	TCGA-06-1086	97686ab2-3b7e-4b21-9bf3-9a5a01709e04	DO11776	cns	gray	25bee010-cc99-4af0-ba2f-fe4dd308be33	25bee010-cc99-4af0-ba2f-fe4dd308be33		0	NA	NA	NA	NA	NA	NA	NA	./.:3:1	./.:4:2	./.:3:1	./.:4:2	./.:3:1	./.:2:0	./.:2:0	NA	no	no	no	no	0.087459	#N/A	#N/A	#N/A	#N/A	#N/A	#N/A	unaligned	#N/A	#N/A	#N/A	#N/A	#N/A
GBM-US::9853c6bb-a42c-4698-abe5-f3c897ebc8f6	Whitelist	FALSE	GBM-US	TCGA-06-0214	9853c6bb-a42c-4698-abe5-f3c897ebc8f6	DO10960	cns	gray	08ac57ec-0036-4134-a9bb-f22eaa27ab0d	08ac57ec-0036-4134-a9bb-f22eaa27ab0d		0	NA	NA	NA	NA	NA	NA	NA	./.:2:1	./.:7:2	./.:2:1	./.:2:1	./.:2:1	./.:1:0	./.:1:0	NA	no	no	no	no	NA	#N/A	1295228	#N/A	#N/A	1295228	1295228	#N/A	#N/A	#N/A	#N/A	#N/A	#N/A
GBM-US::a2ac9937-f351-4d78-9261-264bf6c21e0c	Whitelist	TRUE	GBM-US	TCGA-02-2483	a2ac9937-f351-4d78-9261-264bf6c21e0c	DO12352	cns	gray	4d7f2c74-862b-4aad-98e1-fa831f14a905	4d7f2c74-862b-4aad-98e1-fa831f14a905	35578669-fb40-49fa-b6b5-3bd0f239fa7e	35578669-fb40-49fa-b6b5-3bd0f239fa7e	0.0824374	10.548	1.90155	64.0674	62.2762	1.25474	2.12129	./.:1:0	./.:2:1	./.:2:1	./.:2:1	./.:5:1	./.:2:0	./.:2:0	NA	no	no	no	no	0.209899	#N/A	#N/A	#N/A	#N/A	#N/A	#N/A	unaligned	unaligned	unaligned	unaligned	unaligned	MYC amp
GBM-US::a515cf2d-e918-4958-9bf6-e611b425a97e	Whitelist	TRUE	GBM-US	TCGA-14-1823	a515cf2d-e918-4958-9bf6-e611b425a97e	DO12070	cns	gray	4a1ad661-f6ae-44e8-b50b-72ff658ff22b	4a1ad661-f6ae-44e8-b50b-72ff658ff22b	addc558d-d718-4f50-a0dc-92f7c3341f61	addc558d-d718-4f50-a0dc-92f7c3341f61	0.0215974	35.9711	6.81785	56.2822	5.84181	2.18914	6.5935	./.:4:2	./.:5:1	./.:3:1	./.:5:1	./.:2:1	./.:2:1	./.:2:1	NA	no	no	no	no	0.558768	#N/A	1295228	#N/A	#N/A	1295228	1295228	PM mut	unaligned	copy	unaligned	copy	TERT PM mut 228
GBM-US::b1c4579c-72fa-4974-830c-b6a81ace45f4	Whitelist	TRUE	GBM-US	TCGA-14-2554	b1c4579c-72fa-4974-830c-b6a81ace45f4	DO11202	cns	gray	53dec97d-0464-4ffd-8e2e-95b2b9a03af0	53dec97d-0464-4ffd-8e2e-95b2b9a03af0	fbf2f1c0-fb91-4548-8653-68021e6541f9	fbf2f1c0-fb91-4548-8653-68021e6541f9	0.0097059	11.9732	8.52553	48.5501	7.66653	2.2951	6.70685	./.:2:1	./.:3:1	./.:2:1	./.:3:1	./.:2:1	./.:2:1	./.:2:1	NA	no	no	no	no	0.495678	#N/A	1295228	#N/A	#N/A	1295228	1295228	PM mut	unaligned	unaligned	unaligned	unaligned	TERT PM mut 228
GBM-US::b37d944c-c65c-46d6-bb8b-3eb37cb85b68	Whitelist	TRUE	GBM-US	TCGA-06-2570	b37d944c-c65c-46d6-bb8b-3eb37cb85b68	DO13575	cns	gray	04339769-517c-448d-a7ca-951f83608c60	04339769-517c-448d-a7ca-951f83608c60	48724ea4-25f1-463c-883a-69897e7d9a41	48724ea4-25f1-463c-883a-69897e7d9a41	0.00464859	9.29432	2.30359	361.273	38.2768	1.68688	2.06047	./.:2:1	./.:2:1	./.:2:1	./.:22:1	./.:2:1	./.:2:1	./.:2:1	NA	no	no	no	no	0.173996	#N/A	#N/A	#N/A	#N/A	#N/A	#N/A	unaligned	unaligned	unaligned	unaligned	copy	unaligned
GBM-US::be3a7ef3-34ed-40e1-9d9c-187940596b26	Whitelist	TRUE	GBM-US	TCGA-27-2528	be3a7ef3-34ed-40e1-9d9c-187940596b26	DO11782	cns	gray	374cbd87-428e-4509-85c1-b7d3302c30a0	374cbd87-428e-4509-85c1-b7d3302c30a0	2de8f5dd-decd-47f4-856a-bda678ee6ab8	2de8f5dd-decd-47f4-856a-bda678ee6ab8	0.23618	10.591	10.2399	28.3469	12.4191	3.33123	2.89189	./.:2:1	./.:2:1	./.:2:1	./.:2:1	./.:2:1	./.:2:1	./.:2:1	NA	no	no	no	no	0.530177	#N/A	1295228	#N/A	#N/A	1295228	1295228	PM mut	unaligned	unaligned	unaligned	unaligned	TERT PM mut 228
GBM-US::bf339349-062f-4ea9-a0b2-d87d3a21099e	Whitelist	TRUE	GBM-US	TCGA-14-1402	bf339349-062f-4ea9-a0b2-d87d3a21099e	DO11854	cns	gray	f98de26b-c7d6-435d-81fa-1f1869da9087	f98de26b-c7d6-435d-81fa-1f1869da9087	d8164b02-4b3c-454d-945b-2838edb1b5b1	d8164b02-4b3c-454d-945b-2838edb1b5b1	0.0957199	16.3332	4.94151	60.854	11.4386	2.42513	4.41967	./.:4:2	./.:4:2	./.:4:2	./.:4:2	./.:4:2	./.:2:0	./.:2:0	NA	no	no	no	no	0.442039	#N/A	#N/A	#N/A	#N/A	1295228	1295228	PM mut	unaligned	unaligned	unaligned	unaligned	TERT PM mut 228
GBM-US::c184c3ca-7ad3-4202-b108-cb9fd5f5d947	Whitelist	TRUE	GBM-US	TCGA-41-5651	c184c3ca-7ad3-4202-b108-cb9fd5f5d947	DO11501	cns	gray	5fd77ba9-5015-4d8b-86a0-582e5c76bdd6	5fd77ba9-5015-4d8b-86a0-582e5c76bdd6	4aa70762-1a0e-4b38-be77-a89db0955193	4aa70762-1a0e-4b38-be77-a89db0955193	0.478721	7.56537	2.54414	651.751	74.384	1.20134	1.26038	./.:2:1	./.:2:1	./.:2:1	./.:28:1	./.:3:1	./.:2:1	./.:2:1	NA	no	no	no	no	0.0925706	1295250	1295250	#N/A	#N/A	1295250	1295250	PM mut	unaligned	unaligned	unaligned	copy	TERT PM mut 250
GBM-US::c931f3bd-74c5-4ebd-bc0f-c7c6becd25ab	Whitelist	FALSE	GBM-US	TCGA-06-0686	c931f3bd-74c5-4ebd-bc0f-c7c6becd25ab	DO13348	cns	gray	2c71d542-1653-4d97-8752-f2fd05c7e75d	2c71d542-1653-4d97-8752-f2fd05c7e75d		0	NA	NA	NA	NA	NA	NA	NA	./.:2:1	./.:139:5	./.:2:1	./.:53:0	./.:2:1	./.:2:1	./.:2:1	NA	no	no	no	no	NA	1295228	1295228	#N/A	#N/A	1295228	1295228	#N/A	#N/A	#N/A	#N/A	#N/A	#N/A
GBM-US::de7b7cac-f094-4d59-8651-e991e34ea093	Whitelist	TRUE	GBM-US	TCGA-06-0210	de7b7cac-f094-4d59-8651-e991e34ea093	DO13869	cns	gray	b60392fb-43d9-4c9c-b91b-ded40492e61c	b60392fb-43d9-4c9c-b91b-ded40492e61c	26200b50-c40c-4e09-89c4-083b873bcf25	26200b50-c40c-4e09-89c4-083b873bcf25	0.133584	8.18476	7.46395	21.8334	17.2055	2.24223	3.57212	./.:4:2	./.:3:1	./.:4:2	./.:3:1	./.:4:2	./.:2:0	./.:2:0	NA	no	no	no	no	0.0516643	#N/A	#N/A	#N/A	#N/A	1295228	1295228	PM mut	unaligned	unaligned	unaligned	unaligned	TERT PM mut 228
GBM-US::e17a6048-7a72-42c0-ad3f-97cbff02bc9f	Whitelist	TRUE	GBM-US	TCGA-19-2629	e17a6048-7a72-42c0-ad3f-97cbff02bc9f	DO11046	cns	gray	56ffaa35-814c-4c0b-b3c6-d4514d34fec2	56ffaa35-814c-4c0b-b3c6-d4514d34fec2	56a705f4-fd28-44ff-8a3c-85bc4300c760	56a705f4-fd28-44ff-8a3c-85bc4300c760	0.00803036	6.23736	2.76637	63.4564	20.9939	1.46922	2.75529	./.:4:2	./.:4:2	./.:4:2	./.:6:2	./.:4:2	./.:1:0	./.:1:0	NA	no	no	no	no	0.423027	#N/A	#N/A	#N/A	#N/A	#N/A	#N/A	unaligned	unaligned	unaligned	unaligned	copy	unaligned
GBM-US::ea3b5da2-6a12-400c-bf0f-e442f5ec1132	Whitelist	TRUE	GBM-US	TCGA-06-0157	ea3b5da2-6a12-400c-bf0f-e442f5ec1132	DO12814	cns	gray	b1e62d8e-24d2-4118-8cd0-3142acebdd5b	b1e62d8e-24d2-4118-8cd0-3142acebdd5b	e50235f8-f8cf-44c8-9d5e-ca5bbbb6291a	e50235f8-f8cf-44c8-9d5e-ca5bbbb6291a	0.180525	10.2617	7.95173	530.293	11.4422	1.50712	3.07205	./.:2:1	./.:2:1	./.:2:1	./.:30:7	./.:2:1	./.:2:1	./.:2:1	NA	no	no	no	no	NA	1295228	#N/A	#N/A	#N/A	1295228	1295228	#N/A	unaligned	unaligned	unaligned	copy	TERT PM mut 228
GBM-US::f45f4a30-6b4c-4f15-9140-959d6a25a45f	Whitelist	FALSE	GBM-US	TCGA-27-1831	f45f4a30-6b4c-4f15-9140-959d6a25a45f	DO13132	cns	gray	9880c3c9-5685-42a7-8fe9-7585ea1a1d37	9880c3c9-5685-42a7-8fe9-7585ea1a1d37		0	NA	NA	NA	NA	NA	NA	NA	./.:2:1	./.:2:1	./.:2:1	./.:2:1	./.:2:1	./.:2:1	./.:2:1	NA	no	no	no	no	0.117735	1295250	1295250	#N/A	#N/A	1295250	1295250	PM mut	#N/A	#N/A	#N/A	#N/A	#N/A
GBM-US::f5bc5d97-e054-4e53-992d-71b896bd97d5	Graylist	FALSE	GBM-US	TCGA-06-0152	f5bc5d97-e054-4e53-992d-71b896bd97d5	DO11238	cns	gray	841eb82b-347d-4d7f-805f-3f3701a2983d	841eb82b-347d-4d7f-805f-3f3701a2983d		0	NA	NA	NA	NA	NA	NA	NA	./.:2:1	./.:2:1	./.:2:1	./.:2:1	./.:2:1	./.:3:1	./.:3:1	NA	no	no	no	no	0.403933	#N/A	#N/A	#N/A	#N/A	1295228	1295228	PM mut	#N/A	#N/A	#N/A	#N/A	#N/A
GBM-US::fa1f1cfc-9da0-488b-93fe-60aaff99c171	Whitelist	FALSE	GBM-US	TCGA-06-0155	fa1f1cfc-9da0-488b-93fe-60aaff99c171	DO11292	cns	gray	eab71331-53d3-4cf5-96c9-5121a3962c27	eab71331-53d3-4cf5-96c9-5121a3962c27		0	NA	NA	NA	NA	NA	NA	NA	./.:2:1	./.:2:1	./.:2:1	./.:2:1	./.:2:1	./.:2:1	./.:2:1	NA	no	no	no	no	0.395142	#N/A	#N/A	#N/A	#N/A	#N/A	#N/A	unaligned	#N/A	#N/A	#N/A	#N/A	#N/A
HNSC-US::05fbd98c-28bd-41bc-ae60-16ac0c16c723	Whitelist	TRUE	HNSC-US	TCGA-CV-7090	05fbd98c-28bd-41bc-ae60-16ac0c16c723	DO14238	head/neck	maroon	a8041e86-071e-46cd-8fb5-7ecdc1ab0553	a8041e86-071e-46cd-8fb5-7ecdc1ab0553	6c9c6dcc-d1cc-4d33-8555-ecb4ed8f7826	6c9c6dcc-d1cc-4d33-8555-ecb4ed8f7826	0.0712893	4.74637	11.5589	20.3869	104.222	4.0787	6.13522	./.:3:1	./.:2:1	./.:3:1	./.:2:1	./.:6:1	./.:2:0	./.:2:0	NA	no	no	no	no	0.453673	#N/A	#N/A	#N/A	#N/A	#N/A	#N/A	unaligned	unaligned	unaligned	unaligned	unaligned	MYC amp
HNSC-US::0956bc67-dd55-4c54-a56a-f22f2856662a	Whitelist	TRUE	HNSC-US	TCGA-CR-6472	0956bc67-dd55-4c54-a56a-f22f2856662a	DO15870	head/neck	maroon	5193a482-6ed9-4504-bd7c-c8b9e4103577	5193a482-6ed9-4504-bd7c-c8b9e4103577	927aff48-16ef-453a-8639-a44872ea7c1f	927aff48-16ef-453a-8639-a44872ea7c1f	0.131442	21.929	18.225	47.7429	15.1326	1.69111	1.59654	./.:2:1	./.:2:1	./.:2:1	./.:2:1	./.:2:1	./.:1:0	./.:1:0	NA	no	no	no	no	0.071125	#N/A	#N/A	#N/A	#N/A	#N/A	#N/A	unaligned	unaligned	unaligned	unaligned	unaligned	unaligned
HNSC-US::180036a2-3b56-405e-a1fe-d5932517b6c7	Whitelist	TRUE	HNSC-US	TCGA-CV-5443	180036a2-3b56-405e-a1fe-d5932517b6c7	DO15911	head/neck	maroon	d4b80307-abbd-48bb-b52c-6dcd409699a2	d4b80307-abbd-48bb-b52c-6dcd409699a2	8d810625-b9e3-4da7-98af-31f2f5174814	8d810625-b9e3-4da7-98af-31f2f5174814	0.429067	12.4312	28.2293	36.8192	21.3162	120.41	2.99255	./.:4:2	./.:4:2	./.:4:2	./.:4:2	./.:4:2	./.:157:19	./.:4:2	NA	no	no	no	no	0.0653618	#N/A	#N/A	#N/A	#N/A	#N/A	#N/A	unaligned	unaligned	unaligned	unaligned	unaligned	unaligned
HNSC-US::1f744ada-6de1-446d-b62c-76a7fc8b40af	Whitelist	TRUE	HNSC-US	TCGA-CN-4737	1f744ada-6de1-446d-b62c-76a7fc8b40af	DO15110	head/neck	maroon	878a7fe7-20ff-4651-9587-b4d6fd42e929	878a7fe7-20ff-4651-9587-b4d6fd42e929	60b90158-db95-4021-9294-d2e92126d713	60b90158-db95-4021-9294-d2e92126d713	0.140552	7.5341	22.6629	24.2831	70.6759	1.90617	2.37676	./.:4:1	./.:4:2	./.:4:2	./.:4:2	./.:6:2	./.:2:0	./.:2:0	NA	no	no	no	no	0.437907	#N/A	#N/A	#N/A	#N/A	#N/A	#N/A	unaligned	unaligned	unaligned	unaligned	unaligned	MYC amp
HNSC-US::3c975b68-4a6e-4c97-a8d1-b9a427d4957c	Whitelist	TRUE	HNSC-US	TCGA-CV-5442	3c975b68-4a6e-4c97-a8d1-b9a427d4957c	DO14678	head/neck	maroon	46d35b82-e1b7-4d35-be5e-3a70fd47e421	46d35b82-e1b7-4d35-be5e-3a70fd47e421	25730694-0e48-4f92-aaf5-f7a2663a8c05	25730694-0e48-4f92-aaf5-f7a2663a8c05	0.221347	8.38756	23.1725	28.7525	156.476	3.13587	1.34333	./.:6:1	./.:2:1	./.:2:1	./.:2:1	./.:3:1	./.:3:1	./.:3:1	NA	no	no	no	no	0.117125	#N/A	#N/A	#N/A	#N/A	#N/A	#N/A	copy	copy	unaligned	unaligned	unaligned	TERT AMP
HNSC-US::3e5f451a-5882-4914-ae1a-95c898c2bcca	Whitelist	TRUE	HNSC-US	TCGA-BA-6872	3e5f451a-5882-4914-ae1a-95c898c2bcca	DO14236	head/neck	maroon	c76f7fcc-2748-4b6d-805e-d21652dd5e3a	c76f7fcc-2748-4b6d-805e-d21652dd5e3a	70feab34-35f1-4936-98dc-1b32358866a7	70feab34-35f1-4936-98dc-1b32358866a7	0.0963723	4.52503	13.3018	31.2732	94.3372	3.38587	2.87537	./.:4:2	./.:3:1	./.:4:2	./.:3:1	./.:4:2	./.:2:0	./.:2:0	NA	no	no	no	no	0.513849	#N/A	#N/A	#N/A	#N/A	#N/A	#N/A	unaligned	unaligned	unaligned	0-20kb downstream	unaligned	unaligned
HNSC-US::4075717b-2240-4842-a00a-0c4dbcb910c4	Whitelist	TRUE	HNSC-US	TCGA-CV-6961	4075717b-2240-4842-a00a-0c4dbcb910c4	DO14566	head/neck	maroon	dfa20d2d-1ba3-476a-b4b9-21d21470bee2	dfa20d2d-1ba3-476a-b4b9-21d21470bee2	47456c73-1469-4f31-a44a-66f115087f25	47456c73-1469-4f31-a44a-66f115087f25	0.156161	14.6466	17.0994	33.126	41.12	3.35728	2.19245	./.:4:1	./.:2:1	./.:2:0	./.:2:1	./.:2:1	./.:2:1	./.:2:1	NA	no	no	no	no	0.0658715	#N/A	#N/A	#N/A	#N/A	#N/A	#N/A	unaligned	unaligned	unaligned	unaligned	unaligned	unaligned
HNSC-US::468649e7-1525-4b8a-8ab5-ddb27db5f022	Whitelist	TRUE	HNSC-US	TCGA-CR-6482	468649e7-1525-4b8a-8ab5-ddb27db5f022	DO15943	head/neck	maroon	7158c9fd-a633-4fef-aa23-bd285f2a87a8	7158c9fd-a633-4fef-aa23-bd285f2a87a8	162eb8e8-ec68-4c71-8f4d-96672760e0b3	162eb8e8-ec68-4c71-8f4d-96672760e0b3	0.0998891	18.2883	18.9851	30.4864	67.7334	3.20949	4.38298	./.:3:1	./.:4:2	./.:4:2	./.:4:2	./.:16:4	./.:4:2	./.:4:2	NA	no	no	no	no	0.110515	#N/A	#N/A	#N/A	#N/A	#N/A	#N/A	unaligned	unaligned	unaligned	unaligned	unaligned	MYC amp
HNSC-US::4cffea0b-90a7-4c86-a73f-bb8feca3ada7	Whitelist	TRUE	HNSC-US	TCGA-CN-5365	4cffea0b-90a7-4c86-a73f-bb8feca3ada7	DO15022	head/neck	maroon	a0fe80e0-e3ac-485b-8a1a-4c80c101b874	a0fe80e0-e3ac-485b-8a1a-4c80c101b874	97891596-1e24-435b-aec0-29bee5f3cb04	97891596-1e24-435b-aec0-29bee5f3cb04	0.0281379	13.4348	16.7038	32.7513	99.8854	7.12589	8.09048	./.:4:2	./.:4:2	./.:4:2	./.:4:2	./.:5:0	./.:4:0	./.:4:0	NA	no	no	no	no	0.40204	#N/A	#N/A	#N/A	#N/A	#N/A	#N/A	unaligned	unaligned	unaligned	unaligned	unaligned	MYC amp
HNSC-US::534f85f2-b9eb-45be-87d5-c3dffd13d541	Whitelist	TRUE	HNSC-US	TCGA-CV-7255	534f85f2-b9eb-45be-87d5-c3dffd13d541	DO14718	head/neck	maroon	1aff91a6-1b0f-4575-8f4b-4e064a50b886	1aff91a6-1b0f-4575-8f4b-4e064a50b886	4f6060d8-e47b-40e6-8700-6769cb5bb969	4f6060d8-e47b-40e6-8700-6769cb5bb969	0.240172	7.67892	17.1802	19.3521	40.5807	2.55256	5.99218	./.:3:1	./.:3:1	./.:3:1	./.:3:1	./.:6:1	./.:2:0	./.:2:0	NA	no	no	no	no	0.349699	#N/A	#N/A	#N/A	#N/A	#N/A	#N/A	unaligned	unaligned	unaligned	unaligned	unaligned	MYC amp
HNSC-US::53d9a130-4a3a-4491-85cd-9a44415a1632	Whitelist	TRUE	HNSC-US	TCGA-DQ-5625	53d9a130-4a3a-4491-85cd-9a44415a1632	DO15414	head/neck	maroon	d3709eea-ca2a-49ac-b79c-871a5473d450	d3709eea-ca2a-49ac-b79c-871a5473d450	d357734e-3f6c-46a8-890c-996d01a21ee1	d357734e-3f6c-46a8-890c-996d01a21ee1	0.037401	7.88646	11.8114	17.7687	76.2659	22.9026	8.04868	./.:4:2	./.:4:0	./.:4:2	./.:4:0	./.:10:2	./.:6:0	./.:6:0	NA	no	no	no	no	0.321622	#N/A	#N/A	#N/A	#N/A	1295228	1295228	PM mut	unaligned	unaligned	unaligned	unaligned	TERT PM mut 228
HNSC-US::5fce954c-11b9-41f4-9471-4b5bdc0efa7f	Whitelist	TRUE	HNSC-US	TCGA-CR-6491	5fce954c-11b9-41f4-9471-4b5bdc0efa7f	DO14192	head/neck	maroon	a315b798-f037-48d5-91ed-e733e3bbd6ee	a315b798-f037-48d5-91ed-e733e3bbd6ee	898aa183-162f-47a6-b564-4708b5dabdd0	898aa183-162f-47a6-b564-4708b5dabdd0	0.00502124	6.99793	24.3974	31.1199	151.779	1.55857	2.37074	./.:2:1	./.:2:1	./.:2:1	./.:2:1	./.:3:1	./.:1:0	./.:1:0	NA	no	no	no	no	0.559915	#N/A	#N/A	#N/A	#N/A	#N/A	#N/A	unaligned	unaligned	unaligned	unaligned	unaligned	unaligned
HNSC-US::64bb5550-2735-4401-a0db-58ec1020a32d	Whitelist	TRUE	HNSC-US	TCGA-CV-5431	64bb5550-2735-4401-a0db-58ec1020a32d	DO15591	head/neck	maroon	de8ef60b-4dbe-4aa8-adef-6f58cdfada29	de8ef60b-4dbe-4aa8-adef-6f58cdfada29	4e768aec-1f77-4ce4-ae4d-aa2bfd66fdc5	4e768aec-1f77-4ce4-ae4d-aa2bfd66fdc5	0.665113	11.1584	545.176	37.0445	105.226	6.15368	5.11598	./.:4:2	./.:3:1	./.:46:12	./.:3:1	./.:3:1	./.:5:0	./.:5:0	NA	no	no	no	no	0.125772	#N/A	#N/A	#N/A	#N/A	#N/A	#N/A	unaligned	unaligned	unaligned	copy	unaligned	unaligned
HNSC-US::6909302d-358a-46cd-8052-eedb09c83c83	Whitelist	TRUE	HNSC-US	TCGA-CN-6994	6909302d-358a-46cd-8052-eedb09c83c83	DO15398	head/neck	maroon	190eb791-383d-4e27-870d-e470630843e7	190eb791-383d-4e27-870d-e470630843e7	cc6b6cff-18ed-4df8-8d78-470e46c83378	cc6b6cff-18ed-4df8-8d78-470e46c83378	0.0208125	3.00333	25.9945	47.4022	52.6864	2.48795	2.36577	./.:4:2	./.:1:0	./.:4:2	./.:7:1	./.:6:1	./.:4:0	./.:4:0	NA	no	no	no	no	0.464315	#N/A	#N/A	#N/A	#N/A	#N/A	#N/A	unaligned	unaligned	unaligned	unaligned	copy	MYC amp
HNSC-US::70741b73-9683-42bd-87fc-6a021a70103b	Whitelist	TRUE	HNSC-US	TCGA-BA-5556	70741b73-9683-42bd-87fc-6a021a70103b	DO14232	head/neck	maroon	8294a969-59a1-4d3b-895b-f07e96bf9f7a	8294a969-59a1-4d3b-895b-f07e96bf9f7a	e7e06ded-74f0-40a0-952c-4b036040d51d	e7e06ded-74f0-40a0-952c-4b036040d51d	0.0781396	13.0404	23.021	21.43	125.369	10.867	7.43087	./.:3:1	./.:2:1	./.:2:1	./.:2:1	./.:2:1	./.:3:0	./.:3:0	NA	no	no	no	no	0.324115	#N/A	#N/A	#N/A	#N/A	1295250	1295250	PM mut	unaligned	unaligned	unaligned	unaligned	TERT PM mut 250
HNSC-US::7de19081-d5fd-468c-ad0d-f6e3e8b2ad70	Whitelist	TRUE	HNSC-US	TCGA-BA-4076	7de19081-d5fd-468c-ad0d-f6e3e8b2ad70	DO14502	head/neck	maroon	e2b5c926-491d-430d-8d9c-5c73d7752d1b	e2b5c926-491d-430d-8d9c-5c73d7752d1b	30dc1f2d-9d27-4c6d-830a-0947bcf79cd0	30dc1f2d-9d27-4c6d-830a-0947bcf79cd0	0.0325934	11.324	12.1367	38.2974	70.3905	2.24216	2.28072	./.:3:1	./.:2:1	./.:2:1	./.:2:1	./.:3:1	./.:1:0	./.:1:0	NA	no	no	no	no	0.121226	#N/A	#N/A	#N/A	#N/A	#N/A	#N/A	unaligned	unaligned	unaligned	unaligned	unaligned	unaligned
HNSC-US::832316ee-08ab-412b-9e4d-8a57ff84bc11	Whitelist	TRUE	HNSC-US	TCGA-CR-7391	832316ee-08ab-412b-9e4d-8a57ff84bc11	DO15198	head/neck	maroon	c121de15-78f7-4698-91bf-fd0485c466c2	c121de15-78f7-4698-91bf-fd0485c466c2	d80de8fd-20dc-451f-8554-cacf5b6b0698	d80de8fd-20dc-451f-8554-cacf5b6b0698	0.0738225	7.77279	27.045	18.3828	46.5275	3.56043	4.45744	./.:2:1	./.:2:1	./.:2:1	./.:2:1	./.:2:1	./.:2:1	./.:2:1	NA	no	no	no	no	0.266232	#N/A	#N/A	#N/A	#N/A	#N/A	#N/A	unaligned	unaligned	unaligned	unaligned	unaligned	unaligned
HNSC-US::89f91e36-fed8-4da3-8a35-c761d6f65285	Whitelist	TRUE	HNSC-US	TCGA-CR-6467	89f91e36-fed8-4da3-8a35-c761d6f65285	DO14942	head/neck	maroon	ee963667-56b1-49bd-8896-e07b536d3014	ee963667-56b1-49bd-8896-e07b536d3014	6ab12cc9-61c7-447c-897d-612075781c72	6ab12cc9-61c7-447c-897d-612075781c72	0.552215	18.1742	23.2075	44.9562	46.8885	3.79906	2.26919	./.:3:1	./.:3:0	./.:3:1	./.:3:0	./.:4:2	./.:3:1	./.:3:1	NA	no	no	no	no	0.203806	#N/A	#N/A	#N/A	#N/A	#N/A	#N/A	unaligned	unaligned	unaligned	unaligned	unaligned	unaligned
HNSC-US::8c238d30-df8e-4e6b-98fc-21696269a294	Whitelist	TRUE	HNSC-US	TCGA-CV-6956	8c238d30-df8e-4e6b-98fc-21696269a294	DO15815	head/neck	maroon	5046f1b4-9d95-4841-ba30-691fa44719a2	5046f1b4-9d95-4841-ba30-691fa44719a2	89e229a4-ecbc-486b-bf2c-8e58d21fd17b	89e229a4-ecbc-486b-bf2c-8e58d21fd17b	0.071967	7.33566	19.6028	33.4506	74.816	1.64432	1.52739	./.:7:2	./.:4:2	./.:4:2	./.:4:2	./.:4:0	./.:5:0	./.:5:0	NA	no	no	no	no	0.347666	#N/A	#N/A	#N/A	#N/A	#N/A	#N/A	copy	copy	unaligned	unaligned	unaligned	TERT AMP
HNSC-US::8fc1f1be-d2d5-4b3a-9973-f4d964018beb	Whitelist	TRUE	HNSC-US	TCGA-CV-5973	8fc1f1be-d2d5-4b3a-9973-f4d964018beb	DO15014	head/neck	maroon	7e584ff6-0b81-4f85-81da-b8117afee326	7e584ff6-0b81-4f85-81da-b8117afee326	75d5bb5b-ba86-4ce7-bfba-6e2e35ec1262	75d5bb5b-ba86-4ce7-bfba-6e2e35ec1262	0.0693548	6.9583	22.3954	8.20566	15.4994	2.60539	1.55608	./.:6:2	./.:3:1	./.:3:0	./.:3:1	./.:3:1	./.:2:0	./.:2:0	NA	no	no	no	no	0.572944	#N/A	#N/A	#N/A	#N/A	1295228	1295228	PM mut	copy	unaligned	unaligned	unaligned	TERT PM mut 228
HNSC-US::90a8d2cb-1f31-45f9-8575-eed3cb9a7798	Whitelist	TRUE	HNSC-US	TCGA-CV-7100	90a8d2cb-1f31-45f9-8575-eed3cb9a7798	DO15503	head/neck	maroon	feccc27e-5c2e-4339-8746-0945fee93c1e	feccc27e-5c2e-4339-8746-0945fee93c1e	342c8af0-63af-4201-99f6-97986a78d997	342c8af0-63af-4201-99f6-97986a78d997	0.131384	11.517	13.3675	49.9502	75.6294	5.38157	6.66461	./.:2:1	./.:2:1	./.:2:1	./.:2:1	./.:2:1	./.:2:1	./.:2:1	NA	no	no	no	no	0.0833474	#N/A	#N/A	#N/A	#N/A	#N/A	#N/A	unaligned	unaligned	unaligned	unaligned	unaligned	unaligned
HNSC-US::9ae5101b-6031-4ab1-bfca-198c41af3184	Whitelist	TRUE	HNSC-US	TCGA-CR-6487	9ae5101b-6031-4ab1-bfca-198c41af3184	DO15527	head/neck	maroon	1db83e80-bdf7-4d8d-8008-bd8406d641fc	1db83e80-bdf7-4d8d-8008-bd8406d641fc	e58ff573-4094-4624-a060-9c2954f36de7	e58ff573-4094-4624-a060-9c2954f36de7	0.4143	13.1077	8.704	42.5571	60.0469	15.6453	9.90702	./.:2:1	./.:2:1	./.:2:1	./.:2:1	./.:3:1	./.:4:1	./.:4:1	NA	no	no	no	no	0.146403	#N/A	#N/A	#N/A	#N/A	#N/A	#N/A	unaligned	unaligned	unaligned	unaligned	unaligned	unaligned
HNSC-US::9e178d80-fe90-4998-9dae-726c4beceef7	Whitelist	TRUE	HNSC-US	TCGA-CR-5250	9e178d80-fe90-4998-9dae-726c4beceef7	DO16015	head/neck	maroon	29fc38aa-f367-46a3-a14d-a5f657ad0caa	29fc38aa-f367-46a3-a14d-a5f657ad0caa	38e159a4-9725-4f60-9b46-f21a40874a94	38e159a4-9725-4f60-9b46-f21a40874a94	0.791975	17.381	41.8553	28.1701	30.4724	3.04275	1.71013	./.:2:1	./.:2:1	./.:2:1	./.:2:1	./.:2:1	./.:2:1	./.:2:1	NA	no	no	no	no	0.0609081	#N/A	#N/A	#N/A	#N/A	#N/A	#N/A	unaligned	unaligned	unaligned	unaligned	unaligned	unaligned
HNSC-US::9f89510c-ed07-471f-b35e-7c87c237b9fe	Whitelist	TRUE	HNSC-US	TCGA-CR-7385	9f89510c-ed07-471f-b35e-7c87c237b9fe	DO14282	head/neck	maroon	6bbd66dd-efee-4d6e-b02f-f88e98526b82	6bbd66dd-efee-4d6e-b02f-f88e98526b82	1b31fa14-48de-4b39-adc6-5d6a3db0e70b	1b31fa14-48de-4b39-adc6-5d6a3db0e70b	0.0979574	16.431	25.4995	34.4848	80.6964	4.75814	3.15053	./.:2:1	./.:2:1	./.:2:1	./.:2:1	./.:2:1	./.:2:1	./.:2:1	NA	no	no	no	no	0.107192	#N/A	#N/A	#N/A	#N/A	#N/A	#N/A	unaligned	unaligned	unaligned	unaligned	unaligned	unaligned
HNSC-US::ad6c9d09-2c03-4786-a72d-dd2aa5f603d4	Whitelist	TRUE	HNSC-US	TCGA-CX-7086	ad6c9d09-2c03-4786-a72d-dd2aa5f603d4	DO15046	head/neck	maroon	e52ffa79-557a-4024-81f3-f3826c227ec5	e52ffa79-557a-4024-81f3-f3826c227ec5	d2aace76-8b2d-4b26-8d10-ca4cf14ef868	d2aace76-8b2d-4b26-8d10-ca4cf14ef868	0.571535	13.0838	15.482	34.6986	189.326	2.72528	1.74899	./.:5:2	./.:3:1	./.:3:1	./.:3:1	./.:5:2	./.:2:0	./.:2:0	NA	no	no	no	no	0.154147	#N/A	#N/A	#N/A	#N/A	#N/A	#N/A	copy	copy	unaligned	unaligned	unaligned	TERT AMP
HNSC-US::ba9d4568-71a8-41fc-a2be-0bf784e36d6a	Whitelist	TRUE	HNSC-US	TCGA-CR-6480	ba9d4568-71a8-41fc-a2be-0bf784e36d6a	DO14296	head/neck	maroon	ef673d3d-2031-4036-ba25-4bc7ef04075b	ef673d3d-2031-4036-ba25-4bc7ef04075b	ec8a9f1d-1ba9-4c98-8a09-7354f0ddb685	ec8a9f1d-1ba9-4c98-8a09-7354f0ddb685	0.0269468	35.1616	42.0577	22.2427	26.9435	3.64374	2.07706	./.:2:1	./.:2:1	./.:2:1	./.:2:1	./.:2:1	./.:2:1	./.:2:1	NA	no	no	no	no	0.335974	#N/A	#N/A	#N/A	#N/A	#N/A	#N/A	unaligned	unaligned	unaligned	unaligned	unaligned	unaligned
HNSC-US::bd75d8ee-916b-4abc-bf33-bce6a4217076	Whitelist	TRUE	HNSC-US	TCGA-BA-A4IH	bd75d8ee-916b-4abc-bf33-bce6a4217076	DO52029	head/neck	maroon	b537bc07-9998-49f4-bbbe-5b617152bfd9	b537bc07-9998-49f4-bbbe-5b617152bfd9	9ba93f5f-1c6f-490b-a917-daae74bcc7fa	9ba93f5f-1c6f-490b-a917-daae74bcc7fa	0.971106	10.3206	11.5982	33.9296	40.7795	3.2282	2.15689	./.:4:2	./.:3:1	./.:4:2	./.:3:1	./.:5:2	./.:4:2	./.:4:2	NA	no	no	no	no	0.0322938	#N/A	#N/A	#N/A	#N/A	#N/A	#N/A	unaligned	unaligned	unaligned	unaligned	unaligned	MYC amp
HNSC-US::bf6b931e-cb2e-4cc0-b603-e9fc71fdc509	Whitelist	TRUE	HNSC-US	TCGA-BA-6873	bf6b931e-cb2e-4cc0-b603-e9fc71fdc509	DO14242	head/neck	maroon	dd67dec6-35dd-4efe-b913-ed4884855365	dd67dec6-35dd-4efe-b913-ed4884855365	3aff5e4a-437f-4bd7-bc51-bc5ef1c9e548	3aff5e4a-437f-4bd7-bc51-bc5ef1c9e548	0.114961	5.25491	10.5045	24.7119	167.201	6.4434	5.95011	./.:8:1	./.:3:1	./.:4:2	./.:3:1	./.:6:2	./.:4:2	./.:4:2	NA	no	no	no	no	0.465083	#N/A	#N/A	#N/A	#N/A	#N/A	#N/A	copy	copy	unaligned	unaligned	unaligned	TERT AMP
HNSC-US::c1f50a22-38df-41cc-a1f4-f7985504a7ac	Whitelist	TRUE	HNSC-US	TCGA-BB-4225	c1f50a22-38df-41cc-a1f4-f7985504a7ac	DO14264	head/neck	maroon	81598359-24d5-4a8b-a6e6-7a6f94289119	81598359-24d5-4a8b-a6e6-7a6f94289119	6b35871c-5b53-4135-8917-7dddedb3ed90	6b35871c-5b53-4135-8917-7dddedb3ed90	0.0514677	13.6464	22.0707	61.4694	159.002	3.09849	1.97902	./.:3:1	./.:4:2	./.:4:2	./.:4:2	./.:6:2	./.:3:1	./.:3:1	NA	no	no	no	no	0.389275	#N/A	#N/A	#N/A	#N/A	#N/A	#N/A	unaligned	unaligned	unaligned	unaligned	unaligned	MYC amp
HNSC-US::c7df3466-b9a7-4818-883b-d0cd08483570	Whitelist	TRUE	HNSC-US	TCGA-CR-5249	c7df3466-b9a7-4818-883b-d0cd08483570	DO14582	head/neck	maroon	c0812962-a345-48b7-aec0-01336c2d1eed	c0812962-a345-48b7-aec0-01336c2d1eed	274a8786-29f5-4e9c-8695-98970d3995be	274a8786-29f5-4e9c-8695-98970d3995be	0.173374	16.3506	24.1952	26.783	28.5305	6.82536	3.43554	./.:2:1	./.:2:1	./.:2:1	./.:2:1	./.:2:1	./.:2:1	./.:2:1	NA	no	no	no	no	0.0608053	#N/A	#N/A	#N/A	#N/A	#N/A	#N/A	unaligned	unaligned	unaligned	unaligned	unaligned	unaligned
HNSC-US::cb99fb14-641c-4fb3-bf1d-17efb8cd982a	Whitelist	FALSE	HNSC-US	TCGA-BA-5149	cb99fb14-641c-4fb3-bf1d-17efb8cd982a	DO14862	head/neck	maroon	1fff8b62-534b-4d71-a65f-e5f93b8b50ed	1fff8b62-534b-4d71-a65f-e5f93b8b50ed		0	NA	NA	NA	NA	NA	NA	NA	./.:4:1	./.:3:1	./.:3:0	./.:3:1	./.:6:2	./.:2:0	./.:2:0	NA	no	no	no	no	0.507956	#N/A	#N/A	#N/A	#N/A	1295250	1295250	PM mut	#N/A	#N/A	#N/A	#N/A	#N/A
HNSC-US::cd032ddb-55f2-4c77-8dcf-e4e630f7de6f	Whitelist	TRUE	HNSC-US	TCGA-CR-6470	cd032ddb-55f2-4c77-8dcf-e4e630f7de6f	DO14686	head/neck	maroon	02c6a893-49c5-49d1-8eb1-195021e70d52	02c6a893-49c5-49d1-8eb1-195021e70d52	6243108f-1333-4198-b3af-aec72618ed19	6243108f-1333-4198-b3af-aec72618ed19	0.2997	23.3956	11.815	36.5882	22.7546	7.91797	3.6339	./.:4:2	./.:4:2	./.:4:2	./.:4:2	./.:6:3	./.:4:2	./.:4:2	NA	no	no	no	no	0.0854578	#N/A	#N/A	#N/A	#N/A	#N/A	#N/A	unaligned	unaligned	unaligned	unaligned	unaligned	MYC amp
HNSC-US::d189a6c6-210f-4957-b500-457d5ce3f867	Whitelist	TRUE	HNSC-US	TCGA-CR-7404	d189a6c6-210f-4957-b500-457d5ce3f867	DO14420	head/neck	maroon	83eca7b5-45bb-44c0-8afe-36f8988d0078	83eca7b5-45bb-44c0-8afe-36f8988d0078	860528a4-b0c5-4251-bf96-a81513e5ef4d	860528a4-b0c5-4251-bf96-a81513e5ef4d	0.502119	14.5791	17.419	31.7819	65.7582	7.98345	3.87868	./.:3:1	./.:2:1	./.:2:1	./.:2:1	./.:3:1	./.:2:1	./.:2:1	NA	no	no	no	no	0.339739	#N/A	#N/A	#N/A	#N/A	#N/A	#N/A	unaligned	unaligned	unaligned	unaligned	unaligned	unaligned
HNSC-US::d2ca9a4d-c14c-40c0-871c-88794a02e4aa	Whitelist	TRUE	HNSC-US	TCGA-CV-7180	d2ca9a4d-c14c-40c0-871c-88794a02e4aa	DO14742	head/neck	maroon	1727e88b-df0a-4af2-9191-8c6061d98ad0	1727e88b-df0a-4af2-9191-8c6061d98ad0	f50ff900-017d-4cd6-8ba9-ef77d6808516	f50ff900-017d-4cd6-8ba9-ef77d6808516	0.0977261	6.34298	25.7741	35.7797	101.01	1.74871	1.47488	./.:5:2	./.:4:2	./.:4:2	./.:4:2	./.:5:2	./.:2:0	./.:2:0	NA	no	no	no	no	0.433423	#N/A	#N/A	#N/A	#N/A	#N/A	#N/A	copy	copy	unaligned	unaligned	unaligned	TERT AMP
HNSC-US::d5eedfb5-4fa3-4a1e-ad0d-ea550b22a5ba	Whitelist	TRUE	HNSC-US	TCGA-CV-6433	d5eedfb5-4fa3-4a1e-ad0d-ea550b22a5ba	DO14204	head/neck	maroon	0e6ca8dc-0f31-4675-95b1-5920576daeff	0e6ca8dc-0f31-4675-95b1-5920576daeff	d10ce5a7-da57-407f-8ec8-6efd0072cf28	d10ce5a7-da57-407f-8ec8-6efd0072cf28	0.195683	21.1917	15.2585	25.5464	18.3054	2.45552	2.36431	./.:2:1	./.:2:1	./.:2:1	./.:2:1	./.:3:1	./.:3:1	./.:3:1	NA	no	no	no	no	0.106372	#N/A	#N/A	#N/A	#N/A	#N/A	#N/A	unaligned	unaligned	unaligned	unaligned	unaligned	unaligned
HNSC-US::d7641ca1-a062-4dd2-9414-447af7311a84	Whitelist	TRUE	HNSC-US	TCGA-CN-5374	d7641ca1-a062-4dd2-9414-447af7311a84	DO15430	head/neck	maroon	ab923db7-54e8-4a50-b7fd-c2b4b300041e	ab923db7-54e8-4a50-b7fd-c2b4b300041e	010d78d6-f2fa-4112-8ebc-c41082e6ddcc	010d78d6-f2fa-4112-8ebc-c41082e6ddcc	0.177522	26.0599	30.4425	27.4293	61.0448	2.76678	1.83755	./.:4:1	./.:3:1	./.:3:1	./.:3:1	./.:4:1	./.:4:2	./.:4:2	NA	no	no	no	no	0.111635	#N/A	#N/A	#N/A	#N/A	#N/A	#N/A	unaligned	unaligned	unaligned	unaligned	unaligned	unaligned
HNSC-US::d89b1fd6-bef4-4803-8ed3-3b442be600b6	Whitelist	TRUE	HNSC-US	TCGA-CV-5432	d89b1fd6-bef4-4803-8ed3-3b442be600b6	DO14343	head/neck	maroon	9988eb07-01f6-4f83-8699-bb63e0525f08	9988eb07-01f6-4f83-8699-bb63e0525f08	a06ce58f-8d01-4a1c-bd8f-a731f304fb1b	a06ce58f-8d01-4a1c-bd8f-a731f304fb1b	0.0323554	5.62051	263.924	43.9618	44.312	1.31267	1.5312	./.:3:0	./.:5:0	./.:94:29	./.:5:0	./.:7:3	./.:2:0	./.:2:0	NA	no	no	no	no	0.0851167	#N/A	#N/A	#N/A	#N/A	#N/A	#N/A	unaligned	unaligned	copy	copy	copy	MYC amp
HNSC-US::e303b8c4-6428-4134-bb9d-a95dc1d8e35e	Whitelist	TRUE	HNSC-US	TCGA-CQ-6228	e303b8c4-6428-4134-bb9d-a95dc1d8e35e	DO14750	head/neck	maroon	c2124bb2-30e1-4093-9a8a-3a188a6dc0a9	c2124bb2-30e1-4093-9a8a-3a188a6dc0a9	76eefb18-8fd2-49e2-9692-fbb3e5d0eff7	76eefb18-8fd2-49e2-9692-fbb3e5d0eff7	0.257734	10.8757	70.2776	50.0802	233.905	1.72203	1.3707	./.:2:1	./.:2:1	./.:14:1	./.:2:1	./.:4:2	./.:1:0	./.:1:0	NA	no	no	no	no	0.446311	#N/A	#N/A	#N/A	#N/A	#N/A	#N/A	unaligned	unaligned	unaligned	copy	unaligned	unaligned
HNSC-US::e7d49212-e9cb-4cd7-923a-bdfc82a4a150	Whitelist	TRUE	HNSC-US	TCGA-CN-6011	e7d49212-e9cb-4cd7-923a-bdfc82a4a150	DO15791	head/neck	maroon	21205681-a0c7-48d0-81d4-0b7ef31158cf	21205681-a0c7-48d0-81d4-0b7ef31158cf	26751c07-194c-4886-90b4-82b080286bfe	26751c07-194c-4886-90b4-82b080286bfe	0.0600493	9.10705	8.27454	22.2546	36.8951	12.9937	8.20481	./.:7:3	./.:3:1	./.:2:0	./.:3:1	./.:2:0	./.:10:0	./.:10:0	NA	no	no	no	no	0.535621	#N/A	#N/A	#N/A	#N/A	#N/A	#N/A	copy	copy	unaligned	unaligned	unaligned	TERT AMP
HNSC-US::e8ac39e6-377a-412c-b18d-f6c4fc654ec6	Whitelist	TRUE	HNSC-US	TCGA-HD-7753	e8ac39e6-377a-412c-b18d-f6c4fc654ec6	DO14614	head/neck	maroon	54e78de0-d357-4125-a904-ab35e461572b	54e78de0-d357-4125-a904-ab35e461572b	1bd2c2ee-eb5b-41e6-b106-8038b88a24ca	1bd2c2ee-eb5b-41e6-b106-8038b88a24ca	0	8.31935	13.331	39.3578	86.1225	5.11324	4.16051	./.:5:2	./.:4:2	./.:4:2	./.:4:2	./.:5:1	./.:2:0	./.:2:0	NA	no	no	no	no	0.322815	#N/A	#N/A	#N/A	#N/A	#N/A	#N/A	copy	copy	unaligned	unaligned	unaligned	TERT AMP
HNSC-US::eaf674dd-9909-4879-b9a3-74253169eddd	Graylist	TRUE	HNSC-US	TCGA-CV-7432	eaf674dd-9909-4879-b9a3-74253169eddd	DO14159	head/neck	maroon	d25a4c65-9cb4-4611-909e-e68f93408d84	d25a4c65-9cb4-4611-909e-e68f93408d84	29da933a-0728-47af-b94f-7b828c5150b7	29da933a-0728-47af-b94f-7b828c5150b7	0.0281417	8.3482	10.6156	33.6003	159.421	3.078	2.14353	./.:4:2	./.:4:2	./.:4:2	./.:4:2	./.:4:2	./.:3:0	./.:3:0	NA	no	no	no	no	0.415091	#N/A	#N/A	#N/A	#N/A	#N/A	#N/A	unaligned	unaligned	unaligned	unaligned	unaligned	unaligned
HNSC-US::f030e410-2585-461e-ad23-9fdf026ac06c	Whitelist	TRUE	HNSC-US	TCGA-CR-7382	f030e410-2585-461e-ad23-9fdf026ac06c	DO14171	head/neck	maroon	b86e88e7-0d5f-4b32-a35f-dc97251ab990	b86e88e7-0d5f-4b32-a35f-dc97251ab990	71c0d4bc-c022-462f-8b46-3e9aefdde544	71c0d4bc-c022-462f-8b46-3e9aefdde544	0.102769	16.184	7.37597	26.5089	28.0328	19.2472	17.5914	./.:2:1	./.:2:1	./.:2:1	./.:2:1	./.:3:1	./.:3:0	./.:3:0	NA	no	no	no	no	0.332082	#N/A	#N/A	#N/A	#N/A	#N/A	#N/A	unaligned	unaligned	unaligned	unaligned	unaligned	unaligned
HNSC-US::f33aa93f-b32d-4c4f-9a71-1e5ab69c6899	Whitelist	TRUE	HNSC-US	TCGA-CN-6989	f33aa93f-b32d-4c4f-9a71-1e5ab69c6899	DO14814	head/neck	maroon	08227616-02a5-46e8-9db1-f2d1d691ab23	08227616-02a5-46e8-9db1-f2d1d691ab23	2d7409f4-895c-4593-990b-fb0991c0c41c	2d7409f4-895c-4593-990b-fb0991c0c41c	0.0449567	9.1032	10.9732	37.3496	56.4654	5.05211	4.51568	./.:4:2	./.:4:2	./.:4:2	./.:4:2	./.:6:2	./.:2:0	./.:2:0	NA	no	no	no	no	0.400579	#N/A	#N/A	#N/A	#N/A	#N/A	#N/A	unaligned	unaligned	unaligned	unaligned	unaligned	MYC amp
HNSC-US::fafd6f5b-1d76-4537-bd1c-e0bd7b4e2166	Whitelist	TRUE	HNSC-US	TCGA-BA-6869	fafd6f5b-1d76-4537-bd1c-e0bd7b4e2166	DO14250	head/neck	maroon	3e604a1c-b95f-44ff-9723-e2fac845da3b	3e604a1c-b95f-44ff-9723-e2fac845da3b	49ab9488-786c-4cdf-b913-5c2cf77173df	49ab9488-786c-4cdf-b913-5c2cf77173df	0.140876	11.5945	28.1783	29.8351	179.945	2.28932	1.42874	./.:4:2	./.:2:1	./.:2:1	./.:2:1	./.:2:1	./.:1:0	./.:1:0	NA	no	no	no	no	0.0811003	#N/A	#N/A	#N/A	#N/A	#N/A	#N/A	unaligned	unaligned	unaligned	unaligned	unaligned	unaligned
KICH-US::02979422-5149-4750-ad5f-483e0bec6ac5	Whitelist	TRUE	KICH-US	TCGA-KL-8327	02979422-5149-4750-ad5f-483e0bec6ac5	DO220335	kidney	darkorange	d72a7338-c144-4c62-a70e-2177a3b4b77e	d72a7338-c144-4c62-a70e-2177a3b4b77e	680b6b06-1331-4060-adb3-c44e862895b0	680b6b06-1331-4060-adb3-c44e862895b0	0	7.46582	28.6365	6.62893	2.03448	2.98134	1.33476	./.:4:2	./.:4:2	./.:2:0	./.:4:2	./.:2:0	./.:4:2	./.:4:2	NA	no	no	no	no	0.0484536	#N/A	#N/A	#N/A	#N/A	#N/A	#N/A	unaligned	unaligned	unaligned	unaligned	unaligned	unaligned
KICH-US::02ec7a3a-2812-4a65-93cd-07bf655cc91b	Whitelist	TRUE	KICH-US	TCGA-KL-8333	02ec7a3a-2812-4a65-93cd-07bf655cc91b	DO220341	kidney	darkorange	c56505cb-e150-408d-9df6-3af4e608c376	c56505cb-e150-408d-9df6-3af4e608c376	b7b1b89b-13f9-4cae-9673-34e4c31cd3ca	b7b1b89b-13f9-4cae-9673-34e4c31cd3ca	0.00342066	11.7207	27.7021	11.7028	40.6554	10.5707	2.31255	./.:2:1	./.:2:1	./.:2:1	./.:2:1	./.:2:1	./.:2:1	./.:2:1	NA	no	no	no	no	0.165711	#N/A	#N/A	#N/A	#N/A	#N/A	#N/A	unaligned	unaligned	unaligned	unaligned	unaligned	unaligned
KICH-US::03f3dd32-e1d1-485b-a968-3f55798f4d46	Whitelist	TRUE	KICH-US	TCGA-KL-8326	03f3dd32-e1d1-485b-a968-3f55798f4d46	DO220334	kidney	darkorange	4729fe4b-c1ac-489b-a67e-91e5c5e3ff8c	4729fe4b-c1ac-489b-a67e-91e5c5e3ff8c	90c36d60-f8f2-4bf6-9f01-fc02e19dde5d	90c36d60-f8f2-4bf6-9f01-fc02e19dde5d	0	7.37947	54.2539	13.4277	1.80243	3.39925	1.33337	./.:2:1	./.:2:1	./.:2:1	./.:2:1	./.:2:1	./.:2:1	./.:2:1	NA	no	no	no	no	0.0706244	#N/A	#N/A	#N/A	#N/A	#N/A	#N/A	unaligned	unaligned	unaligned	unaligned	unaligned	unaligned
KICH-US::04e9a63a-d742-488c-8564-bf9d79aa2091	Whitelist	TRUE	KICH-US	TCGA-KN-8431	04e9a63a-d742-488c-8564-bf9d79aa2091	DO220509	kidney	darkorange	93b51c61-6eea-4228-a102-840a2e118522	93b51c61-6eea-4228-a102-840a2e118522	58d4d6ea-cb30-47f9-87ff-d2dec6e3385e	58d4d6ea-cb30-47f9-87ff-d2dec6e3385e	0	4.53887	19.4712	17.3394	6.06483	2.67936	1.29685	./.:1:0	./.:2:1	./.:1:0	./.:2:1	./.:2:1	./.:2:1	./.:2:1	NA	no	no	no	no	0.233935	#N/A	#N/A	#N/A	#N/A	#N/A	#N/A	unaligned	unaligned	unaligned	unaligned	unaligned	unaligned
KICH-US::0ec3caa1-7c51-417b-a89c-18e9fceb80c4	Graylist	TRUE	KICH-US	TCGA-KO-8416	0ec3caa1-7c51-417b-a89c-18e9fceb80c4	DO220599	kidney	darkorange	9d29543e-8601-4fd0-8e76-3df3de465cab	9d29543e-8601-4fd0-8e76-3df3de465cab	9d5d8b6b-f214-4549-92d9-4ac85f21d25e	9d5d8b6b-f214-4549-92d9-4ac85f21d25e	0	5.67015	33.2691	15.2213	2.55493	7.41633	1.50796	./.:2:1	./.:2:1	./.:1:0	./.:2:1	./.:1:0	./.:2:1	./.:2:1	NA	no	no	no	no	0.108772	#N/A	#N/A	#N/A	#N/A	#N/A	#N/A	unaligned	unaligned	unaligned	unaligned	unaligned	unaligned
KICH-US::0f3c4f8f-0766-46b0-81b4-18ca4f6ea20a	Whitelist	TRUE	KICH-US	TCGA-KL-8330	0f3c4f8f-0766-46b0-81b4-18ca4f6ea20a	DO220338	kidney	darkorange	09537dce-c797-4b60-962a-d4c3cd6ab00a	09537dce-c797-4b60-962a-d4c3cd6ab00a	ab48f18b-485b-4258-9940-b8b536bd2d04	ab48f18b-485b-4258-9940-b8b536bd2d04	0	5.62018	29.3408	25.4763	8.48765	2.42179	1.14071	./.:1:0	./.:2:1	./.:1:0	./.:2:1	./.:2:1	./.:2:1	./.:2:1	NA	no	no	no	no	0.0838158	#N/A	#N/A	#N/A	#N/A	#N/A	#N/A	unaligned	unaligned	unaligned	unaligned	unaligned	unaligned
KICH-US::151f07f5-1529-4fcd-912c-e55b2ff8abef	Whitelist	TRUE	KICH-US	TCGA-KO-8407	151f07f5-1529-4fcd-912c-e55b2ff8abef	DO220556	kidney	darkorange	64f696a6-58b2-40a8-b848-fd775cd52529	64f696a6-58b2-40a8-b848-fd775cd52529	c30a6cac-b8c1-490a-b897-bbf35dcf0cbc	c30a6cac-b8c1-490a-b897-bbf35dcf0cbc	0	4.21492	16.656	18.2667	7.0741	6.85878	1.81085	./.:2:1	./.:2:1	./.:1:0	./.:2:1	./.:2:1	./.:2:1	./.:2:1	NA	no	no	no	no	0.0799482	#N/A	#N/A	#N/A	#N/A	#N/A	#N/A	unaligned	unaligned	unaligned	unaligned	unaligned	unaligned
KICH-US::23656226-2d99-4548-959f-5c2eed803e33	Whitelist	TRUE	KICH-US	TCGA-KM-8438	23656226-2d99-4548-959f-5c2eed803e33	DO220355	kidney	darkorange	148536ce-ee2a-4952-a19d-10d6f44146b9	148536ce-ee2a-4952-a19d-10d6f44146b9	894cd09b-645d-43b8-93ea-5f7f48db12da	894cd09b-645d-43b8-93ea-5f7f48db12da	4.44761	5.33628	29.6856	25.7657	6.96892	3.40413	1.47765	./.:2:1	./.:4:2	./.:2:0	./.:4:2	./.:4:2	./.:4:2	./.:4:2	NA	5:1295372_C[5:1348782[	5:1341617_]5:1348970]C	5:1348782_]5:1295333]C	no	0.0991301	#N/A	#N/A	#N/A	#N/A	#N/A	#N/A	SV 0-20kb	0-20 kb upstream	unaligned	unaligned	unaligned	TERT PM SV
KICH-US::2ea84e23-6a0a-4c5d-9c70-d5355a85df35	Whitelist	TRUE	KICH-US	TCGA-KM-8639	2ea84e23-6a0a-4c5d-9c70-d5355a85df35	DO220363	kidney	darkorange	0b811c6a-8f05-44bd-ac33-fb720d189e71	0b811c6a-8f05-44bd-ac33-fb720d189e71	01816f78-7cee-4160-8a99-85cb23d3a124	01816f78-7cee-4160-8a99-85cb23d3a124	0	6.23914	31.9032	10.303	1.30445	2.34179	1.43955	./.:2:1	./.:2:1	./.:2:1	./.:2:1	./.:2:1	./.:2:1	./.:2:1	NA	no	no	no	no	0.132236	#N/A	#N/A	#N/A	#N/A	#N/A	#N/A	unaligned	unaligned	unaligned	unaligned	unaligned	unaligned
KICH-US::2f1c4db6-88a7-4a5d-a5fe-94d85f569440	Whitelist	TRUE	KICH-US	TCGA-KM-8443	2f1c4db6-88a7-4a5d-a5fe-94d85f569440	DO220360	kidney	darkorange	c00de7a0-0b09-4e07-988c-ef2a7f8e932a	c00de7a0-0b09-4e07-988c-ef2a7f8e932a	114b9dbd-0672-4b83-8bdc-cc2432f4fd91	114b9dbd-0672-4b83-8bdc-cc2432f4fd91	0.559752	6.68352	34.3824	20.4687	3.25431	2.03695	1.08252	./.:3:1	./.:4:2	./.:2:0	./.:4:2	./.:4:2	./.:4:2	./.:4:2	NA	5:1305348_G]13:52688707]	no	no	no	0.0559126	#N/A	#N/A	#N/A	#N/A	#N/A	#N/A	SV 0-20kb	0-20 kb upstream	unaligned	unaligned	unaligned	TERT PM SV
KICH-US::2fc175d1-9d95-44fd-a53e-820f6f404551	Whitelist	TRUE	KICH-US	TCGA-KN-8421	2fc175d1-9d95-44fd-a53e-820f6f404551	DO220439	kidney	darkorange	ba686386-8113-4885-b20f-6ad09a295604	ba686386-8113-4885-b20f-6ad09a295604	17aa0cc6-c07e-4512-8c0a-e520863a58e4	17aa0cc6-c07e-4512-8c0a-e520863a58e4	0	8.5436	43.4576	26.0119	0.361306	11.3022	1.04172	./.:2:1	./.:2:1	./.:1:0	./.:2:1	./.:2:1	./.:2:1	./.:2:1	NA	no	no	no	no	0.120497	#N/A	#N/A	#N/A	#N/A	#N/A	#N/A	unaligned	unaligned	unaligned	unaligned	unaligned	unaligned
KICH-US::3129e869-bb2f-423a-bd20-d0daae33b11a	Whitelist	TRUE	KICH-US	TCGA-KL-8340	3129e869-bb2f-423a-bd20-d0daae33b11a	DO220348	kidney	darkorange	d113ce88-04ab-4675-b363-92f80c28de34	d113ce88-04ab-4675-b363-92f80c28de34	102bbfea-fb71-41c8-899d-75670fda81e8	102bbfea-fb71-41c8-899d-75670fda81e8	0	6.16639	15.8654	19.5036	7.50679	3.93053	1.2337	./.:2:1	./.:2:1	./.:1:0	./.:2:1	./.:2:1	./.:2:1	./.:2:1	NA	no	no	no	no	0.080301	#N/A	#N/A	#N/A	#N/A	#N/A	#N/A	unaligned	unaligned	unaligned	unaligned	unaligned	unaligned
KICH-US::366219b9-fde3-4d2d-82d3-15fe6245aa98	Whitelist	TRUE	KICH-US	TCGA-KN-8429	366219b9-fde3-4d2d-82d3-15fe6245aa98	DO220490	kidney	darkorange	58c7e9c3-1345-48c0-a758-0887358b8696	58c7e9c3-1345-48c0-a758-0887358b8696	1573fde6-2abe-4ef8-b2f3-3c33507aca0c	1573fde6-2abe-4ef8-b2f3-3c33507aca0c	0	8.57049	13.8327	21.0746	18.3945	3.87966	1.4113	./.:2:1	./.:2:1	./.:1:0	./.:2:1	./.:2:1	./.:2:1	./.:2:1	NA	no	no	no	no	0.0637757	#N/A	#N/A	#N/A	#N/A	#N/A	#N/A	unaligned	unaligned	unaligned	unaligned	unaligned	unaligned
KICH-US::3ec3bcb3-492c-4942-be02-76a67f57e38f	Whitelist	TRUE	KICH-US	TCGA-KL-8332	3ec3bcb3-492c-4942-be02-76a67f57e38f	DO220340	kidney	darkorange	c6d6f49e-6e95-4e41-8388-71f6fe017d80	c6d6f49e-6e95-4e41-8388-71f6fe017d80	d937a17b-e4a9-4299-bb8a-6147483ee11e	d937a17b-e4a9-4299-bb8a-6147483ee11e	0	8.44076	17.0526	14.599	2.95749	3.34655	1.68917	./.:2:1	./.:2:1	./.:1:0	./.:2:1	./.:2:1	./.:1:0	./.:1:0	NA	no	no	no	no	0.16894	#N/A	#N/A	#N/A	#N/A	#N/A	#N/A	unaligned	unaligned	unaligned	unaligned	unaligned	unaligned
KICH-US::40f79cfe-a51f-497b-b06e-7a4f9004f092	Whitelist	TRUE	KICH-US	TCGA-KM-8442	40f79cfe-a51f-497b-b06e-7a4f9004f092	DO220359	kidney	darkorange	9fb73d89-f7c4-47b2-810b-3ce37cd8a3c9	9fb73d89-f7c4-47b2-810b-3ce37cd8a3c9	efc2a8d3-1ef2-4719-b60d-bd752edda684	efc2a8d3-1ef2-4719-b60d-bd752edda684	0	14.2239	25.4983	21.7681	12.9611	3.5138	1.47752	./.:1:0	./.:2:1	./.:1:0	./.:2:1	./.:2:1	./.:2:1	./.:2:1	NA	no	no	no	no	0.0372096	#N/A	#N/A	#N/A	#N/A	#N/A	#N/A	unaligned	unaligned	unaligned	unaligned	unaligned	unaligned
KICH-US::452135f2-6de6-4593-a091-ddf6344ee431	Whitelist	TRUE	KICH-US	TCGA-KL-8328	452135f2-6de6-4593-a091-ddf6344ee431	DO220336	kidney	darkorange	2ccd028d-e7e0-4f77-a512-f658a31819a4	2ccd028d-e7e0-4f77-a512-f658a31819a4	777339be-465d-4877-9f73-6c49b9326e73	777339be-465d-4877-9f73-6c49b9326e73	0.00969535	6.49786	7.45498	19.3714	2.71959	2.44894	1.13881	./.:4:2	./.:4:2	./.:2:0	./.:4:2	./.:4:2	./.:4:2	./.:4:2	NA	no	no	no	no	0.142137	1295228	#N/A	#N/A	#N/A	#N/A	1295228	PM mut	unaligned	unaligned	unaligned	unaligned	TERT PM mut 228
KICH-US::455fd7d4-5ff4-423f-83ce-4630aef89bb7	Graylist	TRUE	KICH-US	TCGA-KN-8428	455fd7d4-5ff4-423f-83ce-4630aef89bb7	DO220484	kidney	darkorange	322f0b01-2118-4dbe-aba1-3875a54ee71b	322f0b01-2118-4dbe-aba1-3875a54ee71b	91aaef0d-6d3f-43e8-90b9-7c8e86beb2c6	91aaef0d-6d3f-43e8-90b9-7c8e86beb2c6	0.00951471	5.02638	9.79095	32.3392	21.7913	3.2327	1.64784	./.:3:1	./.:3:1	./.:2:0	./.:3:1	./.:4:2	./.:4:2	./.:4:2	NA	no	no	no	no	0.473684	#N/A	#N/A	#N/A	#N/A	#N/A	#N/A	unaligned	unaligned	unaligned	unaligned	unaligned	unaligned
KICH-US::4a88bc85-4c6e-4fac-8dbb-d3fc5f36b35e	Whitelist	TRUE	KICH-US	TCGA-KN-8422	4a88bc85-4c6e-4fac-8dbb-d3fc5f36b35e	DO220449	kidney	darkorange	d648c804-4eaf-4252-8b6f-13378158a07d	d648c804-4eaf-4252-8b6f-13378158a07d	d5965538-4255-4877-88a8-9a71b5cea58c	d5965538-4255-4877-88a8-9a71b5cea58c	0	6.54052	20.4722	13.6366	1.63537	5.22527	1.2458	./.:4:2	./.:4:2	./.:2:0	./.:4:2	./.:4:2	./.:4:0	./.:4:0	NA	no	no	no	no	0.0708692	#N/A	#N/A	#N/A	#N/A	#N/A	#N/A	unaligned	unaligned	unaligned	unaligned	unaligned	unaligned
KICH-US::4e4faf51-2cbf-4910-a093-186660e4a19b	Whitelist	TRUE	KICH-US	TCGA-KM-8476	4e4faf51-2cbf-4910-a093-186660e4a19b	DO220361	kidney	darkorange	5bebc389-de0d-45b8-9d2f-6476988c358a	5bebc389-de0d-45b8-9d2f-6476988c358a	19f0564c-19e3-4e32-8362-750fc676f576	19f0564c-19e3-4e32-8362-750fc676f576	0	7.38761	27.4697	10.2821	3.70607	7.59478	1.43253	./.:2:1	./.:2:1	./.:1:0	./.:2:1	./.:1:0	./.:2:1	./.:2:1	NA	no	no	no	no	0.0396826	#N/A	#N/A	#N/A	#N/A	#N/A	#N/A	unaligned	unaligned	unaligned	unaligned	unaligned	unaligned
KICH-US::6101ffe6-2ef6-4256-9d6b-a7c545836995	Whitelist	TRUE	KICH-US	TCGA-KL-8325	6101ffe6-2ef6-4256-9d6b-a7c545836995	DO220333	kidney	darkorange	9fc0e0e8-1b0f-400c-b4cf-126193283695	9fc0e0e8-1b0f-400c-b4cf-126193283695	faad58ae-6000-4ab9-8469-ecd92f0344ff	faad58ae-6000-4ab9-8469-ecd92f0344ff	0	8.23659	21.1211	12.282	0.920105	2.14215	1.19604	./.:2:1	./.:2:1	./.:1:0	./.:2:1	./.:2:1	./.:1:0	./.:1:0	NA	no	no	no	no	0.0838139	#N/A	#N/A	#N/A	#N/A	#N/A	#N/A	unaligned	unaligned	unaligned	unaligned	unaligned	unaligned
KICH-US::70e306ee-9584-49d6-81a1-a49d837ab6aa	Whitelist	TRUE	KICH-US	TCGA-KL-8341	70e306ee-9584-49d6-81a1-a49d837ab6aa	DO220349	kidney	darkorange	e9032df3-8692-4146-a867-b9b64c9b310a	e9032df3-8692-4146-a867-b9b64c9b310a	ca134742-0f02-4178-b1bf-c6f7a9ff8cce	ca134742-0f02-4178-b1bf-c6f7a9ff8cce	28.6002	6.3863	7.72612	24.6592	1.62808	2.90585	1.11361	./.:2:1	./.:4:2	./.:2:0	./.:4:2	./.:3:1	./.:4:2	./.:4:2	NA	no	no	no	5:1237556_C]3:49492778]	0.0689481	#N/A	#N/A	#N/A	#N/A	#N/A	#N/A	unaligned	gene body	unaligned	unaligned	unaligned	unaligned
KICH-US::739deed4-d1dc-458f-bd0f-1e24d2bfd305	Whitelist	TRUE	KICH-US	TCGA-KM-8439	739deed4-d1dc-458f-bd0f-1e24d2bfd305	DO220356	kidney	darkorange	9d3b0b87-5fc5-4d09-9c63-4d5fc4bc46d0	9d3b0b87-5fc5-4d09-9c63-4d5fc4bc46d0	e03cb807-3698-434e-8145-6f1620bfd1b4	e03cb807-3698-434e-8145-6f1620bfd1b4	0	3.53723	19.7975	14.2093	2.60452	27.3627	1.58812	./.:2:1	./.:2:1	./.:2:1	./.:2:1	./.:2:1	./.:2:1	./.:2:1	NA	no	no	no	no	0.0402875	#N/A	#N/A	#N/A	#N/A	#N/A	#N/A	unaligned	unaligned	unaligned	unaligned	unaligned	unaligned
KICH-US::83b3060c-2449-4581-88ef-817d126e4525	Whitelist	TRUE	KICH-US	TCGA-KL-8323	83b3060c-2449-4581-88ef-817d126e4525	DO220331	kidney	darkorange	fae88d21-171c-4df4-b258-3c5948a1034b	fae88d21-171c-4df4-b258-3c5948a1034b	cb8180ec-ce5f-4c1f-ab1a-38717607169f	cb8180ec-ce5f-4c1f-ab1a-38717607169f	0.173024	13.4948	9.39144	23.3641	5.28845	5.52556	1.3701	./.:3:1	./.:2:1	./.:1:0	./.:2:1	./.:2:1	./.:2:1	./.:2:1	NA	5:1297607_A[5:49563017[	no	no	no	0.145204	#N/A	#N/A	#N/A	#N/A	#N/A	#N/A	SV 0-20kb	0-20 kb upstream	unaligned	unaligned	unaligned	TERT PM SV
KICH-US::872092b3-d31e-44d7-bd03-e29f52f8ab5a	Whitelist	TRUE	KICH-US	TCGA-KM-8440	872092b3-d31e-44d7-bd03-e29f52f8ab5a	DO220357	kidney	darkorange	cdf313c8-59f9-41c6-9bd2-f47cb4287da5	cdf313c8-59f9-41c6-9bd2-f47cb4287da5	fd4eb5ce-47b3-4c31-b9c5-ca08b3f580db	fd4eb5ce-47b3-4c31-b9c5-ca08b3f580db	0	8.68873	21.3044	20.6972	5.28769	6.42237	1.2561	./.:2:1	./.:2:1	./.:1:0	./.:2:1	./.:2:1	./.:2:1	./.:2:1	NA	no	no	no	no	0.0860661	#N/A	#N/A	#N/A	#N/A	#N/A	#N/A	unaligned	unaligned	unaligned	unaligned	unaligned	unaligned
KICH-US::8ac7f218-bd7b-4dda-8879-2cec49748e42	Whitelist	TRUE	KICH-US	TCGA-KL-8331	8ac7f218-bd7b-4dda-8879-2cec49748e42	DO220339	kidney	darkorange	7087a2b6-7fc4-45b0-8c48-248864f03deb	7087a2b6-7fc4-45b0-8c48-248864f03deb	97fd79a1-7275-47c2-bd10-b62eb0622856	97fd79a1-7275-47c2-bd10-b62eb0622856	0.0302569	10.3544	23.0695	23.3658	6.33875	3.53046	1.17741	./.:6:3	./.:6:3	./.:3:0	./.:6:3	./.:6:3	./.:6:3	./.:6:3	NA	no	no	no	no	0.081078	1295228	#N/A	#N/A	#N/A	#N/A	1295228	PM mut	copy	copy	unaligned	copy	TERT PM mut 228
KICH-US::8c9e1f60-1838-4aa4-a667-c1cef7dddbdf	Whitelist	TRUE	KICH-US	TCGA-KN-8424	8c9e1f60-1838-4aa4-a667-c1cef7dddbdf	DO220468	kidney	darkorange	1e8ae8dd-74c1-44d5-a74e-bfdce801c736	1e8ae8dd-74c1-44d5-a74e-bfdce801c736	e8cc9981-3f57-49cc-9779-72d1c50bc59a	e8cc9981-3f57-49cc-9779-72d1c50bc59a	0.00348795	4.42825	10.3581	18.832	7.99105	5.07212	2.08534	./.:4:2	./.:4:2	./.:2:0	./.:4:2	./.:4:2	./.:4:2	./.:4:2	NA	no	no	no	no	0.0608056	#N/A	#N/A	#N/A	#N/A	#N/A	#N/A	unaligned	unaligned	unaligned	unaligned	unaligned	unaligned
KICH-US::955d428c-8fe8-456b-b86d-65ea6c2a1b18	Whitelist	TRUE	KICH-US	TCGA-KN-8427	955d428c-8fe8-456b-b86d-65ea6c2a1b18	DO220479	kidney	darkorange	07e0e938-f61f-477a-92a2-5b7e74b78943	07e0e938-f61f-477a-92a2-5b7e74b78943	ee8417b7-5d4b-42e7-b0f1-094a9990fda8	ee8417b7-5d4b-42e7-b0f1-094a9990fda8	0.0954236	12.9105	2.08358	53.895	57.8249	20.867	10.2449	./.:3:1	./.:3:1	./.:2:0	./.:3:1	./.:6:0	./.:4:0	./.:4:0	NA	no	no	no	no	0.420298	#N/A	#N/A	#N/A	#N/A	#N/A	#N/A	unaligned	unaligned	unaligned	unaligned	unaligned	MYC amp
KICH-US::9680b5ff-1882-434f-9981-e8ac33764b93	Whitelist	TRUE	KICH-US	TCGA-KM-8477	9680b5ff-1882-434f-9981-e8ac33764b93	DO220362	kidney	darkorange	4ecbfd89-393f-4126-aa1c-951a2c23ef89	4ecbfd89-393f-4126-aa1c-951a2c23ef89	b06483d3-e2c0-4f6f-9af4-871c922eb506	b06483d3-e2c0-4f6f-9af4-871c922eb506	0	5.53748	46.4906	12.5748	1.96932	4.45008	1.50498	./.:2:1	./.:2:1	./.:2:1	./.:2:1	./.:2:1	./.:2:1	./.:2:1	NA	no	no	no	no	0.0580798	#N/A	#N/A	#N/A	#N/A	#N/A	#N/A	unaligned	unaligned	unaligned	unaligned	unaligned	unaligned
KICH-US::9aa02d46-294b-4e99-b9ee-56edcbfb5275	Whitelist	TRUE	KICH-US	TCGA-KO-8406	9aa02d46-294b-4e99-b9ee-56edcbfb5275	DO220554	kidney	darkorange	c29f6ed6-880d-4f03-977e-1087738e5e60	c29f6ed6-880d-4f03-977e-1087738e5e60	d324b289-764c-46e0-8aa3-8d10f6a8c495	d324b289-764c-46e0-8aa3-8d10f6a8c495	0	7.86106	26.993	15.8032	6.65315	4.64564	1.18864	./.:2:1	./.:2:1	./.:1:0	./.:2:1	./.:2:1	./.:2:1	./.:2:1	NA	no	no	no	no	0.0553596	#N/A	#N/A	#N/A	#N/A	#N/A	#N/A	unaligned	unaligned	unaligned	unaligned	unaligned	unaligned
KICH-US::9aabcbd7-a26a-49b1-abf1-02c0dc3adcf2	Whitelist	TRUE	KICH-US	TCGA-KL-8334	9aabcbd7-a26a-49b1-abf1-02c0dc3adcf2	DO220342	kidney	darkorange	94434272-4cbd-4b4d-bd98-44f18526dd69	94434272-4cbd-4b4d-bd98-44f18526dd69	733eaed2-1df1-4832-bc6a-a401b1021795	733eaed2-1df1-4832-bc6a-a401b1021795	0	4.98508	16.9542	25.1534	3.65414	5.33875	1.59288	./.:2:1	./.:2:1	./.:1:0	./.:2:1	./.:2:1	./.:2:1	./.:2:1	NA	no	no	no	no	0.402588	#N/A	#N/A	#N/A	#N/A	#N/A	#N/A	unaligned	unaligned	unaligned	unaligned	unaligned	unaligned
KICH-US::a122d361-835e-4cf2-850f-af7864aa112c	Whitelist	TRUE	KICH-US	TCGA-KL-8346	a122d361-835e-4cf2-850f-af7864aa112c	DO220354	kidney	darkorange	bd2ec47b-a120-4b3b-b10d-aee09805ab33	bd2ec47b-a120-4b3b-b10d-aee09805ab33	7e8e0292-b1af-48af-9c53-823d7e0432c9	7e8e0292-b1af-48af-9c53-823d7e0432c9	0.955175	7.83604	42.1339	30.1525	3.17488	1.3	1.19333	./.:2:1	./.:4:2	./.:2:0	./.:4:2	./.:4:2	./.:2:0	./.:2:0	NA	no	no	no	no	0.416101	#N/A	#N/A	#N/A	#N/A	#N/A	#N/A	unaligned	unaligned	unaligned	unaligned	unaligned	unaligned
KICH-US::a5af1391-89d3-4f41-930e-7e8272afec98	Whitelist	TRUE	KICH-US	TCGA-KL-8344	a5af1391-89d3-4f41-930e-7e8272afec98	DO220352	kidney	darkorange	3ace181a-23bd-424e-a87e-e0c01a2a2cb8	3ace181a-23bd-424e-a87e-e0c01a2a2cb8	5cb8881d-dc6e-4b62-b9a3-d96c83d2567e	5cb8881d-dc6e-4b62-b9a3-d96c83d2567e	0.00603459	5.93457	41.5311	15.0137	7.46615	2.84947	1.39744	./.:4:2	./.:4:2	./.:4:2	./.:4:2	./.:4:2	./.:4:2	./.:4:2	NA	no	no	no	no	0.0568286	#N/A	#N/A	#N/A	#N/A	#N/A	#N/A	unaligned	unaligned	unaligned	unaligned	unaligned	unaligned
KICH-US::af1111af-9384-4e37-9b16-227d38007ebd	Whitelist	TRUE	KICH-US	TCGA-KN-8432	af1111af-9384-4e37-9b16-227d38007ebd	DO220510	kidney	darkorange	85ed2434-da94-4333-90ca-6ca4691cbdd3	85ed2434-da94-4333-90ca-6ca4691cbdd3	4300d79a-b4c8-4d95-8a42-4d5d8962eadc	4300d79a-b4c8-4d95-8a42-4d5d8962eadc	0	5.61074	20.2355	21.6212	2.03459	3.6928	1.48101	./.:2:1	./.:2:1	./.:1:0	./.:2:1	./.:1:0	./.:2:1	./.:2:1	NA	no	no	no	no	0.0917142	#N/A	#N/A	#N/A	#N/A	#N/A	#N/A	unaligned	unaligned	unaligned	unaligned	unaligned	unaligned
KICH-US::b08dfba8-6afb-4217-9259-72be6f1f3363	Whitelist	TRUE	KICH-US	TCGA-KN-8426	b08dfba8-6afb-4217-9259-72be6f1f3363	DO220478	kidney	darkorange	a3deafcb-b54f-4b7e-89ac-c92c16fb919f	a3deafcb-b54f-4b7e-89ac-c92c16fb919f	2a70e115-e2dd-4c26-bd20-b09c58f551c7	2a70e115-e2dd-4c26-bd20-b09c58f551c7	0	5.35618	36.3896	25.4739	11.1546	2.2463	1.51904	./.:4:2	./.:4:2	./.:2:0	./.:4:2	./.:8:2	./.:2:0	./.:2:0	NA	no	no	no	no	0.141558	#N/A	#N/A	#N/A	#N/A	#N/A	#N/A	unaligned	unaligned	unaligned	unaligned	unaligned	MYC amp
KICH-US::b4a0bf74-1381-4c17-b97d-206810d9e59a	Whitelist	TRUE	KICH-US	TCGA-KL-8343	b4a0bf74-1381-4c17-b97d-206810d9e59a	DO220351	kidney	darkorange	34739bd6-b3be-441d-8cdb-e4233bf14080	34739bd6-b3be-441d-8cdb-e4233bf14080	131cd009-c2f2-4e38-a72d-2018af79986a	131cd009-c2f2-4e38-a72d-2018af79986a	0	11.8007	24.7445	16.9648	1.09738	2.23118	1.4613	./.:2:1	./.:3:1	./.:2:1	./.:3:1	./.:2:1	./.:1:0	./.:1:0	NA	no	no	no	no	0.0679737	#N/A	#N/A	#N/A	#N/A	#N/A	#N/A	unaligned	unaligned	unaligned	unaligned	unaligned	unaligned
KICH-US::c689ae1d-4a6b-45db-b4d1-6b34c5c61522	Whitelist	TRUE	KICH-US	TCGA-KL-8342	c689ae1d-4a6b-45db-b4d1-6b34c5c61522	DO220350	kidney	darkorange	f38fc6ac-2af8-4d89-a514-4e2c5fdf08de	f38fc6ac-2af8-4d89-a514-4e2c5fdf08de	baa1261d-78ae-4a47-8459-2513361ba6de	baa1261d-78ae-4a47-8459-2513361ba6de	0.137664	7.54082	23.9798	17.2403	3.16822	2.84315	1.52561	./.:2:1	./.:2:1	./.:1:0	./.:2:1	./.:2:1	./.:2:1	./.:2:1	NA	no	no	no	no	0.0532911	#N/A	#N/A	#N/A	#N/A	#N/A	#N/A	unaligned	unaligned	unaligned	unaligned	unaligned	unaligned
KICH-US::cc316faf-dcb1-4dea-b8b0-a17d000ff40f	Whitelist	TRUE	KICH-US	TCGA-KN-8425	cc316faf-dcb1-4dea-b8b0-a17d000ff40f	DO220474	kidney	darkorange	81bb13fc-f082-4c0b-8066-1729f11ef617	81bb13fc-f082-4c0b-8066-1729f11ef617	d42c9589-3960-4964-be28-83d275bdc672	d42c9589-3960-4964-be28-83d275bdc672	0	9.19735	35.7471	12.4325	7.03934	2.14002	1.87783	./.:3:1	./.:3:1	./.:2:0	./.:3:1	./.:3:1	./.:3:1	./.:3:1	NA	no	no	no	no	0.0454687	#N/A	#N/A	#N/A	#N/A	#N/A	#N/A	unaligned	unaligned	unaligned	unaligned	unaligned	unaligned
KICH-US::d52c3cb6-921e-4f26-b49c-e6e4f11f9c06	Whitelist	TRUE	KICH-US	TCGA-KO-8405	d52c3cb6-921e-4f26-b49c-e6e4f11f9c06	DO220549	kidney	darkorange	6400c324-2c94-477d-acb9-669d4ea46f1e	6400c324-2c94-477d-acb9-669d4ea46f1e	f6e81351-3d0e-4a4b-aec4-e88011e8f3f9	f6e81351-3d0e-4a4b-aec4-e88011e8f3f9	0	6.56315	16.5445	15.7349	12.3898	3.22602	2.65598	./.:2:1	./.:3:1	./.:2:0	./.:3:1	./.:4:2	./.:4:2	./.:4:2	NA	no	no	no	no	0.0714984	#N/A	#N/A	#N/A	#N/A	#N/A	#N/A	unaligned	unaligned	unaligned	unaligned	unaligned	unaligned
KICH-US::dc04b82c-e1e8-4917-ba19-c2fea4a1b69a	Whitelist	TRUE	KICH-US	TCGA-KN-8419	dc04b82c-e1e8-4917-ba19-c2fea4a1b69a	DO220433	kidney	darkorange	a592e80a-3b1a-46aa-be30-bcd87d6bca6f	a592e80a-3b1a-46aa-be30-bcd87d6bca6f	67e21e3d-63a0-4fca-9880-58a71c938294	67e21e3d-63a0-4fca-9880-58a71c938294	0	7.30098	25.1148	15.4339	4.05041	2.64877	1.39485	./.:0:0	./.:3:0	./.:0:0	./.:3:0	./.:3:0	./.:0:0	./.:0:0	NA	no	no	no	no	0.0667247	#N/A	#N/A	#N/A	#N/A	#N/A	#N/A	unaligned	unaligned	unaligned	unaligned	unaligned	unaligned
KICH-US::e1e15226-9f8e-4035-8f08-eb1fed57080e	Whitelist	TRUE	KICH-US	TCGA-KN-8434	e1e15226-9f8e-4035-8f08-eb1fed57080e	DO220519	kidney	darkorange	24f887e1-ce82-40f3-9674-11102bd076c0	24f887e1-ce82-40f3-9674-11102bd076c0	17238de6-eab7-47ed-948e-be06ee5de5b7	17238de6-eab7-47ed-948e-be06ee5de5b7	0.00406922	3.75811	17.1155	18.8576	7.69841	5.58614	1.4156	./.:6:3	./.:6:3	./.:3:0	./.:6:3	./.:6:3	./.:6:3	./.:6:3	NA	no	no	no	no	0.0814157	#N/A	#N/A	#N/A	#N/A	#N/A	#N/A	copy	copy	copy	unaligned	copy	TERT AMP
KICH-US::ee8c1919-17a9-4df1-8aa5-79546621b23c	Whitelist	TRUE	KICH-US	TCGA-KO-8411	ee8c1919-17a9-4df1-8aa5-79546621b23c	DO220577	kidney	darkorange	9dfcbabf-2bc0-43a2-bdde-d0b2aaca3f6b	9dfcbabf-2bc0-43a2-bdde-d0b2aaca3f6b	d4d86182-64cd-4b99-91ee-b41b57de112f	d4d86182-64cd-4b99-91ee-b41b57de112f	0	7.06724	19.4796	15.7522	3.56981	11.9261	1.50007	./.:2:1	./.:2:1	./.:1:0	./.:2:1	./.:1:0	./.:2:1	./.:2:1	NA	no	no	no	no	0.0633172	#N/A	#N/A	#N/A	#N/A	#N/A	#N/A	unaligned	unaligned	unaligned	unaligned	unaligned	unaligned
KICH-US::f1c1502e-1bd6-425a-b651-454363809668	Whitelist	TRUE	KICH-US	TCGA-KN-8437	f1c1502e-1bd6-425a-b651-454363809668	DO220535	kidney	darkorange	345a06d6-fa5c-4674-a847-88a6b537cf3c	345a06d6-fa5c-4674-a847-88a6b537cf3c	9e634d59-f421-4a8c-b840-21fd612de48f	9e634d59-f421-4a8c-b840-21fd612de48f	0	8.97304	13.1931	15.5831	2.01154	67.2694	2.18357	./.:2:1	./.:2:1	./.:2:1	./.:2:1	./.:2:1	./.:2:1	./.:2:1	NA	no	no	no	no	0.0632569	#N/A	#N/A	#N/A	#N/A	#N/A	#N/A	unaligned	unaligned	unaligned	unaligned	unaligned	unaligned
KICH-US::f2b58595-dec0-4194-ab33-7c7dc6c058a6	Whitelist	TRUE	KICH-US	TCGA-KN-8435	f2b58595-dec0-4194-ab33-7c7dc6c058a6	DO220525	kidney	darkorange	715f59dd-a80f-422d-988c-f73f4b987baf	715f59dd-a80f-422d-988c-f73f4b987baf	0acf650f-8275-4319-bdb4-bb0a6c35c235	0acf650f-8275-4319-bdb4-bb0a6c35c235	6.19002	8.09845	12.2935	20.1271	5.74484	5.46324	1.30787	./.:4:1	./.:2:1	./.:1:0	./.:2:1	./.:2:0	./.:2:1	./.:2:1	NA	no	no	no	no	0.397622	#N/A	#N/A	#N/A	#N/A	#N/A	#N/A	unaligned	unaligned	unaligned	unaligned	unaligned	unaligned
KICH-US::f31ba8ec-a3dd-4dd8-8d15-f6c5975ebe44	Whitelist	TRUE	KICH-US	TCGA-KM-8441	f31ba8ec-a3dd-4dd8-8d15-f6c5975ebe44	DO220358	kidney	darkorange	97c1a300-978d-4df1-9e97-ce2f92b9eff1	97c1a300-978d-4df1-9e97-ce2f92b9eff1	93543d44-72a0-4f35-bc35-3acffc85ced6	93543d44-72a0-4f35-bc35-3acffc85ced6	0.00197095	12.0076	15.9118	16.5761	23.0683	97.0904	2.33571	./.:2:1	./.:2:1	./.:2:1	./.:2:1	./.:2:1	./.:2:1	./.:2:1	NA	no	no	no	no	0.0703605	#N/A	#N/A	#N/A	#N/A	#N/A	#N/A	unaligned	unaligned	unaligned	unaligned	unaligned	unaligned
KICH-US::f3ba1cf8-ac67-4da8-96f3-8680dc55f247	Whitelist	TRUE	KICH-US	TCGA-KN-8418	f3ba1cf8-ac67-4da8-96f3-8680dc55f247	DO220423	kidney	darkorange	9a90f951-ad96-4883-b97f-ac43395dae5d	9a90f951-ad96-4883-b97f-ac43395dae5d	4421b2c6-8de1-41c3-a47a-20c60a86b694	4421b2c6-8de1-41c3-a47a-20c60a86b694	0.00176768	4.22383	21.8399	21.0172	8.45931	3.39743	1.26659	./.:4:2	./.:4:2	./.:2:0	./.:4:2	./.:4:2	./.:4:2	./.:4:2	NA	no	no	no	no	0.0983116	#N/A	#N/A	#N/A	#N/A	#N/A	#N/A	unaligned	unaligned	unaligned	unaligned	unaligned	unaligned
KIRC-US::0487fc41-386c-4d76-9084-daf959bf5e98	Whitelist	TRUE	KIRC-US	TCGA-CW-5585	0487fc41-386c-4d76-9084-daf959bf5e98	DO19733	kidney	darkorange	3feac02a-c99f-4dd9-9eff-e4f5e87f7dc5	3feac02a-c99f-4dd9-9eff-e4f5e87f7dc5	7694eaf3-732e-4b23-b8fe-ce713c1a4b18	7694eaf3-732e-4b23-b8fe-ce713c1a4b18	0.271755	7.08682	28.0936	13.8053	8.88389	2.1125	2.11328	./.:2:1	./.:2:1	./.:2:1	./.:2:1	./.:2:1	./.:2:1	./.:2:1	NA	no	no	no	no	0.106321	#N/A	#N/A	#N/A	#N/A	#N/A	#N/A	unaligned	unaligned	unaligned	unaligned	unaligned	unaligned
KIRC-US::11ab53c8-6366-4bc9-b60d-23e6ed2d1cae	Whitelist	TRUE	KIRC-US	TCGA-A3-3372	11ab53c8-6366-4bc9-b60d-23e6ed2d1cae	DO19048	kidney	darkorange	f64e9609-d75d-400c-a92d-d77fd54d6c29	f64e9609-d75d-400c-a92d-d77fd54d6c29	8aa9969f-458c-401f-84a7-5cf76c68f790	8aa9969f-458c-401f-84a7-5cf76c68f790	0.0546301	23.9803	8.42326	13.4076	26.1092	2.87418	4.15802	./.:5:2	./.:4:2	./.:3:1	./.:4:2	./.:2:0	./.:2:1	./.:2:1	NA	no	no	no	no	0.0909563	#N/A	#N/A	#N/A	#N/A	#N/A	#N/A	copy	copy	unaligned	unaligned	unaligned	TERT AMP
KIRC-US::1adb05d4-e1ca-4ede-81c7-ff24a243abae	Whitelist	TRUE	KIRC-US	TCGA-B2-4099	1adb05d4-e1ca-4ede-81c7-ff24a243abae	DO18988	kidney	darkorange	252a1c43-f954-44d7-8e31-6bcd0157a05c	252a1c43-f954-44d7-8e31-6bcd0157a05c	67c91ebf-e8c6-4ec8-a8be-4aa3064332db	67c91ebf-e8c6-4ec8-a8be-4aa3064332db	0	15.8487	8.37668	25.2947	60.8473	2.75566	3.81121	./.:2:1	./.:2:1	./.:2:1	./.:2:1	./.:2:1	./.:2:1	./.:2:1	NA	no	no	no	no	0.13318	#N/A	#N/A	#N/A	#N/A	#N/A	#N/A	unaligned	unaligned	unaligned	unaligned	unaligned	unaligned
KIRC-US::1e417b93-837d-4110-9090-239eb82c3e20	Whitelist	TRUE	KIRC-US	TCGA-BP-4968	1e417b93-837d-4110-9090-239eb82c3e20	DO16269	kidney	darkorange	aad8c8d6-d828-4aac-9cfb-cee893e36850	aad8c8d6-d828-4aac-9cfb-cee893e36850	70f6fa46-a451-44df-b684-5f252172d508	70f6fa46-a451-44df-b684-5f252172d508	0.0793209	11.6325	9.52789	16.1413	31.6893	3.50512	2.76233	./.:2:1	./.:2:1	./.:2:1	./.:2:1	./.:2:1	./.:2:1	./.:2:1	NA	no	no	no	no	0.101033	#N/A	#N/A	#N/A	#N/A	#N/A	#N/A	unaligned	unaligned	unaligned	unaligned	unaligned	unaligned
KIRC-US::267ff78b-bceb-466e-8582-c560fe227ff0	Whitelist	TRUE	KIRC-US	TCGA-CJ-4918	267ff78b-bceb-466e-8582-c560fe227ff0	DO17977	kidney	darkorange	81d0d6bb-7319-4b67-bcf7-36df24e76b43	81d0d6bb-7319-4b67-bcf7-36df24e76b43	07a4d275-d7bb-4aee-ae7e-b056a8785643	07a4d275-d7bb-4aee-ae7e-b056a8785643	0.0372177	12.6353	11.0464	18.1182	78.419	1.93545	3.81206	./.:2:1	./.:2:1	./.:2:1	./.:2:1	./.:2:1	./.:2:1	./.:2:1	NA	no	no	no	no	0.109236	#N/A	#N/A	#N/A	#N/A	#N/A	#N/A	unaligned	unaligned	unaligned	unaligned	unaligned	unaligned
KIRC-US::28e9b6f9-ab6a-400b-a6a9-79095a443591	Whitelist	TRUE	KIRC-US	TCGA-AK-3454	28e9b6f9-ab6a-400b-a6a9-79095a443591	DO17178	kidney	darkorange	fd74de4d-6973-4597-a541-e8a13d80ad55	fd74de4d-6973-4597-a541-e8a13d80ad55	6b0668ee-2466-4e31-9362-b4dbebbf598f	6b0668ee-2466-4e31-9362-b4dbebbf598f	0.0231997	14.0984	12.1217	14.1173	56.7318	2.21708	2.17642	./.:2:1	./.:2:1	./.:2:1	./.:2:1	./.:3:1	./.:2:1	./.:2:1	NA	no	no	no	no	0.216455	#N/A	#N/A	#N/A	#N/A	#N/A	#N/A	unaligned	unaligned	unaligned	unaligned	unaligned	unaligned
KIRC-US::2939c03a-6f3f-4f7b-b246-34361baadeb9	Whitelist	TRUE	KIRC-US	TCGA-CJ-5681	2939c03a-6f3f-4f7b-b246-34361baadeb9	DO17373	kidney	darkorange	9ae0744a-9bc1-4cd7-b7cf-c6569ed9e4aa	9ae0744a-9bc1-4cd7-b7cf-c6569ed9e4aa	017b8d94-3c24-4bb0-9aff-f8bc623d2f4b	017b8d94-3c24-4bb0-9aff-f8bc623d2f4b	0.813522	18.7979	26.4207	21.5227	2.36923	2.09462	1.39238	./.:2:1	./.:2:1	./.:2:1	./.:2:1	./.:2:1	./.:2:1	./.:2:1	NA	no	no	no	no	0.0645303	#N/A	#N/A	#N/A	#N/A	#N/A	#N/A	unaligned	unaligned	unaligned	unaligned	unaligned	unaligned
KIRC-US::2ed3296a-5b10-40d8-8af4-90dc031657cd	Whitelist	TRUE	KIRC-US	TCGA-AK-3455	2ed3296a-5b10-40d8-8af4-90dc031657cd	DO18572	kidney	darkorange	a56cd282-f6c5-4373-b3d8-676562894598	a56cd282-f6c5-4373-b3d8-676562894598	4d605da9-57c9-4041-bb4c-af8e4e4eb918	4d605da9-57c9-4041-bb4c-af8e4e4eb918	0.0368431	14.9793	10.8641	15.8801	21.585	2.58352	2.93419	./.:4:2	./.:4:2	./.:4:2	./.:4:2	./.:4:2	./.:4:2	./.:4:2	NA	no	no	no	no	0.0824729	#N/A	#N/A	#N/A	#N/A	#N/A	#N/A	unaligned	unaligned	unaligned	unaligned	unaligned	unaligned
KIRC-US::33cf0893-0411-4758-aa90-602bfedf0850	Whitelist	TRUE	KIRC-US	TCGA-BP-4807	33cf0893-0411-4758-aa90-602bfedf0850	DO17074	kidney	darkorange	a54aac0e-4108-49cf-bf50-687031c7cda6	a54aac0e-4108-49cf-bf50-687031c7cda6	61a73497-ffb0-46dd-8a1e-a4f7e5dd4fb0	61a73497-ffb0-46dd-8a1e-a4f7e5dd4fb0	0.00469336	12.6388	19.3398	19.0659	33.5059	2.46083	3.71927	./.:2:1	./.:2:1	./.:2:1	./.:2:1	./.:2:1	./.:2:1	./.:2:1	NA	no	no	no	no	0.0776405	#N/A	#N/A	#N/A	#N/A	#N/A	#N/A	unaligned	unaligned	unaligned	unaligned	unaligned	unaligned
KIRC-US::3cbca837-f5a7-4a87-8f02-c59eac232d5a	Whitelist	TRUE	KIRC-US	TCGA-A3-3308	3cbca837-f5a7-4a87-8f02-c59eac232d5a	DO16110	kidney	darkorange	68b7fdb1-22b5-4152-9e69-a41151640cd8	68b7fdb1-22b5-4152-9e69-a41151640cd8	f66ad0c1-2663-4f0d-80b0-fbdb6a94e607	f66ad0c1-2663-4f0d-80b0-fbdb6a94e607	0.0319213	15.6475	5.0325	12.794	81.7675	3.93099	2.88473	./.:2:1	./.:3:1	./.:2:1	./.:2:1	./.:4:1	./.:2:1	./.:2:1	NA	no	no	no	no	0.0899641	#N/A	#N/A	#N/A	#N/A	#N/A	#N/A	unaligned	unaligned	unaligned	unaligned	unaligned	unaligned
KIRC-US::3e976301-4042-4ac0-8f01-ef2f1a8161a6	Whitelist	TRUE	KIRC-US	TCGA-CJ-4639	3e976301-4042-4ac0-8f01-ef2f1a8161a6	DO17791	kidney	darkorange	063cfacf-9933-4a2d-8921-0aeb76e12779	063cfacf-9933-4a2d-8921-0aeb76e12779	61de326f-12b9-47b4-948e-c84c75e6231f	61de326f-12b9-47b4-948e-c84c75e6231f	0.0110721	12.0138	14.1898	13.4629	28.5707	3.7091	3.51001	./.:6:3	./.:4:2	./.:4:2	./.:4:2	./.:4:2	./.:4:2	./.:4:2	NA	no	no	no	no	0.125382	#N/A	#N/A	#N/A	#N/A	#N/A	#N/A	copy	copy	unaligned	unaligned	unaligned	TERT AMP
KIRC-US::3f93d1cf-a307-4e29-9e6f-239e9ffaa179	Whitelist	TRUE	KIRC-US	TCGA-CW-6093	3f93d1cf-a307-4e29-9e6f-239e9ffaa179	DO16248	kidney	darkorange	51206157-94cc-4702-8247-c98283b487aa	51206157-94cc-4702-8247-c98283b487aa	36b6ca18-f7c3-478c-a431-63ab03e69c12	36b6ca18-f7c3-478c-a431-63ab03e69c12	0	30.0393	12.7929	15.5608	84.0534	1.97174	1.97426	./.:4:2	./.:4:2	./.:4:2	./.:4:2	./.:4:2	./.:4:2	./.:4:2	NA	no	no	no	no	0.0948094	#N/A	#N/A	#N/A	#N/A	#N/A	#N/A	unaligned	unaligned	unaligned	unaligned	unaligned	unaligned
KIRC-US::4b2ec8aa-8460-440e-b75b-6b92ae7a3ffc	Whitelist	TRUE	KIRC-US	TCGA-DV-5566	4b2ec8aa-8460-440e-b75b-6b92ae7a3ffc	DO18651	kidney	darkorange	bcf54c96-2b62-4e24-926f-d77576250dd1	bcf54c96-2b62-4e24-926f-d77576250dd1	2a83812c-0319-45c7-9e17-0849b9dc77ec	2a83812c-0319-45c7-9e17-0849b9dc77ec	0.00525741	12.629	17.3835	17.7492	99.9615	2.16083	1.99361	./.:2:1	./.:2:1	./.:2:1	./.:2:1	./.:2:1	./.:2:1	./.:2:1	NA	no	no	no	no	0.112498	#N/A	#N/A	#N/A	#N/A	#N/A	#N/A	unaligned	unaligned	unaligned	unaligned	unaligned	unaligned
KIRC-US::4c325ee1-9b8e-45d4-a0a7-e47ec1eac402	Whitelist	TRUE	KIRC-US	TCGA-CJ-5682	4c325ee1-9b8e-45d4-a0a7-e47ec1eac402	DO18056	kidney	darkorange	dacd4cc2-fc2b-4fbd-adf6-c8a46ae69c91	dacd4cc2-fc2b-4fbd-adf6-c8a46ae69c91	8453bed2-371f-47f4-b1aa-b29552f4571c	8453bed2-371f-47f4-b1aa-b29552f4571c	0	12.6432	12.6994	13.5746	15.5118	1.82055	2.11034	./.:2:1	./.:2:1	./.:2:1	./.:2:1	./.:2:1	./.:1:0	./.:1:0	NA	no	no	no	no	0.190863	#N/A	#N/A	#N/A	#N/A	#N/A	#N/A	unaligned	unaligned	unaligned	unaligned	unaligned	unaligned
KIRC-US::4edff57f-4b0e-4770-beac-590da7d7232c	Whitelist	TRUE	KIRC-US	TCGA-CJ-6033	4edff57f-4b0e-4770-beac-590da7d7232c	DO16881	kidney	darkorange	10d15b7a-16d1-4953-aaef-f193ffa97f42	10d15b7a-16d1-4953-aaef-f193ffa97f42	f9786d89-318d-44ef-b212-0b9dfaf52e75	f9786d89-318d-44ef-b212-0b9dfaf52e75	0.0402581	13.8699	6.80186	16.0299	34.2049	1.6806	2.43227	./.:2:1	./.:2:1	./.:2:1	./.:2:1	./.:2:1	./.:1:0	./.:1:0	NA	no	no	no	no	0.248445	#N/A	#N/A	#N/A	#N/A	#N/A	#N/A	unaligned	unaligned	unaligned	unaligned	unaligned	unaligned
KIRC-US::577847b9-f9b6-4954-868f-3d5ab2b4f694	Whitelist	TRUE	KIRC-US	TCGA-CZ-5453	577847b9-f9b6-4954-868f-3d5ab2b4f694	DO18016	kidney	darkorange	64446aec-c125-4c81-b9cc-62482cb1aaed	64446aec-c125-4c81-b9cc-62482cb1aaed	df706c43-0d65-49aa-9277-3e43bc7aa35d	df706c43-0d65-49aa-9277-3e43bc7aa35d	0.00334022	14.7434	27.2859	15.3917	31.8125	3.0962	2.55906	./.:2:1	./.:2:1	./.:2:1	./.:2:1	./.:2:1	./.:2:1	./.:2:1	NA	no	no	no	no	0.0358516	#N/A	#N/A	#N/A	#N/A	#N/A	#N/A	unaligned	unaligned	unaligned	unaligned	unaligned	unaligned
KIRC-US::659294b9-ded9-498a-bc00-c1d4d456aa4a	Whitelist	TRUE	KIRC-US	TCGA-A3-3363	659294b9-ded9-498a-bc00-c1d4d456aa4a	DO19028	kidney	darkorange	0f53e757-1823-409f-a0ea-249270728e15	0f53e757-1823-409f-a0ea-249270728e15	ae363a64-41f5-4253-ac6a-ecf6fa4ec610	ae363a64-41f5-4253-ac6a-ecf6fa4ec610	0.00335126	14.8221	42.8059	19.6981	5.88562	2.54958	1.52141	./.:2:1	./.:2:1	./.:3:1	./.:2:1	./.:2:1	./.:2:1	./.:2:1	NA	no	no	no	no	0.0778224	#N/A	#N/A	#N/A	#N/A	#N/A	#N/A	unaligned	unaligned	unaligned	unaligned	unaligned	unaligned
KIRC-US::7664c241-b369-4d76-9cd1-7f2bdc1d267f	Whitelist	TRUE	KIRC-US	TCGA-BP-4326	7664c241-b369-4d76-9cd1-7f2bdc1d267f	DO20416	kidney	darkorange	54842328-9432-4820-8976-7964bf9bf147	54842328-9432-4820-8976-7964bf9bf147	cc541704-0f6c-413e-8049-77eaba992844	cc541704-0f6c-413e-8049-77eaba992844	0.231996	15.0196	5.51826	15.6085	133.183	2.38235	2.53181	./.:2:1	./.:2:1	./.:2:1	./.:2:1	./.:2:1	./.:2:1	./.:2:1	NA	no	no	no	no	0.210104	#N/A	#N/A	#N/A	#N/A	#N/A	#N/A	unaligned	unaligned	unaligned	unaligned	unaligned	unaligned
KIRC-US::78048432-2de1-498c-9cf1-9c5bd43daa39	Whitelist	TRUE	KIRC-US	TCGA-CJ-4870	78048432-2de1-498c-9cf1-9c5bd43daa39	DO19380	kidney	darkorange	267a9862-17bd-4056-ba4a-1f373736ffbb	267a9862-17bd-4056-ba4a-1f373736ffbb	5288e310-1d21-4a55-9e20-196749059d9d	5288e310-1d21-4a55-9e20-196749059d9d	0	9.83566	13.0139	17.2318	44.2277	3.07596	2.59152	./.:2:1	./.:2:1	./.:2:1	./.:2:1	./.:2:1	./.:3:1	./.:3:1	NA	no	no	no	no	0.213471	#N/A	#N/A	#N/A	#N/A	#N/A	#N/A	unaligned	unaligned	unaligned	unaligned	unaligned	unaligned
KIRC-US::781acafa-a58b-4180-bbca-c5b675d51b17	Whitelist	TRUE	KIRC-US	TCGA-BP-5168	781acafa-a58b-4180-bbca-c5b675d51b17	DO18671	kidney	darkorange	d991f23a-dc1b-427a-b798-bd4187d3aa02	d991f23a-dc1b-427a-b798-bd4187d3aa02	9ae89964-9ff2-4d38-ade0-03581b3f7ae6	9ae89964-9ff2-4d38-ade0-03581b3f7ae6	0	10.2437	18.4068	18.1036	64.1154	1.86729	2.85161	./.:3:1	./.:2:1	./.:2:1	./.:2:1	./.:2:1	./.:2:1	./.:2:1	NA	no	no	no	no	0.0912492	#N/A	#N/A	#N/A	#N/A	#N/A	#N/A	unaligned	unaligned	unaligned	unaligned	unaligned	unaligned
KIRC-US::7ca06dbe-f073-4aee-86ff-a545fad5ea93	Whitelist	TRUE	KIRC-US	TCGA-CJ-4878	7ca06dbe-f073-4aee-86ff-a545fad5ea93	DO20604	kidney	darkorange	de4c3f91-d164-47df-9971-feba840d247c	de4c3f91-d164-47df-9971-feba840d247c	61fb0e49-a3e7-4425-bb88-8e7d70fe76d8	61fb0e49-a3e7-4425-bb88-8e7d70fe76d8	0.00267619	14.7555	9.43401	11.6787	201.311	3.12904	2.27722	./.:2:1	./.:2:1	./.:2:1	./.:2:1	./.:2:1	./.:2:1	./.:2:1	NA	no	no	no	no	0.0782734	#N/A	#N/A	#N/A	#N/A	#N/A	#N/A	unaligned	unaligned	unaligned	unaligned	unaligned	unaligned
KIRC-US::80c4fc5b-dc7d-4308-8c81-6e83625963b5	Whitelist	TRUE	KIRC-US	TCGA-BP-4781	80c4fc5b-dc7d-4308-8c81-6e83625963b5	DO18392	kidney	darkorange	fbf937f1-5f30-470c-8a77-46cd1c41e073	fbf937f1-5f30-470c-8a77-46cd1c41e073	9eb89679-4b90-493f-bdcc-a14c26b5c874	9eb89679-4b90-493f-bdcc-a14c26b5c874	0.00193361	22.4469	13.457	20.9051	42.1124	1.97338	2.83088	./.:4:2	./.:4:2	./.:3:1	./.:4:2	./.:3:1	./.:3:1	./.:3:1	NA	5:1298858_A]5:1225504]	no	no	no	0.437794	#N/A	#N/A	#N/A	#N/A	#N/A	#N/A	SV 0-20kb	0-20 kb upstream	unaligned	unaligned	unaligned	TERT PM SV
KIRC-US::8aaa4e25-5c12-4ace-96dc-91aaa0c4457c	Whitelist	TRUE	KIRC-US	TCGA-B0-5094	8aaa4e25-5c12-4ace-96dc-91aaa0c4457c	DO16769	kidney	darkorange	d429c27a-5963-42fe-b3a0-7252c20669d8	d429c27a-5963-42fe-b3a0-7252c20669d8	08e3b38b-07cb-4288-b41e-d35497712449	08e3b38b-07cb-4288-b41e-d35497712449	0.00736924	27.1331	11.051	18.3799	24.4759	1.6583	1.83705	./.:6:2	./.:6:2	./.:4:2	./.:6:2	./.:4:2	./.:2:0	./.:2:0	NA	no	no	no	no	0.346109	#N/A	#N/A	#N/A	#N/A	#N/A	#N/A	copy	copy	copy	unaligned	copy	TERT AMP
KIRC-US::900b5f21-e8fb-4a3f-b8e3-ef098716e508	Whitelist	TRUE	KIRC-US	TCGA-CJ-4899	900b5f21-e8fb-4a3f-b8e3-ef098716e508	DO16233	kidney	darkorange	9c181313-5b4c-41c5-9ad5-a5a86fe609aa	9c181313-5b4c-41c5-9ad5-a5a86fe609aa	8da87146-a8a4-4b2a-b25d-43cd0ac9d6e4	8da87146-a8a4-4b2a-b25d-43cd0ac9d6e4	0.0190546	13.9812	11.8925	13.8839	50.0046	3.22673	3.53329	./.:6:3	./.:4:2	./.:4:2	./.:4:2	./.:4:2	./.:4:2	./.:4:2	NA	no	no	no	no	0.103612	#N/A	#N/A	#N/A	#N/A	#N/A	#N/A	copy	copy	unaligned	unaligned	unaligned	TERT AMP
KIRC-US::9b84d013-713b-4571-888c-12863fdd4a52	Whitelist	TRUE	KIRC-US	TCGA-BP-4327	9b84d013-713b-4571-888c-12863fdd4a52	DO16999	kidney	darkorange	85448d11-9f84-44b7-8ae3-a115f24bdb76	85448d11-9f84-44b7-8ae3-a115f24bdb76	2b768c1c-c655-47e0-96f2-05bcd8daa73a	2b768c1c-c655-47e0-96f2-05bcd8daa73a	0.276726	11.0617	17.552	16.2458	48.6142	3.52429	2.43092	./.:2:1	./.:2:1	./.:2:0	./.:2:1	./.:2:1	./.:2:1	./.:2:1	NA	no	no	no	no	0.355719	#N/A	#N/A	#N/A	#N/A	#N/A	#N/A	unaligned	unaligned	unaligned	unaligned	unaligned	unaligned
KIRC-US::9da334ed-314c-4445-ba29-ffd9bb42403c	Whitelist	TRUE	KIRC-US	TCGA-AK-3428	9da334ed-314c-4445-ba29-ffd9bb42403c	DO16136	kidney	darkorange	d01710f9-efc8-4b5f-9e53-300b30f9219f	d01710f9-efc8-4b5f-9e53-300b30f9219f	fd2f5ac4-4119-491b-bcc6-7cd5d70922b9	fd2f5ac4-4119-491b-bcc6-7cd5d70922b9	0	28.0264	9.46527	20.8972	160.451	3.45174	2.3816	./.:2:1	./.:2:1	./.:2:1	./.:2:1	./.:2:1	./.:2:1	./.:2:1	NA	no	no	no	no	0.093321	#N/A	#N/A	#N/A	#N/A	#N/A	#N/A	unaligned	unaligned	unaligned	unaligned	unaligned	unaligned
KIRC-US::9dc7812b-c7a2-4de4-bf6d-4c7261384a62	Whitelist	TRUE	KIRC-US	TCGA-A3-3387	9dc7812b-c7a2-4de4-bf6d-4c7261384a62	DO17323	kidney	darkorange	00bf0350-8c7c-4b9e-8143-13ea2dc1122f	00bf0350-8c7c-4b9e-8143-13ea2dc1122f	8323ca35-b940-456e-a344-f2b0acdfd70b	8323ca35-b940-456e-a344-f2b0acdfd70b	0.00164741	22.7915	11.9751	19.0351	24.1336	2.05144	3.43732	./.:2:1	./.:2:1	./.:2:1	./.:2:1	./.:2:1	./.:2:1	./.:2:1	NA	no	no	no	no	0.300169	#N/A	#N/A	#N/A	#N/A	#N/A	#N/A	unaligned	unaligned	unaligned	unaligned	unaligned	unaligned
KIRC-US::9ecdde9c-2179-4830-bd10-c4fa40f26066	Whitelist	TRUE	KIRC-US	TCGA-BP-4756	9ecdde9c-2179-4830-bd10-c4fa40f26066	DO18164	kidney	darkorange	db4592fb-13c2-4d61-9dc3-a5d43def8d4b	db4592fb-13c2-4d61-9dc3-a5d43def8d4b	507264df-eae4-4e84-8ba6-b883190665e9	507264df-eae4-4e84-8ba6-b883190665e9	0.81972	13.4191	30.3732	14.2098	15.9859	6.63986	1.8542	./.:2:1	./.:2:1	./.:3:1	./.:2:1	./.:2:1	./.:2:1	./.:2:1	NA	no	no	no	no	0.0851389	#N/A	#N/A	#N/A	#N/A	#N/A	#N/A	unaligned	unaligned	unaligned	unaligned	unaligned	unaligned
KIRC-US::9f5c0a43-d222-484a-9249-d288387dd7a1	Whitelist	TRUE	KIRC-US	TCGA-BP-5010	9f5c0a43-d222-484a-9249-d288387dd7a1	DO17751	kidney	darkorange	a4f8305f-4409-4776-b34d-4878d18c8693	a4f8305f-4409-4776-b34d-4878d18c8693	dc557907-3bd3-44a1-84ca-164382709b81	dc557907-3bd3-44a1-84ca-164382709b81	5.8697	9.00999	8.72208	10.6221	46.7463	1.64533	1.92543	./.:2:0	./.:4:2	./.:4:2	./.:4:2	./.:4:2	./.:2:1	./.:2:1	NA	5:1301359_C[5:1566520[	no	no	no	0.0904628	#N/A	#N/A	#N/A	#N/A	#N/A	#N/A	SV 0-20kb	0-20 kb upstream	unaligned	unaligned	unaligned	TERT PM SV
KIRC-US::bbbce1ba-c739-43ba-b9cf-a4f746491ae3	Whitelist	TRUE	KIRC-US	TCGA-B2-4102	bbbce1ba-c739-43ba-b9cf-a4f746491ae3	DO18839	kidney	darkorange	39c55051-e1bc-4081-962a-17205645de45	39c55051-e1bc-4081-962a-17205645de45	890fcbee-5720-4a9e-8d71-bb623705e71b	890fcbee-5720-4a9e-8d71-bb623705e71b	0.00357561	12.8569	17.6476	9.87019	27.5626	3.27205	2.90101	./.:2:1	./.:2:1	./.:2:1	./.:2:1	./.:2:1	./.:2:1	./.:2:1	NA	no	no	no	no	0.0883679	#N/A	#N/A	#N/A	#N/A	#N/A	#N/A	unaligned	unaligned	unaligned	unaligned	unaligned	unaligned
KIRC-US::bbdaa931-e922-49be-bfbf-fa0c2ae27d7a	Whitelist	TRUE	KIRC-US	TCGA-CW-6087	bbdaa931-e922-49be-bfbf-fa0c2ae27d7a	DO20082	kidney	darkorange	2c581a74-7716-4c20-b366-a8e1d9a901f6	2c581a74-7716-4c20-b366-a8e1d9a901f6	29739602-d94f-4341-849e-a5b8a4c342eb	29739602-d94f-4341-849e-a5b8a4c342eb	0.0554793	21.9734	11.17	26.9228	18.4152	7.52441	17.2328	./.:2:1	./.:3:1	./.:2:1	./.:3:1	./.:2:1	./.:2:1	./.:2:1	NA	no	no	no	no	0.209889	#N/A	#N/A	#N/A	#N/A	#N/A	#N/A	unaligned	unaligned	unaligned	unaligned	unaligned	unaligned
KIRC-US::cc353686-e2b6-46a1-8095-48e2bc44b11f	Whitelist	TRUE	KIRC-US	TCGA-BP-4977	cc353686-e2b6-46a1-8095-48e2bc44b11f	DO17848	kidney	darkorange	1e046ab9-fa4c-4c15-8d78-ed0048c80ebf	1e046ab9-fa4c-4c15-8d78-ed0048c80ebf	19fdc607-970e-4ff5-a272-228a4a5e47de	19fdc607-970e-4ff5-a272-228a4a5e47de	0.00462353	14.5618	11.7467	18.6857	22.3304	2.5759	2.23275	./.:3:1	./.:5:2	./.:3:1	./.:5:2	./.:3:1	./.:4:2	./.:4:2	NA	no	no	no	no	0.0835416	#N/A	#N/A	#N/A	#N/A	#N/A	#N/A	unaligned	unaligned	copy	unaligned	copy	unaligned
KIRC-US::cfc999aa-802e-4a0d-8b14-be2b19fa2a17	Whitelist	TRUE	KIRC-US	TCGA-B2-4101	cfc999aa-802e-4a0d-8b14-be2b19fa2a17	DO16113	kidney	darkorange	f3c1a125-06e9-41c4-9558-275a3e346cc5	f3c1a125-06e9-41c4-9558-275a3e346cc5	a284bc7d-ad6b-4122-9aac-7268297e8704	a284bc7d-ad6b-4122-9aac-7268297e8704	0.010429	15.8274	10.8753	13.8647	25.1423	3.76326	3.92664	./.:2:1	./.:2:1	./.:2:1	./.:2:1	./.:2:1	./.:2:1	./.:2:1	NA	no	no	no	no	0.113249	#N/A	#N/A	#N/A	#N/A	#N/A	#N/A	unaligned	unaligned	unaligned	unaligned	unaligned	unaligned
KIRC-US::db058eb4-9c5e-4226-92d1-de24aea83630	Whitelist	TRUE	KIRC-US	TCGA-B0-5693	db058eb4-9c5e-4226-92d1-de24aea83630	DO17722	kidney	darkorange	fb194ca3-10aa-4dc5-8d08-619ddbd6d1b6	fb194ca3-10aa-4dc5-8d08-619ddbd6d1b6	9deea671-7443-45bd-a45f-97fde279c948	9deea671-7443-45bd-a45f-97fde279c948	0.0118561	17.6464	10.4505	15.1618	69.7146	2.66528	2.56548	./.:2:1	./.:2:1	./.:2:1	./.:2:1	./.:2:1	./.:2:1	./.:2:1	NA	no	no	no	no	0.0770524	#N/A	#N/A	#N/A	#N/A	#N/A	#N/A	unaligned	unaligned	unaligned	unaligned	unaligned	unaligned
KIRC-US::f2801b21-5444-4cc3-a642-c60c6d82cd3d	Whitelist	TRUE	KIRC-US	TCGA-CZ-5454	f2801b21-5444-4cc3-a642-c60c6d82cd3d	DO17085	kidney	darkorange	b51fa117-2c0a-4e1d-8ec4-9f039073a486	b51fa117-2c0a-4e1d-8ec4-9f039073a486	82f4729f-8e81-4e8c-a545-e6044ec3a197	82f4729f-8e81-4e8c-a545-e6044ec3a197	0.00299199	11.2804	12.3458	23.8075	65.124	3.2105	6.02349	./.:2:1	./.:2:1	./.:2:1	./.:2:1	./.:2:1	./.:2:1	./.:2:1	NA	no	no	no	no	0.0521461	#N/A	#N/A	#N/A	#N/A	#N/A	#N/A	unaligned	unaligned	unaligned	unaligned	unaligned	unaligned
KIRC-US::f5759059-c0e3-4f1a-af96-5c7197d3c33c	Whitelist	TRUE	KIRC-US	TCGA-CZ-5987	f5759059-c0e3-4f1a-af96-5c7197d3c33c	DO18701	kidney	darkorange	fa5e2900-95e7-4700-9707-a329cd0c77fd	fa5e2900-95e7-4700-9707-a329cd0c77fd	726396f4-066c-4ae8-854e-c085801503c4	726396f4-066c-4ae8-854e-c085801503c4	0.0831417	26.7499	23.5657	17.2983	23.1241	1.93812	1.70101	./.:4:2	./.:6:3	./.:4:2	./.:6:3	./.:4:2	./.:2:0	./.:2:0	NA	no	no	no	no	0.458553	#N/A	#N/A	#N/A	#N/A	#N/A	#N/A	unaligned	unaligned	copy	unaligned	copy	unaligned
KIRC-US::fb9bafa5-7133-4955-8156-4eb6763dc8e1	Whitelist	TRUE	KIRC-US	TCGA-B0-5695	fb9bafa5-7133-4955-8156-4eb6763dc8e1	DO17054	kidney	darkorange	b6365bdb-e6d5-4615-95b3-db12a0c2f3d9	b6365bdb-e6d5-4615-95b3-db12a0c2f3d9	5dfb0514-3f93-446c-80be-1c964744dbb8	5dfb0514-3f93-446c-80be-1c964744dbb8	0.00639865	10.2457	21.6513	14.0991	98.5271	2.58897	2.57575	./.:4:2	./.:4:2	./.:4:2	./.:4:2	./.:4:2	./.:4:2	./.:4:2	NA	no	no	no	no	0.0680648	#N/A	#N/A	#N/A	#N/A	#N/A	#N/A	unaligned	unaligned	unaligned	unaligned	unaligned	unaligned
KIRP-US::072507cf-1249-4b28-86d4-3ab97822a74c	Whitelist	TRUE	KIRP-US	TCGA-B1-A47M	072507cf-1249-4b28-86d4-3ab97822a74c	DO49736	kidney	darkorange	8fb7fcac-6c1d-40c2-9309-b53821cbef30	8fb7fcac-6c1d-40c2-9309-b53821cbef30	a888330c-d169-457b-b888-34aaee3957d3	a888330c-d169-457b-b888-34aaee3957d3	0.212053	4.01804	55.5274	16.7269	31.13	1.33034	1.23001	./.:2:1	./.:2:1	./.:3:1	./.:2:1	./.:2:1	./.:2:1	./.:2:1	NA	no	no	no	no	0.0997117	#N/A	#N/A	#N/A	#N/A	#N/A	#N/A	unaligned	unaligned	unaligned	unaligned	unaligned	unaligned
KIRP-US::0c151271-2cf9-43f4-9e9b-fe927de43131	Whitelist	TRUE	KIRP-US	TCGA-IA-A40X	0c151271-2cf9-43f4-9e9b-fe927de43131	DO44478	kidney	darkorange	e1217ebe-1826-41a9-b6c4-702100a66f5e	e1217ebe-1826-41a9-b6c4-702100a66f5e	4d7fa11a-aac0-479b-8202-8ff8c9c1a5e3	4d7fa11a-aac0-479b-8202-8ff8c9c1a5e3	0	6.91375	22.3435	17.9382	16.4751	2.22126	1.17567	./.:2:1	./.:2:1	./.:2:1	./.:2:1	./.:2:1	./.:2:1	./.:2:1	NA	no	no	no	no	0.0944126	#N/A	#N/A	#N/A	#N/A	#N/A	#N/A	unaligned	unaligned	unaligned	unaligned	unaligned	unaligned
KIRP-US::1db41963-a520-47f0-828c-ed5c626507b1	Whitelist	TRUE	KIRP-US	TCGA-IA-A40Y	1db41963-a520-47f0-828c-ed5c626507b1	DO44462	kidney	darkorange	ad9455e9-7147-489e-9b1f-3540c457c260	ad9455e9-7147-489e-9b1f-3540c457c260	06e6ef85-0e04-4473-bbfb-2b277c36b54e	06e6ef85-0e04-4473-bbfb-2b277c36b54e	0.0223127	11.4763	17.2161	28.9187	43.5848	1.44377	1.21298	./.:5:2	./.:4:2	./.:4:1	./.:4:2	./.:4:2	./.:1:0	./.:1:0	NA	no	no	no	no	0.0451938	#N/A	#N/A	#N/A	#N/A	#N/A	#N/A	copy	copy	unaligned	unaligned	unaligned	TERT AMP
KIRP-US::2030e10b-a4c2-460f-9e29-90c8a76ea05e	Whitelist	TRUE	KIRP-US	TCGA-MH-A55W	2030e10b-a4c2-460f-9e29-90c8a76ea05e	DO48516	kidney	darkorange	2425a532-f562-423a-88f5-228642f53875	2425a532-f562-423a-88f5-228642f53875	722ba628-d4b7-41f3-9690-4305f868f3fe	722ba628-d4b7-41f3-9690-4305f868f3fe	0	17.4426	32.8114	18.7683	4.89494	1.97501	1.16082	./.:2:1	./.:3:1	./.:3:1	./.:3:1	./.:2:1	./.:2:1	./.:2:1	NA	no	no	no	no	0.088546	#N/A	#N/A	#N/A	#N/A	#N/A	#N/A	unaligned	unaligned	unaligned	unaligned	unaligned	unaligned
KIRP-US::2272c592-b9b6-4483-9f7f-6e185699b900	Whitelist	FALSE	KIRP-US	TCGA-AL-3468	2272c592-b9b6-4483-9f7f-6e185699b900	DO20839	kidney	darkorange	19d6cf34-1cd7-4242-a4d1-5d3e11f428aa	19d6cf34-1cd7-4242-a4d1-5d3e11f428aa		0	NA	NA	NA	NA	NA	NA	NA	./.:4:2	./.:6:2	./.:6:2	./.:6:2	./.:4:2	./.:4:2	./.:4:2	NA	no	no	no	no	0.0737566	#N/A	#N/A	#N/A	#N/A	#N/A	#N/A	unaligned	#N/A	#N/A	#N/A	#N/A	#N/A
KIRP-US::2666ab3e-f2b9-4b3d-bfce-aac2a4bafe62	Graylist	TRUE	KIRP-US	TCGA-B3-3926	2666ab3e-f2b9-4b3d-bfce-aac2a4bafe62	DO20829	kidney	darkorange	72293a70-9dc8-4e4a-acdc-c74587a90420	72293a70-9dc8-4e4a-acdc-c74587a90420	449fb25f-4449-4817-b182-ff246b4ffafe	449fb25f-4449-4817-b182-ff246b4ffafe	0	14.3336	26.5833	15.6643	8.28458	7.1377	1.82994	./.:2:1	./.:2:1	./.:2:1	./.:2:1	./.:1:0	./.:1:0	./.:1:0	NA	no	no	no	no	0.125922	#N/A	#N/A	#N/A	#N/A	#N/A	#N/A	unaligned	unaligned	unaligned	unaligned	unaligned	unaligned
KIRP-US::2c084454-18e9-4837-9bba-7e91a73a48e0	Whitelist	TRUE	KIRP-US	TCGA-GL-A4EM	2c084454-18e9-4837-9bba-7e91a73a48e0	DO44520	kidney	darkorange	7815397b-aa39-4b79-bcaa-6859a3f115f8	7815397b-aa39-4b79-bcaa-6859a3f115f8	779d20ea-3a81-4008-b630-3c8cb469fec5	779d20ea-3a81-4008-b630-3c8cb469fec5	0.00688144	19.2126	18.1121	34.1361	30.492	6.99262	2.43191	./.:2:1	./.:2:1	./.:2:1	./.:2:1	./.:2:1	./.:2:1	./.:2:1	NA	no	no	no	no	0.133252	#N/A	#N/A	#N/A	#N/A	#N/A	#N/A	unaligned	unaligned	unaligned	unaligned	unaligned	unaligned
KIRP-US::36b46540-472f-4a4d-a801-b8b6ae660dc9	Whitelist	TRUE	KIRP-US	TCGA-HE-A5NF	36b46540-472f-4a4d-a801-b8b6ae660dc9	DO44515	kidney	darkorange	c14407ad-670e-4d1e-9417-2b76f4810fff	c14407ad-670e-4d1e-9417-2b76f4810fff	16658ea4-7879-4fc8-a6fc-92eded4d4574	16658ea4-7879-4fc8-a6fc-92eded4d4574	0	22.1986	20.2821	22.06	52.1328	3.7535	2.1126	./.:2:1	./.:2:1	./.:3:1	./.:2:1	./.:2:1	./.:2:1	./.:2:1	NA	no	no	no	no	0.118778	#N/A	#N/A	#N/A	#N/A	#N/A	#N/A	unaligned	unaligned	unaligned	unaligned	unaligned	unaligned
KIRP-US::42d044ae-1416-477d-ac80-779c49bc8d35	Whitelist	TRUE	KIRP-US	TCGA-AL-3472	42d044ae-1416-477d-ac80-779c49bc8d35	DO20923	kidney	darkorange	63d0c49d-918d-41fb-808a-1f8001981917	63d0c49d-918d-41fb-808a-1f8001981917	278030c0-cf38-4aee-bdb2-b918f009a658	278030c0-cf38-4aee-bdb2-b918f009a658	0	11.6721	84.0238	4.06466	1.96353	1.81943	1.1845	./.:2:1	./.:2:1	./.:3:1	./.:2:1	./.:2:1	./.:2:1	./.:2:1	NA	no	no	no	no	0.0821463	#N/A	#N/A	#N/A	#N/A	#N/A	#N/A	unaligned	unaligned	unaligned	unaligned	unaligned	unaligned
KIRP-US::45bdcfd6-1e3f-4be8-b843-ae949e8e43eb	Whitelist	TRUE	KIRP-US	TCGA-MH-A562	45bdcfd6-1e3f-4be8-b843-ae949e8e43eb	DO48495	kidney	darkorange	dddea2e4-b8c3-4157-9d92-6de472e8375a	dddea2e4-b8c3-4157-9d92-6de472e8375a	536d11ba-aa02-4443-96e8-6e9e9898ceb7	536d11ba-aa02-4443-96e8-6e9e9898ceb7	0.0576955	10.0508	48.5544	11.83	5.31558	1.4394	1.30595	./.:2:1	./.:3:1	./.:3:1	./.:3:1	./.:2:1	./.:2:1	./.:2:1	NA	no	no	no	no	0.101396	#N/A	#N/A	#N/A	#N/A	#N/A	#N/A	unaligned	unaligned	unaligned	unaligned	unaligned	unaligned
KIRP-US::4edd92e1-5da5-49a3-80e4-fa456aa425b8	Whitelist	TRUE	KIRP-US	TCGA-B9-4116	4edd92e1-5da5-49a3-80e4-fa456aa425b8	DO20849	kidney	darkorange	e6801359-d1d7-4871-b2fb-180674a2e469	e6801359-d1d7-4871-b2fb-180674a2e469	12ecf406-9bce-4813-84a5-46819c48265b	12ecf406-9bce-4813-84a5-46819c48265b	0.0854598	19.0787	25.5973	19.3672	37.5062	1.92827	1.52206	./.:2:1	./.:2:1	./.:2:1	./.:2:1	./.:2:1	./.:1:0	./.:1:0	NA	no	no	no	no	0.0945372	#N/A	#N/A	#N/A	#N/A	#N/A	#N/A	unaligned	unaligned	unaligned	unaligned	unaligned	unaligned
KIRP-US::5c9a6c40-982e-45c7-98d3-aeb6cad16986	Whitelist	TRUE	KIRP-US	TCGA-B9-4113	5c9a6c40-982e-45c7-98d3-aeb6cad16986	DO20780	kidney	darkorange	f03330dd-c616-4ad5-abc3-6d6b0445e9e9	f03330dd-c616-4ad5-abc3-6d6b0445e9e9	92fed6cd-4439-4c1f-af25-97ed083b9499	92fed6cd-4439-4c1f-af25-97ed083b9499	0	19.3129	38.2072	15.584	7.96267	2.43846	1.65029	./.:2:1	./.:3:1	./.:3:1	./.:3:1	./.:2:1	./.:2:1	./.:2:1	NA	no	no	no	no	0.0951734	#N/A	#N/A	#N/A	#N/A	#N/A	#N/A	unaligned	unaligned	unaligned	unaligned	unaligned	unaligned
KIRP-US::6a6c1569-1045-4ed3-acdb-5c45e47614ca	Whitelist	TRUE	KIRP-US	TCGA-B1-A47O	6a6c1569-1045-4ed3-acdb-5c45e47614ca	DO51551	kidney	darkorange	ca2b9fe2-97e0-4d4f-afd7-a5acf638800f	ca2b9fe2-97e0-4d4f-afd7-a5acf638800f	183b8327-907e-41be-a0c8-94d4f0dbfa45	183b8327-907e-41be-a0c8-94d4f0dbfa45	0	14.0354	27.6716	10.6506	54.6215	2.33317	1.15719	./.:2:1	./.:2:1	./.:3:1	./.:2:1	./.:2:1	./.:2:1	./.:2:1	NA	no	no	no	no	0.107803	#N/A	#N/A	#N/A	#N/A	#N/A	#N/A	unaligned	unaligned	unaligned	unaligned	unaligned	unaligned
KIRP-US::71b35cd8-ecee-4599-bb24-b1ef78118423	Whitelist	TRUE	KIRP-US	TCGA-B9-4117	71b35cd8-ecee-4599-bb24-b1ef78118423	DO20770	kidney	darkorange	6ba5f81a-b7a0-4c18-a112-2e11094eec85	6ba5f81a-b7a0-4c18-a112-2e11094eec85	77144430-5eb5-4ac4-9e08-460911d9a614	77144430-5eb5-4ac4-9e08-460911d9a614	0.00570899	20.0776	32.6066	8.21858	9.69052	3.98082	1.69387	./.:6:2	./.:4:2	./.:8:4	./.:4:2	./.:4:0	./.:4:2	./.:4:2	NA	no	no	no	no	0.0888417	#N/A	#N/A	#N/A	#N/A	#N/A	#N/A	copy	copy	unaligned	copy	unaligned	TERT AMP
KIRP-US::75a53bff-bf0f-4ad8-9b8e-14a27914d4f2	Whitelist	TRUE	KIRP-US	TCGA-B3-3925	75a53bff-bf0f-4ad8-9b8e-14a27914d4f2	DO20867	kidney	darkorange	42f88b95-fa12-47c7-93f1-cf72f207291c	42f88b95-fa12-47c7-93f1-cf72f207291c	9a505286-4aa4-4f56-b71e-ceddde413e52	9a505286-4aa4-4f56-b71e-ceddde413e52	0	26.5703	41.2739	16.5001	11.1555	3.57369	2.01196	./.:2:1	./.:3:1	./.:3:1	./.:3:1	./.:2:1	./.:2:1	./.:2:1	NA	no	no	no	no	0.0840058	#N/A	#N/A	#N/A	#N/A	#N/A	#N/A	unaligned	unaligned	unaligned	unaligned	unaligned	unaligned
KIRP-US::78412f82-cc55-43d5-96ca-1d02cf957725	Whitelist	TRUE	KIRP-US	TCGA-GL-A59R	78412f82-cc55-43d5-96ca-1d02cf957725	DO44525	kidney	darkorange	c504d5a9-29b0-4b7e-ac7b-5e543449a0f4	c504d5a9-29b0-4b7e-ac7b-5e543449a0f4	b19357df-ef0e-4a01-932c-3dc537ef75ea	b19357df-ef0e-4a01-932c-3dc537ef75ea	0	17.3848	54.3274	17.2231	22.756	2.50724	1.09993	./.:2:1	./.:3:1	./.:3:1	./.:3:1	./.:2:1	./.:2:1	./.:2:1	NA	no	no	no	no	0.32074	#N/A	#N/A	#N/A	#N/A	#N/A	#N/A	unaligned	unaligned	unaligned	unaligned	unaligned	unaligned
KIRP-US::8b3c068d-5090-4030-8e7e-39da005dee79	Whitelist	TRUE	KIRP-US	TCGA-A4-A4ZT	8b3c068d-5090-4030-8e7e-39da005dee79	DO44465	kidney	darkorange	483bb781-0179-42e1-bf9c-487b240769b8	483bb781-0179-42e1-bf9c-487b240769b8	82d185c7-5587-4b10-b209-5238311570d4	82d185c7-5587-4b10-b209-5238311570d4	0	16.3986	36.0952	15.7382	12.6336	4.26036	1.21789	./.:2:1	./.:3:1	./.:3:1	./.:3:1	./.:2:1	./.:2:1	./.:2:1	NA	no	no	no	no	0.105832	#N/A	#N/A	#N/A	#N/A	#N/A	#N/A	unaligned	unaligned	unaligned	unaligned	unaligned	unaligned
KIRP-US::8d28f586-3de5-4033-a9fd-4f67be406fb4	Whitelist	TRUE	KIRP-US	TCGA-HE-A5NJ	8d28f586-3de5-4033-a9fd-4f67be406fb4	DO49768	kidney	darkorange	a9dbd55c-5dcc-48db-8785-6baef3fdd7db	a9dbd55c-5dcc-48db-8785-6baef3fdd7db	cfc2ea3a-5c54-4bcb-99e9-cf43ceebb823	cfc2ea3a-5c54-4bcb-99e9-cf43ceebb823	0.453006	9.8528	50.536	16.7691	21.9269	1.41272	1.10907	./.:2:1	./.:3:1	./.:3:1	./.:3:1	./.:2:1	./.:2:1	./.:2:1	NA	no	no	no	no	0.0838299	#N/A	#N/A	#N/A	#N/A	#N/A	#N/A	unaligned	unaligned	unaligned	unaligned	unaligned	unaligned
KIRP-US::925ae8ff-3200-4564-be76-94db0984b027	Whitelist	TRUE	KIRP-US	TCGA-A4-A48D	925ae8ff-3200-4564-be76-94db0984b027	DO44469	kidney	darkorange	5ecc88f7-8391-4168-af11-07a6bf9b3652	5ecc88f7-8391-4168-af11-07a6bf9b3652	fae0aab4-41f6-4315-af1c-6d82c1106157	fae0aab4-41f6-4315-af1c-6d82c1106157	0.0034333	6.30209	18.4831	13.0317	22.8806	7.7667	2.0028	./.:3:1	./.:2:1	./.:2:1	./.:2:1	./.:2:1	./.:2:1	./.:2:1	NA	no	no	no	no	0.124599	#N/A	#N/A	#N/A	#N/A	#N/A	#N/A	unaligned	unaligned	unaligned	unaligned	unaligned	unaligned
KIRP-US::98a639c2-d615-4dc1-98f0-298752b69b09	Whitelist	TRUE	KIRP-US	TCGA-HE-A5NH	98a639c2-d615-4dc1-98f0-298752b69b09	DO44485	kidney	darkorange	33b7e799-ad10-498f-9948-8ce433311539	33b7e799-ad10-498f-9948-8ce433311539	23a1c2b7-3ff3-40b2-b0c9-468a8b6fcd7d	23a1c2b7-3ff3-40b2-b0c9-468a8b6fcd7d	0	15.4285	50.6523	14.3964	17.7859	1.85437	1.2029	./.:2:1	./.:2:1	./.:3:1	./.:2:1	./.:2:1	./.:2:1	./.:2:1	NA	no	no	no	no	0.0896117	#N/A	#N/A	#N/A	#N/A	#N/A	#N/A	unaligned	unaligned	unaligned	unaligned	unaligned	unaligned
KIRP-US::9fc40b03-0b56-4b1f-93ed-dbc455ae3fd9	Whitelist	TRUE	KIRP-US	TCGA-AL-3466	9fc40b03-0b56-4b1f-93ed-dbc455ae3fd9	DO20928	kidney	darkorange	642e1379-1061-40bc-9a4c-f7c191e84d9d	642e1379-1061-40bc-9a4c-f7c191e84d9d	33fb74dc-e9cf-4cd1-b997-6e1b239fb9e4	33fb74dc-e9cf-4cd1-b997-6e1b239fb9e4	0.443829	16.7063	30.4752	10.4189	43.1423	5.33603	1.49424	./.:3:1	./.:3:1	./.:12:2	./.:3:1	./.:4:2	./.:3:1	./.:3:1	NA	no	no	no	no	0.0793172	#N/A	#N/A	#N/A	#N/A	#N/A	#N/A	unaligned	unaligned	unaligned	copy	unaligned	unaligned
KIRP-US::a121406a-30b2-4717-ae96-edcb17d911e2	Whitelist	TRUE	KIRP-US	TCGA-B9-4115	a121406a-30b2-4717-ae96-edcb17d911e2	DO20768	kidney	darkorange	0ed63d84-d3fe-4289-9255-35f4a03b703b	0ed63d84-d3fe-4289-9255-35f4a03b703b	e6235816-bce0-4daf-b1ee-3aade6592470	e6235816-bce0-4daf-b1ee-3aade6592470	0	11.1121	24.725	17.6589	11.5971	1.43866	1.46326	./.:2:1	./.:2:1	./.:3:1	./.:2:1	./.:2:1	./.:2:1	./.:2:1	NA	no	no	no	no	0.0879144	#N/A	#N/A	#N/A	#N/A	#N/A	#N/A	unaligned	unaligned	unaligned	unaligned	unaligned	unaligned
KIRP-US::a40beabe-496e-4324-a1d1-5a7d8b002aab	Whitelist	TRUE	KIRP-US	TCGA-MH-A560	a40beabe-496e-4324-a1d1-5a7d8b002aab	DO48474	kidney	darkorange	cf5deb22-f7eb-409d-a0e4-882716199c39	cf5deb22-f7eb-409d-a0e4-882716199c39	d534dba4-b034-4451-9886-d66cdb7c7ef7	d534dba4-b034-4451-9886-d66cdb7c7ef7	0	13.6589	22.2462	25.0929	39.6207	4.22138	1.37432	./.:2:1	./.:3:1	./.:3:1	./.:3:1	./.:2:1	./.:2:1	./.:2:1	NA	no	no	no	no	0.32541	#N/A	#N/A	#N/A	#N/A	#N/A	#N/A	unaligned	unaligned	unaligned	unaligned	unaligned	unaligned
KIRP-US::a6e960af-3ca5-42fb-b546-451c2583282d	Whitelist	TRUE	KIRP-US	TCGA-B9-4617	a6e960af-3ca5-42fb-b546-451c2583282d	DO20863	kidney	darkorange	bef23192-57cd-4301-b7a7-5e82ca62482d	bef23192-57cd-4301-b7a7-5e82ca62482d	d9d35aa6-5185-4da7-b794-6f0b07242b61	d9d35aa6-5185-4da7-b794-6f0b07242b61	0	7.59855	39.7473	12.8903	3.93386	1.54694	1.37169	./.:2:1	./.:3:1	./.:3:1	./.:3:1	./.:2:1	./.:2:1	./.:2:1	NA	no	no	no	no	0.0774145	#N/A	#N/A	#N/A	#N/A	#N/A	#N/A	unaligned	unaligned	unaligned	unaligned	unaligned	unaligned
KIRP-US::a7bf785f-0539-4899-ac21-47d1fc347ee8	Whitelist	TRUE	KIRP-US	TCGA-AL-3473	a7bf785f-0539-4899-ac21-47d1fc347ee8	DO20905	kidney	darkorange	14dd86c1-dfb3-4124-a453-4d64223bc048	14dd86c1-dfb3-4124-a453-4d64223bc048	87a76195-5000-4976-8a5e-c2875cb9f486	87a76195-5000-4976-8a5e-c2875cb9f486	0.00351087	25.3332	12.5005	15.889	16.2549	2.32948	4.0462	./.:2:1	./.:2:1	./.:2:1	./.:2:1	./.:2:1	./.:2:1	./.:2:1	NA	no	no	no	no	0.106269	#N/A	#N/A	#N/A	#N/A	#N/A	#N/A	unaligned	unaligned	unaligned	unaligned	unaligned	unaligned
KIRP-US::b06cdf61-61c9-4035-a55d-1ef21dc21069	Whitelist	TRUE	KIRP-US	TCGA-AL-A5DJ	b06cdf61-61c9-4035-a55d-1ef21dc21069	DO49728	kidney	darkorange	b4f515ce-5bee-4e40-a66a-01f41e92181e	b4f515ce-5bee-4e40-a66a-01f41e92181e	1d43f7a5-43ac-4861-b4a7-7bfce13ac2c5	1d43f7a5-43ac-4861-b4a7-7bfce13ac2c5	0.25547	9.61072	39.2359	50.5731	41.1408	21.3204	1.45112	./.:3:1	./.:3:1	./.:4:2	./.:3:1	./.:3:0	./.:2:0	./.:2:0	NA	no	no	no	no	0.398704	#N/A	#N/A	#N/A	#N/A	#N/A	#N/A	unaligned	unaligned	unaligned	unaligned	unaligned	unaligned
KIRP-US::b809c2f2-185c-496a-a1d4-589294443a1d	Whitelist	TRUE	KIRP-US	TCGA-B9-A44B	b809c2f2-185c-496a-a1d4-589294443a1d	DO44496	kidney	darkorange	88e35d25-d98d-4576-8ebe-1cd74010ecd8	88e35d25-d98d-4576-8ebe-1cd74010ecd8	9e904de0-3768-4867-913a-1a95aef31105	9e904de0-3768-4867-913a-1a95aef31105	0.0253816	24.9774	57.6144	15.8148	45.9257	1.52406	1.20593	./.:4:2	./.:4:2	./.:4:2	./.:4:2	./.:4:2	./.:4:2	./.:4:2	NA	no	no	no	no	0.238863	#N/A	#N/A	#N/A	#N/A	#N/A	#N/A	unaligned	unaligned	unaligned	unaligned	unaligned	unaligned
KIRP-US::d80f601b-1064-4ff0-9c51-7f6afb22d1f5	Whitelist	TRUE	KIRP-US	TCGA-A4-A57E	d80f601b-1064-4ff0-9c51-7f6afb22d1f5	DO44517	kidney	darkorange	2deb8f9a-9e0a-46d1-bcb5-902db3b5c8ac	2deb8f9a-9e0a-46d1-bcb5-902db3b5c8ac	7559d95d-0a25-497d-a5c9-e07dd95d80e8	7559d95d-0a25-497d-a5c9-e07dd95d80e8	0.400826	5.68696	26.0729	25.4638	48.8037	2.42624	1.15304	./.:3:1	./.:2:1	./.:3:1	./.:2:1	./.:2:1	./.:1:0	./.:1:0	NA	no	no	no	no	0.0469501	#N/A	#N/A	#N/A	#N/A	#N/A	#N/A	unaligned	unaligned	unaligned	unaligned	unaligned	unaligned
KIRP-US::df135722-b98d-4dec-906d-77da13df39b9	Whitelist	TRUE	KIRP-US	TCGA-B9-4114	df135722-b98d-4dec-906d-77da13df39b9	DO20915	kidney	darkorange	d8415cf6-8e4d-4c54-811e-199da14237f1	d8415cf6-8e4d-4c54-811e-199da14237f1	e912621f-4803-46d2-a056-378dc3fcf8b4	e912621f-4803-46d2-a056-378dc3fcf8b4	0	16.2232	27.9028	16.2808	8.86603	1.94827	1.7743	./.:2:1	./.:3:1	./.:3:1	./.:3:1	./.:2:1	./.:2:0	./.:2:0	NA	no	no	no	no	0.0814239	#N/A	#N/A	#N/A	#N/A	#N/A	#N/A	unaligned	unaligned	unaligned	unaligned	unaligned	unaligned
KIRP-US::e4245fff-1281-40e5-87b4-4e42a18a3a63	Whitelist	TRUE	KIRP-US	TCGA-HE-A5NL	e4245fff-1281-40e5-87b4-4e42a18a3a63	DO44528	kidney	darkorange	a441697c-4ca0-4eab-9b01-b9cb50223ce2	a441697c-4ca0-4eab-9b01-b9cb50223ce2	e6e94309-7a4e-4fd3-a91a-1e1ac5ae2ac3	e6e94309-7a4e-4fd3-a91a-1e1ac5ae2ac3	0	13.1243	33.2935	14.8345	13.9658	2.99776	1.52832	./.:2:1	./.:3:1	./.:3:1	./.:3:1	./.:2:1	./.:2:1	./.:2:1	NA	no	no	no	no	0.349694	#N/A	#N/A	#N/A	#N/A	#N/A	#N/A	unaligned	unaligned	unaligned	unaligned	unaligned	unaligned
KIRP-US::e6e6a773-b155-45a9-989f-75c12ce1702a	Whitelist	TRUE	KIRP-US	TCGA-MH-A561	e6e6a773-b155-45a9-989f-75c12ce1702a	DO48509	kidney	darkorange	2e8ad1cd-d5d5-4bb4-8bbd-e9bef45088da	2e8ad1cd-d5d5-4bb4-8bbd-e9bef45088da	9ffa7c18-fb07-4665-b4ec-be1d1825b104	9ffa7c18-fb07-4665-b4ec-be1d1825b104	0.00433586	6.62192	69.0446	18.675	19.0353	2.85137	1.33109	./.:2:1	./.:2:1	./.:5:1	./.:2:1	./.:2:1	./.:2:1	./.:2:1	NA	no	no	no	no	0.117212	#N/A	#N/A	#N/A	#N/A	#N/A	#N/A	unaligned	unaligned	unaligned	copy	unaligned	unaligned
KIRP-US::f0f7e57f-1e9d-4f24-a685-a0811aacbbed	Whitelist	TRUE	KIRP-US	TCGA-MH-A55Z	f0f7e57f-1e9d-4f24-a685-a0811aacbbed	DO48482	kidney	darkorange	b19ec4cd-2876-4a2b-bcb9-b3c8db54fc15	b19ec4cd-2876-4a2b-bcb9-b3c8db54fc15	f6c5e9b3-f038-4994-a9f4-f4ccccebd4a7	f6c5e9b3-f038-4994-a9f4-f4ccccebd4a7	0	12.3258	60.6587	12.7948	5.44667	1.41298	1.17271	./.:2:1	./.:3:1	./.:3:1	./.:3:1	./.:2:1	./.:2:1	./.:2:1	NA	no	no	no	no	0.0666136	#N/A	#N/A	#N/A	#N/A	#N/A	#N/A	unaligned	unaligned	unaligned	unaligned	unaligned	unaligned
KIRP-US::f1ec5a7b-0973-4c38-9908-862196df9541	Whitelist	TRUE	KIRP-US	TCGA-B1-A47N	f1ec5a7b-0973-4c38-9908-862196df9541	DO49738	kidney	darkorange	bd2cc59d-f5ce-46ed-beb0-4c80b24cbe71	bd2cc59d-f5ce-46ed-beb0-4c80b24cbe71	4eabf441-dfaa-4c36-a0a4-8897d4008f3f	4eabf441-dfaa-4c36-a0a4-8897d4008f3f	0	12.1761	44.1672	5.3158	2.88101	2.48797	1.24258	./.:2:1	./.:3:1	./.:3:1	./.:3:1	./.:2:1	./.:2:1	./.:2:1	NA	no	no	no	no	0.0690465	#N/A	#N/A	#N/A	#N/A	#N/A	#N/A	unaligned	unaligned	unaligned	unaligned	unaligned	unaligned
LAML-KR::SNU_WGS_01	Whitelist	FALSE	LAML-KR	NA	SNU_WGS_01	DO49528	leukemia	orange	58e2453c-bb58-43a3-9642-705ec0e0bdbd	58e2453c-bb58-43a3-9642-705ec0e0bdbd		0	NA	NA	NA	NA	NA	NA	NA	./.:2:1	./.:2:1	./.:2:1	./.:2:1	./.:2:1	./.:2:1	./.:2:1	NA	no	no	no	no	NA	#N/A	#N/A	#N/A	#N/A	#N/A	#N/A	#N/A	#N/A	#N/A	#N/A	#N/A	#N/A
LAML-KR::SNU_WGS_02	Whitelist	FALSE	LAML-KR	NA	SNU_WGS_02	DO49529	leukemia	orange	a68389d4-431f-4582-b4df-e8ad200aa3be	a68389d4-431f-4582-b4df-e8ad200aa3be		0	NA	NA	NA	NA	NA	NA	NA	./.:2:1	./.:2:1	./.:2:1	./.:3:1	./.:2:1	./.:2:1	./.:2:1	NA	no	no	no	no	NA	#N/A	#N/A	#N/A	#N/A	#N/A	#N/A	#N/A	#N/A	#N/A	#N/A	#N/A	#N/A
LAML-KR::SNU_WGS_04	Whitelist	FALSE	LAML-KR	NA	SNU_WGS_04	DO49531	leukemia	orange	335c721a-3653-471f-b0ec-6144fe868c6a	335c721a-3653-471f-b0ec-6144fe868c6a		0	NA	NA	NA	NA	NA	NA	NA	./.:2:1	./.:2:1	./.:2:1	./.:2:1	./.:2:1	./.:2:1	./.:2:1	NA	no	no	no	no	NA	#N/A	#N/A	#N/A	#N/A	#N/A	#N/A	#N/A	#N/A	#N/A	#N/A	#N/A	#N/A
LAML-KR::SNU_WGS_05	Whitelist	FALSE	LAML-KR	NA	SNU_WGS_05	DO49532	leukemia	orange	1c300960-e51c-4477-8fdd-026c7e545dc4	1c300960-e51c-4477-8fdd-026c7e545dc4		0	NA	NA	NA	NA	NA	NA	NA	./.:2:1	./.:2:1	./.:2:1	./.:2:1	./.:2:1	./.:2:1	./.:2:1	NA	no	no	no	no	NA	#N/A	#N/A	#N/A	#N/A	#N/A	#N/A	#N/A	#N/A	#N/A	#N/A	#N/A	#N/A
LAML-KR::SNU_WGS_06	Whitelist	FALSE	LAML-KR	NA	SNU_WGS_06	DO49533	leukemia	orange	fa718a69-7d09-424b-90a3-4839ba7dc9b2	fa718a69-7d09-424b-90a3-4839ba7dc9b2		0	NA	NA	NA	NA	NA	NA	NA	./.:2:1	./.:2:1	./.:2:1	./.:2:1	./.:2:1	./.:2:1	./.:2:1	NA	no	no	no	no	NA	#N/A	#N/A	#N/A	#N/A	#N/A	#N/A	#N/A	#N/A	#N/A	#N/A	#N/A	#N/A
LAML-KR::SNU_WGS_09	Whitelist	FALSE	LAML-KR	NA	SNU_WGS_09	DO49536	leukemia	orange	4ceeb025-2f16-4f80-b9b4-0151346349c6	4ceeb025-2f16-4f80-b9b4-0151346349c6		0	NA	NA	NA	NA	NA	NA	NA	./.:2:1	./.:2:1	./.:2:1	./.:2:1	./.:3:1	./.:2:1	./.:2:1	NA	no	no	no	no	NA	#N/A	#N/A	#N/A	#N/A	#N/A	#N/A	#N/A	#N/A	#N/A	#N/A	#N/A	#N/A
LAML-KR::SNU_WGS_10	Whitelist	FALSE	LAML-KR	NA	SNU_WGS_10	DO49537	leukemia	orange	aff5793b-3197-4d1d-bf0a-9b0ded5f2937	aff5793b-3197-4d1d-bf0a-9b0ded5f2937		0	NA	NA	NA	NA	NA	NA	NA	./.:2:1	./.:2:1	./.:2:1	./.:2:1	./.:2:1	./.:2:1	./.:2:1	NA	no	no	no	no	NA	#N/A	#N/A	#N/A	#N/A	#N/A	#N/A	#N/A	#N/A	#N/A	#N/A	#N/A	#N/A
LAML-KR::SNU_WGS_12	Whitelist	FALSE	LAML-KR	NA	SNU_WGS_12	DO221548	leukemia	orange	9f298806-77b6-4c76-bd38-3343e1a3c6f0	9f298806-77b6-4c76-bd38-3343e1a3c6f0		0	NA	NA	NA	NA	NA	NA	NA	./.:2:1	./.:2:1	./.:2:1	./.:2:1	./.:2:1	./.:2:1	./.:2:1	NA	no	no	no	no	NA	#N/A	#N/A	#N/A	#N/A	#N/A	#N/A	#N/A	#N/A	#N/A	#N/A	#N/A	#N/A
LGG-US::010aac75-3bfe-4bf2-b866-af0f2d92f125	Whitelist	TRUE	LGG-US	TCGA-DB-5278	010aac75-3bfe-4bf2-b866-af0f2d92f125	DO22496	cns	gray	6847e993-1414-4e6f-a2af-39ebe218dd7c	6847e993-1414-4e6f-a2af-39ebe218dd7c	3cd458e4-4e4a-4360-b667-5953c1425f75	3cd458e4-4e4a-4360-b667-5953c1425f75	0	7.62404	2.92025	22.5324	19.7371	1.24816	1.6599	./.:4:2	./.:4:2	./.:4:2	./.:4:2	./.:4:2	./.:4:2	./.:4:2	NA	no	no	no	no	0.0927192	#N/A	#N/A	#N/A	#N/A	#N/A	#N/A	unaligned	unaligned	unaligned	unaligned	unaligned	unaligned
LGG-US::01c4ca12-ac08-41dd-9e4f-bfb0971688a2	Whitelist	TRUE	LGG-US	TCGA-DU-7009	01c4ca12-ac08-41dd-9e4f-bfb0971688a2	DO22117	cns	gray	4853fd17-7214-4f0c-984b-1be0346ca4ab	4853fd17-7214-4f0c-984b-1be0346ca4ab	748811da-49b0-4ff6-a718-0549921871be	748811da-49b0-4ff6-a718-0549921871be	0.0672817	8.02254	3.52274	29.4192	33.1807	1.33162	1.11093	./.:4:2	./.:4:2	./.:4:2	./.:4:2	./.:4:2	./.:4:2	./.:4:2	NA	no	no	no	no	0.144077	1295228	#N/A	#N/A	#N/A	1295228	1295228	PM mut	unaligned	unaligned	unaligned	unaligned	TERT PM mut 228
LGG-US::1cc53ade-73c0-492b-a7dc-328269fd0e66	Whitelist	TRUE	LGG-US	TCGA-DU-5874	1cc53ade-73c0-492b-a7dc-328269fd0e66	DO22524	cns	gray	85d915b8-0184-4ec7-93ad-e9ffa2f5743b	85d915b8-0184-4ec7-93ad-e9ffa2f5743b	40b5eda3-8b01-4cd7-acb5-0ea4e9ff4312	40b5eda3-8b01-4cd7-acb5-0ea4e9ff4312	0.263879	8.14014	5.68289	35.4927	39.6016	1.2228	1.15938	./.:2:1	./.:2:1	./.:2:1	./.:2:1	./.:2:1	./.:2:1	./.:2:1	NA	no	no	no	no	0.388547	1295228	1295228	#N/A	#N/A	1295228	1295228	PM mut	unaligned	unaligned	unaligned	unaligned	TERT PM mut 228
LGG-US::400b2fa3-baf7-4baa-99b4-88b9f25b5049	Whitelist	TRUE	LGG-US	TCGA-E1-5318	400b2fa3-baf7-4baa-99b4-88b9f25b5049	DO22195	cns	gray	8c46a1df-1c10-4188-992a-a55b782494c9	8c46a1df-1c10-4188-992a-a55b782494c9	149fe971-260e-4cbf-a5aa-41eca339847a	149fe971-260e-4cbf-a5aa-41eca339847a	0.0777108	8.28937	4.42969	74.2952	49.4853	1.24533	1.22606	./.:2:1	./.:2:1	./.:2:1	./.:4:1	./.:2:1	./.:2:1	./.:2:1	NA	no	no	no	no	0.322682	1295250	1295250	#N/A	#N/A	1295250	1295250	PM mut	unaligned	unaligned	unaligned	unaligned	TERT PM mut 250
LGG-US::42251e02-b687-4bf1-a1b6-e3dd978542e4	Whitelist	TRUE	LGG-US	TCGA-HW-7487	42251e02-b687-4bf1-a1b6-e3dd978542e4	DO22324	cns	gray	c1abb741-4fcd-4161-b057-c7efd619cc99	c1abb741-4fcd-4161-b057-c7efd619cc99	75082199-c190-4838-8570-d172058bc98b	75082199-c190-4838-8570-d172058bc98b	0.0696705	7.04285	3.00408	15.571	10.9355	1.60672	1.25694	./.:2:1	./.:2:1	./.:2:1	./.:2:1	./.:2:1	./.:2:0	./.:2:0	NA	no	no	no	no	0.455997	1295228	1295228	#N/A	#N/A	1295228	1295228	PM mut	unaligned	unaligned	unaligned	unaligned	TERT PM mut 228
LGG-US::5017c115-39b8-4c5c-8be6-2cb298d7c641	Whitelist	TRUE	LGG-US	TCGA-HT-7695	5017c115-39b8-4c5c-8be6-2cb298d7c641	DO22417	cns	gray	86386b36-2950-4479-b79f-4b347053c8bc	86386b36-2950-4479-b79f-4b347053c8bc	4ae49c4c-909f-48f0-8905-f27879c29426	4ae49c4c-909f-48f0-8905-f27879c29426	0.0689053	6.58888	2.87242	18.9547	18.4045	1.38859	1.3425	./.:2:1	./.:2:1	./.:2:1	./.:2:1	./.:2:1	./.:2:1	./.:2:1	NA	no	no	no	no	0.0997648	1295228	1295228	#N/A	#N/A	1295228	1295228	PM mut	unaligned	unaligned	unaligned	unaligned	TERT PM mut 228
LGG-US::55a67639-ed05-4143-af96-a377bc5489ee	Whitelist	TRUE	LGG-US	TCGA-HW-7486	55a67639-ed05-4143-af96-a377bc5489ee	DO22736	cns	gray	67f88cd9-ab77-4227-a8d7-5512246f9772	67f88cd9-ab77-4227-a8d7-5512246f9772	2c56dc64-28cf-4b56-ac9d-1d7b906fd56d	2c56dc64-28cf-4b56-ac9d-1d7b906fd56d	0.0451312	7.66259	2.81535	23.747	16.0484	1.50104	1.39287	./.:2:1	./.:2:1	./.:2:1	./.:2:1	./.:2:1	./.:2:1	./.:2:1	NA	no	no	no	no	0.114113	1295228	#N/A	#N/A	#N/A	1295228	1295228	PM mut	unaligned	unaligned	unaligned	unaligned	TERT PM mut 228
LGG-US::648252da-dd86-48d1-ae75-4257e3142b0b	Whitelist	TRUE	LGG-US	TCGA-FG-5964	648252da-dd86-48d1-ae75-4257e3142b0b	DO22293	cns	gray	c6888be2-4517-41e4-a801-9c915f24e737	c6888be2-4517-41e4-a801-9c915f24e737	69f6df2f-7cd7-4477-b464-1fd06bd1e9c8	69f6df2f-7cd7-4477-b464-1fd06bd1e9c8	0.270385	7.17482	3.24791	29.1879	12.3509	1.50717	1.21134	./.:2:1	./.:2:1	./.:2:1	./.:2:1	./.:3:1	./.:1:0	./.:1:0	NA	no	no	no	no	0.432095	1295228	1295228	#N/A	#N/A	1295228	1295228	PM mut	unaligned	unaligned	unaligned	unaligned	TERT PM mut 228
LGG-US::6a0bcf0c-fa4c-4119-99d2-f722b781d20f	Whitelist	TRUE	LGG-US	TCGA-FG-8182	6a0bcf0c-fa4c-4119-99d2-f722b781d20f	DO22285	cns	gray	2aeaab9f-4459-4be8-91e7-e0746cbd671c	2aeaab9f-4459-4be8-91e7-e0746cbd671c	e47cae41-4eee-4164-a58c-4aeb83fed7fc	e47cae41-4eee-4164-a58c-4aeb83fed7fc	0	7.66812	2.09061	21.9507	19.738	1.63489	1.43013	./.:2:1	./.:2:1	./.:2:1	./.:2:1	./.:2:1	./.:2:1	./.:2:1	NA	no	no	no	no	0.330124	#N/A	#N/A	#N/A	#N/A	#N/A	#N/A	unaligned	unaligned	unaligned	unaligned	unaligned	unaligned
LGG-US::70939245-41e0-4845-a473-5fef719b9828	Whitelist	TRUE	LGG-US	TCGA-DU-6407	70939245-41e0-4845-a473-5fef719b9828	DO22295	cns	gray	f92a34fa-014e-4b41-a6d0-3b46b8c8a3ee	f92a34fa-014e-4b41-a6d0-3b46b8c8a3ee	106c0a27-64c4-4496-83f3-1c05df492fd2	106c0a27-64c4-4496-83f3-1c05df492fd2	0.00409857	7.19758	3.68995	33.9234	28.2648	1.37995	1.50075	./.:2:1	./.:2:1	./.:2:1	./.:2:1	./.:3:1	./.:2:1	./.:2:1	NA	no	no	no	no	0.190452	#N/A	#N/A	#N/A	#N/A	#N/A	#N/A	unaligned	unaligned	unaligned	unaligned	unaligned	unaligned
LGG-US::799e9106-e62e-4681-8861-137f474ee8b8	Whitelist	TRUE	LGG-US	TCGA-HT-7602	799e9106-e62e-4681-8861-137f474ee8b8	DO22106	cns	gray	88395c0e-4afe-434d-8b20-5a3eef8b7f00	88395c0e-4afe-434d-8b20-5a3eef8b7f00	71fddbd0-c910-40f0-80fb-09148065220b	71fddbd0-c910-40f0-80fb-09148065220b	0	7.91225	2.56196	15.2425	7.00349	1.58404	1.51077	./.:2:1	./.:2:1	./.:2:1	./.:2:1	./.:2:1	./.:2:1	./.:2:1	NA	no	no	no	no	0.0626889	#N/A	#N/A	#N/A	#N/A	#N/A	#N/A	unaligned	unaligned	unaligned	unaligned	unaligned	unaligned
LGG-US::84569c1a-6baa-4380-ae3c-707df1be4618	Whitelist	TRUE	LGG-US	TCGA-E1-5319	84569c1a-6baa-4380-ae3c-707df1be4618	DO22536	cns	gray	d252a54e-0377-4b3e-8228-26108ea704fa	d252a54e-0377-4b3e-8228-26108ea704fa	927d20e2-da09-42ca-a70c-2b203a8297a6	927d20e2-da09-42ca-a70c-2b203a8297a6	0.0251095	10.0744	2.55577	22.0798	10.9326	1.31036	1.22369	./.:2:1	./.:2:1	./.:2:1	./.:2:1	./.:2:1	./.:2:1	./.:2:1	NA	no	no	no	no	0.152195	1295228	1295228	#N/A	#N/A	1295228	1295228	PM mut	unaligned	unaligned	unaligned	unaligned	TERT PM mut 228
LGG-US::84ae73e4-3b39-4444-9bfb-3fc6057eab32	Whitelist	TRUE	LGG-US	TCGA-DU-7301	84ae73e4-3b39-4444-9bfb-3fc6057eab32	DO22382	cns	gray	ba94c29b-b76e-4d67-bf5a-ce6bc45d85f8	ba94c29b-b76e-4d67-bf5a-ce6bc45d85f8	46359f28-97f8-42ee-9b7b-6652ac0f469a	46359f28-97f8-42ee-9b7b-6652ac0f469a	0.0485804	8.16974	4.03242	29.9788	15.277	1.79456	1.83467	./.:2:1	./.:2:1	./.:2:1	./.:2:1	./.:2:1	./.:1:0	./.:1:0	NA	no	no	no	no	0.230823	#N/A	#N/A	#N/A	#N/A	#N/A	#N/A	unaligned	unaligned	unaligned	unaligned	unaligned	unaligned
LGG-US::97cb8701-7d63-4142-b404-006fbb3ecb0b	Whitelist	TRUE	LGG-US	TCGA-DU-6401	97cb8701-7d63-4142-b404-006fbb3ecb0b	DO22490	cns	gray	3a81f733-b3a3-4578-b925-a663612bc92c	3a81f733-b3a3-4578-b925-a663612bc92c	2692f7b0-3203-455f-b9b8-23b18eff2de1	2692f7b0-3203-455f-b9b8-23b18eff2de1	0	4.88317	4.74089	20.3883	58.4453	1.39418	1.3309	./.:2:1	./.:1:0	./.:2:1	./.:1:0	./.:2:1	./.:2:1	./.:2:1	NA	no	no	no	no	0.477387	#N/A	#N/A	#N/A	#N/A	#N/A	#N/A	unaligned	unaligned	unaligned	unaligned	unaligned	unaligned
LGG-US::a5d3f3fb-6541-419d-b47e-720d438f1bff	Whitelist	TRUE	LGG-US	TCGA-CS-6668	a5d3f3fb-6541-419d-b47e-720d438f1bff	DO22548	cns	gray	d414e076-dcb6-4edf-adef-0abdc57354ea	d414e076-dcb6-4edf-adef-0abdc57354ea	129df624-1d84-49b8-ab0e-0001cc150607	129df624-1d84-49b8-ab0e-0001cc150607	0.161577	9.68633	3.70023	29.3602	20.9531	1.22646	1.07297	./.:2:1	./.:2:1	./.:2:1	./.:2:1	./.:2:1	./.:2:1	./.:2:1	NA	no	no	no	no	0.301926	1295228	1295228	#N/A	#N/A	1295228	1295228	PM mut	unaligned	unaligned	unaligned	unaligned	TERT PM mut 228
LGG-US::a5f851c5-6130-4ea1-9f86-be59331a92f7	Whitelist	TRUE	LGG-US	TCGA-IK-7675	a5f851c5-6130-4ea1-9f86-be59331a92f7	DO22720	cns	gray	a78544d7-65c6-4778-af62-ceec24c14056	a78544d7-65c6-4778-af62-ceec24c14056	97d4524f-bd35-4dfe-9ef5-e1298713aaa4	97d4524f-bd35-4dfe-9ef5-e1298713aaa4	0	4.00334	4.09169	183.314	24.4051	1.30725	1.69495	./.:2:1	./.:1:0	./.:2:1	./.:11:1	./.:2:1	./.:2:1	./.:2:1	NA	no	no	no	no	0.106238	#N/A	#N/A	#N/A	#N/A	#N/A	#N/A	unaligned	unaligned	unaligned	unaligned	copy	unaligned
LGG-US::f86fa219-34e9-4812-8edf-2b66d7219779	Whitelist	TRUE	LGG-US	TCGA-CS-5395	f86fa219-34e9-4812-8edf-2b66d7219779	DO22356	cns	gray	3d477ac1-3bdf-4410-9594-1a3a1412c6ae	3d477ac1-3bdf-4410-9594-1a3a1412c6ae	6ff35e89-30b4-447e-9ef5-b67210b7859d	6ff35e89-30b4-447e-9ef5-b67210b7859d	0.210014	6.64521	11.0995	20.3617	5.9079	1.31465	1.69348	./.:2:1	./.:2:1	./.:2:1	./.:2:1	./.:2:1	./.:1:0	./.:1:0	NA	no	no	no	no	0.422197	1295228	1295228	#N/A	#N/A	1295228	1295228	PM mut	unaligned	unaligned	unaligned	unaligned	TERT PM mut 228
LGG-US::fc3b7596-f515-446f-81db-fed0154ca2c5	Whitelist	TRUE	LGG-US	TCGA-EZ-7264	fc3b7596-f515-446f-81db-fed0154ca2c5	DO22145	cns	gray	00493087-9d9d-40ca-86d5-936f1b951c93	00493087-9d9d-40ca-86d5-936f1b951c93	c34a63cc-746b-4502-a1ff-d7bece07b679	c34a63cc-746b-4502-a1ff-d7bece07b679	0.0452519	8.39622	3.49622	29.0795	14.7792	1.19227	1.16198	./.:2:1	./.:2:1	./.:2:1	./.:2:1	./.:2:1	./.:1:0	./.:1:0	NA	no	no	no	no	0.249412	1295228	1295228	#N/A	#N/A	1295228	1295228	PM mut	unaligned	unaligned	unaligned	unaligned	TERT PM mut 228
LICA-FR::CHC197	Whitelist	FALSE	LICA-FR	NA	CHC197	DO44740	liver-biliary	green	f4025b40-a249-487f-8e93-7a140bcf57c1	f4025b40-a249-487f-8e93-7a140bcf57c1		0	NA	NA	NA	NA	NA	NA	NA	./.:3:1	./.:2:1	./.:2:1	./.:2:1	./.:6:2	./.:3:1	./.:3:1	NA	no	no	no	no	NA	#N/A	#N/A	#N/A	#N/A	#N/A	#N/A	#N/A	#N/A	#N/A	#N/A	#N/A	#N/A
LICA-FR::CHC205	Whitelist	FALSE	LICA-FR	NA	CHC205	DO44744	liver-biliary	green	7eb0ee38-fbe2-49ea-ba63-aa13825eca6e	7eb0ee38-fbe2-49ea-ba63-aa13825eca6e		0	NA	NA	NA	NA	NA	NA	NA	./.:5:2	./.:2:1	./.:4:2	./.:2:1	./.:4:2	./.:2:0	./.:2:0	NA	no	no	no	no	NA	#N/A	#N/A	#N/A	#N/A	#N/A	#N/A	#N/A	#N/A	#N/A	#N/A	#N/A	#N/A
LICA-FR::CHC320	Whitelist	FALSE	LICA-FR	NA	CHC320	DO44806	liver-biliary	green	8cf713ff-256b-4411-a1b4-5bf6f445b747	8cf713ff-256b-4411-a1b4-5bf6f445b747		0	NA	NA	NA	NA	NA	NA	NA	./.:2:1	./.:2:1	./.:2:1	./.:2:1	./.:2:1	./.:2:1	./.:2:1	NA	no	no	no	no	NA	#N/A	#N/A	#N/A	#N/A	#N/A	#N/A	#N/A	#N/A	#N/A	#N/A	#N/A	#N/A
LICA-FR::CHC322	Graylist	FALSE	LICA-FR	NA	CHC322	DO44808	liver-biliary	green	cb573c96-f6d4-4897-8919-9827f623b6a7	cb573c96-f6d4-4897-8919-9827f623b6a7		0	NA	NA	NA	NA	NA	NA	NA	./.:3:1	./.:2:1	./.:2:1	./.:2:1	./.:3:1	./.:1:0	./.:1:0	NA	no	no	no	no	NA	#N/A	#N/A	#N/A	#N/A	#N/A	#N/A	#N/A	#N/A	#N/A	#N/A	#N/A	#N/A
LICA-FR::CHC429	Whitelist	FALSE	LICA-FR	NA	CHC429	DO44828	liver-biliary	green	d3b72600-a888-4ef6-ac5d-661c105405dd	d3b72600-a888-4ef6-ac5d-661c105405dd		0	NA	NA	NA	NA	NA	NA	NA	./.:2:1	./.:2:1	./.:2:1	./.:2:1	./.:2:1	./.:2:1	./.:2:1	NA	no	no	no	no	NA	#N/A	#N/A	#N/A	#N/A	#N/A	#N/A	#N/A	#N/A	#N/A	#N/A	#N/A	#N/A
LICA-FR::CHC433	Whitelist	FALSE	LICA-FR	NA	CHC433	DO44832	liver-biliary	green	468083cb-95c3-47c1-9d96-79bcf7bf3f26	468083cb-95c3-47c1-9d96-79bcf7bf3f26		0	NA	NA	NA	NA	NA	NA	NA	./.:3:1	./.:2:1	./.:2:1	./.:2:1	./.:2:1	./.:2:0	./.:2:0	NA	no	no	no	no	NA	#N/A	#N/A	#N/A	#N/A	#N/A	#N/A	#N/A	#N/A	#N/A	#N/A	#N/A	#N/A
LIHC-US::06ac44e9-1226-4202-828b-6f224766d7ac	Whitelist	FALSE	LIHC-US	TCGA-G3-A25W	06ac44e9-1226-4202-828b-6f224766d7ac	DO22970	liver-biliary	green	36e1d9cc-32ec-4a0a-8fb1-c46f058a6fb8	36e1d9cc-32ec-4a0a-8fb1-c46f058a6fb8		0	NA	NA	NA	NA	NA	NA	NA	./.:6:3	./.:4:2	./.:6:3	./.:4:2	./.:6:3	./.:4:2	./.:4:2	NA	no	no	no	no	0.399661	#N/A	#N/A	#N/A	1295228	#N/A	1295228	PM mut	#N/A	#N/A	#N/A	#N/A	#N/A
LIHC-US::0ff6364a-e6f4-47ca-a7e7-14705bf0a8df	Whitelist	TRUE	LIHC-US	TCGA-DD-A1ED	0ff6364a-e6f4-47ca-a7e7-14705bf0a8df	DO22998	liver-biliary	green	4c3eda94-56f4-46d3-8c88-50d476e773f6	4c3eda94-56f4-46d3-8c88-50d476e773f6	24f42719-6ad5-48fb-b27d-5812c3447b46	24f42719-6ad5-48fb-b27d-5812c3447b46	0.00615875	16.8881	6.56664	9.13975	37.5222	1.80622	2.08166	./.:2:0	./.:2:1	./.:2:1	./.:2:1	./.:2:1	./.:2:1	./.:2:1	NA	no	no	no	no	0.135376	#N/A	#N/A	#N/A	no	#N/A	no	unaligned	unaligned	unaligned	unaligned	unaligned	unaligned
LIHC-US::17833039-0d7e-47f0-90e6-8cabae94c124	Whitelist	TRUE	LIHC-US	TCGA-FV-A3R2	17833039-0d7e-47f0-90e6-8cabae94c124	DO44994	liver-biliary	green	b9098b7c-eab0-4ef5-b968-8d3024bf32f7	b9098b7c-eab0-4ef5-b968-8d3024bf32f7	4cda696b-42da-43fd-9f6f-95dfc748a0ca	4cda696b-42da-43fd-9f6f-95dfc748a0ca	0.0555861	10.287	5.13785	18.9962	24.8054	1.58296	1.34487	./.:2:1	./.:2:1	./.:2:1	./.:2:1	./.:3:1	./.:3:1	./.:3:1	NA	no	no	no	no	0.0532322	#N/A	#N/A	#N/A	1295228	#N/A	1295228	PM mut	unaligned	unaligned	unaligned	unaligned	TERT PM mut 228
LIHC-US::18c08546-bed3-4ed9-b223-479afe633c8e	Whitelist	TRUE	LIHC-US	TCGA-EP-A2KB	18c08546-bed3-4ed9-b223-479afe633c8e	DO22932	liver-biliary	green	305a5074-5384-45a0-985d-289b178d09f6	305a5074-5384-45a0-985d-289b178d09f6	0b233eab-4541-4b62-b9ae-baebf672403e	0b233eab-4541-4b62-b9ae-baebf672403e	1.30066	7.6212	15.8812	35.2755	73.2756	1.22703	1.23142	./.:3:1	./.:3:1	./.:3:1	./.:3:1	./.:3:1	./.:3:0	./.:3:0	NA	no	no	no	no	0.180709	#N/A	#N/A	#N/A	1295228	#N/A	1295228	PM mut	unaligned	unaligned	unaligned	unaligned	TERT PM mut 228
LIHC-US::1983fade-44f1-41e0-8983-f2ce8d649655	Whitelist	TRUE	LIHC-US	TCGA-DD-A4NB	1983fade-44f1-41e0-8983-f2ce8d649655	DO48552	liver-biliary	green	5d58b984-e0b8-4237-a576-0e9d4079599e	5d58b984-e0b8-4237-a576-0e9d4079599e	173a2cc4-0d27-4a27-857f-97a0e53fa8d1	173a2cc4-0d27-4a27-857f-97a0e53fa8d1	0.0360221	12.9723	20.9922	12.5062	20.8901	1.65131	1.70017	./.:3:1	./.:4:2	./.:3:1	./.:4:2	./.:4:2	./.:4:2	./.:4:2	NA	no	no	no	no	0.181729	#N/A	#N/A	#N/A	1295228	#N/A	1295228	PM mut	unaligned	unaligned	unaligned	unaligned	TERT PM mut 228
LIHC-US::1987b453-f97d-45c7-9c89-b9a33313d645	Whitelist	TRUE	LIHC-US	TCGA-PD-A5DF	1987b453-f97d-45c7-9c89-b9a33313d645	DO52307	liver-biliary	green	f1a4f60a-5228-47cd-883f-ff8d2dfe1633	f1a4f60a-5228-47cd-883f-ff8d2dfe1633	41d56421-a998-43b9-b319-18535315c820	41d56421-a998-43b9-b319-18535315c820	0.201114	23.9875	32.6508	18.0129	4.06241	1.58893	1.4072	./.:4:2	./.:2:1	./.:4:2	./.:6:3	./.:4:2	./.:4:2	./.:4:2	NA	no	no	no	5:1247863_[15:53673441[C	0.341188	#N/A	#N/A	#N/A	no	#N/A	no	unaligned	gene body	gene body	unaligned	copy	unaligned
LIHC-US::1ad7f17e-b3b8-40e9-aab8-5a17e0aec408	Whitelist	TRUE	LIHC-US	TCGA-CC-5261	1ad7f17e-b3b8-40e9-aab8-5a17e0aec408	DO22875	liver-biliary	green	a2f143d6-ba07-4ff0-960d-b29c3c716665	a2f143d6-ba07-4ff0-960d-b29c3c716665	04beffef-0cd3-4935-8f2e-9e11c5638973	04beffef-0cd3-4935-8f2e-9e11c5638973	0.0608745	11.9779	16.1535	23.3977	10.2068	1.50402	1.58105	./.:3:1	./.:3:1	./.:4:2	./.:3:1	./.:4:1	./.:3:1	./.:3:1	NA	no	no	no	no	0.515495	#N/A	#N/A	#N/A	no	#N/A	no	unaligned	unaligned	unaligned	unaligned	unaligned	unaligned
LIHC-US::1b428ada-eb3f-40c2-b4bf-1bbf6b61729d	Whitelist	TRUE	LIHC-US	TCGA-CC-5262	1b428ada-eb3f-40c2-b4bf-1bbf6b61729d	DO22953	liver-biliary	green	47e5ff56-9534-4fcf-a593-33027e877f93	47e5ff56-9534-4fcf-a593-33027e877f93	5b1b9e38-e00a-462b-976a-c540c13718ca	5b1b9e38-e00a-462b-976a-c540c13718ca	0.617067	11.5724	6.30372	33.9141	30.5492	1.64935	1.69807	./.:4:2	./.:4:2	./.:4:2	./.:4:2	./.:6:3	./.:4:2	./.:4:2	NA	no	no	no	no	0.320861	#N/A	#N/A	#N/A	no	#N/A	no	unaligned	unaligned	unaligned	unaligned	unaligned	MYC amp
LIHC-US::239b4298-b090-480a-a19f-9758a827aa30	Whitelist	TRUE	LIHC-US	TCGA-G3-A25Y	239b4298-b090-480a-a19f-9758a827aa30	DO23073	liver-biliary	green	6b50391f-d890-4ca0-b942-beab0f8bf1c9	6b50391f-d890-4ca0-b942-beab0f8bf1c9	ca7f7d18-3f39-4454-8f72-eb432b800103	ca7f7d18-3f39-4454-8f72-eb432b800103	0.00749935	11.0054	6.27875	31.6749	28.5951	1.27387	1.38654	./.:2:1	./.:2:1	./.:2:1	./.:2:1	./.:2:1	./.:2:1	./.:2:1	NA	no	no	no	no	0.332482	#N/A	#N/A	#N/A	no	#N/A	no	unaligned	unaligned	unaligned	unaligned	unaligned	unaligned
LIHC-US::25e893ad-a0fd-45ae-9aa9-9bcd7c2ec8e5	Whitelist	FALSE	LIHC-US	TCGA-MR-A520	25e893ad-a0fd-45ae-9aa9-9bcd7c2ec8e5	DO219580	liver-biliary	green	352fbbb4-88a5-4354-b1fa-3a01da3fbfa7	352fbbb4-88a5-4354-b1fa-3a01da3fbfa7		0	NA	NA	NA	NA	NA	NA	NA	./.:2:1	./.:2:1	./.:2:1	./.:2:1	./.:2:1	./.:2:1	./.:2:1	NA	no	no	no	no	0.0890783	#N/A	#N/A	#N/A	no	#N/A	no	unaligned	#N/A	#N/A	#N/A	#N/A	#N/A
LIHC-US::2854ffe8-1f77-497a-bf49-11e0189fee35	Whitelist	TRUE	LIHC-US	TCGA-DD-A1EL	2854ffe8-1f77-497a-bf49-11e0189fee35	DO23048	liver-biliary	green	d252f328-4583-4e97-9a71-bb2885f06f73	d252f328-4583-4e97-9a71-bb2885f06f73	4e27ce05-b76a-4d5a-b070-78c508f509a3	4e27ce05-b76a-4d5a-b070-78c508f509a3	0.30253	21.5914	4.40842	18.9368	54.7055	1.18578	1.26526	./.:2:1	./.:3:1	./.:4:2	./.:3:1	./.:6:2	./.:2:0	./.:2:0	NA	no	no	no	no	0.140289	#N/A	#N/A	#N/A	no	#N/A	no	unaligned	unaligned	unaligned	unaligned	unaligned	unaligned
LIHC-US::2d00f09f-0074-46c8-b357-b5f33567762a	Whitelist	TRUE	LIHC-US	TCGA-HP-A5MZ	2d00f09f-0074-46c8-b357-b5f33567762a	DO49695	liver-biliary	green	c36213e4-c057-46f5-ada5-f1f921855bb4	c36213e4-c057-46f5-ada5-f1f921855bb4	c3d40f5f-e3df-4bf7-867d-7d17fa8fc3ad	c3d40f5f-e3df-4bf7-867d-7d17fa8fc3ad	0.132754	9.25264	9.36613	13.2549	36.6345	1.6116	2.01372	./.:3:1	./.:2:1	./.:2:1	./.:2:1	./.:6:1	./.:2:1	./.:2:1	NA	no	no	no	no	0.366032	#N/A	#N/A	#N/A	1295228	#N/A	1295228	PM mut	unaligned	unaligned	unaligned	unaligned	TERT PM mut 228
LIHC-US::39eb1db0-2722-4af4-8254-d0e10256c64d	Whitelist	TRUE	LIHC-US	TCGA-G3-A3CK	39eb1db0-2722-4af4-8254-d0e10256c64d	DO22839	liver-biliary	green	1127b561-ea40-4d5e-95df-daa0a5ebc1e4	1127b561-ea40-4d5e-95df-daa0a5ebc1e4	33da53e2-4fc2-4689-a651-1c596481af74	33da53e2-4fc2-4689-a651-1c596481af74	3.14852	17.2581	2.07905	13.8912	33.2036	1.46633	1.91177	./.:2:1	./.:2:1	./.:3:1	./.:2:1	./.:2:1	./.:2:1	./.:2:1	NA	no	no	no	no	0.166351	#N/A	#N/A	#N/A	no	#N/A	no	unaligned	unaligned	unaligned	unaligned	unaligned	unaligned
LIHC-US::3acf7438-fd65-442c-8a30-68b6714537f3	Whitelist	TRUE	LIHC-US	TCGA-DD-A1EI	3acf7438-fd65-442c-8a30-68b6714537f3	DO22959	liver-biliary	green	c016d025-3c92-41c5-b846-493b1fcce79e	c016d025-3c92-41c5-b846-493b1fcce79e	95cdfdf7-26d2-41b6-bac7-a6305a91ec3c	95cdfdf7-26d2-41b6-bac7-a6305a91ec3c	0.194763	7.63395	21.9134	24.5305	33.7681	1.28709	1.58369	./.:2:1	./.:2:1	./.:2:1	./.:2:1	./.:5:1	./.:1:0	./.:1:0	NA	5:1296613_]14:95279887]A	no	5:1375804_C[5:44590864[	no	0.396016	#N/A	#N/A	#N/A	no	#N/A	no	SV 0-20kb	0-20 kb upstream	unaligned	unaligned	unaligned	TERT PM SV
LIHC-US::3dd7c93d-8194-44ee-8014-10dd81ef6441	Whitelist	TRUE	LIHC-US	TCGA-FV-A3R3	3dd7c93d-8194-44ee-8014-10dd81ef6441	DO22978	liver-biliary	green	c285c2fa-24b4-47a1-874d-86e74b002b05	c285c2fa-24b4-47a1-874d-86e74b002b05	db848332-4ee8-4f22-b6c9-b2634bd35918	db848332-4ee8-4f22-b6c9-b2634bd35918	0.0239713	6.13504	2.83973	12.0632	12.1874	1.30303	1.85231	./.:2:1	./.:2:1	./.:2:1	./.:2:1	./.:2:1	./.:2:1	./.:2:1	NA	no	no	no	no	0.0522429	#N/A	#N/A	#N/A	no	#N/A	no	unaligned	unaligned	unaligned	unaligned	unaligned	unaligned
LIHC-US::440375d7-cdcd-418a-8992-0a8ca42d290d	Whitelist	TRUE	LIHC-US	TCGA-EP-A2KA	440375d7-cdcd-418a-8992-0a8ca42d290d	DO23023	liver-biliary	green	484a41c8-fcaf-488d-97dc-bfe6a4b88a95	484a41c8-fcaf-488d-97dc-bfe6a4b88a95	e41bb478-2e81-4ce3-a0c7-e5412ea80490	e41bb478-2e81-4ce3-a0c7-e5412ea80490	0.0997174	25.8852	0.443192	41.5999	19.6336	1.66179	1.89827	./.:2:1	./.:5:0	./.:2:1	./.:4:0	./.:6:1	./.:1:0	./.:1:0	NA	no	no	no	no	0.508976	#N/A	#N/A	#N/A	1295228	#N/A	1295228	PM mut	unaligned	copy	unaligned	unaligned	TERT PM mut 228
LIHC-US::457cca7c-a8b4-414e-a3c0-7fccf0ee2034	Whitelist	TRUE	LIHC-US	TCGA-DD-A3A9	457cca7c-a8b4-414e-a3c0-7fccf0ee2034	DO44888	liver-biliary	green	96517058-18d2-4847-8085-768ca8aa1565	96517058-18d2-4847-8085-768ca8aa1565	e53f26c4-eb37-4a21-823e-98000f26309d	e53f26c4-eb37-4a21-823e-98000f26309d	0.00726007	5.64533	3.32495	23.6481	11.0272	1.18763	1.16632	./.:4:2	./.:4:1	./.:5:1	./.:3:1	./.:3:1	./.:3:1	./.:3:1	NA	no	no	no	no	0.417438	#N/A	#N/A	#N/A	no	#N/A	no	unaligned	unaligned	unaligned	copy	unaligned	unaligned
LIHC-US::4bbdbe77-f3cb-4b64-9826-72debb734784	Whitelist	TRUE	LIHC-US	TCGA-BC-A216	4bbdbe77-f3cb-4b64-9826-72debb734784	DO22929	liver-biliary	green	c1d9ed06-7498-4c6c-a0de-dbf28e868109	c1d9ed06-7498-4c6c-a0de-dbf28e868109	2da5bdd2-23ba-4f3f-93f6-90951a889955	2da5bdd2-23ba-4f3f-93f6-90951a889955	17.0093	14.2156	3.39304	7.37827	7.26733	1.67216	1.22839	./.:2:1	./.:2:1	./.:2:1	./.:2:1	./.:2:1	./.:2:1	./.:2:1	NA	5:1296703_G]15:53763959]	no	no	no	0.257561	#N/A	#N/A	#N/A	no	#N/A	no	SV 0-20kb	0-20 kb upstream	unaligned	unaligned	unaligned	TERT PM SV
LIHC-US::52292ffc-0902-4d97-b461-20723987a177	Whitelist	TRUE	LIHC-US	TCGA-DD-A1EJ	52292ffc-0902-4d97-b461-20723987a177	DO22994	liver-biliary	green	9c681cd9-25fb-42ac-aa6b-bb962882fa22	9c681cd9-25fb-42ac-aa6b-bb962882fa22	c8b3eddd-f3cf-42eb-bb30-ccc3943eadec	c8b3eddd-f3cf-42eb-bb30-ccc3943eadec	0.755358	17.9969	4.99559	39.0717	19.7042	1.24196	1.28383	./.:3:1	./.:4:2	./.:4:1	./.:4:2	./.:3:1	./.:3:1	./.:3:1	NA	no	no	no	no	0.107034	#N/A	#N/A	#N/A	1295228	#N/A	1295228	PM mut	unaligned	unaligned	unaligned	unaligned	TERT PM mut 228
LIHC-US::56403463-1727-4c23-a709-de5f168c4073	Whitelist	TRUE	LIHC-US	TCGA-ED-A459	56403463-1727-4c23-a709-de5f168c4073	DO44974	liver-biliary	green	7fc7b316-f3d3-4e71-9417-423fe334e6bc	7fc7b316-f3d3-4e71-9417-423fe334e6bc	31c9c8be-6cde-4db6-b9fd-6173b41bedc8	31c9c8be-6cde-4db6-b9fd-6173b41bedc8	0.200895	10.3175	3.45782	25.3644	16.9544	1.22574	1.41256	./.:2:1	./.:2:1	./.:2:1	./.:2:1	./.:2:0	./.:1:0	./.:1:0	NA	no	no	no	no	0.166837	#N/A	#N/A	#N/A	no	#N/A	no	unaligned	unaligned	unaligned	unaligned	unaligned	unaligned
LIHC-US::56a82a56-0241-4d3d-9de2-696b0c36df91	Whitelist	TRUE	LIHC-US	TCGA-BW-A5NP	56a82a56-0241-4d3d-9de2-696b0c36df91	DO52172	liver-biliary	green	1c00925b-7328-4db0-b930-04aab2d80719	1c00925b-7328-4db0-b930-04aab2d80719	d2b612ea-bc88-4b16-971d-6f0141bed0b9	d2b612ea-bc88-4b16-971d-6f0141bed0b9	0.0201405	9.12639	6.47429	30.8868	32.7214	1.1075	1.13457	./.:6:2	./.:3:1	./.:3:1	./.:3:1	./.:4:1	./.:4:2	./.:4:2	NA	no	no	no	no	0.744755	#N/A	#N/A	#N/A	no	#N/A	no	copy	copy	unaligned	unaligned	unaligned	TERT AMP
LIHC-US::614c0ecf-6a84-4c86-8706-79be5bb00991	Whitelist	TRUE	LIHC-US	TCGA-DD-A3A7	614c0ecf-6a84-4c86-8706-79be5bb00991	DO44982	liver-biliary	green	29b92b51-7ba3-42a9-97d3-6a9b5e43f928	29b92b51-7ba3-42a9-97d3-6a9b5e43f928	5bd6ca42-16ca-484f-877f-cda4fb3f93a8	5bd6ca42-16ca-484f-877f-cda4fb3f93a8	1.21328	14.4878	12.7826	6.0002	2.98456	1.17461	1.1141	./.:4:1	./.:4:1	./.:4:0	./.:4:1	./.:5:1	./.:3:0	./.:3:0	NA	no	no	no	no	0.746505	#N/A	#N/A	#N/A	1295228	#N/A	1295228	PM mut	unaligned	unaligned	unaligned	unaligned	TERT PM mut 228
[truncated: 1,718 more rows]
