# Supplementary material for: High-coverage whole-genome analysis of 1220 cancers reveals hundreds of genes deregulated by rearrangement-mediated cis-regulatory alterations
Source: Nat Commun. 2020 Feb 5;11:736. doi: 10.1038/s41467-019-13885-w (PMC7002524; doi:10.1038/s41467-019-13885-w)
Supplement: Supplementary file 4 — Supplementary Data 2 [file 41467_2019_13885_MOESM4_ESM.xlsx]

## Sheet: gene-level correlation
				region	0-20kb upstr	0-20kb upstr	0-20kb upstr	0-20kb upstr	0-20kb upstr	0-20kb upstr	0-20kb upstr	0-20kb upstr	0-20kb upstr	20-50kb upstr	20-50kb upstr	20-50kb upstr	20-50kb upstr	20-50kb upstr	20-50kb upstr	20-50kb upstr	20-50kb upstr	20-50kb upstr	50-100kb upstr	50-100kb upstr	50-100kb upstr	50-100kb upstr	50-100kb upstr	50-100kb upstr	50-100kb upstr	50-100kb upstr	50-100kb upstr	0-20kb downstr	0-20kb downstr	0-20kb downstr	0-20kb downstr	0-20kb downstr	0-20kb downstr	0-20kb downstr	0-20kb downstr	0-20kb downstr	gene body	gene body	gene body	gene body	gene body	gene body	gene body	gene body	gene body
				linear model		SV	SV	SV+cancer type	SV+cancer type	SV+COPY+cancer type	SV+COPY+cancer type	SV+COPY+cancer type	SV+COPY+cancer type		SV	SV	SV+cancer type	SV+cancer type	SV+COPY+cancer type	SV+COPY+cancer type	SV+COPY+cancer type	SV+COPY+cancer type		SV	SV	SV+cancer type	SV+cancer type	SV+COPY+cancer type	SV+COPY+cancer type	SV+COPY+cancer type	SV+COPY+cancer type		SV	SV	SV+cancer type	SV+cancer type	SV+COPY+cancer type	SV+COPY+cancer type	SV+COPY+cancer type	SV+COPY+cancer type		SV	SV	SV+cancer type	SV+cancer type	SV+COPY+cancer type	SV+COPY+cancer type	SV+COPY+cancer type	SV+COPY+cancer type
	feature	EntrezGene ID	Symbol	ave expr	samples with SV	t	p	t	p	model r-square	t	p	FDR	samples with SV	t	p	t	p	model r-square	t	p	FDR	samples with SV	t	p	t	p	model r-square	t	p	FDR	samples with SV	t	p	t	p	model r-square	t	p	FDR	samples with SV	t	p	t	p	model r-square	t	p	FDR
ENSG00000000003	ENSG00000000003.10	7105	TSPAN6	15.7323	0	NA	NA	NA	NA	NA	NA	NA	NA	4	-0.224453	0.822442	-0.923535	0.355914	0.786826	-0.910777	0.362596	0.883117	3	-0.00260572	0.997921	-1.23427	0.217345	0.78693	-1.19106	0.233866	0.816768	3	0.550549	0.582044	-0.577242	0.563884	0.786727	-0.525021	0.599666	0.955295	1	-0.00260572	0.997921	NA	NA	NA	NA	NA	NA
ENSG00000000005	ENSG00000000005.5	64102	TNMD	1.14888	1	NA	NA	NA	NA	NA	NA	NA	NA	2	NA	NA	NA	NA	NA	NA	NA	NA	1	NA	NA	NA	NA	NA	NA	NA	NA	1	NA	NA	NA	NA	NA	NA	NA	NA	1	NA	NA	NA	NA	NA	NA	NA	NA
ENSG00000000419	ENSG00000000419.8	8813	DPM1	32.3816	2	NA	NA	NA	NA	NA	NA	NA	NA	2	NA	NA	NA	NA	NA	NA	NA	NA	1	NA	NA	NA	NA	NA	NA	NA	NA	7	4.28873	1.93905e-05	3.73542	0.000196213	0.448766	3.11247	0.00189921	0.0338825	5	NA	NA	-1.83996	0.066021	0.445749	-1.76465	0.0778767	0.367706
ENSG00000000457	ENSG00000000457.9	57147	SCYL3	3.81672	1	NA	NA	NA	NA	NA	NA	NA	NA	4	3.45541	0.000568353	5.24077	1.88805e-07	0.424959	3.71361	0.000213722	0.00734712	4	4.83523	1.49971e-06	6.13144	1.18017e-09	0.42869	4.65884	3.53535e-06	0.000270395	2	NA	NA	NA	NA	NA	NA	NA	NA	7	4.83523	1.49971e-06	3.19377	0.00144085	0.423853	3.38602	0.000732131	0.0148313
ENSG00000000460	ENSG00000000460.12	55732	C1orf112	2.73135	2	NA	NA	NA	NA	NA	NA	NA	NA	1	NA	NA	NA	NA	NA	NA	NA	NA	6	1.93982	0.0526327	2.75527	0.00595307	0.549148	1.2567	0.209107	0.780427	4	2.44057	0.014806	3.3477	0.000840131	0.551048	2.58011	0.00999522	0.119661	15	1.93982	0.0526327	3.21513	0.00133864	0.549191	1.30121	0.193436	0.584734
ENSG00000000938	ENSG00000000938.8	2268	FGR	4.88173	3	0.744288	0.456846	2.76871	0.00571462	0.713283	2.75132	0.00602502	0.0671989	4	0.642156	0.520893	1.46493	0.143203	0.711993	1.47238	0.141181	0.612952	7	-1.29194	0.196624	-0.712323	0.476403	0.711596	-0.717613	0.473136	0.958322	5	-0.566531	0.571137	0.309752	0.756803	0.711485	0.236687	0.81294	0.993784	2	-1.29194	0.196624	NA	NA	NA	NA	NA	NA
ENSG00000000971	ENSG00000000971.11	3075	CFH	8.43669	1	NA	NA	NA	NA	NA	NA	NA	NA	4	0.896677	0.370068	-0.304139	0.761075	0.643537	-0.39388	0.69374	0.993697	4	0.917214	0.359212	0.852656	0.394021	0.643703	0.844342	0.398647	0.930273	2	NA	NA	NA	NA	NA	NA	NA	NA	7	0.917214	0.359212	1.8826	0.0599968	0.644524	1.86604	0.0622803	0.326083
ENSG00000001036	ENSG00000001036.9	2519	FUCA2	21.7674	0	NA	NA	NA	NA	NA	NA	NA	NA	2	NA	NA	NA	NA	NA	NA	NA	NA	1	NA	NA	NA	NA	NA	NA	NA	NA	0	NA	NA	NA	NA	NA	NA	NA	NA	2	NA	NA	NA	NA	NA	NA	NA	NA
ENSG00000001084	ENSG00000001084.6	102724876	LOC102724876	7.56367	2	NA	NA	NA	NA	NA	NA	NA	NA	1	NA	NA	NA	NA	NA	NA	NA	NA	4	-1.96428	0.0497244	-2.17849	0.029564	0.365064	-2.13387	0.0330562	0.348321	0	NA	NA	NA	NA	NA	NA	NA	NA	18	-1.96428	0.0497244	0.844867	0.398354	0.362846	0.605484	0.544972	0.876664
ENSG00000001167	ENSG00000001167.10	4800	NFYA	11.7044	2	NA	NA	NA	NA	NA	NA	NA	NA	3	5.20356	2.29232e-07	6.19213	8.13949e-10	0.479222	-2.77717	0.005569	0.0895567	4	5.22989	1.99488e-07	5.73011	1.26838e-08	0.47781	-2.10988	0.0350754	0.360334	1	NA	NA	NA	NA	NA	NA	NA	NA	3	5.22989	1.99488e-07	0.813639	0.416013	0.476446	-1.14855	0.25097	0.656485
ENSG00000001460	ENSG00000001460.13	90529	STPG1	2.2154	2	NA	NA	NA	NA	NA	NA	NA	NA	2	NA	NA	NA	NA	NA	NA	NA	NA	3	0.503244	0.614883	0.00784187	0.993744	0.435207	-0.0490265	0.960906	1.00537	0	NA	NA	NA	NA	NA	NA	NA	NA	8	0.503244	0.614883	-1.77857	0.0755642	0.43647	-1.63957	0.101357	0.429811
ENSG00000001461	ENSG00000001461.12	57185	NIPAL3	5.66301	3	-0.999565	0.31772	-0.202107	0.839867	0.518153	-0.110164	0.912298	0.998644	5	-0.805534	0.420669	0.747238	0.455067	0.518254	0.513246	0.607874	0.97784	1	NA	NA	NA	NA	NA	NA	NA	NA	2	NA	NA	NA	NA	NA	NA	NA	NA	5	NA	NA	1.56093	0.118805	0.519189	1.61075	0.107497	0.444248
ENSG00000001497	ENSG00000001497.12	81887	LAS1L	10.9069	1	NA	NA	NA	NA	NA	NA	NA	NA	1	NA	NA	NA	NA	NA	NA	NA	NA	1	NA	NA	NA	NA	NA	NA	NA	NA	1	NA	NA	NA	NA	NA	NA	NA	NA	1	NA	NA	NA	NA	NA	NA	NA	NA
ENSG00000001561	ENSG00000001561.6	22875	ENPP4	6.71503	3	0.485914	0.627116	0.16609	0.868114	0.403189	-0.119562	0.904851	0.999232	2	NA	NA	NA	NA	NA	NA	NA	NA	6	-2.1124	0.0348549	-1.04886	0.294455	0.404266	-1.47672	0.140014	0.681938	2	NA	NA	NA	NA	NA	NA	NA	NA	0	-2.1124	0.0348549	NA	NA	NA	NA	NA	NA
ENSG00000001617	ENSG00000001617.7	6405	SEMA3F	9.26965	0	NA	NA	NA	NA	NA	NA	NA	NA	11	2.58722	0.00979032	2.7342	0.00634521	0.712072	2.49259	0.0128159	0.155887	10	1.65826	0.0975217	0.439592	0.660312	0.710608	0.345241	0.729974	1.0054	4	-0.266618	0.789809	-0.848036	0.396587	0.710742	-0.82165	0.41144	0.874361	8	1.65826	0.0975217	-1.88954	0.0590603	0.711544	-2.00232	0.0454756	0.273683
ENSG00000001626	ENSG00000001626.10	1080	CFTR	2.1301	0	NA	NA	NA	NA	NA	NA	NA	NA	4	1.40284	0.16092	2.01216	0.0444259	0.456999	1.83267	0.0670991	0.423051	5	2.29169	0.0220938	2.68527	0.00734714	0.458417	2.5501	0.0108928	0.179506	0	NA	NA	NA	NA	NA	NA	NA	NA	13	2.29169	0.0220938	0.581529	0.560993	0.455556	0.416411	0.677184	0.927057
ENSG00000001629	ENSG00000001629.5	54467	ANKIB1	10.7058	1	NA	NA	NA	NA	NA	NA	NA	NA	1	NA	NA	NA	NA	NA	NA	NA	NA	2	NA	NA	NA	NA	NA	NA	NA	NA	0	NA	NA	NA	NA	NA	NA	NA	NA	5	NA	NA	2.69641	0.00710719	0.446175	2.4289	0.0152911	0.139094
ENSG00000001630	ENSG00000001630.11	1595	CYP51A1	2.36822	2	NA	NA	NA	NA	NA	NA	NA	NA	0	NA	NA	NA	NA	NA	NA	NA	NA	2	NA	NA	NA	NA	NA	NA	NA	NA	2	NA	NA	NA	NA	NA	NA	NA	NA	3	NA	NA	0.224437	0.822455	0.407771	-0.0641301	0.948877	0.989221
ENSG00000001631	ENSG00000001631.10	889	KRIT1	7.18734	0	NA	NA	NA	NA	NA	NA	NA	NA	0	NA	NA	NA	NA	NA	NA	NA	NA	3	1.94218	0.0523451	3.25951	0.00114738	0.388437	2.72218	0.00657928	0.128256	0	NA	NA	NA	NA	NA	NA	NA	NA	3	1.94218	0.0523451	-0.767915	0.442689	0.385106	-0.938134	0.348365	0.75265
ENSG00000002016	ENSG00000002016.12	5893	RAD52	3.44704	3	-1.59516	0.110935	-1.31529	0.188663	0.305937	-1.09033	0.275785	0.740277	1	NA	NA	NA	NA	NA	NA	NA	NA	5	-0.0360719	0.971231	0.985936	0.324363	0.305338	0.395481	0.692558	1.00705	0	NA	NA	NA	NA	NA	NA	NA	NA	6	-0.0360719	0.971231	-0.409114	0.682529	0.305248	-0.00272193	0.997829	0.999039
ENSG00000002330	ENSG00000002330.9	572	BAD	19.6057	2	NA	NA	NA	NA	NA	NA	NA	NA	1	NA	NA	NA	NA	NA	NA	NA	NA	7	2.61698	0.00898113	3.12805	0.00180209	0.553445	2.86255	0.00427558	0.0949237	3	0.109879	0.912524	-0.608103	0.543235	0.550474	-0.470216	0.638286	0.964929	3	2.61698	0.00898113	-1.36045	0.173943	0.551252	-1.51613	0.12975	0.489639
ENSG00000002549	ENSG00000002549.8	51056	LAP3	28.5781	1	NA	NA	NA	NA	NA	NA	NA	NA	3	0.504726	0.613843	-0.138119	0.89017	0.383385	-0.207234	0.835862	1.00023	3	0.455314	0.648964	0.0135973	0.989154	0.383458	-0.431146	0.66644	1.00472	1	NA	NA	NA	NA	NA	NA	NA	NA	0	0.455314	0.648964	NA	NA	NA	NA	NA	NA
ENSG00000002586	ENSG00000002586.13	4267	CD99	46.5622	2	NA	NA	NA	NA	NA	NA	NA	NA	1	NA	NA	NA	NA	NA	NA	NA	NA	2	NA	NA	NA	NA	NA	NA	NA	NA	0	NA	NA	NA	NA	NA	NA	NA	NA	1	NA	NA	NA	NA	NA	NA	NA	NA
ENSG00000002587	ENSG00000002587.5	9957	HS3ST1	2.54439	0	NA	NA	NA	NA	NA	NA	NA	NA	0	NA	NA	NA	NA	NA	NA	NA	NA	0	NA	NA	NA	NA	NA	NA	NA	NA	0	NA	NA	NA	NA	NA	NA	NA	NA	2	NA	NA	NA	NA	NA	NA	NA	NA
ENSG00000002726	ENSG00000002726.15	26	AOC1	3.78441	2	NA	NA	NA	NA	NA	NA	NA	NA	3	-1.27656	0.202	-0.881659	0.378138	0.543682	-0.895025	0.370953	0.888813	4	-1.10103	0.2711	-1.271	0.203975	0.543997	-1.27675	0.201937	0.772796	1	NA	NA	NA	NA	NA	NA	NA	NA	2	-1.10103	0.2711	NA	NA	NA	NA	NA	NA
ENSG00000002745	ENSG00000002745.8	51384	WNT16	1.27414	3	-0.547741	0.58397	0.0361995	0.971129	0.640974	0.03039	0.975761	1.00038	1	NA	NA	NA	NA	NA	NA	NA	NA	2	NA	NA	NA	NA	NA	NA	NA	NA	2	NA	NA	NA	NA	NA	NA	NA	NA	0	NA	NA	NA	NA	NA	NA	NA	NA
ENSG00000002746	ENSG00000002746.10	23072	HECW1	1.12964	0	NA	NA	NA	NA	NA	NA	NA	NA	1	NA	NA	NA	NA	NA	NA	NA	NA	3	1.45205	0.146744	1.9533	0.0510169	0.319664	1.61986	0.105525	0.61161	1	NA	NA	NA	NA	NA	NA	NA	NA	17	1.45205	0.146744	1.7731	0.0764666	0.319872	1.72956	0.0839662	0.383658
ENSG00000002822	ENSG00000002822.11	8379	MAD1L1	5.87468	1	NA	NA	NA	NA	NA	NA	NA	NA	2	NA	NA	NA	NA	NA	NA	NA	NA	2	NA	NA	NA	NA	NA	NA	NA	NA	2	NA	NA	NA	NA	NA	NA	NA	NA	16	NA	NA	0.370125	0.711354	0.27727	0.648864	0.516551	0.864204
ENSG00000002834	ENSG00000002834.13	3927	LASP1	38.0265	8	2.15249	0.0315546	1.54715	0.12209	0.436921	1.21869	0.223202	0.668536	10	2.64771	0.00820861	2.55177	0.0108408	0.43623	0.119248	0.905099	0.999469	6	6.63411	4.89876e-11	6.00654	2.50957e-09	0.436708	1.01551	0.310068	0.880832	6	5.40577	7.75844e-08	4.74407	2.34631e-06	0.436224	0.0590502	0.952922	0.998217	10	6.63411	4.89876e-11	4.84512	1.43094e-06	0.436236	-0.168173	0.866476	0.975155
ENSG00000002919	ENSG00000002919.10	29916	SNX11	9.14682	3	2.16831	0.0303282	3.43447	0.000613992	0.402996	2.36578	0.0181506	0.146919	7	0.339742	0.73411	1.22053	0.222502	0.400504	0.770964	0.440881	0.925267	13	1.23694	0.216348	2.85782	0.00433932	0.400425	0.660473	0.509078	0.974914	4	-0.805517	0.420679	0.0870853	0.930618	0.400307	0.446583	0.655257	0.968066	3	1.23694	0.216348	2.09678	0.0362226	0.402198	1.99767	0.045978	0.275368
ENSG00000002933	ENSG00000002933.3	55365	TMEM176A	16.2819	3	0.420861	0.673931	0.164805	0.869125	0.535286	0.152797	0.878584	1.00224	3	0.675813	0.499288	0.234544	0.814603	0.5353	0.244564	0.806836	1.00032	1	NA	NA	NA	NA	NA	NA	NA	NA	2	NA	NA	NA	NA	NA	NA	NA	NA	0	NA	NA	NA	NA	NA	NA	NA	NA
ENSG00000003056	ENSG00000003056.3	4074	M6PR	21.9454	1	NA	NA	NA	NA	NA	NA	NA	NA	3	1.84943	0.064638	2.5724	0.0102191	0.313615	1.30585	0.191853	0.696771	2	NA	NA	NA	NA	NA	NA	NA	NA	1	NA	NA	NA	NA	NA	NA	NA	NA	1	NA	NA	NA	NA	NA	NA	NA	NA
ENSG00000003096	ENSG00000003096.9	90293	KLHL13	2.00139	0	NA	NA	NA	NA	NA	NA	NA	NA	1	NA	NA	NA	NA	NA	NA	NA	NA	1	NA	NA	NA	NA	NA	NA	NA	NA	1	NA	NA	NA	NA	NA	NA	NA	NA	8	NA	NA	1.38692	0.165723	0.392258	1.15664	0.247652	0.651244
ENSG00000003137	ENSG00000003137.4	56603	CYP26B1	1.91236	1	NA	NA	NA	NA	NA	NA	NA	NA	3	0.664039	0.506791	-0.517114	0.605172	0.304781	-0.43183	0.665943	0.98831	3	0.373396	0.708919	0.755893	0.449862	0.304992	0.741724	0.4584	0.953112	0	NA	NA	NA	NA	NA	NA	NA	NA	0	0.373396	0.708919	NA	NA	NA	NA	NA	NA
ENSG00000003147	ENSG00000003147.13	3382	ICA1	5.30722	0	NA	NA	NA	NA	NA	NA	NA	NA	3	-0.781973	0.434382	-1.26433	0.206357	0.568138	-2.012	0.0444437	0.339644	4	0.885317	0.37616	0.91238	0.361752	0.566868	-0.72331	0.46963	0.956799	1	NA	NA	NA	NA	NA	NA	NA	NA	9	0.885317	0.37616	-2.54848	0.0109431	0.571096	-3.51229	0.000460789	0.0101661
ENSG00000003249	ENSG00000003249.9	79007	DBNDD1	6.33341	2	NA	NA	NA	NA	NA	NA	NA	NA	2	NA	NA	NA	NA	NA	NA	NA	NA	0	NA	NA	NA	NA	NA	NA	NA	NA	2	NA	NA	NA	NA	NA	NA	NA	NA	3	NA	NA	-0.192811	0.84714	0.510236	-0.122909	0.902199	0.982432
ENSG00000003393	ENSG00000003393.10	57679	ALS2	3.9309	1	NA	NA	NA	NA	NA	NA	NA	NA	1	NA	NA	NA	NA	NA	NA	NA	NA	3	1.02697	0.304636	1.56887	0.116942	0.457936	1.13894	0.254955	0.835477	1	NA	NA	NA	NA	NA	NA	NA	NA	3	1.02697	0.304636	-1.32167	0.18653	0.457877	-1.07999	0.280366	0.690186
ENSG00000003400	ENSG00000003400.10	843	CASP10	3.45195	2	NA	NA	NA	NA	NA	NA	NA	NA	1	NA	NA	NA	NA	NA	NA	NA	NA	2	NA	NA	NA	NA	NA	NA	NA	NA	6	0.0135879	0.989161	-0.788621	0.43049	0.439469	-0.831865	0.405651	0.871951	2	NA	NA	NA	NA	NA	NA	NA	NA
ENSG00000003402	ENSG00000003402.15	8837	CFLAR	7.15757	1	NA	NA	NA	NA	NA	NA	NA	NA	1	NA	NA	NA	NA	NA	NA	NA	NA	4	-0.255437	0.798429	0.176626	0.859832	0.568482	-0.0202704	0.983831	1.00207	0	NA	NA	NA	NA	NA	NA	NA	NA	4	-0.255437	0.798429	-0.612746	0.540161	0.568572	-0.501636	0.616016	0.907263
ENSG00000003436	ENSG00000003436.10	7035	TFPI	4.08607	0	NA	NA	NA	NA	NA	NA	NA	NA	1	NA	NA	NA	NA	NA	NA	NA	NA	2	NA	NA	NA	NA	NA	NA	NA	NA	1	NA	NA	NA	NA	NA	NA	NA	NA	6	NA	NA	-0.29788	0.765846	0.618033	-0.137138	0.890945	0.980416
ENSG00000003509	ENSG00000003509.11	55471	NDUFAF7	5.34322	3	0.704855	0.481035	1.34573	0.178643	0.503622	1.64379	0.100481	0.439658	0	NA	NA	NA	NA	NA	NA	NA	NA	5	0.647564	0.517389	1.89791	0.0579479	0.504256	2.05856	0.0397518	0.387695	2	NA	NA	NA	NA	NA	NA	NA	NA	2	0.647564	0.517389	NA	NA	NA	NA	NA	NA
ENSG00000003756	ENSG00000003756.12	10181	RBM5	10.2579	2	NA	NA	NA	NA	NA	NA	NA	NA	7	0.362493	0.717047	1.11997	0.26295	0.608414	0.722814	0.469935	0.939601	6	-1.1756	0.239985	-1.72582	0.0846376	0.60923	-1.73976	0.0821575	0.549723	7	-1.99853	0.045881	-1.82659	0.0680106	0.609733	-2.13859	0.0326705	0.265745	9	-1.1756	0.239985	0.836335	0.403133	0.608309	0.447181	0.654825	0.921537
ENSG00000003987	ENSG00000003987.9	9108	MTMR7	1.40721	1	NA	NA	NA	NA	NA	NA	NA	NA	1	NA	NA	NA	NA	NA	NA	NA	NA	3	-0.101292	0.919335	0.222287	0.824129	0.361876	-0.146571	0.883495	1.00826	1	NA	NA	NA	NA	NA	NA	NA	NA	5	-0.101292	0.919335	0.733311	0.463512	0.362239	0.839233	0.401506	0.794035
ENSG00000003989	ENSG00000003989.12	6542	SLC7A2	4.19891	1	NA	NA	NA	NA	NA	NA	NA	NA	2	NA	NA	NA	NA	NA	NA	NA	NA	1	NA	NA	NA	NA	NA	NA	NA	NA	2	NA	NA	NA	NA	NA	NA	NA	NA	3	NA	NA	1.45603	0.145645	0.408192	1.46216	0.143958	0.513892
ENSG00000004059	ENSG00000004059.6	381	ARF5	68.5769	2	NA	NA	NA	NA	NA	NA	NA	NA	3	1.66776	0.0956214	1.41879	0.156219	0.495523	-0.193822	0.846348	0.998196	3	0.8202	0.412263	1.3975	0.162521	0.495544	0.295013	0.768035	1.01246	2	NA	NA	NA	NA	NA	NA	NA	NA	0	0.8202	0.412263	NA	NA	NA	NA	NA	NA
ENSG00000004139	ENSG00000004139.9	23098	SARM1	1.96862	2	NA	NA	NA	NA	NA	NA	NA	NA	2	NA	NA	NA	NA	NA	NA	NA	NA	4	-0.486934	0.626393	0.716793	0.473641	0.420766	0.634874	0.525632	0.97871	2	NA	NA	NA	NA	NA	NA	NA	NA	4	-0.486934	0.626393	-0.774727	0.438654	0.421019	-0.96216	0.336163	0.741655
ENSG00000004142	ENSG00000004142.7	26073	POLDIP2	46.3276	1	NA	NA	NA	NA	NA	NA	NA	NA	5	1.94202	0.0523647	1.56607	0.117596	0.649457	1.65497	0.0981931	0.510186	2	NA	NA	NA	NA	NA	NA	NA	NA	1	NA	NA	NA	NA	NA	NA	NA	NA	2	NA	NA	NA	NA	NA	NA	NA	NA
ENSG00000004399	ENSG00000004399.8	23129	PLXND1	12.085	1	NA	NA	NA	NA	NA	NA	NA	NA	3	-1.00788	0.313711	-1.70608	0.0882526	0.222986	-1.75597	0.0793487	0.461949	6	1.71413	0.0867594	1.18905	0.234656	0.221698	1.04678	0.295412	0.868522	2	NA	NA	NA	NA	NA	NA	NA	NA	7	1.71413	0.0867594	-0.99437	0.320243	0.221506	-0.894268	0.371358	0.770564
ENSG00000004455	ENSG00000004455.12	204	AK2	25.5023	2	NA	NA	NA	NA	NA	NA	NA	NA	2	NA	NA	NA	NA	NA	NA	NA	NA	3	1.10709	0.268473	0.976726	0.328902	0.358437	1.07957	0.280549	0.856326	5	1.3713	0.170533	1.16691	0.24348	0.358148	0.789824	0.429787	0.884431	5	1.10709	0.268473	1.36688	0.171919	0.358919	1.43727	0.150902	0.526722
ENSG00000004468	ENSG00000004468.8	952	CD38	2.44952	0	NA	NA	NA	NA	NA	NA	NA	NA	2	NA	NA	NA	NA	NA	NA	NA	NA	3	-0.869092	0.384968	-0.301898	0.762783	0.534681	-0.25432	0.799292	1.01121	3	-0.769098	0.441984	-0.646325	0.518193	0.534801	-0.610106	0.541907	0.939926	5	-0.869092	0.384968	-0.0404231	0.967763	0.534659	-0.079841	0.936377	0.985838
ENSG00000004478	ENSG00000004478.5	2288	FKBP4	40.1673	0	NA	NA	NA	NA	NA	NA	NA	NA	2	NA	NA	NA	NA	NA	NA	NA	NA	6	1.78367	0.0747264	1.57901	0.114599	0.57796	0.738007	0.460655	0.954819	2	NA	NA	NA	NA	NA	NA	NA	NA	1	1.78367	0.0747264	NA	NA	NA	NA	NA	NA
ENSG00000004487	ENSG00000004487.11	23028	KDM1A	18.3589	3	1.40793	0.159408	1.22901	0.219309	0.55865	1.06131	0.288764	0.751579	2	NA	NA	NA	NA	NA	NA	NA	NA	2	NA	NA	NA	NA	NA	NA	NA	NA	1	NA	NA	NA	NA	NA	NA	NA	NA	4	NA	NA	0.501654	0.616003	0.558412	0.69361	0.488061	0.854797
ENSG00000004534	ENSG00000004534.10	10180	RBM6	12.3658	1	NA	NA	NA	NA	NA	NA	NA	NA	3	-0.164527	0.869343	-1.17919	0.238557	0.544255	-1.1318	0.257945	0.786664	3	-0.693742	0.487976	-0.300798	0.763621	0.543822	-0.378752	0.704939	1.00503	7	0.10705	0.914767	1.4894	0.136645	0.544236	1.1097	0.267352	0.759146	20	-0.693742	0.487976	-0.83367	0.404633	0.544346	-1.2332	0.217745	0.61365
ENSG00000004660	ENSG00000004660.10	84254	CAMKK1	2.49664	4	1.14519	0.252357	1.90768	0.0566716	0.42585	1.03172	0.302413	0.768249	5	-0.746911	0.455262	0.543394	0.58696	0.425358	0.192266	0.847566	0.997837	5	-0.508671	0.611075	0.174183	0.861751	0.425351	-0.148954	0.881615	1.00806	4	-1.95623	0.0506668	-0.452182	0.65122	0.42541	-0.38172	0.702737	0.978088	2	-0.508671	0.611075	NA	NA	NA	NA	NA	NA
ENSG00000004700	ENSG00000004700.11	5965	RECQL	10.3031	0	NA	NA	NA	NA	NA	NA	NA	NA	2	NA	NA	NA	NA	NA	NA	NA	NA	5	1.3006	0.193643	1.8133	0.0700353	0.550716	1.83358	0.0669644	0.498104	0	NA	NA	NA	NA	NA	NA	NA	NA	3	1.3006	0.193643	-0.14388	0.885619	0.549467	-0.179314	0.857722	0.973375
ENSG00000004766	ENSG00000004766.11	55610	CCDC132	4.65654	0	NA	NA	NA	NA	NA	NA	NA	NA	0	NA	NA	NA	NA	NA	NA	NA	NA	1	NA	NA	NA	NA	NA	NA	NA	NA	0	NA	NA	NA	NA	NA	NA	NA	NA	7	NA	NA	1.513	0.130543	0.35959	0.980309	0.327132	0.734489
ENSG00000004776	ENSG00000004776.7	126393	HSPB6	4.2058	3	0.171728	0.86368	-0.0566194	0.954858	0.449598	-0.0373931	0.970178	0.999079	3	0.00552773	0.99559	-0.940664	0.347067	0.450122	-1.06836	0.285574	0.815204	10	1.79653	0.0726574	2.17078	0.0301434	0.45026	1.20122	0.229905	0.81234	1	NA	NA	NA	NA	NA	NA	NA	NA	0	1.79653	0.0726574	NA	NA	NA	NA	NA	NA
ENSG00000004777	ENSG00000004777.14	115703	ARHGAP33	3.46953	2	NA	NA	NA	NA	NA	NA	NA	NA	2	NA	NA	NA	NA	NA	NA	NA	NA	4	2.00825	0.044837	2.23757	0.025432	0.464713	1.7426	0.0816605	0.548233	1	NA	NA	NA	NA	NA	NA	NA	NA	2	2.00825	0.044837	NA	NA	NA	NA	NA	NA
ENSG00000004779	ENSG00000004779.5	4706	NDUFAB1	33.2056	2	NA	NA	NA	NA	NA	NA	NA	NA	4	1.40701	0.159681	1.17877	0.238725	0.496159	0.700765	0.483586	0.942453	2	NA	NA	NA	NA	NA	NA	NA	NA	1	NA	NA	NA	NA	NA	NA	NA	NA	2	NA	NA	NA	NA	NA	NA	NA	NA
ENSG00000004799	ENSG00000004799.7	5166	PDK4	8.80139	0	NA	NA	NA	NA	NA	NA	NA	NA	4	0.205842	0.836949	1.08826	0.276698	0.432234	1.07542	0.282403	0.812345	3	-0.829932	0.40674	-0.0397708	0.968282	0.431688	-0.0661592	0.947262	1.00464	2	NA	NA	NA	NA	NA	NA	NA	NA	0	-0.829932	0.40674	NA	NA	NA	NA	NA	NA
ENSG00000004809	ENSG00000004809.9	85413	SLC22A16	1.0982	0	NA	NA	NA	NA	NA	NA	NA	NA	2	NA	NA	NA	NA	NA	NA	NA	NA	4	0.781576	0.434616	0.77136	0.440646	0.200675	0.683485	0.494433	0.967381	1	NA	NA	NA	NA	NA	NA	NA	NA	2	0.781576	0.434616	NA	NA	NA	NA	NA	NA
ENSG00000004838	ENSG00000004838.9	51364	ZMYND10	1.76497	1	NA	NA	NA	NA	NA	NA	NA	NA	3	2.82819	0.00475792	2.22077	0.0265532	0.296991	2.37583	0.0176661	0.192346	4	0.0896176	0.928606	-1.41286	0.157956	0.29526	-1.63921	0.101431	0.603866	3	3.4118	0.000666527	2.23467	0.0256229	0.296706	2.27068	0.0233435	0.210289	2	0.0896176	0.928606	NA	NA	NA	NA	NA	NA
ENSG00000004846	ENSG00000004846.12	340273	ABCB5	1.09648	2	NA	NA	NA	NA	NA	NA	NA	NA	2	NA	NA	NA	NA	NA	NA	NA	NA	2	NA	NA	NA	NA	NA	NA	NA	NA	0	NA	NA	NA	NA	NA	NA	NA	NA	6	NA	NA	0.561704	0.574422	0.342238	0.39183	0.695253	0.933602
ENSG00000004848	ENSG00000004848.6	170302	ARX	1.24153	0	NA	NA	NA	NA	NA	NA	NA	NA	1	NA	NA	NA	NA	NA	NA	NA	NA	1	NA	NA	NA	NA	NA	NA	NA	NA	1	NA	NA	NA	NA	NA	NA	NA	NA	0	NA	NA	NA	NA	NA	NA	NA	NA
ENSG00000004864	ENSG00000004864.9	10165	SLC25A13	12.2494	2	NA	NA	NA	NA	NA	NA	NA	NA	0	NA	NA	NA	NA	NA	NA	NA	NA	4	-0.669986	0.502994	-0.333983	0.738451	0.583366	-0.889882	0.373708	0.916075	1	NA	NA	NA	NA	NA	NA	NA	NA	16	-0.669986	0.502994	0.238604	0.811454	0.583093	-0.0824709	0.934286	0.985312
ENSG00000004866	ENSG00000004866.14	7982	ST7	5.75581	2	NA	NA	NA	NA	NA	NA	NA	NA	3	0.227468	0.820098	-0.183711	0.854271	0.566225	-0.386341	0.699313	0.993805	2	NA	NA	NA	NA	NA	NA	NA	NA	0	NA	NA	NA	NA	NA	NA	NA	NA	14	NA	NA	2.04928	0.0406519	0.567536	1.94445	0.0520748	0.295279
ENSG00000004897	ENSG00000004897.7	996	CDC27	11.0104	1	NA	NA	NA	NA	NA	NA	NA	NA	1	NA	NA	NA	NA	NA	NA	NA	NA	6	-1.0506	0.293649	-1.23698	0.216337	0.416978	-0.882781	0.377532	0.918826	1	NA	NA	NA	NA	NA	NA	NA	NA	2	-1.0506	0.293649	NA	NA	NA	NA	NA	NA
ENSG00000004939	ENSG00000004939.9	6521	SLC4A1	1.2148	1	NA	NA	NA	NA	NA	NA	NA	NA	0	NA	NA	NA	NA	NA	NA	NA	NA	4	-0.431274	0.666345	-0.0122414	0.990235	0.219478	-0.0610701	0.951314	1.00527	3	-0.127158	0.898836	0.116749	0.907078	0.219495	0.173307	0.86244	0.995087	2	-0.431274	0.666345	NA	NA	NA	NA	NA	NA
ENSG00000004948	ENSG00000004948.9	799	CALCR	1.12734	0	NA	NA	NA	NA	NA	NA	NA	NA	1	NA	NA	NA	NA	NA	NA	NA	NA	4	0.408096	0.683275	0.00211228	0.998315	0.267102	0.0067744	0.994596	1.00086	0	NA	NA	NA	NA	NA	NA	NA	NA	8	0.408096	0.683275	0.258904	0.795754	0.267117	0.157474	0.874898	0.976864
ENSG00000004961	ENSG00000004961.10	3052	HCCS	12.1036	0	NA	NA	NA	NA	NA	NA	NA	NA	2	NA	NA	NA	NA	NA	NA	NA	NA	4	3.32285	0.000917494	3.3186	0.000931874	0.283935	2.98204	0.0029212	0.0729614	1	NA	NA	NA	NA	NA	NA	NA	NA	1	3.32285	0.000917494	NA	NA	NA	NA	NA	NA
ENSG00000004975	ENSG00000004975.7	1856	DVL2	7.87025	4	0.953709	0.34042	1.61905	0.105699	0.467884	0.43671	0.6624	0.967243	4	-0.672107	0.501643	-0.468045	0.639838	0.468261	-1.01954	0.308154	0.836179	5	2.72726	0.00647792	2.95838	0.00315326	0.470061	2.26106	0.0239344	0.292725	3	2.42078	0.0156326	3.34751	0.000840699	0.469293	1.83618	0.0665786	0.398533	0	2.72726	0.00647792	NA	NA	NA	NA	NA	NA
ENSG00000005001	ENSG00000005001.5	64063	PRSS22	3.73339	3	1.62133	0.105205	1.14634	0.251883	0.689246	1.10036	0.271395	0.733528	2	NA	NA	NA	NA	NA	NA	NA	NA	2	NA	NA	NA	NA	NA	NA	NA	NA	1	NA	NA	NA	NA	NA	NA	NA	NA	0	NA	NA	NA	NA	NA	NA	NA	NA
ENSG00000005007	ENSG00000005007.8	5976	UPF1	17.4235	5	0.206739	0.836248	-0.0343136	0.972633	0.317602	-0.470586	0.638022	0.961722	5	1.13069	0.258409	1.42544	0.15429	0.319476	1.87646	0.0608347	0.399657	6	1.60678	0.108363	1.29625	0.19514	0.317584	0.434374	0.664095	1.00593	4	1.65221	0.0987497	0.671018	0.502338	0.317556	0.375311	0.707495	0.981066	9	1.60678	0.108363	-1.62962	0.103445	0.319688	-1.97332	0.0486882	0.285219
ENSG00000005020	ENSG00000005020.8	8935	SKAP2	9.50467	0	NA	NA	NA	NA	NA	NA	NA	NA	1	NA	NA	NA	NA	NA	NA	NA	NA	6	0.071397	0.943093	1.50587	0.132364	0.553203	-0.964615	0.334932	0.89485	0	NA	NA	NA	NA	NA	NA	NA	NA	13	0.071397	0.943093	-0.388083	0.698024	0.554353	-2.0061	0.0450704	0.27207
ENSG00000005022	ENSG00000005022.5	292	SLC25A5	201.425	2	NA	NA	NA	NA	NA	NA	NA	NA	1	NA	NA	NA	NA	NA	NA	NA	NA	5	1.11011	0.267169	1.2033	0.229099	0.390302	1.06378	0.287643	0.86282	3	0.499138	0.617773	0.406407	0.684516	0.389761	0.262205	0.793209	0.992719	0	1.11011	0.267169	NA	NA	NA	NA	NA	NA
ENSG00000005059	ENSG00000005059.11	55013	CCDC109B	6.07847	0	NA	NA	NA	NA	NA	NA	NA	NA	1	NA	NA	NA	NA	NA	NA	NA	NA	3	-0.370596	0.711003	-0.723887	0.469276	0.533073	-0.715678	0.474329	0.958432	0	NA	NA	NA	NA	NA	NA	NA	NA	2	-0.370596	0.711003	NA	NA	NA	NA	NA	NA
ENSG00000005073	ENSG00000005073.5	3207	HOXA11	1.79212	2	NA	NA	NA	NA	NA	NA	NA	NA	2	NA	NA	NA	NA	NA	NA	NA	NA	2	NA	NA	NA	NA	NA	NA	NA	NA	1	NA	NA	NA	NA	NA	NA	NA	NA	0	NA	NA	NA	NA	NA	NA	NA	NA
ENSG00000005075	ENSG00000005075.11	5439	POLR2J	41.3008	0	NA	NA	NA	NA	NA	NA	NA	NA	0	NA	NA	NA	NA	NA	NA	NA	NA	0	NA	NA	NA	NA	NA	NA	NA	NA	2	NA	NA	NA	NA	NA	NA	NA	NA	2	NA	NA	NA	NA	NA	NA	NA	NA
ENSG00000005100	ENSG00000005100.8	56919	DHX33	5.72431	3	2.36842	0.0180197	2.29397	0.0219642	0.362615	1.40843	0.159262	0.565553	3	0.386786	0.698982	0.467323	0.640353	0.361679	0.473865	0.635683	0.98451	1	NA	NA	NA	NA	NA	NA	NA	NA	0	NA	NA	NA	NA	NA	NA	NA	NA	0	NA	NA	NA	NA	NA	NA	NA	NA
ENSG00000005102	ENSG00000005102.8	4222	MEOX1	1.86673	3	-0.804745	0.421124	-0.410702	0.681364	0.404209	-0.502146	0.615657	0.953035	0	NA	NA	NA	NA	NA	NA	NA	NA	1	NA	NA	NA	NA	NA	NA	NA	NA	1	NA	NA	NA	NA	NA	NA	NA	NA	1	NA	NA	NA	NA	NA	NA	NA	NA
ENSG00000005108	ENSG00000005108.11	221981	THSD7A	1.81203	1	NA	NA	NA	NA	NA	NA	NA	NA	3	-0.600257	0.548447	0.0292473	0.976672	0.473716	0.115792	0.907837	0.998706	5	-1.17289	0.241067	-0.242423	0.808494	0.473723	-0.17141	0.863931	1.00987	0	NA	NA	NA	NA	NA	NA	NA	NA	30	-1.17289	0.241067	1.38357	0.166748	0.474591	1.41693	0.156762	0.535479
ENSG00000005156	ENSG00000005156.7	3980	LIG3	4.80256	0	NA	NA	NA	NA	NA	NA	NA	NA	1	NA	NA	NA	NA	NA	NA	NA	NA	6	2.68915	0.0072612	0.716458	0.473848	0.5033	0.0833332	0.933601	1.00618	1	NA	NA	NA	NA	NA	NA	NA	NA	3	2.68915	0.0072612	3.6495	0.000274049	0.509639	3.93606	8.75952e-05	0.00268643
ENSG00000005175	ENSG00000005175.5	79657	RPAP3	9.50401	3	1.62675	0.104049	1.59189	0.111674	0.529643	2.00963	0.0446947	0.267356	9	3.42712	0.000630366	3.66247	0.000260685	0.53395	3.89173	0.000105012	0.00401845	7	2.37157	0.0178673	2.85248	0.00441238	0.529996	2.22292	0.0264073	0.308117	1	NA	NA	NA	NA	NA	NA	NA	NA	6	2.37157	0.0178673	4.8185	1.6315e-06	0.536863	4.77261	2.04257e-06	9.63509e-05
ENSG00000005187	ENSG00000005187.7	6296	ACSM3	2.98838	0	NA	NA	NA	NA	NA	NA	NA	NA	0	NA	NA	NA	NA	NA	NA	NA	NA	2	NA	NA	NA	NA	NA	NA	NA	NA	0	NA	NA	NA	NA	NA	NA	NA	NA	10	NA	NA	-0.243168	0.807917	0.571952	-0.164057	0.869714	0.976027
ENSG00000005189	ENSG00000005189.15	81691	LOC81691	2.37145	0	NA	NA	NA	NA	NA	NA	NA	NA	2	NA	NA	NA	NA	NA	NA	NA	NA	1	NA	NA	NA	NA	NA	NA	NA	NA	0	NA	NA	NA	NA	NA	NA	NA	NA	1	NA	NA	NA	NA	NA	NA	NA	NA
ENSG00000005194	ENSG00000005194.10	57019	CIAPIN1	14.102	3	-1.0377	0.299616	-0.619285	0.535846	0.409272	-0.575683	0.564937	0.93986	3	2.23172	0.0258148	2.52495	0.0116994	0.410635	1.76163	0.0783862	0.460179	4	3.54214	0.000411895	4.31312	1.74192e-05	0.41583	3.71273	0.000214458	0.00996544	0	NA	NA	NA	NA	NA	NA	NA	NA	0	3.54214	0.000411895	NA	NA	NA	NA	NA	NA
ENSG00000005206	ENSG00000005206.12	56928	SPPL2B	9.23322	0	NA	NA	NA	NA	NA	NA	NA	NA	0	NA	NA	NA	NA	NA	NA	NA	NA	0	NA	NA	NA	NA	NA	NA	NA	NA	0	NA	NA	NA	NA	NA	NA	NA	NA	0	NA	NA	NA	NA	NA	NA	NA	NA
ENSG00000005238	ENSG00000005238.15	80256	FAM214B	4.65853	1	NA	NA	NA	NA	NA	NA	NA	NA	2	NA	NA	NA	NA	NA	NA	NA	NA	4	1.39717	0.162618	1.87742	0.0607031	0.362363	1.77186	0.0766718	0.530103	5	0.292164	0.770211	0.210257	0.833503	0.360697	0.0950728	0.924273	0.996394	1	1.39717	0.162618	NA	NA	NA	NA	NA	NA
ENSG00000005243	ENSG00000005243.5	51226	COPZ2	6.3026	0	NA	NA	NA	NA	NA	NA	NA	NA	8	0.91483	0.360462	1.09352	0.274387	0.490278	0.558951	0.576299	0.970059	6	-0.356053	0.721862	-0.737265	0.461105	0.490402	-0.777641	0.436934	0.947808	7	-1.24331	0.213994	-0.940938	0.346926	0.490549	-0.974913	0.3298	0.819227	6	-0.356053	0.721862	0.224832	0.822149	0.490158	0.172142	0.863355	0.974854
ENSG00000005249	ENSG00000005249.8	5577	PRKAR2B	3.33131	2	NA	NA	NA	NA	NA	NA	NA	NA	2	NA	NA	NA	NA	NA	NA	NA	NA	4	1.93205	0.0535848	2.60062	0.00942013	0.414887	2.50491	0.0123804	0.195941	2	NA	NA	NA	NA	NA	NA	NA	NA	5	1.93205	0.0535848	2.58259	0.00992378	0.414957	2.53334	0.0114247	0.116194
ENSG00000005302	ENSG00000005302.13	10943	MSL3	6.68065	1	NA	NA	NA	NA	NA	NA	NA	NA	48	-0.595223	0.551805	2.16281	0.0307533	0.756475	2.11869	0.0343224	0.291866	2	NA	NA	NA	NA	NA	NA	NA	NA	1	NA	NA	NA	NA	NA	NA	NA	NA	1	NA	NA	NA	NA	NA	NA	NA	NA
ENSG00000005339	ENSG00000005339.8	1387	CREBBP	8.97008	2	NA	NA	NA	NA	NA	NA	NA	NA	4	-0.628489	0.529801	-0.224133	0.822692	0.472411	0.0558242	0.955491	1.00103	2	NA	NA	NA	NA	NA	NA	NA	NA	2	NA	NA	NA	NA	NA	NA	NA	NA	25	NA	NA	-1.7236	0.0850376	0.473931	-1.86141	0.062931	0.32793
ENSG00000005379	ENSG00000005379.11	9256	BZRAP1	2.52367	2	NA	NA	NA	NA	NA	NA	NA	NA	5	-0.51863	0.604113	-0.920462	0.357516	0.264606	-0.89768	0.369536	0.889075	5	1.60206	0.109402	1.28399	0.199393	0.265124	1.28484	0.199098	0.76967	4	0.485066	0.627717	0.431159	0.66643	0.264213	0.406766	0.684253	0.974727	7	1.60206	0.109402	-0.673777	0.500583	0.264865	-1.10839	0.267915	0.678244
ENSG00000005381	ENSG00000005381.6	4353	MPO	1.14555	4	-0.392196	0.694982	-0.296957	0.766551	0.0794362	-0.304197	0.761031	0.983431	7	0.311999	0.755095	0.201953	0.839988	0.0793717	0.092433	0.926369	1.00341	8	0.781581	0.434613	1.01426	0.310664	0.0801465	1.00882	0.313266	0.881147	6	0.427321	0.669221	0.509954	0.610178	0.0795214	0.451096	0.652002	0.967972	6	0.781581	0.434613	2.00276	0.0454282	0.0822881	1.95338	0.0510069	0.291897
ENSG00000005421	ENSG00000005421.4	5444	PON1	1.62005	1	NA	NA	NA	NA	NA	NA	NA	NA	3	-0.47112	0.637639	-0.0596175	0.95247	0.753423	-0.092502	0.926315	1.00345	1	NA	NA	NA	NA	NA	NA	NA	NA	0	NA	NA	NA	NA	NA	NA	NA	NA	7	NA	NA	-0.206664	0.836307	0.753431	-0.216093	0.828952	0.967437
ENSG00000005436	ENSG00000005436.9	6936	GCFC2	5.2939	1	NA	NA	NA	NA	NA	NA	NA	NA	2	NA	NA	NA	NA	NA	NA	NA	NA	1	NA	NA	NA	NA	NA	NA	NA	NA	3	-0.620226	0.535225	-0.504143	0.614254	0.22718	-0.548116	0.583714	0.952762	2	NA	NA	NA	NA	NA	NA	NA	NA
ENSG00000005448	ENSG00000005448.12	84058	WDR54	6.50811	1	NA	NA	NA	NA	NA	NA	NA	NA	1	NA	NA	NA	NA	NA	NA	NA	NA	4	-0.999122	0.317934	-0.89941	0.368615	0.361954	-1.17764	0.239173	0.822012	0	NA	NA	NA	NA	NA	NA	NA	NA	0	-0.999122	0.317934	NA	NA	NA	NA	NA	NA
ENSG00000005469	ENSG00000005469.7	54677	CROT	5.23758	1	NA	NA	NA	NA	NA	NA	NA	NA	2	NA	NA	NA	NA	NA	NA	NA	NA	2	NA	NA	NA	NA	NA	NA	NA	NA	2	NA	NA	NA	NA	NA	NA	NA	NA	3	NA	NA	0.563825	0.572979	0.425204	0.619904	0.535439	0.873959
ENSG00000005471	ENSG00000005471.11	5244	ABCB4	1.95055	1	NA	NA	NA	NA	NA	NA	NA	NA	2	NA	NA	NA	NA	NA	NA	NA	NA	3	1.16386	0.244708	1.2576	0.20878	0.693723	1.26174	0.207286	0.778358	2	NA	NA	NA	NA	NA	NA	NA	NA	6	1.16386	0.244708	0.492661	0.622342	0.693388	0.533053	0.594095	0.898764
ENSG00000005483	ENSG00000005483.15	55904	KMT2E	11.7993	3	0.631956	0.527534	0.64687	0.51784	0.573087	0.827296	0.408234	0.848612	5	-0.648554	0.516749	-1.19547	0.232139	0.573623	-1.48015	0.139097	0.609457	1	NA	NA	NA	NA	NA	NA	NA	NA	4	-0.267852	0.788859	-0.240412	0.810052	0.57288	-0.324983	0.745251	0.982103	21	NA	NA	-1.27476	0.20264	0.573319	-1.15681	0.24758	0.65123
ENSG00000005486	ENSG00000005486.12	57414	RHBDD2	38.713	2	NA	NA	NA	NA	NA	NA	NA	NA	1	NA	NA	NA	NA	NA	NA	NA	NA	6	4.87111	1.25571e-06	4.59574	4.76802e-06	0.569555	1.58002	0.114367	0.630832	0	NA	NA	NA	NA	NA	NA	NA	NA	7	4.87111	1.25571e-06	1.26782	0.20511	0.569336	1.37354	0.169841	0.552165
ENSG00000005513	ENSG00000005513.9	30812	SOX8	1.7428	1	NA	NA	NA	NA	NA	NA	NA	NA	4	0.271592	0.785982	0.818905	0.413004	0.65747	0.834849	0.403969	0.907567	3	-0.560759	0.575065	0.0657797	0.947564	0.657273	0.0770031	0.938634	1.00604	1	NA	NA	NA	NA	NA	NA	NA	NA	1	-0.560759	0.575065	NA	NA	NA	NA	NA	NA
ENSG00000005700	ENSG00000005700.10	25998	IBTK	8.70908	1	NA	NA	NA	NA	NA	NA	NA	NA	4	-0.275843	0.782715	-0.352432	0.724576	0.417672	-0.527884	0.597678	0.976875	3	-0.498208	0.618428	0.023678	0.981113	0.417601	0.364558	0.715506	1.00575	1	NA	NA	NA	NA	NA	NA	NA	NA	6	-0.498208	0.618428	0.225601	0.82155	0.417748	0.659746	0.509544	0.864157
ENSG00000005801	ENSG00000005801.12	7748	ZNF195	5.39443	0	NA	NA	NA	NA	NA	NA	NA	NA	0	NA	NA	NA	NA	NA	NA	NA	NA	1	NA	NA	NA	NA	NA	NA	NA	NA	0	NA	NA	NA	NA	NA	NA	NA	NA	2	NA	NA	NA	NA	NA	NA	NA	NA
ENSG00000005810	ENSG00000005810.13	23077	MYCBP2	6.17466	1	NA	NA	NA	NA	NA	NA	NA	NA	1	NA	NA	NA	NA	NA	NA	NA	NA	1	NA	NA	NA	NA	NA	NA	NA	NA	0	NA	NA	NA	NA	NA	NA	NA	NA	11	NA	NA	-0.632048	0.527476	0.68309	-0.549584	0.582707	0.893683
ENSG00000005812	ENSG00000005812.6	26224	FBXL3	12.4443	0	NA	NA	NA	NA	NA	NA	NA	NA	0	NA	NA	NA	NA	NA	NA	NA	NA	1	NA	NA	NA	NA	NA	NA	NA	NA	0	NA	NA	NA	NA	NA	NA	NA	NA	3	NA	NA	-0.173477	0.862306	0.447933	0.234112	0.814938	0.96495
ENSG00000005844	ENSG00000005844.13	3683	ITGAL	4.61175	2	NA	NA	NA	NA	NA	NA	NA	NA	3	-1.11804	0.263769	-1.35779	0.174785	0.564597	-1.36696	0.171895	0.663837	4	-0.407149	0.68397	-0.51514	0.60655	0.564024	-0.53964	0.589546	0.997659	2	NA	NA	NA	NA	NA	NA	NA	NA	8	-0.407149	0.68397	0.0353879	0.971776	0.563918	0.0388103	0.969048	0.99157
ENSG00000005882	ENSG00000005882.7	5164	PDK2	5.90138	3	1.61275	0.107058	1.78156	0.0750743	0.428882	0.817287	0.413927	0.851114	4	2.29446	0.0219335	3.64264	0.000281379	0.428781	0.674531	0.500104	0.947009	10	1.08429	0.27845	2.10715	0.0353116	0.428903	0.843382	0.399183	0.929624	2	NA	NA	NA	NA	NA	NA	NA	NA	1	1.08429	0.27845	NA	NA	NA	NA	NA	NA
ENSG00000005884	ENSG00000005884.13	3675	ITGA3	13.1359	2	NA	NA	NA	NA	NA	NA	NA	NA	6	1.58368	0.113525	1.8551	0.0638275	0.588804	1.20672	0.227777	0.748195	7	0.810891	0.417586	0.771341	0.440657	0.58842	0.58272	0.560192	0.990341	2	NA	NA	NA	NA	NA	NA	NA	NA	5	0.810891	0.417586	0.476215	0.634008	0.588508	-0.772002	0.440265	0.823192
ENSG00000005889	ENSG00000005889.11	7543	ZFX	5.7879	2	NA	NA	NA	NA	NA	NA	NA	NA	0	NA	NA	NA	NA	NA	NA	NA	NA	4	0.238818	0.811287	0.640665	0.521863	0.49417	0.44855	0.653838	1.00419	1	NA	NA	NA	NA	NA	NA	NA	NA	4	0.238818	0.811287	2.01687	0.0439313	0.496479	-2.38684	0.0171483	0.149534
ENSG00000005893	ENSG00000005893.11	3920	LAMP2	38.2398	0	NA	NA	NA	NA	NA	NA	NA	NA	1	NA	NA	NA	NA	NA	NA	NA	NA	4	1.49492	0.135193	1.20333	0.229085	0.542138	0.482265	0.629706	1.00178	1	NA	NA	NA	NA	NA	NA	NA	NA	1	1.49492	0.135193	NA	NA	NA	NA	NA	NA
ENSG00000005961	ENSG00000005961.13	3674	ITGA2B	1.29852	4	0.710166	0.477737	0.106189	0.91545	0.269718	-0.040959	0.967335	0.998617	4	-0.38546	0.699964	-0.696661	0.48615	0.27021	-0.899599	0.368515	0.888247	2	NA	NA	NA	NA	NA	NA	NA	NA	0	NA	NA	NA	NA	NA	NA	NA	NA	1	NA	NA	NA	NA	NA	NA	NA	NA
ENSG00000005981	ENSG00000005981.8	51666	ASB4	1.13218	1	NA	NA	NA	NA	NA	NA	NA	NA	2	NA	NA	NA	NA	NA	NA	NA	NA	4	4.72219	2.60388e-06	4.55999	5.63979e-06	0.158853	3.85202	0.000123351	0.00620053	1	NA	NA	NA	NA	NA	NA	NA	NA	5	4.72219	2.60388e-06	4.76486	2.12098e-06	0.164319	4.77181	2.05058e-06	9.62703e-05
ENSG00000006007	ENSG00000006007.7	51573	GDE1	17.7186	3	0.610568	0.5416	0.153519	0.878015	0.534647	-0.255364	0.798485	0.990116	7	1.82407	0.0683869	1.54352	0.122969	0.534845	0.759148	0.447913	0.928137	6	1.53323	0.12548	1.31356	0.189245	0.535177	1.19704	0.231528	0.813759	4	0.460505	0.645236	0.351785	0.725062	0.534622	0.0397761	0.968278	0.999184	3	1.53323	0.12548	-0.788013	0.430845	0.53492	-0.876811	0.380765	0.776103
ENSG00000006015	ENSG00000006015.13	55049	C19orf60	8.98908	6	0.735949	0.461903	-0.0771035	0.938554	0.333476	-0.245865	0.805829	0.99	6	1.56124	0.118727	1.15631	0.247786	0.333838	0.84406	0.398804	0.904687	12	1.9552	0.0507882	1.89078	0.0588945	0.334345	1.2747	0.202661	0.773159	2	NA	NA	NA	NA	NA	NA	NA	NA	0	1.9552	0.0507882	NA	NA	NA	NA	NA	NA
ENSG00000006016	ENSG00000006016.6	9244	CRLF1	2.37582	1	NA	NA	NA	NA	NA	NA	NA	NA	3	-0.145666	0.88421	-0.314467	0.753221	0.187321	-0.306082	0.759596	0.998791	6	-0.287524	0.77376	-0.931289	0.351891	0.188225	-1.19495	0.232344	0.814655	4	0.125519	0.900134	0.147715	0.882593	0.187258	0.00232257	0.998147	1.00035	7	-0.287524	0.77376	0.354376	0.723119	0.187316	0.294153	0.768692	0.954697
ENSG00000006025	ENSG00000006025.7	114881	OSBPL7	3.74068	2	NA	NA	NA	NA	NA	NA	NA	NA	7	0.305076	0.76036	1.57933	0.114525	0.49013	0.909077	0.363492	0.884068	7	-0.519372	0.603596	0.629877	0.528895	0.489844	0.392699	0.694612	1.00647	4	-1.47469	0.140556	-0.557967	0.576971	0.490856	-1.59245	0.111547	0.517813	2	-0.519372	0.603596	NA	NA	NA	NA	NA	NA
ENSG00000006042	ENSG00000006042.7	26022	TMEM98	7.85972	1	NA	NA	NA	NA	NA	NA	NA	NA	4	1.89345	0.0585354	2.12635	0.0336782	0.559506	-0.310576	0.756177	0.998931	5	1.11048	0.267011	1.0197	0.308077	0.559491	-0.234231	0.814845	1.01042	2	NA	NA	NA	NA	NA	NA	NA	NA	0	1.11048	0.267011	NA	NA	NA	NA	NA	NA
ENSG00000006047	ENSG00000006047.8	51087	YBX2	1.91919	3	1.55368	0.120521	1.74263	0.0816544	0.402353	1.67943	0.0933289	0.418608	1	NA	NA	NA	NA	NA	NA	NA	NA	5	-1.37082	0.170683	-0.358334	0.720157	0.401047	-0.451122	0.651983	1.00424	2	NA	NA	NA	NA	NA	NA	NA	NA	1	-1.37082	0.170683	NA	NA	NA	NA	NA	NA
ENSG00000006059	ENSG00000006059.3	3883	KRT33A	1.05624	2	NA	NA	NA	NA	NA	NA	NA	NA	1	NA	NA	NA	NA	NA	NA	NA	NA	3	0.090538	0.927875	0.109474	0.912844	0.19295	0.122085	0.902852	1.00741	2	NA	NA	NA	NA	NA	NA	NA	NA	2	0.090538	0.927875	NA	NA	NA	NA	NA	NA
ENSG00000006062	ENSG00000006062.9	9020	MAP3K14	5.96015	0	NA	NA	NA	NA	NA	NA	NA	NA	0	NA	NA	NA	NA	NA	NA	NA	NA	0	NA	NA	NA	NA	NA	NA	NA	NA	0	NA	NA	NA	NA	NA	NA	NA	NA	0	NA	NA	NA	NA	NA	NA	NA	NA
ENSG00000006071	ENSG00000006071.7	6833	ABCC8	1.26671	2	NA	NA	NA	NA	NA	NA	NA	NA	2	NA	NA	NA	NA	NA	NA	NA	NA	2	NA	NA	NA	NA	NA	NA	NA	NA	1	NA	NA	NA	NA	NA	NA	NA	NA	8	NA	NA	-0.656591	0.51157	0.39176	-0.655866	0.512036	0.864241
ENSG00000006116	ENSG00000006116.3	10368	CACNG3	1.03402	1	NA	NA	NA	NA	NA	NA	NA	NA	0	NA	NA	NA	NA	NA	NA	NA	NA	2	NA	NA	NA	NA	NA	NA	NA	NA	0	NA	NA	NA	NA	NA	NA	NA	NA	4	NA	NA	0.537571	0.590973	0.359041	0.580472	0.561705	0.88476
ENSG00000006118	ENSG00000006118.10	54972	TMEM132A	6.35067	2	NA	NA	NA	NA	NA	NA	NA	NA	4	0.110424	0.912091	-1.47305	0.141	0.627651	-1.50417	0.132801	0.596834	10	1.48363	0.138167	0.294955	0.768079	0.626954	-0.143367	0.886024	1.00848	2	NA	NA	NA	NA	NA	NA	NA	NA	1	1.48363	0.138167	NA	NA	NA	NA	NA	NA
ENSG00000006125	ENSG00000006125.12	163	AP2B1	31.2214	4	1.92398	0.0545904	2.07757	0.0379611	0.491461	1.41958	0.155991	0.56094	2	NA	NA	NA	NA	NA	NA	NA	NA	5	3.83853	0.000130128	4.57827	5.17662e-06	0.493331	2.53876	0.0112502	0.182387	3	1.85364	0.0640329	0.695561	0.486838	0.491162	1.14489	0.252483	0.746547	17	3.83853	0.000130128	0.0897009	0.92854	0.491181	-1.1639	0.244696	0.648116
ENSG00000006128	ENSG00000006128.7	6863	TAC1	1.20078	0	NA	NA	NA	NA	NA	NA	NA	NA	0	NA	NA	NA	NA	NA	NA	NA	NA	4	-0.76118	0.446697	-0.430526	0.666891	0.216704	-0.532458	0.594508	0.998236	0	NA	NA	NA	NA	NA	NA	NA	NA	1	-0.76118	0.446697	NA	NA	NA	NA	NA	NA
ENSG00000006194	ENSG00000006194.6	10127	ZNF263	5.16118	3	-2.06814	0.0388378	-2.02003	0.0436024	0.332693	-1.89246	0.0586711	0.322022	6	-2.00777	0.0448882	-1.65722	0.0977368	0.333473	-2.23297	0.0257352	0.24508	6	-1.66348	0.0964732	-1.79823	0.0723927	0.331623	-1.28707	0.198318	0.768698	0	NA	NA	NA	NA	NA	NA	NA	NA	1	-1.66348	0.0964732	NA	NA	NA	NA	NA	NA
ENSG00000006210	ENSG00000006210.6	6376	CX3CL1	8.25833	2	NA	NA	NA	NA	NA	NA	NA	NA	2	NA	NA	NA	NA	NA	NA	NA	NA	9	1.07246	0.283725	1.24426	0.213646	0.534903	1.10693	0.268547	0.84786	1	NA	NA	NA	NA	NA	NA	NA	NA	1	1.07246	0.283725	NA	NA	NA	NA	NA	NA
ENSG00000006282	ENSG00000006282.15	64847	SPATA20	13.4955	5	0.0405249	0.967681	0.0686649	0.945268	0.334759	-1.45109	0.147017	0.543666	4	0.93178	0.351635	0.806753	0.419969	0.333603	0.153751	0.877832	1.00012	10	2.59087	0.00968772	3.02351	0.00255171	0.334683	1.40286	0.160917	0.714119	4	2.06136	0.0394803	3.61881	0.000308291	0.336627	2.34218	0.0193346	0.182704	3	2.59087	0.00968772	1.2185	0.223274	0.333774	0.575553	0.565025	0.885623
ENSG00000006283	ENSG00000006283.13	8913	CACNA1G	1.12717	6	0.33335	0.738928	0.935075	0.349938	0.474128	0.827474	0.408133	0.848966	6	0.367299	0.71346	1.11769	0.263923	0.474069	0.741205	0.458714	0.934269	5	-0.651292	0.514981	-0.383431	0.701468	0.474185	-0.902692	0.366871	0.913037	3	-0.227559	0.820027	0.211993	0.832148	0.473839	-0.160227	0.872729	0.996488	7	-0.651292	0.514981	-0.258147	0.796337	0.474169	-0.881772	0.378077	0.773808
ENSG00000006327	ENSG00000006327.9	51330	TNFRSF12A	21.2761	3	0.611678	0.540865	0.0957896	0.923704	0.618412	-0.191132	0.848455	0.998454	1	NA	NA	NA	NA	NA	NA	NA	NA	3	1.03048	0.302991	0.736961	0.461291	0.618466	0.451333	0.651831	1.0041	4	0.894426	0.371271	0.614938	0.538712	0.618472	0.472012	0.637004	0.964364	1	1.03048	0.302991	NA	NA	NA	NA	NA	NA
ENSG00000006377	ENSG00000006377.9	1750	DLX6	1.38665	1	NA	NA	NA	NA	NA	NA	NA	NA	3	3.65626	0.000266832	1.83283	0.0670758	0.523801	1.61977	0.105545	0.53	1	NA	NA	NA	NA	NA	NA	NA	NA	1	NA	NA	NA	NA	NA	NA	NA	NA	0	NA	NA	NA	NA	NA	NA	NA	NA
ENSG00000006432	ENSG00000006432.11	4293	MAP3K9	2.37317	2	NA	NA	NA	NA	NA	NA	NA	NA	1	NA	NA	NA	NA	NA	NA	NA	NA	1	NA	NA	NA	NA	NA	NA	NA	NA	0	NA	NA	NA	NA	NA	NA	NA	NA	7	NA	NA	1.4841	0.138045	0.596142	1.49226	0.135895	0.499323
ENSG00000006451	ENSG00000006451.3	5898	RALA	19.6034	0	NA	NA	NA	NA	NA	NA	NA	NA	0	NA	NA	NA	NA	NA	NA	NA	NA	2	NA	NA	NA	NA	NA	NA	NA	NA	2	NA	NA	NA	NA	NA	NA	NA	NA	3	NA	NA	0.0562825	0.955126	0.52809	0.135498	0.892241	0.980643
ENSG00000006453	ENSG00000006453.9	55971	BAIAP2L1	9.21712	5	1.61227	0.107163	-0.107812	0.914163	0.749768	-0.878018	0.38011	0.828404	2	NA	NA	NA	NA	NA	NA	NA	NA	3	1.45709	0.145349	0.995753	0.319571	0.749712	0.707698	0.479271	0.960765	1	NA	NA	NA	NA	NA	NA	NA	NA	8	1.45709	0.145349	0.682875	0.494818	0.749653	0.467578	0.640171	0.918132
ENSG00000006459	ENSG00000006459.6	80853	KDM7A	5.41561	2	NA	NA	NA	NA	NA	NA	NA	NA	1	NA	NA	NA	NA	NA	NA	NA	NA	1	NA	NA	NA	NA	NA	NA	NA	NA	3	-1.25407	0.210057	-0.431988	0.665828	0.668707	-0.515263	0.606464	0.956792	1	NA	NA	NA	NA	NA	NA	NA	NA
ENSG00000006468	ENSG00000006468.9	2115	ETV1	2.53234	0	NA	NA	NA	NA	NA	NA	NA	NA	0	NA	NA	NA	NA	NA	NA	NA	NA	2	NA	NA	NA	NA	NA	NA	NA	NA	0	NA	NA	NA	NA	NA	NA	NA	NA	11	NA	NA	-0.266179	0.790147	0.650007	-0.439043	0.660709	0.922349
ENSG00000006530	ENSG00000006530.11	55750	AGK	6.32544	0	NA	NA	NA	NA	NA	NA	NA	NA	1	NA	NA	NA	NA	NA	NA	NA	NA	1	NA	NA	NA	NA	NA	NA	NA	NA	2	NA	NA	NA	NA	NA	NA	NA	NA	3	NA	NA	0.524724	0.599872	0.358635	0.702232	0.482671	0.851226
ENSG00000006534	ENSG00000006534.11	221	ALDH3B1	4.59097	2	NA	NA	NA	NA	NA	NA	NA	NA	6	1.71114	0.0873094	1.68799	0.0916734	0.347564	0.836092	0.40327	0.906968	3	0.195139	0.845317	0.277219	0.78166	0.347198	0.164119	0.869665	1.00817	5	0.721491	0.470746	0.815336	0.415042	0.347216	-0.244306	0.807035	0.996126	3	0.195139	0.845317	0.460636	0.645144	0.347317	0.49517	0.620571	0.908838
ENSG00000006555	ENSG00000006555.6	55001	TTC22	3.28079	2	NA	NA	NA	NA	NA	NA	NA	NA	3	2.03348	0.0422206	2.17692	0.0296808	0.576365	1.97489	0.0485101	0.356682	1	NA	NA	NA	NA	NA	NA	NA	NA	2	NA	NA	NA	NA	NA	NA	NA	NA	2	NA	NA	NA	NA	NA	NA	NA	NA
ENSG00000006576	ENSG00000006576.12	57157	PHTF2	5.05771	2	NA	NA	NA	NA	NA	NA	NA	NA	0	NA	NA	NA	NA	NA	NA	NA	NA	3	0.0353967	0.971769	-1.06976	0.284944	0.679132	-1.13423	0.256926	0.837644	0	NA	NA	NA	NA	NA	NA	NA	NA	10	0.0353967	0.971769	0.785256	0.432459	0.678918	0.699304	0.484498	0.852172
ENSG00000006606	ENSG00000006606.4	10344	CCL26	1.52888	1	NA	NA	NA	NA	NA	NA	NA	NA	3	-0.694896	0.487253	-1.05649	0.290956	0.223596	-1.09557	0.273485	0.801423	7	1.1758	0.239904	1.14531	0.252309	0.223693	1.16201	0.245463	0.827966	3	3.15346	0.0016529	2.8321	0.00470167	0.225502	2.03749	0.0418208	0.308283	0	1.1758	0.239904	NA	NA	NA	NA	NA	NA
ENSG00000006607	ENSG00000006607.9	9855	FARP2	3.97192	2	NA	NA	NA	NA	NA	NA	NA	NA	2	NA	NA	NA	NA	NA	NA	NA	NA	2	NA	NA	NA	NA	NA	NA	NA	NA	0	NA	NA	NA	NA	NA	NA	NA	NA	12	NA	NA	-1.51945	0.128912	0.721555	-1.17406	0.240606	0.641399
ENSG00000006611	ENSG00000006611.11	10083	USH1C	2.99731	2	NA	NA	NA	NA	NA	NA	NA	NA	1	NA	NA	NA	NA	NA	NA	NA	NA	3	-1.16414	0.244595	-0.203634	0.838674	0.648025	-0.301543	0.763053	1.0124	2	NA	NA	NA	NA	NA	NA	NA	NA	2	-1.16414	0.244595	NA	NA	NA	NA	NA	NA
ENSG00000006625	ENSG00000006625.13	79017	GGCT	25.454	0	NA	NA	NA	NA	NA	NA	NA	NA	1	NA	NA	NA	NA	NA	NA	NA	NA	1	NA	NA	NA	NA	NA	NA	NA	NA	2	NA	NA	NA	NA	NA	NA	NA	NA	3	NA	NA	2.13312	0.0331178	0.646206	-2.01421	0.0442103	0.269672
ENSG00000006634	ENSG00000006634.3	10926	DBF4	4.83972	2	NA	NA	NA	NA	NA	NA	NA	NA	2	NA	NA	NA	NA	NA	NA	NA	NA	2	NA	NA	NA	NA	NA	NA	NA	NA	3	1.48325	0.138267	0.951009	0.341792	0.547277	1.05713	0.290667	0.782773	3	NA	NA	0.732636	0.463924	0.54717	0.91363	0.361095	0.764318
ENSG00000006638	ENSG00000006638.7	6915	TBXA2R	2.07384	2	NA	NA	NA	NA	NA	NA	NA	NA	3	0.300596	0.763774	0.17485	0.861227	0.375682	0.251217	0.801689	1.00044	5	-0.430045	0.667239	-0.213372	0.831073	0.375684	-0.257444	0.79688	1.0112	2	NA	NA	NA	NA	NA	NA	NA	NA	1	-0.430045	0.667239	NA	NA	NA	NA	NA	NA
ENSG00000006652	ENSG00000006652.9	3475	IFRD1	7.59822	2	NA	NA	NA	NA	NA	NA	NA	NA	3	0.3013	0.763237	-0.300107	0.764147	0.182829	-0.636279	0.524716	0.953327	3	2.11466	0.0346615	2.28439	0.0225229	0.184285	1.59509	0.110957	0.623424	4	-1.11135	0.266637	-0.151758	0.879403	0.182579	-0.196625	0.844155	0.992326	4	2.11466	0.0346615	0.792681	0.42812	0.182926	0.739714	0.459618	0.835103
ENSG00000006659	ENSG00000006659.8	56891	LGALS14	1.04232	2	NA	NA	NA	NA	NA	NA	NA	NA	9	2.20809	0.0274236	1.81129	0.0703462	0.167226	-0.131607	0.895317	1.00058	8	9.67722	2.16772e-21	9.17715	1.88124e-19	0.189966	5.80081	8.43694e-09	1.15269e-06	1	NA	NA	NA	NA	NA	NA	NA	NA	5	9.67722	2.16772e-21	1.61239	0.10714	0.168652	1.43957	0.15025	0.526115
ENSG00000006695	ENSG00000006695.6	1352	COX10	6.02318	2	NA	NA	NA	NA	NA	NA	NA	NA	1	NA	NA	NA	NA	NA	NA	NA	NA	0	NA	NA	NA	NA	NA	NA	NA	NA	1	NA	NA	NA	NA	NA	NA	NA	NA	3	NA	NA	-0.945396	0.344647	0.376563	-0.861019	0.3894	0.783068
ENSG00000006704	ENSG00000006704.6	9569	GTF2IRD1	5.6644	2	NA	NA	NA	NA	NA	NA	NA	NA	6	1.91832	0.0553034	2.13724	0.0327801	0.728898	1.80872	0.0707453	0.434034	5	-0.00148783	0.998813	0.245964	0.805752	0.728246	-0.623958	0.532774	0.980023	1	NA	NA	NA	NA	NA	NA	NA	NA	23	-0.00148783	0.998813	1.90769	0.0566694	0.728761	1.63366	0.102592	0.431725
ENSG00000006712	ENSG00000006712.10	54623	PAF1	28.7429	8	6.18854	8.28094e-10	7.19274	1.11562e-12	0.505267	3.21385	0.00134459	0.020671	8	4.47336	8.41935e-06	4.49055	7.78868e-06	0.501884	1.45694	0.145394	0.621465	9	2.71484	0.00672444	5.05183	5.05516e-07	0.502685	2.01419	0.0442124	0.410892	3	1.00881	0.313266	0.00237611	0.998105	0.501463	-1.05322	0.292452	0.784264	2	2.71484	0.00672444	NA	NA	NA	NA	NA	NA
ENSG00000006715	ENSG00000006715.11	27072	VPS41	9.94566	0	NA	NA	NA	NA	NA	NA	NA	NA	1	NA	NA	NA	NA	NA	NA	NA	NA	1	NA	NA	NA	NA	NA	NA	NA	NA	2	NA	NA	NA	NA	NA	NA	NA	NA	12	NA	NA	1.28187	0.200136	0.415864	1.37013	0.170902	0.553615
ENSG00000006740	ENSG00000006740.12	9912	ARHGAP44	2.43778	0	NA	NA	NA	NA	NA	NA	NA	NA	2	NA	NA	NA	NA	NA	NA	NA	NA	3	0.114964	0.908492	2.09246	0.0366071	0.561348	2.04998	0.0405833	0.39269	2	NA	NA	NA	NA	NA	NA	NA	NA	13	0.114964	0.908492	-1.09829	0.2723	0.560258	-1.10566	0.269098	0.679501
ENSG00000006744	ENSG00000006744.14	60528	ELAC2	12.7679	0	NA	NA	NA	NA	NA	NA	NA	NA	1	NA	NA	NA	NA	NA	NA	NA	NA	2	NA	NA	NA	NA	NA	NA	NA	NA	2	NA	NA	NA	NA	NA	NA	NA	NA	2	NA	NA	NA	NA	NA	NA	NA	NA
ENSG00000006747	ENSG00000006747.10	85477	SCIN	3.07534	2	NA	NA	NA	NA	NA	NA	NA	NA	3	-0.577442	0.563747	-0.682838	0.494841	0.490081	-0.710482	0.477543	0.942059	4	2.20248	0.0278179	3.21373	0.00134514	0.494087	3.16158	0.00160855	0.0456707	1	NA	NA	NA	NA	NA	NA	NA	NA	6	2.20248	0.0278179	0.829682	0.406884	0.490203	0.88951	0.373908	0.771331
ENSG00000006756	ENSG00000006756.11	414	ARSD	9.30265	1	NA	NA	NA	NA	NA	NA	NA	NA	1	NA	NA	NA	NA	NA	NA	NA	NA	2	NA	NA	NA	NA	NA	NA	NA	NA	1	NA	NA	NA	NA	NA	NA	NA	NA	3	NA	NA	2.737	0.00629195	0.662319	2.51046	0.0121883	0.120737
ENSG00000006757	ENSG00000006757.7	8228	PNPLA4	6.24426	0	NA	NA	NA	NA	NA	NA	NA	NA	3	0.572143	0.567331	0.289455	0.772283	0.49663	-1.29948	0.19403	0.700795	4	1.65915	0.0973422	2.22032	0.0265837	0.496157	-0.749055	0.453971	0.951203	1	NA	NA	NA	NA	NA	NA	NA	NA	4	1.65915	0.0973422	1.65412	0.0983649	0.496507	1.18067	0.237968	0.63953
ENSG00000006788	ENSG00000006788.8	8735	MYH13	1.03314	1	NA	NA	NA	NA	NA	NA	NA	NA	1	NA	NA	NA	NA	NA	NA	NA	NA	0	NA	NA	NA	NA	NA	NA	NA	NA	1	NA	NA	NA	NA	NA	NA	NA	NA	3	NA	NA	-0.0186793	0.9851	0.0775999	-0.00274986	0.997806	0.999118
ENSG00000006831	ENSG00000006831.9	79602	ADIPOR2	18.1789	2	NA	NA	NA	NA	NA	NA	NA	NA	4	-0.0601636	0.952035	0.2293	0.818675	0.427011	0.226317	0.820993	1.00153	5	0.807175	0.419723	1.01563	0.310009	0.427074	-0.425763	0.670357	1.00437	3	1.02502	0.305559	2.07903	0.0378271	0.426987	-0.00338209	0.997302	1.00044	13	0.807175	0.419723	1.23905	0.215569	0.427031	-0.30422	0.761013	0.952685
ENSG00000006837	ENSG00000006837.7	51265	CDKL3	1.30861	2	NA	NA	NA	NA	NA	NA	NA	NA	4	-1.08163	0.27963	-0.860041	0.389938	0.381965	-0.818644	0.413152	0.909681	6	-0.885232	0.376207	-0.625364	0.531851	0.381843	-0.658503	0.510342	0.974882	0	NA	NA	NA	NA	NA	NA	NA	NA	12	-0.885232	0.376207	0.25578	0.798164	0.38167	0.316049	0.75202	0.950678
ENSG00000007001	ENSG00000007001.8	151531	UPP2	1.19692	1	NA	NA	NA	NA	NA	NA	NA	NA	1	NA	NA	NA	NA	NA	NA	NA	NA	0	NA	NA	NA	NA	NA	NA	NA	NA	2	NA	NA	NA	NA	NA	NA	NA	NA	5	NA	NA	-0.174972	0.861131	0.297598	-0.242049	0.808784	0.962958
ENSG00000007038	ENSG00000007038.6	10942	PRSS21	2.13936	2	NA	NA	NA	NA	NA	NA	NA	NA	2	NA	NA	NA	NA	NA	NA	NA	NA	7	1.9821	0.0476923	1.11867	0.263504	0.42926	1.0558	0.291272	0.865265	1	NA	NA	NA	NA	NA	NA	NA	NA	0	1.9821	0.0476923	NA	NA	NA	NA	NA	NA
ENSG00000007047	ENSG00000007047.10	57787	MARK4	6.68718	5	-0.206955	0.83608	-1.15958	0.246452	0.485133	-1.14589	0.252068	0.708214	5	2.1372	0.0327805	1.5437	0.122924	0.48576	1.66589	0.0959959	0.506296	4	1.37778	0.168524	2.09857	0.0360634	0.485845	1.7247	0.0848397	0.555349	0	NA	NA	NA	NA	NA	NA	NA	NA	20	1.37778	0.168524	1.77446	0.0762402	0.485768	1.67131	0.094922	0.413499
ENSG00000007062	ENSG00000007062.7	8842	PROM1	3.17686	1	NA	NA	NA	NA	NA	NA	NA	NA	0	NA	NA	NA	NA	NA	NA	NA	NA	2	NA	NA	NA	NA	NA	NA	NA	NA	2	NA	NA	NA	NA	NA	NA	NA	NA	8	NA	NA	0.773094	0.439619	0.416494	0.771662	0.440467	0.823413
ENSG00000007080	ENSG00000007080.6	115098	CCDC124	32.3312	5	1.12018	0.262857	0.467764	0.640038	0.575252	-0.327815	0.743109	0.980314	1	NA	NA	NA	NA	NA	NA	NA	NA	5	1.00081	0.317117	0.650786	0.515309	0.575273	-0.406183	0.68468	1.00455	2	NA	NA	NA	NA	NA	NA	NA	NA	1	1.00081	0.317117	NA	NA	NA	NA	NA	NA
ENSG00000007129	ENSG00000007129.13	90273	CEACAM21	2.14033	3	-0.816725	0.414245	-0.689734	0.490495	0.628276	-0.669954	0.503016	0.90624	0	NA	NA	NA	NA	NA	NA	NA	NA	3	-0.714044	0.475337	-0.267454	0.789166	0.628148	-0.192273	0.847561	1.01001	3	1.80944	0.0706297	4.06665	5.08066e-05	0.633372	4.1361	3.7791e-05	0.00128712	2	-0.714044	0.475337	NA	NA	NA	NA	NA	NA
ENSG00000007168	ENSG00000007168.8	5048	PAFAH1B1	17.9356	1	NA	NA	NA	NA	NA	NA	NA	NA	2	NA	NA	NA	NA	NA	NA	NA	NA	3	-0.279033	0.780267	0.210735	0.83313	0.588319	0.171258	0.864049	1.00986	2	NA	NA	NA	NA	NA	NA	NA	NA	8	-0.279033	0.780267	3.22955	0.00127348	0.589434	1.81156	0.070305	0.347526
ENSG00000007171	ENSG00000007171.12	4843	NOS2	1.67436	1	NA	NA	NA	NA	NA	NA	NA	NA	3	-0.629703	0.529007	-0.776859	0.437395	0.434517	-0.773992	0.439088	0.924094	6	-0.0644125	0.948652	-0.214038	0.830553	0.434257	-0.219506	0.826293	1.01089	1	NA	NA	NA	NA	NA	NA	NA	NA	5	-0.0644125	0.948652	-0.902311	0.367073	0.434614	-0.897229	0.369777	0.770026
ENSG00000007174	ENSG00000007174.13	1770	DNAH9	1.10589	3	-0.123928	0.901393	0.51073	0.609634	0.30532	0.590708	0.554827	0.936992	1	NA	NA	NA	NA	NA	NA	NA	NA	5	0.0538323	0.957078	0.554979	0.579013	0.305296	0.555	0.578999	0.995193	1	NA	NA	NA	NA	NA	NA	NA	NA	21	0.0538323	0.957078	-0.395343	0.69266	0.305209	-0.396787	0.691595	0.932609
ENSG00000007202	ENSG00000007202.10	9703	KIAA0100	19.0097	3	0.991279	0.321746	0.662867	0.507543	0.376077	-0.330899	0.740779	0.979719	3	-0.117177	0.906739	0.147412	0.882832	0.37661	-1.06512	0.287035	0.816485	7	1.16506	0.244222	1.88876	0.0591656	0.376326	0.766678	0.443424	0.950407	2	NA	NA	NA	NA	NA	NA	NA	NA	6	1.16506	0.244222	-1.38728	0.165613	0.376647	-1.09738	0.272694	0.683011
ENSG00000007216	ENSG00000007216.10	9058	SLC13A2	1.3235	2	NA	NA	NA	NA	NA	NA	NA	NA	1	NA	NA	NA	NA	NA	NA	NA	NA	6	-0.394605	0.693204	-0.577813	0.563499	0.219392	-0.635235	0.525397	0.978614	2	NA	NA	NA	NA	NA	NA	NA	NA	1	-0.394605	0.693204	NA	NA	NA	NA	NA	NA
ENSG00000007237	ENSG00000007237.14	8522	GAS7	3.52195	0	NA	NA	NA	NA	NA	NA	NA	NA	1	NA	NA	NA	NA	NA	NA	NA	NA	2	NA	NA	NA	NA	NA	NA	NA	NA	0	NA	NA	NA	NA	NA	NA	NA	NA	19	NA	NA	-0.496299	0.619774	0.634773	-0.374651	0.707987	0.937358
ENSG00000007255	ENSG00000007255.6	79090	TRAPPC6A	23.0559	5	0.333263	0.738993	1.48207	0.138586	0.278243	1.20937	0.22676	0.673074	3	-0.599753	0.548782	0.00101192	0.999193	0.277378	0.162188	0.871185	0.999166	4	0.575778	0.564871	1.15396	0.248747	0.27774	0.791377	0.428881	0.945869	2	NA	NA	NA	NA	NA	NA	NA	NA	2	0.575778	0.564871	NA	NA	NA	NA	NA	NA
ENSG00000007264	ENSG00000007264.9	4145	MATK	1.77583	1	NA	NA	NA	NA	NA	NA	NA	NA	1	NA	NA	NA	NA	NA	NA	NA	NA	3	1.28089	0.200475	1.17567	0.239962	0.104947	1.17606	0.239806	0.822771	2	NA	NA	NA	NA	NA	NA	NA	NA	3	1.28089	0.200475	2.29738	0.0217689	0.107842	2.29695	0.0217932	0.172707
ENSG00000007306	ENSG00000007306.10	1087	CEACAM7	1.78904	4	2.99403	0.0028087	3.1926	0.00144661	0.52468	3.12938	0.00179409	0.0259853	3	1.4959	0.134938	1.92218	0.0548201	0.522329	1.96184	0.050012	0.36114	4	-0.162916	0.870611	-0.598053	0.549918	0.520977	-0.676437	0.498894	0.969229	5	0.0882833	0.929666	0.455863	0.648571	0.520836	0.321992	0.747515	0.982647	3	-0.162916	0.870611	1.41275	0.157989	0.521607	1.42648	0.153989	0.531689
ENSG00000007312	ENSG00000007312.8	974	CD79B	4.64751	4	-1.08935	0.276214	-1.43661	0.15109	0.858043	-1.33649	0.181644	0.604869	4	-0.841936	0.399989	-0.76834	0.442436	0.857881	-0.648369	0.51687	0.951772	4	-0.971627	0.331429	-0.963838	0.335322	0.857935	-0.93176	0.351648	0.9078	3	-0.691777	0.489209	-0.482589	0.629476	0.857855	-0.446121	0.65559	0.967884	0	-0.971627	0.331429	NA	NA	NA	NA	NA	NA
ENSG00000007314	ENSG00000007314.7	6329	SCN4A	1.2948	0	NA	NA	NA	NA	NA	NA	NA	NA	3	-0.305817	0.759797	0.12583	0.899888	0.462526	0.124561	0.900892	1.00104	2	NA	NA	NA	NA	NA	NA	NA	NA	2	NA	NA	NA	NA	NA	NA	NA	NA	5	NA	NA	0.69408	0.487766	0.462735	0.692733	0.488611	0.855307
ENSG00000007341	ENSG00000007341.14	54879	ST7L	2.37512	1	NA	NA	NA	NA	NA	NA	NA	NA	2	NA	NA	NA	NA	NA	NA	NA	NA	7	1.76653	0.077557	-0.0220845	0.982384	0.333293	-0.391313	0.695635	1.00631	0	NA	NA	NA	NA	NA	NA	NA	NA	5	1.76653	0.077557	-0.44487	0.656494	0.333359	-0.521397	0.602187	0.90287
ENSG00000007350	ENSG00000007350.12	8277	TKTL1	1.24437	1	NA	NA	NA	NA	NA	NA	NA	NA	0	NA	NA	NA	NA	NA	NA	NA	NA	0	NA	NA	NA	NA	NA	NA	NA	NA	0	NA	NA	NA	NA	NA	NA	NA	NA	2	NA	NA	NA	NA	NA	NA	NA	NA
ENSG00000007372	ENSG00000007372.16	5080	PAX6	1.35377	2	NA	NA	NA	NA	NA	NA	NA	NA	1	NA	NA	NA	NA	NA	NA	NA	NA	4	1.49438	0.135335	2.09626	0.0362681	0.380076	2.08883	0.0369336	0.373424	1	NA	NA	NA	NA	NA	NA	NA	NA	0	1.49438	0.135335	NA	NA	NA	NA	NA	NA
ENSG00000007376	ENSG00000007376.3	113000	RPUSD1	10.4407	2	NA	NA	NA	NA	NA	NA	NA	NA	5	0.937534	0.34867	0.229422	0.81858	0.471954	0.3304	0.741156	0.997692	3	0.753065	0.451557	-0.842275	0.399802	0.472171	-0.774478	0.438801	0.947742	2	NA	NA	NA	NA	NA	NA	NA	NA	1	0.753065	0.451557	NA	NA	NA	NA	NA	NA
ENSG00000007384	ENSG00000007384.11	64285	RHBDF1	6.13832	2	NA	NA	NA	NA	NA	NA	NA	NA	7	0.0728436	0.941943	-1.1373	0.255639	0.615038	-1.31062	0.190239	0.694275	8	1.50501	0.132582	0.343924	0.730964	0.614499	0.198245	0.842887	1.00994	0	NA	NA	NA	NA	NA	NA	NA	NA	1	1.50501	0.132582	NA	NA	NA	NA	NA	NA
ENSG00000007392	ENSG00000007392.12	55692	LUC7L	8.25302	1	NA	NA	NA	NA	NA	NA	NA	NA	3	0.178605	0.858277	0.734729	0.462648	0.496377	0.212722	0.83158	1.00036	9	-1.68105	0.0930088	-1.98084	0.0478377	0.498317	-2.163	0.0307387	0.334257	4	-1.77968	0.0753779	-1.23954	0.215386	0.496877	-1.11171	0.266484	0.758711	6	-1.68105	0.0930088	0.456049	0.648437	0.496367	0.146462	0.883582	0.979165
ENSG00000007402	ENSG00000007402.7	9254	CACNA2D2	1.85116	1	NA	NA	NA	NA	NA	NA	NA	NA	1	NA	NA	NA	NA	NA	NA	NA	NA	7	2.13224	0.0331865	1.96231	0.0499575	0.300473	1.83777	0.0663436	0.496257	1	NA	NA	NA	NA	NA	NA	NA	NA	11	2.13224	0.0331865	-0.0491605	0.9608	0.298505	-0.0762139	0.939262	0.986882
ENSG00000007516	ENSG00000007516.9	8938	BAIAP3	2.92905	1	NA	NA	NA	NA	NA	NA	NA	NA	1	NA	NA	NA	NA	NA	NA	NA	NA	2	NA	NA	NA	NA	NA	NA	NA	NA	2	NA	NA	NA	NA	NA	NA	NA	NA	0	NA	NA	NA	NA	NA	NA	NA	NA
ENSG00000007520	ENSG00000007520.3	115939	TSR3	33.1521	2	NA	NA	NA	NA	NA	NA	NA	NA	4	1.47538	0.140368	1.69367	0.0905871	0.446174	1.65057	0.0990876	0.512547	9	1.82162	0.0687582	1.6499	0.0992254	0.445797	1.38144	0.167401	0.726755	0	NA	NA	NA	NA	NA	NA	NA	NA	0	1.82162	0.0687582	NA	NA	NA	NA	NA	NA
ENSG00000007541	ENSG00000007541.10	9091	PIGQ	8.35872	2	NA	NA	NA	NA	NA	NA	NA	NA	3	-0.21863	0.826975	-0.236089	0.813404	0.428452	-0.0724353	0.942268	1.00169	4	0.259541	0.795262	-0.260774	0.794312	0.428454	-0.095118	0.924237	1.00626	1	NA	NA	NA	NA	NA	NA	NA	NA	2	0.259541	0.795262	NA	NA	NA	NA	NA	NA
ENSG00000007545	ENSG00000007545.11	57585	CRAMP1L	3.46517	3	-0.795515	0.426469	-1.37618	0.169023	0.546782	-1.41125	0.158431	0.565166	0	NA	NA	NA	NA	NA	NA	NA	NA	3	0.244675	0.806749	0.126778	0.899137	0.546036	-0.136635	0.891342	1.00822	3	0.828592	0.407497	1.72531	0.0847298	0.547286	1.82432	0.0683526	0.404965	0	0.244675	0.806749	NA	NA	NA	NA	NA	NA
ENSG00000007866	ENSG00000007866.14	7005	TEAD3	9.53745	0	NA	NA	NA	NA	NA	NA	NA	NA	1	NA	NA	NA	NA	NA	NA	NA	NA	2	NA	NA	NA	NA	NA	NA	NA	NA	2	NA	NA	NA	NA	NA	NA	NA	NA	4	NA	NA	-2.87864	0.00406486	0.818797	-2.83998	0.00458798	0.0615001
ENSG00000007908	ENSG00000007908.11	6401	SELE	1.73055	3	-0.804045	0.421528	-1.11655	0.264409	0.208071	-0.872905	0.38289	0.830989	4	-1.38359	0.166738	-1.1357	0.256307	0.207992	-0.80179	0.422834	0.914671	6	-1.53997	0.123827	-0.734953	0.462512	0.207884	-0.691736	0.489237	0.964893	2	NA	NA	NA	NA	NA	NA	NA	NA	7	-1.53997	0.123827	-0.899508	0.368563	0.208026	-0.832874	0.405082	0.797286
ENSG00000007923	ENSG00000007923.11	55735	DNAJC11	7.729	2	NA	NA	NA	NA	NA	NA	NA	NA	1	NA	NA	NA	NA	NA	NA	NA	NA	2	NA	NA	NA	NA	NA	NA	NA	NA	1	NA	NA	NA	NA	NA	NA	NA	NA	7	NA	NA	1.33122	0.183368	0.210855	1.5174	0.12943	0.488992
ENSG00000007933	ENSG00000007933.8	2328	FMO3	2.74782	4	1.06554	0.286844	1.16628	0.243732	0.61345	0.97393	0.330288	0.787281	6	-0.929731	0.352694	-1.68945	0.0913924	0.614059	-1.68552	0.0921481	0.494459	11	2.30988	0.0210611	1.91088	0.0562581	0.614071	1.69612	0.0901238	0.571225	2	NA	NA	NA	NA	NA	NA	NA	NA	6	2.30988	0.0210611	1.21536	0.224469	0.613507	1.06012	0.289303	0.699155
ENSG00000007944	ENSG00000007944.10	29116	MYLIP	12.8618	2	NA	NA	NA	NA	NA	NA	NA	NA	0	NA	NA	NA	NA	NA	NA	NA	NA	2	NA	NA	NA	NA	NA	NA	NA	NA	1	NA	NA	NA	NA	NA	NA	NA	NA	3	NA	NA	-0.134238	0.893237	0.476848	-0.271441	0.786099	0.959238
ENSG00000007952	ENSG00000007952.13	27035	NOX1	1.7714	1	NA	NA	NA	NA	NA	NA	NA	NA	0	NA	NA	NA	NA	NA	NA	NA	NA	4	1.9341	0.0533318	-0.0130293	0.989607	0.760188	-0.209246	0.834291	1.01062	0	NA	NA	NA	NA	NA	NA	NA	NA	0	1.9341	0.0533318	NA	NA	NA	NA	NA	NA
ENSG00000007968	ENSG00000007968.6	1870	E2F2	2.57557	2	NA	NA	NA	NA	NA	NA	NA	NA	4	2.50489	0.0123788	0.849009	0.396046	0.58964	0.393596	0.693949	0.993454	5	3.20688	0.00137673	1.92806	0.0540835	0.590551	1.67934	0.0933464	0.579923	2	NA	NA	NA	NA	NA	NA	NA	NA	1	3.20688	0.00137673	NA	NA	NA	NA	NA	NA
ENSG00000008018	ENSG00000008018.8	5689	PSMB1	65.3468	0	NA	NA	NA	NA	NA	NA	NA	NA	1	NA	NA	NA	NA	NA	NA	NA	NA	0	NA	NA	NA	NA	NA	NA	NA	NA	1	NA	NA	NA	NA	NA	NA	NA	NA	0	NA	NA	NA	NA	NA	NA	NA	NA
ENSG00000008056	ENSG00000008056.8	6853	SYN1	1.64787	0	NA	NA	NA	NA	NA	NA	NA	NA	0	NA	NA	NA	NA	NA	NA	NA	NA	1	NA	NA	NA	NA	NA	NA	NA	NA	1	NA	NA	NA	NA	NA	NA	NA	NA	0	NA	NA	NA	NA	NA	NA	NA	NA
ENSG00000008083	ENSG00000008083.9	3720	JARID2	6.01574	2	NA	NA	NA	NA	NA	NA	NA	NA	1	NA	NA	NA	NA	NA	NA	NA	NA	3	1.79412	0.0730422	2.61075	0.0091472	0.559622	1.91316	0.0559653	0.459715	1	NA	NA	NA	NA	NA	NA	NA	NA	17	1.79412	0.0730422	0.20145	0.840381	0.558282	0.124016	0.901324	0.982343
ENSG00000008086	ENSG00000008086.6	6792	CDKL5	1.73674	3	0.0181482	0.985524	0.538882	0.590068	0.590198	0.376433	0.706662	0.979744	4	-0.193565	0.846549	0.91172	0.362099	0.59041	0.87259	0.383062	0.893924	4	0.630587	0.528429	1.18762	0.235216	0.59052	1.04113	0.298025	0.871558	2	NA	NA	NA	NA	NA	NA	NA	NA	3	0.630587	0.528429	2.43952	0.0148509	0.591856	2.23758	0.0254319	0.19158
ENSG00000008118	ENSG00000008118.5	57172	CAMK1G	1.35677	2	NA	NA	NA	NA	NA	NA	NA	NA	6	-0.84611	0.397657	-0.641905	0.521057	0.22546	-0.634632	0.525789	0.9528	4	0.305782	0.759823	0.64102	0.521632	0.225534	0.719754	0.471817	0.957713	3	-0.286688	0.7744	-0.973965	0.33027	0.225809	-0.971178	0.331656	0.820635	3	0.305782	0.759823	3.58661	0.000348496	0.23337	3.57331	0.000366503	0.00854254
ENSG00000008128	ENSG00000008128.18	728642	CDK11A	2.84551	3	0.369734	0.711645	1.15545	0.248136	0.600868	1.17435	0.240487	0.693423	1	NA	NA	NA	NA	NA	NA	NA	NA	4	2.35535	0.0186633	2.84038	0.00458218	0.603115	2.85809	0.00433572	0.0958597	3	0.869346	0.384829	1.60346	0.109096	0.601267	1.6063	0.108471	0.512502	3	2.35535	0.0186633	0.606534	0.544275	0.600541	0.629932	0.528859	0.869668
ENSG00000008130	ENSG00000008130.11	65220	NADK	15.2719	1	NA	NA	NA	NA	NA	NA	NA	NA	2	NA	NA	NA	NA	NA	NA	NA	NA	5	1.25355	0.210247	0.51476	0.606816	0.441825	0.538193	0.590544	0.997658	2	NA	NA	NA	NA	NA	NA	NA	NA	2	1.25355	0.210247	NA	NA	NA	NA	NA	NA
ENSG00000008196	ENSG00000008196.8	7021	TFAP2B	1.17474	1	NA	NA	NA	NA	NA	NA	NA	NA	3	-0.0467968	0.962683	0.411741	0.680603	0.364894	0.374318	0.708234	0.995687	7	-0.412703	0.679897	0.14209	0.887033	0.364835	0.170785	0.864422	1.00985	0	NA	NA	NA	NA	NA	NA	NA	NA	5	-0.412703	0.679897	-0.102027	0.918752	0.364824	-0.0878988	0.929972	0.984746
ENSG00000008197	ENSG00000008197.4	83741	TFAP2D	1.0144	0	NA	NA	NA	NA	NA	NA	NA	NA	2	NA	NA	NA	NA	NA	NA	NA	NA	4	0.425167	0.67079	0.636594	0.524511	0.105922	0.628086	0.530067	0.979552	2	NA	NA	NA	NA	NA	NA	NA	NA	8	0.425167	0.67079	-0.630977	0.528176	0.106003	-0.709696	0.478031	0.848785
ENSG00000008226	ENSG00000008226.15	9940	DLEC1	1.2287	0	NA	NA	NA	NA	NA	NA	NA	NA	0	NA	NA	NA	NA	NA	NA	NA	NA	1	NA	NA	NA	NA	NA	NA	NA	NA	3	0.333929	0.738491	0.738379	0.460429	0.162168	0.618148	0.536595	0.938379	1	NA	NA	NA	NA	NA	NA	NA	NA
ENSG00000008256	ENSG00000008256.11	9265	CYTH3	6.39572	2	NA	NA	NA	NA	NA	NA	NA	NA	1	NA	NA	NA	NA	NA	NA	NA	NA	5	1.51034	0.131216	0.623358	0.533168	0.643982	0.150294	0.880558	1.00865	5	1.53335	0.125451	1.84086	0.0658892	0.644276	1.00681	0.31423	0.802458	7	1.51034	0.131216	2.46845	0.0137088	0.644123	0.705481	0.480648	0.850384
ENSG00000008277	ENSG00000008277.10	53616	ADAM22	1.78343	3	1.59492	0.110989	1.79152	0.0734627	0.554405	1.80282	0.0716676	0.359602	3	1.73021	0.0838462	2.43598	0.0149964	0.555377	2.42425	0.0154874	0.177664	3	-0.580202	0.561886	0.114914	0.908533	0.553199	0.0878239	0.930031	1.00586	0	NA	NA	NA	NA	NA	NA	NA	NA	11	-0.580202	0.561886	1.26625	0.205668	0.553743	1.21194	0.225773	0.623504
ENSG00000008282	ENSG00000008282.3	6856	SYPL1	51.9824	2	NA	NA	NA	NA	NA	NA	NA	NA	2	NA	NA	NA	NA	NA	NA	NA	NA	2	NA	NA	NA	NA	NA	NA	NA	NA	0	NA	NA	NA	NA	NA	NA	NA	NA	4	NA	NA	0.0523656	0.958246	0.26595	-0.0148793	0.988131	0.996176
ENSG00000008283	ENSG00000008283.11	1534	CYB561	12.3685	2	NA	NA	NA	NA	NA	NA	NA	NA	5	2.526	0.011663	2.25642	0.024224	0.786662	-0.0879334	0.929944	1.00303	6	3.29477	0.00101336	3.25908	0.00114909	0.787265	1.84609	0.0651251	0.491745	2	NA	NA	NA	NA	NA	NA	NA	NA	3	3.29477	0.00101336	0.429604	0.667561	0.786824	-0.960501	0.336997	0.742173
ENSG00000008294	ENSG00000008294.16	9043	SPAG9	9.98087	2	NA	NA	NA	NA	NA	NA	NA	NA	6	1.85249	0.0641966	3.01278	0.002643	0.531979	0.355379	0.722368	0.996452	14	1.18842	0.234901	1.81158	0.070302	0.532001	-0.428258	0.668541	1.00542	3	0.297818	0.765893	-1.20803	0.227273	0.532959	-1.625	0.104426	0.503857	28	1.18842	0.234901	2.43436	0.0150634	0.533549	2.0396	0.041609	0.2622
ENSG00000008300	ENSG00000008300.10	1951	CELSR3	1.935	2	NA	NA	NA	NA	NA	NA	NA	NA	5	1.62143	0.105183	2.4511	0.0143839	0.389985	2.14612	0.0320641	0.28016	8	-0.0105801	0.99156	0.526886	0.59837	0.387752	0.470063	0.638396	1.00174	4	-1.15839	0.246933	-1.09479	0.273827	0.388341	-1.17196	0.241445	0.734014	2	-0.0105801	0.99156	NA	NA	NA	NA	NA	NA
ENSG00000008311	ENSG00000008311.10	10157	AASS	2.62896	3	1.87165	0.0614943	1.30688	0.191503	0.400884	1.28698	0.198349	0.630303	1	NA	NA	NA	NA	NA	NA	NA	NA	3	2.48791	0.0129826	1.0867	0.277387	0.400461	0.899252	0.368699	0.913887	1	NA	NA	NA	NA	NA	NA	NA	NA	1	2.48791	0.0129826	NA	NA	NA	NA	NA	NA
ENSG00000008323	ENSG00000008323.11	55200	PLEKHG6	3.08597	3	2.39959	0.0165631	1.90952	0.0564333	0.715668	1.02467	0.305724	0.768548	7	2.8631	0.00426706	1.18637	0.235711	0.715485	0.529124	0.596818	0.976382	6	2.37867	0.0175286	0.855606	0.392387	0.715429	0.200953	0.840769	1.0099	8	2.70387	0.00694917	3.11199	0.00190221	0.715959	1.5089	0.131588	0.562097	2	2.37867	0.0175286	NA	NA	NA	NA	NA	NA
ENSG00000008324	ENSG00000008324.6	51188	SS18L2	13.5686	1	NA	NA	NA	NA	NA	NA	NA	NA	2	NA	NA	NA	NA	NA	NA	NA	NA	1	NA	NA	NA	NA	NA	NA	NA	NA	5	1.26286	0.20688	0.170671	0.864511	0.502111	-1.08159	0.279654	0.771381	1	NA	NA	NA	NA	NA	NA	NA	NA
ENSG00000008382	ENSG00000008382.11	84954	MPND	10.444	2	NA	NA	NA	NA	NA	NA	NA	NA	2	NA	NA	NA	NA	NA	NA	NA	NA	1	NA	NA	NA	NA	NA	NA	NA	NA	2	NA	NA	NA	NA	NA	NA	NA	NA	4	NA	NA	1.5526	0.120782	0.441678	1.52108	0.128503	0.487533
ENSG00000008394	ENSG00000008394.8	4257	MGST1	10.5327	1	NA	NA	NA	NA	NA	NA	NA	NA	2	NA	NA	NA	NA	NA	NA	NA	NA	0	NA	NA	NA	NA	NA	NA	NA	NA	1	NA	NA	NA	NA	NA	NA	NA	NA	18	NA	NA	-0.490222	0.624067	0.573112	-0.455576	0.648778	0.919821
ENSG00000008405	ENSG00000008405.7	1407	CRY1	5.37161	1	NA	NA	NA	NA	NA	NA	NA	NA	2	NA	NA	NA	NA	NA	NA	NA	NA	3	0.0993493	0.920877	-1.07925	0.280692	0.29791	-1.04964	0.294096	0.868167	1	NA	NA	NA	NA	NA	NA	NA	NA	5	0.0993493	0.920877	0.225912	0.821308	0.297273	-0.125075	0.900485	0.98251
ENSG00000008438	ENSG00000008438.4	8993	PGLYRP1	1.15128	4	-0.299808	0.764375	-0.0227971	0.981816	0.152341	-0.0496661	0.960397	0.998041	3	0.122931	0.902182	0.443138	0.657746	0.152424	0.347413	0.728342	0.996824	7	0.110334	0.912163	0.600706	0.548149	0.152543	0.537574	0.590971	0.997853	3	0.94536	0.344663	1.25907	0.208249	0.153418	1.23588	0.216747	0.710844	0	0.110334	0.912163	NA	NA	NA	NA	NA	NA
ENSG00000008441	ENSG00000008441.12	4784	NFIX	11.6637	3	1.12227	0.26197	1.48193	0.138623	0.700771	1.25956	0.208073	0.64611	10	2.55468	0.0107493	2.65804	0.0079643	0.70044	0.510722	0.60964	0.978279	18	1.47015	0.14178	1.56733	0.117302	0.700724	1.18236	0.237299	0.819802	4	2.19543	0.0283212	2.2127	0.0271064	0.700544	0.823646	0.410304	0.873114	25	1.47015	0.14178	2.09221	0.03663	0.700542	0.817503	0.413803	0.804857
ENSG00000008513	ENSG00000008513.10	6482	ST3GAL1	10.8337	1	NA	NA	NA	NA	NA	NA	NA	NA	1	NA	NA	NA	NA	NA	NA	NA	NA	3	1.03745	0.299733	1.08239	0.279297	0.379373	0.49103	0.623495	1.00116	1	NA	NA	NA	NA	NA	NA	NA	NA	9	1.03745	0.299733	1.08886	0.276436	0.3797	0.934256	0.35036	0.754985
ENSG00000008516	ENSG00000008516.12	64386	MMP25	1.73763	3	-0.114146	0.909141	-0.0684358	0.94545	0.447496	-0.0517049	0.958772	0.99801	4	-0.473141	0.636197	0.154875	0.876946	0.447495	0.0415326	0.966878	1.00165	3	-0.494935	0.620736	-0.137721	0.890484	0.447509	-0.178644	0.858247	1.01054	3	-0.0633227	0.94952	0.0953929	0.924019	0.447495	0.00201551	0.998392	1.00012	2	-0.494935	0.620736	NA	NA	NA	NA	NA	NA
ENSG00000008517	ENSG00000008517.12	9235	IL32	20.9476	2	NA	NA	NA	NA	NA	NA	NA	NA	7	-0.584555	0.558955	-0.742938	0.457665	0.538897	-0.800176	0.423768	0.915181	4	0.328412	0.742657	1.26493	0.206143	0.539216	1.21276	0.22546	0.808067	3	-1.04998	0.293934	-1.16744	0.243264	0.539192	-1.18641	0.235697	0.729425	3	0.328412	0.742657	-2.47262	0.0135504	0.54114	-2.54914	0.0109228	0.112827
ENSG00000008710	ENSG00000008710.13	5310	PKD1	4.6561	3	-0.187095	0.851617	0.131792	0.895171	0.212936	0.350973	0.72567	0.98025	3	0.490227	0.624062	0.490269	0.624033	0.212897	0.251922	0.801145	1.00048	5	-0.402933	0.687068	0.0616034	0.950889	0.212877	0.182559	0.855175	1.01102	1	NA	NA	NA	NA	NA	NA	NA	NA	4	-0.402933	0.687068	-1.50335	0.133013	0.213884	-1.25202	0.210807	0.60617
ENSG00000008735	ENSG00000008735.10	23542	MAPK8IP2	2.04349	2	NA	NA	NA	NA	NA	NA	NA	NA	3	1.51931	0.128944	1.11124	0.266686	0.464625	1.00823	0.313549	0.839091	5	2.52027	0.0118535	3.17311	0.00154646	0.466901	2.4768	0.0133938	0.205865	3	1.98594	0.0472639	0.823151	0.410586	0.464515	0.877392	0.38045	0.859555	1	2.52027	0.0118535	NA	NA	NA	NA	NA	NA
ENSG00000008838	ENSG00000008838.13	9862	MED24	13.2086	6	10.6156	3.07237e-25	11.4869	4.76999e-29	0.548883	4.44464	9.61948e-06	0.00026515	15	12.2519	1.25249e-32	12.112	6.1403e-32	0.54702	3.83995	0.000129497	0.00479781	15	12.2105	1.97195e-32	12.2887	8.91127e-33	0.542216	1.42073	0.155655	0.710089	6	7.52719	1.0048e-13	6.91454	7.61338e-12	0.547692	4.06788	5.05445e-05	0.0016341	18	12.2105	1.97195e-32	13.0243	2.29822e-36	0.549259	4.55754	5.70544e-06	0.000235492
ENSG00000008853	ENSG00000008853.12	23221	RHOBTB2	5.63615	3	-0.132426	0.894669	-0.157368	0.874981	0.547473	-0.0327303	0.973895	1.00027	3	-0.132426	0.894669	-0.157368	0.874981	0.547473	-0.0327303	0.973895	1.00032	3	-0.682547	0.495023	-1.14928	0.250669	0.547757	-0.868142	0.38549	0.925235	1	NA	NA	NA	NA	NA	NA	NA	NA	2	-0.682547	0.495023	NA	NA	NA	NA	NA	NA
ENSG00000008869	ENSG00000008869.7	54497	HEATR5B	6.3593	2	NA	NA	NA	NA	NA	NA	NA	NA	2	NA	NA	NA	NA	NA	NA	NA	NA	5	0.520368	0.602902	1.32244	0.186275	0.562046	1.16464	0.244397	0.827689	0	NA	NA	NA	NA	NA	NA	NA	NA	5	0.520368	0.602902	0.0450153	0.964103	0.561571	-0.23795	0.811961	0.964191
ENSG00000008952	ENSG00000008952.12	7095	SEC62	23.2875	0	NA	NA	NA	NA	NA	NA	NA	NA	5	1.9272	0.0541867	2.78572	0.00542501	0.370936	2.06385	0.0392472	0.316543	6	1.67628	0.0939406	1.68803	0.0916652	0.36932	1.0861	0.277654	0.854834	2	NA	NA	NA	NA	NA	NA	NA	NA	4	1.67628	0.0939406	-0.446751	0.655136	0.36875	-0.310787	0.756017	0.95136
ENSG00000008988	ENSG00000008988.5	6224	RPS20	295.234	0	NA	NA	NA	NA	NA	NA	NA	NA	5	2.24697	0.0248204	1.76641	0.0775821	0.317936	-0.0566018	0.954872	1.00118	6	0.967022	0.333725	1.26392	0.206503	0.317935	-0.0224481	0.982094	1.00235	1	NA	NA	NA	NA	NA	NA	NA	NA	2	0.967022	0.333725	NA	NA	NA	NA	NA	NA
ENSG00000009307	ENSG00000009307.11	7812	CSDE1	93.4652	1	NA	NA	NA	NA	NA	NA	NA	NA	3	-1.20069	0.230105	-0.956371	0.339078	0.292747	-1.34038	0.180375	0.678105	0	NA	NA	NA	NA	NA	NA	NA	NA	1	NA	NA	NA	NA	NA	NA	NA	NA	4	NA	NA	-0.777073	0.437269	0.291844	-0.515559	0.606257	0.903096
ENSG00000009335	ENSG00000009335.13	9690	UBE3C	11.8718	0	NA	NA	NA	NA	NA	NA	NA	NA	0	NA	NA	NA	NA	NA	NA	NA	NA	0	NA	NA	NA	NA	NA	NA	NA	NA	2	NA	NA	NA	NA	NA	NA	NA	NA	10	NA	NA	2.38912	0.0170427	0.387804	2.30462	0.0213581	0.170212
ENSG00000009413	ENSG00000009413.11	5980	REV3L	3.71877	2	NA	NA	NA	NA	NA	NA	NA	NA	2	NA	NA	NA	NA	NA	NA	NA	NA	6	1.4841	0.138042	1.80794	0.070866	0.459128	1.19429	0.232601	0.815199	1	NA	NA	NA	NA	NA	NA	NA	NA	12	1.4841	0.138042	-1.61412	0.106764	0.459558	-1.5428	0.123143	0.476319
ENSG00000009694	ENSG00000009694.9	10178	TENM1	1.42637	4	2.16525	0.0305624	3.10332	0.00195838	0.318712	2.89368	0.00387644	0.0479346	2	NA	NA	NA	NA	NA	NA	NA	NA	2	NA	NA	NA	NA	NA	NA	NA	NA	1	NA	NA	NA	NA	NA	NA	NA	NA	20	NA	NA	1.4432	0.149225	0.314987	1.34633	0.178451	0.565495
ENSG00000009709	ENSG00000009709.7	5081	PAX7	1.07819	0	NA	NA	NA	NA	NA	NA	NA	NA	1	NA	NA	NA	NA	NA	NA	NA	NA	1	NA	NA	NA	NA	NA	NA	NA	NA	0	NA	NA	NA	NA	NA	NA	NA	NA	6	NA	NA	-0.082123	0.934563	0.164473	-0.390018	0.696592	0.934387
ENSG00000009724	ENSG00000009724.12	10747	MASP2	1.81569	5	-0.628855	0.529562	0.24436	0.806994	0.740315	0.233073	0.815745	0.99109	1	NA	NA	NA	NA	NA	NA	NA	NA	4	-0.785084	0.432557	-0.280475	0.779161	0.740322	-0.293025	0.769554	1.01262	5	-0.777668	0.436916	-0.124751	0.900742	0.740304	-0.0551144	0.956057	0.998708	3	-0.785084	0.432557	3.12014	0.0018508	0.742485	3.18594	0.00148008	0.0257222
ENSG00000009765	ENSG00000009765.10	389434	IYD	1.73969	2	NA	NA	NA	NA	NA	NA	NA	NA	4	-0.789018	0.430255	0.200616	0.841033	0.724447	0.160691	0.872364	0.999316	3	-0.139542	0.889045	0.141432	0.887553	0.724445	0.134001	0.893425	1.00843	1	NA	NA	NA	NA	NA	NA	NA	NA	4	-0.139542	0.889045	0.147209	0.882992	0.724446	0.151707	0.879443	0.978191
ENSG00000009780	ENSG00000009780.11	199870	FAM76A	4.68945	2	NA	NA	NA	NA	NA	NA	NA	NA	4	0.873098	0.382782	1.05634	0.291025	0.320394	1.03638	0.300232	0.826447	7	-1.01001	0.312692	-0.721891	0.470503	0.320173	-0.827572	0.408078	0.934544	0	NA	NA	NA	NA	NA	NA	NA	NA	5	-1.01001	0.312692	0.726883	0.467439	0.320055	0.690956	0.489727	0.855295
ENSG00000009790	ENSG00000009790.10	80342	TRAF3IP3	3.13235	2	NA	NA	NA	NA	NA	NA	NA	NA	2	NA	NA	NA	NA	NA	NA	NA	NA	2	NA	NA	NA	NA	NA	NA	NA	NA	1	NA	NA	NA	NA	NA	NA	NA	NA	2	NA	NA	NA	NA	NA	NA	NA	NA
ENSG00000009830	ENSG00000009830.7	29954	POMT2	3.4959	2	NA	NA	NA	NA	NA	NA	NA	NA	2	NA	NA	NA	NA	NA	NA	NA	NA	5	2.95006	0.00323783	3.87693	0.000111518	0.448808	3.44751	0.000585398	0.0213644	2	NA	NA	NA	NA	NA	NA	NA	NA	2	2.95006	0.00323783	NA	NA	NA	NA	NA	NA
ENSG00000009844	ENSG00000009844.11	51534	VTA1	7.85801	2	NA	NA	NA	NA	NA	NA	NA	NA	0	NA	NA	NA	NA	NA	NA	NA	NA	6	1.4041	0.160545	1.46057	0.144396	0.473448	0.319179	0.749647	1.01115	1	NA	NA	NA	NA	NA	NA	NA	NA	1	1.4041	0.160545	NA	NA	NA	NA	NA	NA
ENSG00000009950	ENSG00000009950.11	51085	MLXIPL	3.09561	1	NA	NA	NA	NA	NA	NA	NA	NA	8	0.76491	0.444474	0.0203381	0.983777	0.742763	-0.0463247	0.963059	1.00076	6	0.0554017	0.955828	1.16575	0.243948	0.742942	0.915098	0.360324	0.909775	1	NA	NA	NA	NA	NA	NA	NA	NA	4	0.0554017	0.955828	0.162763	0.870732	0.742775	0.238841	0.811269	0.963948
ENSG00000009954	ENSG00000009954.6	9031	BAZ1B	19.8583	4	2.84841	0.00446775	3.08338	0.00209336	0.385259	3.00426	0.00271756	0.0361015	2	NA	NA	NA	NA	NA	NA	NA	NA	3	0.476228	0.633997	0.9033	0.366548	0.381441	1.25473	0.209821	0.781816	2	NA	NA	NA	NA	NA	NA	NA	NA	7	0.476228	0.633997	0.267384	0.78922	0.38064	-0.153776	0.877812	0.977694
ENSG00000010017	ENSG00000010017.9	10048	RANBP9	17.622	1	NA	NA	NA	NA	NA	NA	NA	NA	5	0.249618	0.802925	-1.02978	0.303319	0.404159	-1.45672	0.145456	0.621479	4	3.37061	0.000773525	2.13272	0.03315	0.403615	-1.01355	0.311002	0.880355	2	NA	NA	NA	NA	NA	NA	NA	NA	2	3.37061	0.000773525	NA	NA	NA	NA	NA	NA
ENSG00000010030	ENSG00000010030.9	51513	ETV7	3.26103	2	NA	NA	NA	NA	NA	NA	NA	NA	1	NA	NA	NA	NA	NA	NA	NA	NA	10	0.0453574	0.96383	-0.904621	0.365848	0.349951	-0.898754	0.368964	0.913552	4	1.51851	0.129145	1.34568	0.178659	0.350438	1.30664	0.191585	0.685509	0	0.0453574	0.96383	NA	NA	NA	NA	NA	NA
ENSG00000010072	ENSG00000010072.11	83932	SPRTN	3.33441	0	NA	NA	NA	NA	NA	NA	NA	NA	1	NA	NA	NA	NA	NA	NA	NA	NA	5	0.087061	0.930637	-1.24775	0.212367	0.505974	-1.18996	0.234298	0.81578	0	NA	NA	NA	NA	NA	NA	NA	NA	0	0.087061	0.930637	NA	NA	NA	NA	NA	NA
ENSG00000010165	ENSG00000010165.15	51603	METTL13	12.1049	3	6.17746	8.86439e-10	7.29144	5.55421e-13	0.618778	7.48873	1.34447e-13	8.9493e-12	4	8.78156	5.36305e-18	11.1365	1.76045e-27	0.604973	3.50073	0.000481034	0.0140884	5	6.21865	6.87863e-10	7.41148	2.35167e-13	0.601925	1.72919	0.0840324	0.553692	2	NA	NA	NA	NA	NA	NA	NA	NA	7	6.21865	6.87863e-10	7.88987	6.77395e-15	0.607607	4.51437	6.97643e-06	0.000276434
ENSG00000010219	ENSG00000010219.9	8798	DYRK4	4.10364	1	NA	NA	NA	NA	NA	NA	NA	NA	3	0.583698	0.559532	0.338209	0.735265	0.289568	0.256871	0.797323	1.00035	2	NA	NA	NA	NA	NA	NA	NA	NA	1	NA	NA	NA	NA	NA	NA	NA	NA	4	NA	NA	3.18375	0.00149122	0.290038	0.927672	0.353765	0.757542
ENSG00000010244	ENSG00000010244.12	7756	ZNF207	11.7953	2	NA	NA	NA	NA	NA	NA	NA	NA	3	1.17443	0.240451	2.63976	0.00840419	0.658068	0.367181	0.713549	0.996611	7	1.11996	0.26295	2.42331	0.0155272	0.658069	0.371258	0.710511	1.00625	5	2.08202	0.037549	3.30999	0.000960747	0.658035	0.135938	0.891893	0.997624	7	1.11996	0.26295	3.46395	0.00055108	0.658082	0.429612	0.667555	0.924868
ENSG00000010256	ENSG00000010256.6	7384	UQCRC1	56.86	4	0.604599	0.545558	0.531783	0.594975	0.534324	0.521746	0.601944	0.951582	3	0.768712	0.442213	-0.0247316	0.980273	0.534237	0.220653	0.8254	1.00096	7	1.41386	0.15766	1.05303	0.292537	0.534403	0.689135	0.490872	0.965853	2	NA	NA	NA	NA	NA	NA	NA	NA	2	1.41386	0.15766	NA	NA	NA	NA	NA	NA
ENSG00000010270	ENSG00000010270.9	83930	STARD3NL	9.18835	0	NA	NA	NA	NA	NA	NA	NA	NA	2	NA	NA	NA	NA	NA	NA	NA	NA	2	NA	NA	NA	NA	NA	NA	NA	NA	1	NA	NA	NA	NA	NA	NA	NA	NA	2	NA	NA	NA	NA	NA	NA	NA	NA
ENSG00000010278	ENSG00000010278.7	928	CD9	62.8723	2	NA	NA	NA	NA	NA	NA	NA	NA	4	0.438978	0.660755	0.180624	0.856693	0.725205	-0.0292431	0.976676	1.00063	10	0.93602	0.349448	-0.0736209	0.941324	0.725206	0.0887044	0.929332	1.00592	2	NA	NA	NA	NA	NA	NA	NA	NA	4	0.93602	0.349448	1.6019	0.109442	0.725335	0.754881	0.450469	0.828969
ENSG00000010282	ENSG00000010282.10	57467	HHATL	1.38715	0	NA	NA	NA	NA	NA	NA	NA	NA	1	NA	NA	NA	NA	NA	NA	NA	NA	2	NA	NA	NA	NA	NA	NA	NA	NA	1	NA	NA	NA	NA	NA	NA	NA	NA	0	NA	NA	NA	NA	NA	NA	NA	NA
ENSG00000010292	ENSG00000010292.8	9918	NCAPD2	15.204	2	NA	NA	NA	NA	NA	NA	NA	NA	5	1.05461	0.291811	0.806454	0.420141	0.641946	0.336363	0.736656	0.997139	8	2.74163	0.006203	2.8736	0.00412983	0.642018	0.596316	0.551077	0.987109	5	2.06738	0.0389095	1.19336	0.232964	0.642016	0.589803	0.555434	0.943349	6	2.74163	0.006203	0.418952	0.675326	0.642103	0.799085	0.4244	0.81129
ENSG00000010295	ENSG00000010295.15	25900	IFFO1	4.16987	3	-0.0808357	0.935586	0.00264727	0.997888	0.725359	-0.0115425	0.990793	1.00119	5	0.0758532	0.939548	-0.410834	0.681268	0.72541	-0.473283	0.636098	0.984135	6	-1.41167	0.158302	-0.359125	0.719565	0.725394	-0.390893	0.695946	1.0064	4	-0.548305	0.583583	0.684278	0.493932	0.725454	0.644839	0.519155	0.934302	2	-1.41167	0.158302	NA	NA	NA	NA	NA	NA
ENSG00000010310	ENSG00000010310.4	2696	GIPR	1.4292	4	-0.940459	0.347169	-0.272197	0.785518	0.129083	-0.98892	0.322902	0.779174	5	0.0174452	0.986084	0.673817	0.500558	0.128373	0.0350027	0.972083	1.00101	4	-0.101092	0.919494	0.0104216	0.991687	0.128375	-0.0619471	0.950615	1.00507	6	-0.334124	0.738343	0.258168	0.796321	0.128424	-0.268308	0.788508	0.992688	2	-0.101092	0.919494	NA	NA	NA	NA	NA	NA
ENSG00000010318	ENSG00000010318.15	51533	PHF7	2.56917	2	NA	NA	NA	NA	NA	NA	NA	NA	2	NA	NA	NA	NA	NA	NA	NA	NA	7	0.362237	0.717238	1.36226	0.173371	0.534795	0.693599	0.488068	0.964611	4	1.87405	0.0611626	2.29986	0.0216275	0.535173	1.20677	0.227758	0.720611	4	0.362237	0.717238	-1.37949	0.168	0.535491	-1.50878	0.131618	0.492562
ENSG00000010319	ENSG00000010319.2	56920	SEMA3G	2.50129	3	0.110767	0.911819	-0.939801	0.347509	0.346562	-0.937283	0.348802	0.806225	6	0.396828	0.691564	-0.174243	0.861704	0.346093	-0.139356	0.889192	1.00013	10	-0.0293827	0.976564	-0.598727	0.549468	0.346238	-0.5337	0.593648	0.997946	5	-0.0584377	0.95341	-0.291644	0.770609	0.346127	-0.284949	0.775732	0.990704	2	-0.0293827	0.976564	NA	NA	NA	NA	NA	NA
ENSG00000010322	ENSG00000010322.11	11188	NISCH	11.4451	5	-0.329641	0.741728	-0.275215	0.783199	0.469282	-1.11071	0.266914	0.728976	6	-1.39957	0.161898	-1.20155	0.229774	0.469317	-1.14588	0.252075	0.77919	6	-1.44684	0.1482	-1.17061	0.241988	0.46932	-1.14889	0.250831	0.833756	6	0.137084	0.890987	0.265141	0.790946	0.46921	-1.03456	0.301081	0.791083	5	-1.44684	0.1482	-0.809875	0.418173	0.469289	-1.11785	0.263856	0.672955
ENSG00000010327	ENSG00000010327.6	23166	STAB1	6.07588	6	0.150923	0.880061	-0.708843	0.47856	0.420461	-0.478746	0.632206	0.959659	3	0.955007	0.339764	0.778657	0.436336	0.420614	0.738417	0.460406	0.936078	9	0.554084	0.579623	0.0646999	0.948424	0.42035	0.0109706	0.991249	1.00184	5	0.984158	0.325233	0.968539	0.332971	0.420931	1.09659	0.273041	0.765403	5	0.554084	0.579623	-0.585649	0.558221	0.420481	-0.52105	0.602428	0.902686
ENSG00000010361	ENSG00000010361.9	80199	FUZ	6.40642	3	2.27667	0.0229787	2.12829	0.0335168	0.535	2.04693	0.0408829	0.253021	6	1.05074	0.293588	0.961874	0.336307	0.533455	0.45713	0.647661	0.987741	5	0.777025	0.437295	0.0167016	0.986677	0.533375	0.0651336	0.948078	1.00438	4	0.771516	0.440551	1.27836	0.20137	0.533877	1.13757	0.25553	0.74964	2	0.777025	0.437295	NA	NA	NA	NA	NA	NA
ENSG00000010379	ENSG00000010379.11	6540	SLC6A13	1.78078	2	NA	NA	NA	NA	NA	NA	NA	NA	5	-0.348854	0.727259	0.58763	0.556891	0.586449	0.598099	0.549887	0.961408	4	0.667229	0.504752	1.69243	0.0908239	0.587125	1.52304	0.128012	0.659447	4	-0.898508	0.369092	-0.292251	0.770145	0.586347	-0.251896	0.801165	0.995633	4	0.667229	0.504752	1.81565	0.0696742	0.587525	1.86662	0.0621983	0.326171
ENSG00000010404	ENSG00000010404.13	3423	IDS	11.2021	0	NA	NA	NA	NA	NA	NA	NA	NA	0	NA	NA	NA	NA	NA	NA	NA	NA	2	NA	NA	NA	NA	NA	NA	NA	NA	1	NA	NA	NA	NA	NA	NA	NA	NA	1	NA	NA	NA	NA	NA	NA	NA	NA
ENSG00000010438	ENSG00000010438.12	5646	PRSS3	2.557	2	NA	NA	NA	NA	NA	NA	NA	NA	4	0.675843	0.499269	1.85566	0.0637468	0.678029	1.63993	0.101282	0.520304	4	0.330076	0.741399	0.365763	0.714606	0.677308	0.087861	0.930002	1.00589	1	NA	NA	NA	NA	NA	NA	NA	NA	6	0.330076	0.741399	-0.964398	0.335041	0.677558	-0.966801	0.333839	0.740154
ENSG00000010539	ENSG00000010539.7	7752	ZNF200	2.59113	1	NA	NA	NA	NA	NA	NA	NA	NA	2	NA	NA	NA	NA	NA	NA	NA	NA	2	NA	NA	NA	NA	NA	NA	NA	NA	2	NA	NA	NA	NA	NA	NA	NA	NA	4	NA	NA	-0.278699	0.780524	0.196719	-0.425605	0.670472	0.925027
ENSG00000010610	ENSG00000010610.5	920	CD4	10.9157	2	NA	NA	NA	NA	NA	NA	NA	NA	3	-0.051441	0.958983	-0.380796	0.703422	0.436546	-0.28692	0.774223	0.999844	7	0.0536646	0.957211	-0.902124	0.367172	0.436891	-0.903181	0.366611	0.912675	1	NA	NA	NA	NA	NA	NA	NA	NA	4	0.0536646	0.957211	1.09136	0.275332	0.437064	1.08866	0.276523	0.687042
ENSG00000010626	ENSG00000010626.10	10233	LRRC23	4.29704	1	NA	NA	NA	NA	NA	NA	NA	NA	3	1.53169	0.125858	3.07172	0.00217622	0.479233	2.43043	0.0152268	0.175443	6	1.04537	0.296061	0.697954	0.485341	0.476927	0.773914	0.439134	0.947565	1	NA	NA	NA	NA	NA	NA	NA	NA	8	1.04537	0.296061	-1.10888	0.267705	0.477034	-0.918227	0.358685	0.762802
ENSG00000010671	ENSG00000010671.11	695	BTK	3.77499	1	NA	NA	NA	NA	NA	NA	NA	NA	2	NA	NA	NA	NA	NA	NA	NA	NA	0	NA	NA	NA	NA	NA	NA	NA	NA	1	NA	NA	NA	NA	NA	NA	NA	NA	3	NA	NA	1.97123	0.0489274	0.844821	1.96842	0.0492495	0.286474
ENSG00000010704	ENSG00000010704.14	3077	HFE	3.40284	3	0.500795	0.616606	-0.0385494	0.969256	0.518554	-0.0171386	0.986329	0.999751	3	0.878252	0.37998	0.815383	0.415015	0.518712	0.62744	0.53049	0.954391	5	-0.105197	0.916237	-0.457785	0.64719	0.518652	-0.494241	0.621226	1.00195	8	1.56364	0.118162	1.6127	0.107074	0.519149	1.21762	0.223609	0.7153	7	-0.105197	0.916237	-1.30935	0.190668	0.519219	-1.2874	0.198202	0.591562
ENSG00000010803	ENSG00000010803.12	22955	SCMH1	10.5685	0	NA	NA	NA	NA	NA	NA	NA	NA	4	3.27459	0.00108791	4.43922	9.86023e-06	0.436699	1.38124	0.167463	0.657129	2	NA	NA	NA	NA	NA	NA	NA	NA	2	NA	NA	NA	NA	NA	NA	NA	NA	16	NA	NA	2.4675	0.0137448	0.436113	0.812248	0.416811	0.805801
ENSG00000010810	ENSG00000010810.13	102724705	LOC102724705	7.05137	1	NA	NA	NA	NA	NA	NA	NA	NA	2	NA	NA	NA	NA	NA	NA	NA	NA	5	-0.404856	0.685654	0.739085	0.46	0.556755	0.888037	0.374699	0.916256	1	NA	NA	NA	NA	NA	NA	NA	NA	19	-0.404856	0.685654	0.90744	0.364356	0.556622	0.656218	0.51181	0.864006
ENSG00000010818	ENSG00000010818.4	3097	HIVEP2	6.31749	2	NA	NA	NA	NA	NA	NA	NA	NA	1	NA	NA	NA	NA	NA	NA	NA	NA	3	-0.0332188	0.973506	0.711255	0.477065	0.619704	0.499797	0.61731	1.00119	1	NA	NA	NA	NA	NA	NA	NA	NA	6	-0.0332188	0.973506	3.70131	0.000224221	0.62254	3.04213	0.00240022	0.0377406
ENSG00000010932	ENSG00000010932.11	2326	FMO1	2.17773	3	1.31796	0.187764	1.244	0.213743	0.374939	1.01383	0.31087	0.774637	9	2.89482	0.00386147	3.40941	0.000672663	0.37766	2.50387	0.0124166	0.152803	6	1.86731	0.0620984	2.00452	0.0452394	0.374875	0.95123	0.34168	0.899794	3	-1.02909	0.303644	-1.07356	0.283234	0.375135	-1.18445	0.236471	0.729339	7	1.86731	0.0620984	1.87098	0.0615913	0.375151	1.19776	0.231246	0.630358
ENSG00000011007	ENSG00000011007.8	6924	TCEB3	11.64	1	NA	NA	NA	NA	NA	NA	NA	NA	2	NA	NA	NA	NA	NA	NA	NA	NA	1	NA	NA	NA	NA	NA	NA	NA	NA	1	NA	NA	NA	NA	NA	NA	NA	NA	2	NA	NA	NA	NA	NA	NA	NA	NA
ENSG00000011009	ENSG00000011009.6	11313	LYPLA2	34.8298	1	NA	NA	NA	NA	NA	NA	NA	NA	2	NA	NA	NA	NA	NA	NA	NA	NA	3	0.33606	0.736884	-0.772757	0.439818	0.459917	-1.03933	0.298863	0.872731	2	NA	NA	NA	NA	NA	NA	NA	NA	2	0.33606	0.736884	NA	NA	NA	NA	NA	NA
ENSG00000011021	ENSG00000011021.17	1185	CLCN6	4.68234	2	NA	NA	NA	NA	NA	NA	NA	NA	4	-0.278593	0.780605	0.607826	0.543418	0.6743	-0.109989	0.912437	1.00041	4	0.554079	0.579626	1.58133	0.114066	0.674938	1.53824	0.124255	0.651646	0	NA	NA	NA	NA	NA	NA	NA	NA	4	0.554079	0.579626	1.57522	0.115469	0.675075	1.69412	0.090503	0.399698
ENSG00000011028	ENSG00000011028.9	9902	MRC2	9.48582	1	NA	NA	NA	NA	NA	NA	NA	NA	1	NA	NA	NA	NA	NA	NA	NA	NA	5	2.03708	0.0418583	0.601474	0.547638	0.461365	0.529444	0.596596	0.997759	3	2.99769	0.00277547	1.76709	0.0774682	0.462426	1.62671	0.104061	0.50362	8	2.03708	0.0418583	-0.0735958	0.941344	0.461313	-0.408025	0.683328	0.929814
ENSG00000011052	ENSG00000011052.17	654364	NME1-NME2	1	3	NA	NA	NA	NA	NA	NA	NA	NA	5	NA	NA	NA	NA	NA	NA	NA	NA	10	NA	NA	NA	NA	NA	NA	NA	NA	8	NA	NA	NA	NA	NA	NA	NA	NA	4	NA	NA	NA	NA	NA	NA	NA	NA
ENSG00000011083	ENSG00000011083.4	6534	SLC6A7	1.09433	1	NA	NA	NA	NA	NA	NA	NA	NA	3	0.582617	0.560259	0.618823	0.53615	0.424647	0.601826	0.547404	0.961235	5	0.177695	0.858992	0.476107	0.634085	0.42458	0.472877	0.636387	1.00134	3	0.444597	0.65669	0.452486	0.651001	0.424571	0.453157	0.650518	0.969157	0	0.177695	0.858992	NA	NA	NA	NA	NA	NA
ENSG00000011105	ENSG00000011105.7	10867	TSPAN9	10.2968	3	0.626132	0.531346	0.94719	0.343733	0.78443	0.327329	0.743476	0.980386	1	NA	NA	NA	NA	NA	NA	NA	NA	3	0.560486	0.575251	-0.346133	0.729304	0.784475	-0.595129	0.551869	0.987312	2	NA	NA	NA	NA	NA	NA	NA	NA	16	0.560486	0.575251	2.04459	0.0411134	0.785117	1.9843	0.0474504	0.281295
ENSG00000011114	ENSG00000011114.10	55727	BTBD7	4.75687	0	NA	NA	NA	NA	NA	NA	NA	NA	1	NA	NA	NA	NA	NA	NA	NA	NA	2	NA	NA	NA	NA	NA	NA	NA	NA	1	NA	NA	NA	NA	NA	NA	NA	NA	4	NA	NA	0.807817	0.419356	0.365295	0.763695	0.4452	0.82618
ENSG00000011132	ENSG00000011132.7	9546	APBA3	4.29639	2	NA	NA	NA	NA	NA	NA	NA	NA	2	NA	NA	NA	NA	NA	NA	NA	NA	1	NA	NA	NA	NA	NA	NA	NA	NA	1	NA	NA	NA	NA	NA	NA	NA	NA	2	NA	NA	NA	NA	NA	NA	NA	NA
ENSG00000011143	ENSG00000011143.12	54903	MKS1	4.79009	5	2.0998	0.0359521	1.88994	0.0590075	0.406004	0.50671	0.612451	0.95184	10	2.12332	0.033928	1.69855	0.0896641	0.405896	-0.198946	0.842339	0.999652	15	2.96928	0.00304343	2.78569	0.00542558	0.406007	-0.514174	0.607225	0.999331	1	NA	NA	NA	NA	NA	NA	NA	NA	2	2.96928	0.00304343	NA	NA	NA	NA	NA	NA
ENSG00000011198	ENSG00000011198.3	51099	ABHD5	5.65806	0	NA	NA	NA	NA	NA	NA	NA	NA	1	NA	NA	NA	NA	NA	NA	NA	NA	3	0.0124051	0.990104	-0.533371	0.593876	0.438836	-0.77766	0.436923	0.947912	1	NA	NA	NA	NA	NA	NA	NA	NA	1	0.0124051	0.990104	NA	NA	NA	NA	NA	NA
ENSG00000011201	ENSG00000011201.6	3730	KAL1	2.68998	1	NA	NA	NA	NA	NA	NA	NA	NA	1	NA	NA	NA	NA	NA	NA	NA	NA	0	NA	NA	NA	NA	NA	NA	NA	NA	0	NA	NA	NA	NA	NA	NA	NA	NA	7	NA	NA	0.512491	0.608402	0.508256	0.492442	0.622497	0.909372
ENSG00000011243	ENSG00000011243.13	26993	AKAP8L	12.4554	4	0.0456634	0.963586	0.843955	0.398863	0.487877	-0.725017	0.468583	0.888193	6	-0.124435	0.900992	0.449701	0.653007	0.488136	-1.06359	0.287727	0.815798	8	1.05264	0.292713	0.986187	0.32424	0.487714	-0.380735	0.703468	1.00518	6	-0.179708	0.857412	-0.597744	0.550123	0.487755	-0.489151	0.624825	0.962163	8	1.05264	0.292713	1.25055	0.211343	0.487653	0.0535021	0.957341	0.990849
ENSG00000011258	ENSG00000011258.11	54799	MBTD1	5.07384	3	1.41337	0.157801	1.24161	0.214623	0.480632	-0.0597279	0.952382	0.997665	2	NA	NA	NA	NA	NA	NA	NA	NA	6	3.77672	0.000166577	4.54868	5.94609e-06	0.480661	0.264986	0.791066	1.01113	5	3.25503	0.00116498	3.42017	0.000646867	0.480743	0.50773	0.611736	0.958698	18	3.77672	0.000166577	3.68056	0.000243057	0.481746	1.6052	0.108714	0.447039
ENSG00000011260	ENSG00000011260.9	51096	UTP18	16.1119	6	2.80712	0.00507839	2.62206	0.00885073	0.44516	1.36362	0.172945	0.595222	7	4.00817	6.49065e-05	3.64429	0.000279602	0.450188	3.5821	0.000354514	0.0110627	14	4.23745	2.43118e-05	4.13558	3.78724e-05	0.444305	-0.117985	0.9061	1.0073	1	NA	NA	NA	NA	NA	NA	NA	NA	2	4.23745	2.43118e-05	NA	NA	NA	NA	NA	NA
ENSG00000011275	ENSG00000011275.14	54476	RNF216	10.0498	1	NA	NA	NA	NA	NA	NA	NA	NA	1	NA	NA	NA	NA	NA	NA	NA	NA	1	NA	NA	NA	NA	NA	NA	NA	NA	6	-0.641232	0.521492	-0.47671	0.633655	0.596077	-0.605553	0.544927	0.941318	11	NA	NA	1.94439	0.0520815	0.598611	2.81653	0.00493428	0.0649123
ENSG00000011295	ENSG00000011295.11	54902	TTC19	9.03037	0	NA	NA	NA	NA	NA	NA	NA	NA	4	1.65276	0.0986365	2.1669	0.0304386	0.382562	1.23714	0.216279	0.731275	4	-1.18378	0.23673	-1.31736	0.187969	0.382623	-1.28409	0.199358	0.770114	1	NA	NA	NA	NA	NA	NA	NA	NA	4	-1.18378	0.23673	2.66575	0.00778486	0.383561	1.86372	0.0626051	0.326747
ENSG00000011304	ENSG00000011304.12	5725	PTBP1	41.3064	1	NA	NA	NA	NA	NA	NA	NA	NA	2	NA	NA	NA	NA	NA	NA	NA	NA	1	NA	NA	NA	NA	NA	NA	NA	NA	4	1.81508	0.0697575	0.510503	0.609793	0.514513	0.596126	0.551203	0.941941	2	NA	NA	NA	NA	NA	NA	NA	NA
ENSG00000011332	ENSG00000011332.15	8193	DPF1	1.30483	5	0.668327	0.504051	0.580432	0.561732	0.699178	0.315505	0.752433	0.983697	3	0.232312	0.816335	0.138878	0.88957	0.699175	0.296173	0.767149	1.00119	11	1.01514	0.310243	0.186726	0.851907	0.699158	-0.143204	0.886153	1.00848	6	1.36238	0.173331	1.97456	0.0485471	0.699722	1.50773	0.131888	0.562624	2	1.01514	0.310243	NA	NA	NA	NA	NA	NA
ENSG00000011347	ENSG00000011347.5	9066	SYT7	3.73625	1	NA	NA	NA	NA	NA	NA	NA	NA	2	NA	NA	NA	NA	NA	NA	NA	NA	8	1.46161	0.144107	0.378051	0.70546	0.488528	-0.332648	0.739458	1.00838	1	NA	NA	NA	NA	NA	NA	NA	NA	4	1.46161	0.144107	0.798553	0.424708	0.488655	0.638807	0.52307	0.867783
ENSG00000011376	ENSG00000011376.5	23395	LARS2	6.14067	2	NA	NA	NA	NA	NA	NA	NA	NA	1	NA	NA	NA	NA	NA	NA	NA	NA	2	NA	NA	NA	NA	NA	NA	NA	NA	0	NA	NA	NA	NA	NA	NA	NA	NA	5	NA	NA	0.768455	0.442368	0.32184	0.668688	0.503823	0.862578
ENSG00000011405	ENSG00000011405.9	5286	PIK3C2A	8.22807	1	NA	NA	NA	NA	NA	NA	NA	NA	1	NA	NA	NA	NA	NA	NA	NA	NA	2	NA	NA	NA	NA	NA	NA	NA	NA	1	NA	NA	NA	NA	NA	NA	NA	NA	9	NA	NA	-0.382196	0.702384	0.404071	-1.00641	0.314423	0.725862
ENSG00000011422	ENSG00000011422.7	5329	PLAUR	7.15816	3	2.01174	0.044467	1.35471	0.175765	0.504197	0.958513	0.337998	0.795954	4	2.4161	0.0158339	1.96986	0.0490842	0.505409	1.96357	0.0498108	0.360931	4	1.48061	0.138969	0.0838392	0.933198	0.50382	0.0811074	0.93537	1.00625	5	1.93988	0.0526245	1.7476	0.0807895	0.504858	1.58755	0.112651	0.520287	5	1.48061	0.138969	-0.187554	0.851258	0.503973	-0.614219	0.539187	0.875605
ENSG00000011426	ENSG00000011426.6	54443	ANLN	5.92486	1	NA	NA	NA	NA	NA	NA	NA	NA	0	NA	NA	NA	NA	NA	NA	NA	NA	1	NA	NA	NA	NA	NA	NA	NA	NA	1	NA	NA	NA	NA	NA	NA	NA	NA	9	NA	NA	-0.6011	0.547887	0.671023	-0.774832	0.438592	0.821924
ENSG00000011451	ENSG00000011451.13	58525	WIZ	8.44608	6	2.44958	0.0144423	1.63467	0.102381	0.503575	-0.285131	0.775593	0.986158	5	1.48326	0.138264	1.46948	0.141966	0.503865	-0.883609	0.377085	0.889679	9	2.68586	0.00733278	3.07981	0.00211842	0.504389	1.43124	0.152622	0.706331	5	2.70801	0.00686351	3.0007	0.00274926	0.503603	0.384406	0.700746	0.977239	4	2.68586	0.00733278	1.99789	0.0459538	0.503545	-0.0965516	0.923099	0.983672
ENSG00000011454	ENSG00000011454.12	23637	RABGAP1	9.59841	2	NA	NA	NA	NA	NA	NA	NA	NA	2	NA	NA	NA	NA	NA	NA	NA	NA	3	1.80697	0.0710131	2.16884	0.0302908	0.383388	1.90174	0.0574449	0.46612	1	NA	NA	NA	NA	NA	NA	NA	NA	5	1.80697	0.0710131	-0.439603	0.660304	0.381593	-0.359032	0.719634	0.940586
ENSG00000011465	ENSG00000011465.12	1634	DCN	12.9646	2	NA	NA	NA	NA	NA	NA	NA	NA	4	3.74235	0.000190799	2.33911	0.0194933	0.50252	2.12515	0.0337786	0.288881	7	2.28884	0.022259	-0.126542	0.899324	0.500663	-0.207925	0.835323	1.01003	5	2.17731	0.0296486	0.949426	0.342596	0.500974	0.888114	0.374657	0.854654	4	2.28884	0.022259	-0.0493653	0.960636	0.500658	-0.177452	0.859184	0.973362
ENSG00000011478	ENSG00000011478.7	54814	QPCTL	7.32372	3	-0.00921923	0.992646	0.150468	0.88042	0.380586	0.229112	0.818821	0.991939	5	1.12706	0.25994	1.31707	0.188067	0.380728	-0.571959	0.567457	0.967603	5	3.10171	0.0019683	2.68624	0.00732591	0.383481	2.3831	0.0173225	0.240782	3	1.97734	0.048228	1.91265	0.0560303	0.38123	-1.13966	0.254654	0.748451	3	3.10171	0.0019683	1.27083	0.204037	0.381657	-1.45884	0.14487	0.51492
ENSG00000011485	ENSG00000011485.10	5536	PPP5C	10.3037	2	NA	NA	NA	NA	NA	NA	NA	NA	1	NA	NA	NA	NA	NA	NA	NA	NA	5	-1.18864	0.234814	-0.825499	0.409253	0.405519	-1.30104	0.193493	0.765213	2	NA	NA	NA	NA	NA	NA	NA	NA	3	-1.18864	0.234814	-1.07497	0.282606	0.405601	-1.3637	0.172917	0.557228
ENSG00000011523	ENSG00000011523.9	23177	CEP68	4.8028	2	NA	NA	NA	NA	NA	NA	NA	NA	1	NA	NA	NA	NA	NA	NA	NA	NA	3	0.813872	0.415877	0.782106	0.434307	0.392153	0.506968	0.61227	0.999912	4	2.70297	0.00696788	3.27069	0.00110336	0.397419	3.27541	0.0010853	0.0223698	1	0.813872	0.415877	NA	NA	NA	NA	NA	NA
ENSG00000011566	ENSG00000011566.10	8491	MAP4K3	6.86457	1	NA	NA	NA	NA	NA	NA	NA	NA	2	NA	NA	NA	NA	NA	NA	NA	NA	4	-0.634811	0.525671	-0.970198	0.332143	0.549867	-0.919777	0.357874	0.909335	1	NA	NA	NA	NA	NA	NA	NA	NA	15	-0.634811	0.525671	-0.776166	0.437804	0.549706	-0.645275	0.518873	0.865312
ENSG00000011590	ENSG00000011590.9	27033	ZBTB32	1.62648	1	NA	NA	NA	NA	NA	NA	NA	NA	2	NA	NA	NA	NA	NA	NA	NA	NA	5	-0.621947	0.534093	-0.133515	0.893808	0.824106	-0.312873	0.754432	1.01129	1	NA	NA	NA	NA	NA	NA	NA	NA	3	-0.621947	0.534093	4.27168	2.09357e-05	0.826523	4.0975	4.45731e-05	0.00151213
ENSG00000011600	ENSG00000011600.7	7305	TYROBP	38.4659	5	0.0918688	0.926817	-0.540335	0.589066	0.302636	-0.41261	0.679966	0.972024	0	NA	NA	NA	NA	NA	NA	NA	NA	5	-0.0170885	0.986369	-0.561724	0.574409	0.302663	-0.46602	0.641286	1.00244	5	-1.12347	0.261459	-0.708284	0.478906	0.302814	-0.689382	0.490716	0.926585	1	-0.0170885	0.986369	NA	NA	NA	NA	NA	NA
ENSG00000011638	ENSG00000011638.6	57146	TMEM159	11.4821	1	NA	NA	NA	NA	NA	NA	NA	NA	3	-0.436704	0.662403	-0.0458917	0.963404	0.674099	0.134221	0.893251	1.0004	1	NA	NA	NA	NA	NA	NA	NA	NA	3	-1.42941	0.153144	-0.0254834	0.979674	0.674095	-0.0584513	0.953399	0.998224	1	NA	NA	NA	NA	NA	NA	NA	NA
ENSG00000011677	ENSG00000011677.8	2556	GABRA3	1.35278	2	NA	NA	NA	NA	NA	NA	NA	NA	3	-0.169348	0.865551	0.72813	0.466676	0.38847	0.642551	0.520639	0.953685	4	0.680394	0.496384	0.59618	0.551167	0.388342	0.402677	0.687257	1.00557	0	NA	NA	NA	NA	NA	NA	NA	NA	13	0.680394	0.496384	1.70642	0.0881891	0.389523	1.57447	0.115642	0.461914
ENSG00000012048	ENSG00000012048.15	672	BRCA1	3.09304	3	2.82216	0.0048477	2.25262	0.0244631	0.546101	2.32609	0.0201801	0.156854	2	NA	NA	NA	NA	NA	NA	NA	NA	7	1.60587	0.108562	1.33691	0.181506	0.544377	0.92489	0.355209	0.908629	3	3.41783	0.000652075	2.98306	0.00291151	0.546614	2.602	0.00938237	0.11339	9	1.60587	0.108562	0.786941	0.431472	0.54424	0.70441	0.481314	0.850651
ENSG00000012061	ENSG00000012061.11	2067	ERCC1	10.8865	0	NA	NA	NA	NA	NA	NA	NA	NA	5	-0.103417	0.917649	-0.0235595	0.981208	0.270157	-0.339052	0.73463	0.996841	6	0.689261	0.49079	0.961744	0.336372	0.27032	0.61844	0.536403	0.980379	5	-0.23835	0.811649	-0.525822	0.599109	0.270117	-0.219384	0.826388	0.991946	8	0.689261	0.49079	-0.855774	0.392294	0.271002	-1.22616	0.220378	0.617732
ENSG00000012124	ENSG00000012124.10	933	CD22	3.28649	3	-1.08215	0.279399	-0.516132	0.605857	0.804439	-0.707159	0.479605	0.89392	6	-0.881019	0.378481	-0.375111	0.707645	0.80437	-0.276962	0.781857	0.999119	8	-0.76059	0.447049	0.423078	0.672314	0.804357	0.00661372	0.994724	1.00086	2	NA	NA	NA	NA	NA	NA	NA	NA	5	-0.76059	0.447049	-0.273761	0.784316	0.8044	-0.511434	0.609142	0.903588
ENSG00000012171	ENSG00000012171.13	7869	SEMA3B	4.7716	0	NA	NA	NA	NA	NA	NA	NA	NA	6	0.7293	0.465959	0.00883845	0.992949	0.513687	0.0820058	0.934656	1.00265	7	1.01291	0.311303	0.000404429	0.999677	0.513687	-0.0738809	0.941117	1.00573	3	0.48851	0.625276	-0.676108	0.499102	0.513881	-0.695893	0.486631	0.92325	1	1.01291	0.311303	NA	NA	NA	NA	NA	NA
ENSG00000012174	ENSG00000012174.7	51360	MBTPS2	4.02627	2	NA	NA	NA	NA	NA	NA	NA	NA	0	NA	NA	NA	NA	NA	NA	NA	NA	1	NA	NA	NA	NA	NA	NA	NA	NA	1	NA	NA	NA	NA	NA	NA	NA	NA	2	NA	NA	NA	NA	NA	NA	NA	NA
ENSG00000012211	ENSG00000012211.8	4007	PRICKLE3	4.63154	0	NA	NA	NA	NA	NA	NA	NA	NA	1	NA	NA	NA	NA	NA	NA	NA	NA	0	NA	NA	NA	NA	NA	NA	NA	NA	1	NA	NA	NA	NA	NA	NA	NA	NA	0	NA	NA	NA	NA	NA	NA	NA	NA
ENSG00000012223	ENSG00000012223.8	4057	LTF	4.22425	0	NA	NA	NA	NA	NA	NA	NA	NA	1	NA	NA	NA	NA	NA	NA	NA	NA	0	NA	NA	NA	NA	NA	NA	NA	NA	2	NA	NA	NA	NA	NA	NA	NA	NA	2	NA	NA	NA	NA	NA	NA	NA	NA
ENSG00000012232	ENSG00000012232.4	2137	EXTL3	4.74746	2	NA	NA	NA	NA	NA	NA	NA	NA	2	NA	NA	NA	NA	NA	NA	NA	NA	4	1.08611	0.277645	1.00842	0.313454	0.507369	0.108193	0.913861	1.00669	1	NA	NA	NA	NA	NA	NA	NA	NA	12	1.08611	0.277645	-1.37837	0.168345	0.507721	-0.932257	0.351391	0.756056
ENSG00000012504	ENSG00000012504.9	9971	NR1H4	1.95646	2	NA	NA	NA	NA	NA	NA	NA	NA	3	-0.838	0.402195	-0.0100914	0.99195	0.762537	-0.00889886	0.992901	0.999575	6	-1.28278	0.199814	-0.372984	0.709227	0.762568	-0.395697	0.692399	1.00701	3	0.662255	0.507933	-0.135335	0.89237	0.762542	-0.149522	0.881167	0.997716	6	-1.28278	0.199814	1.22049	0.222518	0.762873	1.30313	0.192782	0.584362
ENSG00000012660	ENSG00000012660.9	60481	ELOVL5	26.4779	2	NA	NA	NA	NA	NA	NA	NA	NA	2	NA	NA	NA	NA	NA	NA	NA	NA	2	NA	NA	NA	NA	NA	NA	NA	NA	1	NA	NA	NA	NA	NA	NA	NA	NA	6	NA	NA	0.494704	0.6209	0.556081	0.562047	0.574189	0.890825
ENSG00000012779	ENSG00000012779.6	240	ALOX5	8.90401	1	NA	NA	NA	NA	NA	NA	NA	NA	2	NA	NA	NA	NA	NA	NA	NA	NA	2	NA	NA	NA	NA	NA	NA	NA	NA	2	NA	NA	NA	NA	NA	NA	NA	NA	5	NA	NA	0.328321	0.742727	0.53712	0.169746	0.865238	0.974869
ENSG00000012817	ENSG00000012817.11	8284	KDM5D	2.32048	0	NA	NA	NA	NA	NA	NA	NA	NA	0	NA	NA	NA	NA	NA	NA	NA	NA	0	NA	NA	NA	NA	NA	NA	NA	NA	0	NA	NA	NA	NA	NA	NA	NA	NA	0	NA	NA	NA	NA	NA	NA	NA	NA
ENSG00000012822	ENSG00000012822.11	57658	CALCOCO1	13.6981	1	NA	NA	NA	NA	NA	NA	NA	NA	4	0.293104	0.769493	0.410585	0.68145	0.470285	0.477344	0.633204	0.983869	4	-0.808123	0.419177	-0.604636	0.545535	0.470262	-0.420903	0.673901	1.00394	2	NA	NA	NA	NA	NA	NA	NA	NA	2	-0.808123	0.419177	NA	NA	NA	NA	NA	NA
ENSG00000012963	ENSG00000012963.9	55148	UBR7	13.3895	2	NA	NA	NA	NA	NA	NA	NA	NA	3	-1.06418	0.287456	-1.27324	0.203181	0.489506	-1.38617	0.165952	0.655618	3	1.33212	0.183071	3.22347	0.0013006	0.493321	3.30991	0.000961037	0.0311606	1	NA	NA	NA	NA	NA	NA	NA	NA	3	1.33212	0.183071	-0.291596	0.770646	0.488703	-0.190382	0.849042	0.972212
ENSG00000012983	ENSG00000012983.7	11183	MAP4K5	7.31257	1	NA	NA	NA	NA	NA	NA	NA	NA	1	NA	NA	NA	NA	NA	NA	NA	NA	7	1.24505	0.213351	2.02839	0.0427415	0.459418	1.34975	0.177352	0.743112	2	NA	NA	NA	NA	NA	NA	NA	NA	9	1.24505	0.213351	0.25978	0.795078	0.458682	-0.435733	0.663109	0.923616
ENSG00000013016	ENSG00000013016.10	30845	EHD3	4.76236	1	NA	NA	NA	NA	NA	NA	NA	NA	1	NA	NA	NA	NA	NA	NA	NA	NA	1	NA	NA	NA	NA	NA	NA	NA	NA	0	NA	NA	NA	NA	NA	NA	NA	NA	4	NA	NA	0.693034	0.488423	0.423232	0.681693	0.495565	0.85898
ENSG00000013275	ENSG00000013275.3	5704	PSMC4	43.4091	4	2.76284	0.00581639	2.45486	0.0142352	0.533919	0.994425	0.320217	0.77719	7	2.50088	0.012519	2.04255	0.0413158	0.533845	0.893656	0.371686	0.889348	4	4.3749	1.31877e-05	5.00992	6.26212e-07	0.533703	0.658597	0.510281	0.974882	2	NA	NA	NA	NA	NA	NA	NA	NA	4	4.3749	1.31877e-05	1.25773	0.208735	0.533535	0.00109401	0.999127	0.999632
ENSG00000013288	ENSG00000013288.4	23324	MAN2B2	9.03482	1	NA	NA	NA	NA	NA	NA	NA	NA	3	-0.275689	0.782834	-0.511904	0.608812	0.291209	-0.708555	0.478739	0.941759	1	NA	NA	NA	NA	NA	NA	NA	NA	0	NA	NA	NA	NA	NA	NA	NA	NA	6	NA	NA	0.923576	0.355893	0.291131	0.608637	0.542881	0.87643
ENSG00000013293	ENSG00000013293.5	57709	SLC7A14	1.07655	4	2.18744	0.0288998	3.48082	0.000517854	0.50619	3.43562	0.000611445	0.0108688	3	-0.364811	0.715316	-0.193486	0.846611	0.501341	-0.19661	0.844166	0.998204	2	NA	NA	NA	NA	NA	NA	NA	NA	3	-0.343792	0.731062	-0.037422	0.970155	0.501351	-0.252313	0.800842	0.995815	11	NA	NA	0.633008	0.526849	0.501458	0.566897	0.57089	0.88877
ENSG00000013297	ENSG00000013297.6	5010	CLDN11	1.75625	3	1.02151	0.307213	1.23736	0.216197	0.366795	1.08879	0.276467	0.739886	3	2.86942	0.00418331	3.77253	0.000169494	0.369534	2.52865	0.0115778	0.146966	5	2.25198	0.0245014	2.00671	0.0450046	0.368196	1.96065	0.0501516	0.437594	0	NA	NA	NA	NA	NA	NA	NA	NA	34	2.25198	0.0245014	1.54761	0.121981	0.367544	1.61404	0.106782	0.442403
ENSG00000013306	ENSG00000013306.11	51629	SLC25A39	45.7036	4	-1.33037	0.183646	-1.38071	0.167624	0.442873	-1.17784	0.239094	0.691319	1	NA	NA	NA	NA	NA	NA	NA	NA	8	-0.0258803	0.979357	0.435124	0.66355	0.442285	0.351853	0.725011	1.00584	0	NA	NA	NA	NA	NA	NA	NA	NA	0	-0.0258803	0.979357	NA	NA	NA	NA	NA	NA
ENSG00000013364	ENSG00000013364.14	9961	MVP	34.264	1	NA	NA	NA	NA	NA	NA	NA	NA	1	NA	NA	NA	NA	NA	NA	NA	NA	2	NA	NA	NA	NA	NA	NA	NA	NA	0	NA	NA	NA	NA	NA	NA	NA	NA	2	NA	NA	NA	NA	NA	NA	NA	NA
ENSG00000013374	ENSG00000013374.11	51667	NUB1	17.0007	4	3.83758	0.000130628	3.67229	0.000250976	0.25835	1.4081	0.15936	0.56526	3	2.92458	0.00351307	2.33661	0.0196236	0.261004	2.50844	0.0122577	0.151738	6	3.96458	7.78032e-05	3.93813	8.685e-05	0.259242	1.85145	0.0643505	0.489131	4	1.10904	0.267632	1.20526	0.228341	0.257368	0.628299	0.529928	0.939357	4	3.96458	7.78032e-05	2.89904	0.00381119	0.261402	2.63446	0.00853584	0.0959774
ENSG00000013375	ENSG00000013375.11	5238	PGM3	7.17949	1	NA	NA	NA	NA	NA	NA	NA	NA	1	NA	NA	NA	NA	NA	NA	NA	NA	3	0.382353	0.702267	0.206024	0.836807	0.462787	-0.101489	0.919179	1.00686	0	NA	NA	NA	NA	NA	NA	NA	NA	2	0.382353	0.702267	NA	NA	NA	NA	NA	NA
ENSG00000013392	ENSG00000013392.6	112611	RWDD2A	3.03628	0	NA	NA	NA	NA	NA	NA	NA	NA	2	NA	NA	NA	NA	NA	NA	NA	NA	0	NA	NA	NA	NA	NA	NA	NA	NA	1	NA	NA	NA	NA	NA	NA	NA	NA	0	NA	NA	NA	NA	NA	NA	NA	NA
ENSG00000013441	ENSG00000013441.11	1195	CLK1	19.1064	2	NA	NA	NA	NA	NA	NA	NA	NA	3	-0.717465	0.473225	0.0372865	0.970263	0.557644	-0.193529	0.846577	0.998129	4	-0.604561	0.545583	0.361964	0.717443	0.557659	0.277195	0.781678	1.01151	2	NA	NA	NA	NA	NA	NA	NA	NA	2	-0.604561	0.545583	NA	NA	NA	NA	NA	NA
ENSG00000013503	ENSG00000013503.5	55703	POLR3B	4.23153	2	NA	NA	NA	NA	NA	NA	NA	NA	4	1.1562	0.247825	0.601264	0.547778	0.161608	0.406005	0.684811	0.989969	5	0.548695	0.583316	-0.0632209	0.949601	0.161494	-0.0301253	0.975972	1.00334	0	NA	NA	NA	NA	NA	NA	NA	NA	6	0.548695	0.583316	-1.26803	0.205032	0.16253	-1.21818	0.223395	0.620743
ENSG00000013523	ENSG00000013523.5	23357	ANGEL1	6.44972	5	-0.658752	0.510179	-0.640649	0.521873	0.250974	-0.772332	0.44007	0.871366	4	1.57631	0.115215	1.86386	0.0625852	0.252478	1.7342	0.0831398	0.473247	6	0.584739	0.558831	0.196059	0.844597	0.250601	-0.00269212	0.997852	1.00073	2	NA	NA	NA	NA	NA	NA	NA	NA	2	0.584739	0.558831	NA	NA	NA	NA	NA	NA
ENSG00000013561	ENSG00000013561.13	9604	RNF14	11.9662	1	NA	NA	NA	NA	NA	NA	NA	NA	0	NA	NA	NA	NA	NA	NA	NA	NA	4	2.65046	0.00814251	2.73744	0.00628356	0.544749	2.40491	0.0163275	0.233448	1	NA	NA	NA	NA	NA	NA	NA	NA	1	2.65046	0.00814251	NA	NA	NA	NA	NA	NA
ENSG00000013563	ENSG00000013563.9	1774	DNASE1L1	6.78705	0	NA	NA	NA	NA	NA	NA	NA	NA	1	NA	NA	NA	NA	NA	NA	NA	NA	2	NA	NA	NA	NA	NA	NA	NA	NA	2	NA	NA	NA	NA	NA	NA	NA	NA	0	NA	NA	NA	NA	NA	NA	NA	NA
ENSG00000013573	ENSG00000013573.12	1663	DDX11	4.63115	0	NA	NA	NA	NA	NA	NA	NA	NA	2	NA	NA	NA	NA	NA	NA	NA	NA	4	1.95965	0.0502644	2.39544	0.0167531	0.482748	1.31262	0.189562	0.760387	0	NA	NA	NA	NA	NA	NA	NA	NA	4	1.95965	0.0502644	-1.39983	0.161823	0.483352	-1.76765	0.0773746	0.366558
ENSG00000013583	ENSG00000013583.4	50865	HEBP1	10.9805	1	NA	NA	NA	NA	NA	NA	NA	NA	1	NA	NA	NA	NA	NA	NA	NA	NA	2	NA	NA	NA	NA	NA	NA	NA	NA	3	-1.21304	0.22535	-0.475007	0.634869	0.726689	-0.624427	0.532466	0.938891	2	NA	NA	NA	NA	NA	NA	NA	NA
ENSG00000013588	ENSG00000013588.5	9052	GPRC5A	6.86765	1	NA	NA	NA	NA	NA	NA	NA	NA	4	0.0894289	0.928756	-0.893805	0.371606	0.72944	-0.855852	0.392251	0.898373	3	0.770237	0.441308	0.668798	0.503753	0.729417	0.794804	0.426885	0.945773	2	NA	NA	NA	NA	NA	NA	NA	NA	4	0.770237	0.441308	2.22232	0.0264474	0.730508	2.34246	0.01932	0.158956
ENSG00000013619	ENSG00000013619.9	10046	MAMLD1	2.18936	2	NA	NA	NA	NA	NA	NA	NA	NA	1	NA	NA	NA	NA	NA	NA	NA	NA	3	-1.36086	0.173811	-2.21149	0.0271898	0.467254	-2.41921	0.0157022	0.228806	3	0.75246	0.45192	0.768166	0.44254	0.464834	0.639102	0.522879	0.934142	9	-1.36086	0.173811	0.579898	0.562092	0.464807	0.588972	0.555991	0.882636
ENSG00000013725	ENSG00000013725.10	923	CD6	2.61693	2	NA	NA	NA	NA	NA	NA	NA	NA	4	-0.342995	0.731661	0.587855	0.55674	0.55935	0.634579	0.525824	0.952534	6	-1.05661	0.290901	-0.863774	0.387885	0.559486	-0.878832	0.379669	0.920522	1	NA	NA	NA	NA	NA	NA	NA	NA	3	-1.05661	0.290901	-0.890876	0.373174	0.559452	-0.82536	0.409332	0.800402
ENSG00000013810	ENSG00000013810.14	10460	TACC3	10.2225	3	0.597007	0.550613	-0.748527	0.454289	0.646503	-0.680299	0.496447	0.903247	6	-0.174453	0.861539	0.0679948	0.945801	0.646375	-0.167526	0.866984	0.998279	6	1.507	0.13207	2.38634	0.0171714	0.64666	0.996886	0.319021	0.887034	3	2.62162	0.00886043	3.70838	0.000218129	0.647106	1.58429	0.113391	0.520685	6	1.507	0.13207	5.42572	6.97807e-08	0.651358	4.1413	3.69551e-05	0.001289
ENSG00000014123	ENSG00000014123.9	23376	UFL1	11.751	1	NA	NA	NA	NA	NA	NA	NA	NA	0	NA	NA	NA	NA	NA	NA	NA	NA	2	NA	NA	NA	NA	NA	NA	NA	NA	3	0.0174964	0.986043	0.346431	0.72908	0.374553	0.483452	0.628863	0.961179	4	NA	NA	1.03902	0.299003	0.37485	0.895908	0.370482	0.770036
ENSG00000014138	ENSG00000014138.4	23649	POLA2	5.32632	1	NA	NA	NA	NA	NA	NA	NA	NA	7	2.96553	0.00308049	3.27506	0.00108661	0.548821	3.20055	0.00140767	0.0326536	6	1.99697	0.0460501	1.26858	0.204838	0.545236	0.847978	0.39662	0.929887	4	0.773684	0.439268	0.838701	0.401805	0.545117	0.637174	0.524133	0.934025	9	1.99697	0.0460501	1.16625	0.243744	0.545213	0.812138	0.416874	0.805609
ENSG00000014164	ENSG00000014164.6	23144	ZC3H3	10.2452	1	NA	NA	NA	NA	NA	NA	NA	NA	5	2.05145	0.0404369	1.24934	0.211786	0.453993	1.31631	0.188323	0.692346	6	0.806285	0.420236	-0.306368	0.759378	0.45366	-1.00066	0.317195	0.885653	3	-0.124265	0.901126	-1.06481	0.287175	0.453914	-1.2483	0.212165	0.707106	9	0.806285	0.420236	0.389181	0.697211	0.453581	0.909772	0.363126	0.765183
ENSG00000014216	ENSG00000014216.11	823	CAPN1	31.5088	2	NA	NA	NA	NA	NA	NA	NA	NA	2	NA	NA	NA	NA	NA	NA	NA	NA	5	2.45341	0.0142903	1.51324	0.130482	0.515991	0.909478	0.363281	0.910194	3	0.423231	0.672202	-0.335101	0.737608	0.515816	-0.627559	0.530412	0.93917	4	2.45341	0.0142903	0.951047	0.341772	0.515818	0.632099	0.527443	0.869214
ENSG00000014257	ENSG00000014257.11	55	ACPP	2.18141	4	-1.19525	0.232221	0.097895	0.922032	0.751772	0.0566646	0.954822	0.997382	0	NA	NA	NA	NA	NA	NA	NA	NA	1	NA	NA	NA	NA	NA	NA	NA	NA	2	NA	NA	NA	NA	NA	NA	NA	NA	4	NA	NA	-1.04369	0.296837	0.751986	-1.01831	0.308737	0.720798
ENSG00000014641	ENSG00000014641.13	4190	MDH1	30.9686	1	NA	NA	NA	NA	NA	NA	NA	NA	4	2.09714	0.0361867	2.44309	0.0147056	0.335567	2.51273	0.0121106	0.151347	2	NA	NA	NA	NA	NA	NA	NA	NA	0	NA	NA	NA	NA	NA	NA	NA	NA	3	NA	NA	-1.05422	0.291994	0.332479	-0.861596	0.389082	0.782589
ENSG00000014824	ENSG00000014824.9	10463	SLC30A9	11.5308	0	NA	NA	NA	NA	NA	NA	NA	NA	0	NA	NA	NA	NA	NA	NA	NA	NA	0	NA	NA	NA	NA	NA	NA	NA	NA	0	NA	NA	NA	NA	NA	NA	NA	NA	11	NA	NA	-0.80984	0.418193	0.368102	-1.38182	0.167283	0.549439
ENSG00000014914	ENSG00000014914.15	10903	MTMR11	4.60109	0	NA	NA	NA	NA	NA	NA	NA	NA	8	-0.456678	0.647984	-0.432452	0.665491	0.527082	-0.486218	0.626901	0.98208	5	0.277096	0.781754	-0.279484	0.779921	0.52707	-0.454097	0.649841	1.00384	2	NA	NA	NA	NA	NA	NA	NA	NA	0	0.277096	0.781754	NA	NA	NA	NA	NA	NA
ENSG00000014919	ENSG00000014919.8	1355	COX15	11.9636	1	NA	NA	NA	NA	NA	NA	NA	NA	1	NA	NA	NA	NA	NA	NA	NA	NA	3	-1.45945	0.144699	-1.77343	0.0764109	0.312218	-1.52516	0.127483	0.65906	0	NA	NA	NA	NA	NA	NA	NA	NA	1	-1.45945	0.144699	NA	NA	NA	NA	NA	NA
ENSG00000015133	ENSG00000015133.14	440193	CCDC88C	4.49213	0	NA	NA	NA	NA	NA	NA	NA	NA	4	-0.247014	0.804939	0.592564	0.553585	0.770684	0.361198	0.718015	0.995951	4	1.74301	0.0815844	1.85649	0.0636287	0.771328	1.87262	0.0613642	0.481545	2	NA	NA	NA	NA	NA	NA	NA	NA	6	1.74301	0.0815844	1.3786	0.168276	0.770919	1.16607	0.243817	0.646826
ENSG00000015153	ENSG00000015153.10	10138	YAF2	2.86062	1	NA	NA	NA	NA	NA	NA	NA	NA	4	0.733388	0.463463	0.878725	0.379727	0.442422	1.07912	0.280753	0.810489	5	0.774363	0.438867	1.51228	0.130726	0.442656	1.29205	0.196588	0.7672	2	NA	NA	NA	NA	NA	NA	NA	NA	12	0.774363	0.438867	-1.12621	0.260301	0.442791	-1.39949	0.161926	0.543741
ENSG00000015171	ENSG00000015171.14	10771	ZMYND11	16.5422	3	0.517742	0.604732	1.34745	0.178089	0.456557	1.24985	0.2116	0.650605	4	1.57234	0.116132	1.33375	0.18254	0.456563	1.25551	0.209537	0.721746	6	0.942048	0.346355	0.960826	0.336833	0.456475	1.17548	0.240038	0.822862	3	-0.392854	0.694496	-1.02315	0.306441	0.456062	-0.685833	0.492951	0.925318	7	0.942048	0.346355	-0.149414	0.881252	0.455888	0.297564	0.766087	0.953974
ENSG00000015285	ENSG00000015285.6	7454	WAS	6.67771	2	NA	NA	NA	NA	NA	NA	NA	NA	2	NA	NA	NA	NA	NA	NA	NA	NA	3	0.401714	0.687965	1.34838	0.17779	0.667914	1.31127	0.190017	0.760117	0	NA	NA	NA	NA	NA	NA	NA	NA	0	0.401714	0.687965	NA	NA	NA	NA	NA	NA
ENSG00000015413	ENSG00000015413.5	1800	DPEP1	2.21097	5	-0.857391	0.391397	-1.67253	0.0946808	0.546037	-1.76108	0.0784795	0.381247	5	-0.368247	0.712753	0.238836	0.811274	0.544876	0.193074	0.846934	0.997764	7	-0.563868	0.572948	-0.630248	0.528653	0.545042	-0.689589	0.490586	0.965409	3	-0.272068	0.785616	-0.309533	0.75697	0.544909	-0.355005	0.722648	0.979473	3	-0.563868	0.572948	1.13011	0.258655	0.545364	1.1502	0.25029	0.655572
ENSG00000015475	ENSG00000015475.14	101929618	LOC101929618	8.88982	1	NA	NA	NA	NA	NA	NA	NA	NA	6	0.908542	0.363771	0.400621	0.68877	0.527371	0.396559	0.691763	0.992357	7	1.80221	0.0717603	1.42535	0.154316	0.527943	1.26833	0.204927	0.776429	2	NA	NA	NA	NA	NA	NA	NA	NA	7	1.80221	0.0717603	-0.756734	0.449358	0.527348	-0.313634	0.753854	0.950691
ENSG00000015479	ENSG00000015479.13	9782	MATR3	24.1436	0	NA	NA	NA	NA	NA	NA	NA	NA	1	NA	NA	NA	NA	NA	NA	NA	NA	7	0.0780202	0.937825	1.0502	0.293836	0.448619	1.07785	0.281316	0.855726	5	0.883017	0.377401	1.50055	0.133736	0.449309	1.63275	0.102785	0.500486	13	0.0780202	0.937825	0.209223	0.83431	0.448115	0.257313	0.796981	0.960216
ENSG00000015520	ENSG00000015520.10	29881	NPC1L1	1.5133	1	NA	NA	NA	NA	NA	NA	NA	NA	4	-0.918026	0.358787	-0.190698	0.848795	0.487167	-0.195102	0.845347	0.998137	3	-0.699666	0.484269	-1.56043	0.118923	0.488215	-1.57866	0.114679	0.631246	1	NA	NA	NA	NA	NA	NA	NA	NA	1	-0.699666	0.484269	NA	NA	NA	NA	NA	NA
ENSG00000015532	ENSG00000015532.5	64132	XYLT2	8.39308	4	2.67531	0.00756614	3.2018	0.00140158	0.38875	0.84916	0.395962	0.838705	3	3.5234	0.000441832	4.07338	4.9379e-05	0.392405	2.81647	0.00493519	0.081489	4	0.997021	0.318952	1.08238	0.279303	0.389001	1.10096	0.271137	0.849329	5	2.88567	0.00397464	3.20439	0.00138915	0.389385	1.4027	0.160966	0.625879	5	0.997021	0.318952	1.55829	0.119428	0.388458	-0.384533	0.700652	0.936534
ENSG00000015568	ENSG00000015568.8	84220	RGPD5	1.02241	0	NA	NA	NA	NA	NA	NA	NA	NA	0	NA	NA	NA	NA	NA	NA	NA	NA	2	NA	NA	NA	NA	NA	NA	NA	NA	0	NA	NA	NA	NA	NA	NA	NA	NA	0	NA	NA	NA	NA	NA	NA	NA	NA
ENSG00000015592	ENSG00000015592.12	81551	STMN4	1.15034	1	NA	NA	NA	NA	NA	NA	NA	NA	2	NA	NA	NA	NA	NA	NA	NA	NA	2	NA	NA	NA	NA	NA	NA	NA	NA	3	-0.379981	0.704025	-0.339781	0.734081	0.856744	-0.331869	0.740046	0.982768	0	NA	NA	NA	NA	NA	NA	NA	NA
ENSG00000015676	ENSG00000015676.13	23386	NUDCD3	12.048	1	NA	NA	NA	NA	NA	NA	NA	NA	1	NA	NA	NA	NA	NA	NA	NA	NA	5	0.490354	0.623972	-0.893503	0.371767	0.39432	-0.817226	0.413962	0.937013	1	NA	NA	NA	NA	NA	NA	NA	NA	6	0.490354	0.623972	-0.298891	0.765075	0.394142	0.562081	0.574166	0.890928
ENSG00000016082	ENSG00000016082.10	3670	ISL1	1.22709	2	NA	NA	NA	NA	NA	NA	NA	NA	2	NA	NA	NA	NA	NA	NA	NA	NA	4	-0.465878	0.641386	-0.119168	0.905163	0.45919	-0.115308	0.90822	1.00686	1	NA	NA	NA	NA	NA	NA	NA	NA	0	-0.465878	0.641386	NA	NA	NA	NA	NA	NA
ENSG00000016391	ENSG00000016391.6	55349	CHDH	4.23559	1	NA	NA	NA	NA	NA	NA	NA	NA	2	NA	NA	NA	NA	NA	NA	NA	NA	4	-0.52983	0.596327	-0.937071	0.348911	0.56977	-0.827581	0.408073	0.934667	0	NA	NA	NA	NA	NA	NA	NA	NA	3	-0.52983	0.596327	-1.0095	0.312937	0.569828	-0.920074	0.357719	0.761566
ENSG00000016402	ENSG00000016402.8	53832	IL20RA	2.23661	2	NA	NA	NA	NA	NA	NA	NA	NA	1	NA	NA	NA	NA	NA	NA	NA	NA	2	NA	NA	NA	NA	NA	NA	NA	NA	2	NA	NA	NA	NA	NA	NA	NA	NA	3	NA	NA	2.04554	0.0410195	0.634364	1.58339	0.113597	0.457622
ENSG00000016490	ENSG00000016490.11	1179	CLCA1	1.29104	1	NA	NA	NA	NA	NA	NA	NA	NA	1	NA	NA	NA	NA	NA	NA	NA	NA	2	NA	NA	NA	NA	NA	NA	NA	NA	0	NA	NA	NA	NA	NA	NA	NA	NA	1	NA	NA	NA	NA	NA	NA	NA	NA
ENSG00000016602	ENSG00000016602.8	22802	CLCA4	1.33694	3	1.13935	0.254783	1.4085	0.159242	0.34994	1.42621	0.15407	0.556911	0	NA	NA	NA	NA	NA	NA	NA	NA	2	NA	NA	NA	NA	NA	NA	NA	NA	0	NA	NA	NA	NA	NA	NA	NA	NA	3	NA	NA	1.39686	0.162715	0.349896	1.39734	0.16257	0.544796
ENSG00000016864	ENSG00000016864.12	55830	GLT8D1	14.3462	1	NA	NA	NA	NA	NA	NA	NA	NA	2	NA	NA	NA	NA	NA	NA	NA	NA	7	0.155921	0.876121	0.204322	0.838137	0.480872	-0.348698	0.727377	1.00642	2	NA	NA	NA	NA	NA	NA	NA	NA	1	0.155921	0.876121	NA	NA	NA	NA	NA	NA
ENSG00000017260	ENSG00000017260.15	27032	ATP2C1	16.2693	0	NA	NA	NA	NA	NA	NA	NA	NA	0	NA	NA	NA	NA	NA	NA	NA	NA	0	NA	NA	NA	NA	NA	NA	NA	NA	2	NA	NA	NA	NA	NA	NA	NA	NA	9	NA	NA	-2.12679	0.0336412	0.526603	-1.5702	0.116633	0.463629
ENSG00000017427	ENSG00000017427.11	3479	IGF1	2.40497	1	NA	NA	NA	NA	NA	NA	NA	NA	1	NA	NA	NA	NA	NA	NA	NA	NA	3	1.78022	0.0752891	1.46325	0.143662	0.305141	1.16207	0.245439	0.828059	4	3.2518	0.00117819	1.04584	0.295844	0.304557	0.586046	0.557955	0.945111	5	1.78022	0.0752891	-0.0183025	0.985401	0.304468	-0.437009	0.662184	0.923366
ENSG00000017483	ENSG00000017483.10	92745	SLC38A5	3.96331	1	NA	NA	NA	NA	NA	NA	NA	NA	0	NA	NA	NA	NA	NA	NA	NA	NA	3	1.21227	0.225645	1.84002	0.0660131	0.533095	1.91333	0.0559435	0.459772	1	NA	NA	NA	NA	NA	NA	NA	NA	0	1.21227	0.225645	NA	NA	NA	NA	NA	NA
ENSG00000017797	ENSG00000017797.7	10928	RALBP1	19.0074	2	NA	NA	NA	NA	NA	NA	NA	NA	2	NA	NA	NA	NA	NA	NA	NA	NA	9	1.34647	0.178403	0.359192	0.719514	0.448773	0.481752	0.63007	1.00166	3	1.18526	0.236146	0.710194	0.477722	0.448693	0.242324	0.808571	0.995898	2	1.34647	0.178403	NA	NA	NA	NA	NA	NA
ENSG00000018189	ENSG00000018189.8	22902	RUFY3	5.58069	1	NA	NA	NA	NA	NA	NA	NA	NA	2	NA	NA	NA	NA	NA	NA	NA	NA	2	NA	NA	NA	NA	NA	NA	NA	NA	2	NA	NA	NA	NA	NA	NA	NA	NA	4	NA	NA	1.46765	0.142463	0.590499	0.350244	0.726217	0.944082
ENSG00000018236	ENSG00000018236.10	1272	CNTN1	1.97622	1	NA	NA	NA	NA	NA	NA	NA	NA	2	NA	NA	NA	NA	NA	NA	NA	NA	7	1.7985	0.0723458	1.24827	0.212176	0.563096	1.24604	0.212993	0.787575	2	NA	NA	NA	NA	NA	NA	NA	NA	19	1.7985	0.0723458	1.66941	0.095297	0.563506	1.63671	0.101954	0.430501
ENSG00000018280	ENSG00000018280.12	6556	SLC11A1	2.1852	2	NA	NA	NA	NA	NA	NA	NA	NA	0	NA	NA	NA	NA	NA	NA	NA	NA	3	0.101815	0.91892	-0.229717	0.818351	0.222815	-0.27493	0.783417	1.01097	2	NA	NA	NA	NA	NA	NA	NA	NA	1	0.101815	0.91892	NA	NA	NA	NA	NA	NA
ENSG00000018408	ENSG00000018408.10	25937	WWTR1	8.68435	1	NA	NA	NA	NA	NA	NA	NA	NA	4	-0.589805	0.555431	-2.00818	0.0448486	0.679023	-1.88065	0.0602624	0.396642	2	NA	NA	NA	NA	NA	NA	NA	NA	0	NA	NA	NA	NA	NA	NA	NA	NA	23	NA	NA	-0.0748133	0.940376	0.678192	-0.657338	0.51109	0.863673
ENSG00000018510	ENSG00000018510.8	8540	AGPS	8.11572	2	NA	NA	NA	NA	NA	NA	NA	NA	2	NA	NA	NA	NA	NA	NA	NA	NA	11	1.71123	0.087293	1.80676	0.0710506	0.415239	1.57017	0.11664	0.634829	0	NA	NA	NA	NA	NA	NA	NA	NA	17	1.71123	0.087293	-0.116587	0.907207	0.414097	0.354752	0.722838	0.942038
ENSG00000018610	ENSG00000018610.9	63932	CXorf56	10.6545	0	NA	NA	NA	NA	NA	NA	NA	NA	1	NA	NA	NA	NA	NA	NA	NA	NA	1	NA	NA	NA	NA	NA	NA	NA	NA	1	NA	NA	NA	NA	NA	NA	NA	NA	0	NA	NA	NA	NA	NA	NA	NA	NA
ENSG00000018625	ENSG00000018625.10	477	ATP1A2	1.6178	2	NA	NA	NA	NA	NA	NA	NA	NA	3	-0.38417	0.700919	-2.41442	0.0159093	0.699143	-2.54793	0.0109604	0.142052	8	-1.04977	0.294031	-1.43689	0.15101	0.698452	-1.93161	0.0536439	0.45179	4	-0.699483	0.484384	-2.06599	0.0390439	0.699093	-2.50819	0.0122666	0.139015	4	-1.04977	0.294031	-2.11658	0.0345011	0.698774	-2.23954	0.0253038	0.191051
ENSG00000018699	ENSG00000018699.7	55622	TTC27	8.12426	2	NA	NA	NA	NA	NA	NA	NA	NA	3	0.681942	0.495405	0.228692	0.819147	0.321967	0.201057	0.840688	0.99905	8	1.07026	0.284714	0.507215	0.612097	0.322018	0.361305	0.717935	1.0058	3	-2.68896	0.00726542	-2.57448	0.0101583	0.325065	-2.3536	0.0187534	0.178535	15	1.07026	0.284714	-0.445825	0.655804	0.322486	-0.978837	0.327858	0.735454
ENSG00000018869	ENSG00000018869.12	147948	ZNF582	1.85169	0	NA	NA	NA	NA	NA	NA	NA	NA	5	0.551446	0.581429	0.718979	0.472294	0.464792	0.759161	0.447906	0.928304	2	NA	NA	NA	NA	NA	NA	NA	NA	0	NA	NA	NA	NA	NA	NA	NA	NA	3	NA	NA	-0.887758	0.374849	0.464811	-0.78609	0.43197	0.818183
ENSG00000019102	ENSG00000019102.7	23584	VSIG2	3.87249	1	NA	NA	NA	NA	NA	NA	NA	NA	3	0.916645	0.35951	-0.494132	0.621303	0.498871	-0.48832	0.625413	0.982095	5	1.27028	0.204229	0.415825	0.677612	0.498824	0.355594	0.722207	1.00632	0	NA	NA	NA	NA	NA	NA	NA	NA	0	1.27028	0.204229	NA	NA	NA	NA	NA	NA
ENSG00000019144	ENSG00000019144.12	23187	PHLDB1	3.38395	4	1.42721	0.153775	1.40423	0.160508	0.562398	1.18768	0.235196	0.686071	6	0.661522	0.508403	0.11112	0.91154	0.561884	0.0684685	0.945424	1.00139	6	-0.269987	0.787216	-0.444645	0.656656	0.562	-0.565839	0.571609	0.992955	3	-1.19119	0.233809	-1.09591	0.273338	0.562207	-0.941551	0.346613	0.82867	4	-0.269987	0.787216	-0.244053	0.807231	0.561892	-0.157101	0.875192	0.976862
ENSG00000019169	ENSG00000019169.9	8685	MARCO	3.03684	1	NA	NA	NA	NA	NA	NA	NA	NA	2	NA	NA	NA	NA	NA	NA	NA	NA	3	0.912229	0.361829	0.0338329	0.973016	0.224308	0.0476276	0.962021	1.00542	0	NA	NA	NA	NA	NA	NA	NA	NA	2	0.912229	0.361829	NA	NA	NA	NA	NA	NA
ENSG00000019186	ENSG00000019186.5	1591	CYP24A1	1.68665	0	NA	NA	NA	NA	NA	NA	NA	NA	4	-0.489472	0.624595	-0.0582242	0.95358	0.374794	-0.0355933	0.971613	1.00112	3	0.704476	0.481271	-0.755355	0.450184	0.375106	-0.774626	0.438714	0.947809	2	NA	NA	NA	NA	NA	NA	NA	NA	3	0.704476	0.481271	-0.298164	0.76563	0.374819	-0.223547	0.823148	0.966584
ENSG00000019485	ENSG00000019485.8	56981	PRDM11	2.34363	0	NA	NA	NA	NA	NA	NA	NA	NA	0	NA	NA	NA	NA	NA	NA	NA	NA	1	NA	NA	NA	NA	NA	NA	NA	NA	1	NA	NA	NA	NA	NA	NA	NA	NA	9	NA	NA	2.87257	0.00414325	0.299138	1.91241	0.0560616	0.308012
ENSG00000019505	ENSG00000019505.3	57586	SYT13	3.15345	2	NA	NA	NA	NA	NA	NA	NA	NA	1	NA	NA	NA	NA	NA	NA	NA	NA	1	NA	NA	NA	NA	NA	NA	NA	NA	1	NA	NA	NA	NA	NA	NA	NA	NA	3	NA	NA	-0.746382	0.455583	0.509845	-0.718195	0.472777	0.84613
ENSG00000019549	ENSG00000019549.4	6591	SNAI2	5.61751	2	NA	NA	NA	NA	NA	NA	NA	NA	2	NA	NA	NA	NA	NA	NA	NA	NA	8	0.373369	0.708939	-0.646818	0.517873	0.55265	-0.714254	0.475209	0.958997	4	-1.41411	0.157586	-1.79542	0.0728381	0.553828	-1.91672	0.0555113	0.358572	0	0.373369	0.708939	NA	NA	NA	NA	NA	NA
ENSG00000019582	ENSG00000019582.10	972	CD74	565.438	1	NA	NA	NA	NA	NA	NA	NA	NA	4	0.791369	0.428883	0.643292	0.520157	0.329955	0.688612	0.491201	0.945519	1	NA	NA	NA	NA	NA	NA	NA	NA	0	NA	NA	NA	NA	NA	NA	NA	NA	4	NA	NA	0.983569	0.325526	0.330162	0.918555	0.358513	0.762601
ENSG00000019991	ENSG00000019991.11	3082	HGF	1.67265	0	NA	NA	NA	NA	NA	NA	NA	NA	1	NA	NA	NA	NA	NA	NA	NA	NA	1	NA	NA	NA	NA	NA	NA	NA	NA	0	NA	NA	NA	NA	NA	NA	NA	NA	4	NA	NA	0.0487414	0.961134	0.326224	0.0505973	0.959655	0.991483
ENSG00000019995	ENSG00000019995.6	54764	ZRANB1	9.12361	0	NA	NA	NA	NA	NA	NA	NA	NA	5	-1.07955	0.280556	-1.57047	0.116569	0.401029	-0.903425	0.366482	0.887018	5	0.758005	0.448595	0.468753	0.639331	0.400744	0.497382	0.619011	1.00181	3	1.45646	0.145525	1.34158	0.179987	0.401271	1.14097	0.254111	0.747544	7	0.758005	0.448595	-0.129353	0.8971	0.40092	0.773603	0.439318	0.822352
ENSG00000020129	ENSG00000020129.11	23154	NCDN	8.11954	2	NA	NA	NA	NA	NA	NA	NA	NA	2	NA	NA	NA	NA	NA	NA	NA	NA	3	-1.44697	0.148162	-1.78076	0.0752042	0.496574	-1.97192	0.0488484	0.431643	1	NA	NA	NA	NA	NA	NA	NA	NA	1	-1.44697	0.148162	NA	NA	NA	NA	NA	NA
ENSG00000020181	ENSG00000020181.13	25960	GPR124	4.38726	3	0.266695	0.789749	-0.327857	0.743077	0.480849	-0.566904	0.570886	0.94224	7	0.267023	0.789497	0.787237	0.431299	0.481016	0.840705	0.400681	0.906004	2	NA	NA	NA	NA	NA	NA	NA	NA	4	0.305828	0.759788	0.594084	0.552568	0.480715	0.116966	0.906906	0.995705	9	NA	NA	-1.17122	0.241745	0.481483	-1.33673	0.181566	0.570258
ENSG00000020256	ENSG00000020256.15	55734	ZFP64	4.30972	1	NA	NA	NA	NA	NA	NA	NA	NA	4	2.15611	0.0312701	1.48301	0.138333	0.39694	0.558191	0.576819	0.970466	4	0.833273	0.404854	1.0809	0.279959	0.396861	0.392735	0.694585	1.00652	1	NA	NA	NA	NA	NA	NA	NA	NA	8	0.833273	0.404854	1.24137	0.214711	0.397317	1.03046	0.303003	0.713805
ENSG00000020426	ENSG00000020426.6	4331	MNAT1	5.20817	1	NA	NA	NA	NA	NA	NA	NA	NA	2	NA	NA	NA	NA	NA	NA	NA	NA	2	NA	NA	NA	NA	NA	NA	NA	NA	1	NA	NA	NA	NA	NA	NA	NA	NA	7	NA	NA	4.02478	6.0603e-05	0.424684	2.59001	0.00971363	0.105392
ENSG00000020577	ENSG00000020577.9	23034	SAMD4A	2.85834	0	NA	NA	NA	NA	NA	NA	NA	NA	0	NA	NA	NA	NA	NA	NA	NA	NA	1	NA	NA	NA	NA	NA	NA	NA	NA	1	NA	NA	NA	NA	NA	NA	NA	NA	12	NA	NA	0.887449	0.375015	0.46963	1.23214	0.218138	0.613885
ENSG00000020633	ENSG00000020633.14	864	RUNX3	5.51436	0	NA	NA	NA	NA	NA	NA	NA	NA	2	NA	NA	NA	NA	NA	NA	NA	NA	2	NA	NA	NA	NA	NA	NA	NA	NA	2	NA	NA	NA	NA	NA	NA	NA	NA	6	NA	NA	-1.7097	0.0875799	0.582998	-1.70372	0.0886935	0.396122
ENSG00000020922	ENSG00000020922.8	4361	MRE11A	6.3662	2	NA	NA	NA	NA	NA	NA	NA	NA	0	NA	NA	NA	NA	NA	NA	NA	NA	3	-0.805818	0.420505	-1.36357	0.17296	0.578864	-1.57365	0.115832	0.634752	1	NA	NA	NA	NA	NA	NA	NA	NA	3	-0.805818	0.420505	-0.870529	0.384186	0.578033	-0.334564	0.738012	0.945886
ENSG00000021300	ENSG00000021300.9	58473	PLEKHB1	4.94463	3	0.739859	0.459528	-0.629537	0.529118	0.546697	-0.951736	0.341423	0.797121	2	NA	NA	NA	NA	NA	NA	NA	NA	7	2.89626	0.00384387	1.11832	0.263656	0.546629	0.852386	0.39417	0.930283	1	NA	NA	NA	NA	NA	NA	NA	NA	4	2.89626	0.00384387	1.55669	0.119807	0.54721	1.50463	0.132683	0.494493
ENSG00000021355	ENSG00000021355.8	1992	SERPINB1	31.616	1	NA	NA	NA	NA	NA	NA	NA	NA	0	NA	NA	NA	NA	NA	NA	NA	NA	3	2.86655	0.0042211	3.19057	0.00145676	0.493198	2.02804	0.0427766	0.404845	0	NA	NA	NA	NA	NA	NA	NA	NA	1	2.86655	0.0042211	NA	NA	NA	NA	NA	NA
ENSG00000021461	ENSG00000021461.12	64816	CYP3A43	1.12719	2	NA	NA	NA	NA	NA	NA	NA	NA	2	NA	NA	NA	NA	NA	NA	NA	NA	5	0.349182	0.727013	-0.121757	0.903112	0.418901	-0.207044	0.836011	1.00995	2	NA	NA	NA	NA	NA	NA	NA	NA	3	0.349182	0.727013	0.23239	0.816275	0.418915	0.26478	0.791224	0.960288
ENSG00000021488	ENSG00000021488.8	11136	SLC7A9	1.7062	3	1.10961	0.267385	2.44401	0.0146682	0.539081	2.48691	0.0130212	0.119462	1	NA	NA	NA	NA	NA	NA	NA	NA	7	3.97585	7.42531e-05	4.62349	4.18208e-06	0.541709	3.61801	0.000309245	0.0129405	2	NA	NA	NA	NA	NA	NA	NA	NA	3	3.97585	7.42531e-05	1.58604	0.112994	0.537444	1.38726	0.165621	0.549078
ENSG00000021574	ENSG00000021574.7	6683	SPAST	6.70547	3	-0.651326	0.514959	-1.46566	0.143003	0.466722	-1.46048	0.14442	0.53852	6	1.83473	0.0667893	0.821743	0.411387	0.465778	0.115023	0.908447	0.998853	5	1.42653	0.153971	1.23041	0.218785	0.466124	0.887698	0.374881	0.916281	2	NA	NA	NA	NA	NA	NA	NA	NA	10	1.42653	0.153971	-0.193751	0.846404	0.466037	-0.770009	0.441446	0.82369
ENSG00000021645	ENSG00000021645.13	9369	NRXN3	1.54175	2	NA	NA	NA	NA	NA	NA	NA	NA	1	NA	NA	NA	NA	NA	NA	NA	NA	1	NA	NA	NA	NA	NA	NA	NA	NA	1	NA	NA	NA	NA	NA	NA	NA	NA	46	NA	NA	0.970544	0.331971	0.239832	1.16502	0.244244	0.647785
ENSG00000021762	ENSG00000021762.15	114879	OSBPL5	3.97207	0	NA	NA	NA	NA	NA	NA	NA	NA	2	NA	NA	NA	NA	NA	NA	NA	NA	0	NA	NA	NA	NA	NA	NA	NA	NA	0	NA	NA	NA	NA	NA	NA	NA	NA	3	NA	NA	1.05781	0.290356	0.438758	1.17313	0.240977	0.642043
ENSG00000021776	ENSG00000021776.6	9716	AQR	6.30796	0	NA	NA	NA	NA	NA	NA	NA	NA	2	NA	NA	NA	NA	NA	NA	NA	NA	2	NA	NA	NA	NA	NA	NA	NA	NA	0	NA	NA	NA	NA	NA	NA	NA	NA	7	NA	NA	0.190288	0.849116	0.482051	-0.175932	0.860377	0.9736
ENSG00000021826	ENSG00000021826.10	102723962	LOC102723962	2.12829	2	NA	NA	NA	NA	NA	NA	NA	NA	2	NA	NA	NA	NA	NA	NA	NA	NA	5	0.102259	0.918568	-1.15114	0.249902	0.572764	-1.1554	0.248156	0.83248	0	NA	NA	NA	NA	NA	NA	NA	NA	16	0.102259	0.918568	1.94102	0.0524905	0.57362	1.93448	0.0532887	0.299081
ENSG00000021852	ENSG00000021852.8	732	C8B	1.56743	2	NA	NA	NA	NA	NA	NA	NA	NA	0	NA	NA	NA	NA	NA	NA	NA	NA	4	-0.671339	0.502132	-0.0334398	0.973329	0.832018	-0.0831818	0.933721	1.00603	0	NA	NA	NA	NA	NA	NA	NA	NA	1	-0.671339	0.502132	NA	NA	NA	NA	NA	NA
ENSG00000022267	ENSG00000022267.12	2273	FHL1	8.6303	1	NA	NA	NA	NA	NA	NA	NA	NA	2	NA	NA	NA	NA	NA	NA	NA	NA	2	NA	NA	NA	NA	NA	NA	NA	NA	0	NA	NA	NA	NA	NA	NA	NA	NA	2	NA	NA	NA	NA	NA	NA	NA	NA
ENSG00000022277	ENSG00000022277.8	51507	RTFDC1	30.7775	1	NA	NA	NA	NA	NA	NA	NA	NA	3	3.33949	0.000864732	3.82274	0.000138755	0.494057	1.41743	0.156617	0.641204	5	0.993239	0.320791	1.22913	0.219264	0.494077	1.43436	0.151731	0.70486	3	3.41186	0.000666387	3.62985	0.000295538	0.496749	2.90302	0.00376351	0.0568005	6	0.993239	0.320791	2.05788	0.0398178	0.494175	1.51337	0.130449	0.49041
ENSG00000022355	ENSG00000022355.10	2554	GABRA1	1.04147	1	NA	NA	NA	NA	NA	NA	NA	NA	3	-0.279054	0.780251	-0.156615	0.875575	0.412358	-0.181222	0.856224	0.997612	4	0.0629769	0.949795	0.19034	0.849075	0.412353	0.147179	0.883016	1.00814	0	NA	NA	NA	NA	NA	NA	NA	NA	0	0.0629769	0.949795	NA	NA	NA	NA	NA	NA
ENSG00000022556	ENSG00000022556.11	55655	NLRP2	2.33172	0	NA	NA	NA	NA	NA	NA	NA	NA	3	0.868104	0.385508	1.34424	0.179126	0.204281	1.29725	0.194795	0.701382	5	2.2549	0.0243168	2.3469	0.0190924	0.206495	2.24298	0.0250805	0.298742	3	-0.566077	0.571446	0.11153	0.911215	0.203163	-0.00296467	0.997635	1.00046	6	2.2549	0.0243168	0.720496	0.47136	0.203582	0.794082	0.427305	0.814486
ENSG00000022567	ENSG00000022567.5	57210	SLC45A4	4.33197	2	NA	NA	NA	NA	NA	NA	NA	NA	3	2.01763	0.0438491	1.09398	0.274182	0.451149	-0.42936	0.667739	0.988596	4	-1.32084	0.186802	-1.11145	0.266596	0.451903	-1.354	0.175991	0.740513	3	0.740679	0.459031	-0.452559	0.650948	0.451105	-0.298736	0.765193	0.987741	10	-1.32084	0.186802	0.555625	0.578571	0.451204	0.551587	0.581334	0.893375
ENSG00000022840	ENSG00000022840.11	9921	RNF10	30.0881	1	NA	NA	NA	NA	NA	NA	NA	NA	6	0.861213	0.38929	1.1322	0.257778	0.317938	0.832778	0.405136	0.906886	4	2.00218	0.0454866	1.95656	0.0506308	0.319782	1.98609	0.0472507	0.423139	2	NA	NA	NA	NA	NA	NA	NA	NA	4	2.00218	0.0454866	2.12545	0.0337533	0.320102	2.12355	0.0339121	0.229463
ENSG00000022976	ENSG00000022976.11	55778	ZNF839	3.95899	2	NA	NA	NA	NA	NA	NA	NA	NA	5	2.94874	0.00325155	4.30794	1.78259e-05	0.484846	2.40491	0.0163275	0.184875	3	-0.713468	0.475693	-1.02669	0.304775	0.483022	-1.23969	0.215333	0.791467	2	NA	NA	NA	NA	NA	NA	NA	NA	4	-0.713468	0.475693	4.50855	7.16659e-06	0.483808	1.83404	0.0668965	0.337756
ENSG00000023041	ENSG00000023041.7	64429	ZDHHC6	19.6675	1	NA	NA	NA	NA	NA	NA	NA	NA	2	NA	NA	NA	NA	NA	NA	NA	NA	4	-0.101875	0.918873	0.876667	0.380843	0.519903	0.941388	0.346696	0.902742	2	NA	NA	NA	NA	NA	NA	NA	NA	0	-0.101875	0.918873	NA	NA	NA	NA	NA	NA
ENSG00000023171	ENSG00000023171.10	57476	GRAMD1B	2.36327	1	NA	NA	NA	NA	NA	NA	NA	NA	0	NA	NA	NA	NA	NA	NA	NA	NA	0	NA	NA	NA	NA	NA	NA	NA	NA	1	NA	NA	NA	NA	NA	NA	NA	NA	5	NA	NA	0.325055	0.745197	0.374451	0.199928	0.841571	0.970274
ENSG00000023191	ENSG00000023191.12	6050	RNH1	21.2284	1	NA	NA	NA	NA	NA	NA	NA	NA	5	-0.418737	0.675482	0.194644	0.845705	0.327529	0.194402	0.845894	0.998221	5	0.436189	0.662777	-0.667917	0.504315	0.327992	-0.929226	0.352959	0.907812	2	NA	NA	NA	NA	NA	NA	NA	NA	2	0.436189	0.662777	NA	NA	NA	NA	NA	NA
ENSG00000023228	ENSG00000023228.9	4719	NDUFS1	9.96006	0	NA	NA	NA	NA	NA	NA	NA	NA	2	NA	NA	NA	NA	NA	NA	NA	NA	2	NA	NA	NA	NA	NA	NA	NA	NA	2	NA	NA	NA	NA	NA	NA	NA	NA	1	NA	NA	NA	NA	NA	NA	NA	NA
ENSG00000023287	ENSG00000023287.8	9821	RB1CC1	11.0751	2	NA	NA	NA	NA	NA	NA	NA	NA	3	2.14924	0.0318123	1.61819	0.105884	0.424191	1.96229	0.0499605	0.361017	6	0.244115	0.807183	0.693859	0.487905	0.422346	0.114352	0.908978	1.00693	0	NA	NA	NA	NA	NA	NA	NA	NA	11	0.244115	0.807183	-2.47389	0.0135028	0.424997	-2.3529	0.0187884	0.156929
ENSG00000023318	ENSG00000023318.7	23071	ERP44	18.9451	1	NA	NA	NA	NA	NA	NA	NA	NA	3	1.37352	0.169843	1.52738	0.126929	0.328261	1.0332	0.30172	0.827716	5	-0.81897	0.412964	-1.36053	0.173918	0.328438	-1.17616	0.239763	0.822802	0	NA	NA	NA	NA	NA	NA	NA	NA	8	-0.81897	0.412964	3.47368	0.000531687	0.332329	2.89377	0.00387545	0.0547649
ENSG00000023330	ENSG00000023330.10	211	ALAS1	26.0172	1	NA	NA	NA	NA	NA	NA	NA	NA	5	-0.0378887	0.969783	-0.357928	0.72046	0.495858	-0.349321	0.72691	0.996815	3	1.66965	0.0952454	0.8979	0.369419	0.496042	0.748435	0.454345	0.951238	1	NA	NA	NA	NA	NA	NA	NA	NA	5	1.66965	0.0952454	0.731115	0.464852	0.495809	0.0768154	0.938783	0.986798
ENSG00000023445	ENSG00000023445.9	330	BIRC3	9.16752	2	NA	NA	NA	NA	NA	NA	NA	NA	4	0.818194	0.413406	1.0776	0.281429	0.573601	-0.0620312	0.950548	1.00045	13	0.474254	0.635404	2.2156	0.0269061	0.575121	2.07102	0.0385706	0.380353	2	NA	NA	NA	NA	NA	NA	NA	NA	3	0.474254	0.635404	0.115962	0.907702	0.573973	-1.02445	0.305831	0.716886
ENSG00000023516	ENSG00000023516.7	11215	AKAP11	7.66545	1	NA	NA	NA	NA	NA	NA	NA	NA	1	NA	NA	NA	NA	NA	NA	NA	NA	3	1.78723	0.0741489	1.28831	0.197886	0.595265	-0.153893	0.87772	1.00901	0	NA	NA	NA	NA	NA	NA	NA	NA	1	1.78723	0.0741489	NA	NA	NA	NA	NA	NA
ENSG00000023572	ENSG00000023572.4	51022	GLRX2	6.91441	3	-0.57896	0.562723	-0.762446	0.445944	0.488589	-0.592775	0.553443	0.935665	4	1.73969	0.082166	2.14982	0.0317691	0.488662	0.723711	0.469385	0.939576	8	1.07377	0.283138	0.890913	0.373155	0.488697	0.777791	0.436846	0.947873	2	NA	NA	NA	NA	NA	NA	NA	NA	3	1.07377	0.283138	0.732473	0.464023	0.488506	0.39758	0.69101	0.932455
ENSG00000023608	ENSG00000023608.4	6617	SNAPC1	4.95806	3	0.713245	0.475831	0.743311	0.457439	0.46222	0.568475	0.569819	0.941224	4	1.38722	0.165628	1.92135	0.0549247	0.463289	1.64576	0.100075	0.51638	6	0.903656	0.366357	0.70559	0.48058	0.462214	0.556518	0.577961	0.995014	3	0.0719645	0.942642	0.322196	0.74736	0.462084	0.141107	0.887809	0.998492	4	0.903656	0.366357	-0.676964	0.498559	0.462186	-0.495921	0.620041	0.908598
ENSG00000023697	ENSG00000023697.8	51071	DERA	15.0101	0	NA	NA	NA	NA	NA	NA	NA	NA	3	-2.51859	0.0119098	-1.14099	0.2541	0.433598	-1.28716	0.198287	0.706675	1	NA	NA	NA	NA	NA	NA	NA	NA	2	NA	NA	NA	NA	NA	NA	NA	NA	10	NA	NA	-0.322639	0.747025	0.432926	-0.484213	0.628323	0.912769
ENSG00000023734	ENSG00000023734.6	11171	STRAP	55.7774	1	NA	NA	NA	NA	NA	NA	NA	NA	1	NA	NA	NA	NA	NA	NA	NA	NA	1	NA	NA	NA	NA	NA	NA	NA	NA	2	NA	NA	NA	NA	NA	NA	NA	NA	1	NA	NA	NA	NA	NA	NA	NA	NA
ENSG00000023839	ENSG00000023839.6	1244	ABCC2	2.09648	1	NA	NA	NA	NA	NA	NA	NA	NA	1	NA	NA	NA	NA	NA	NA	NA	NA	1	NA	NA	NA	NA	NA	NA	NA	NA	2	NA	NA	NA	NA	NA	NA	NA	NA	4	NA	NA	-0.500908	0.616528	0.63315	-0.366688	0.713917	0.938312
ENSG00000023892	ENSG00000023892.9	50619	DEF6	9.19566	0	NA	NA	NA	NA	NA	NA	NA	NA	4	-1.13239	0.257694	-0.650673	0.515382	0.62189	-0.717343	0.473302	0.940594	2	NA	NA	NA	NA	NA	NA	NA	NA	3	0.289349	0.772363	1.65975	0.0972272	0.622572	1.63707	0.101878	0.499124	1	NA	NA	NA	NA	NA	NA	NA	NA
ENSG00000023902	ENSG00000023902.9	51177	PLEKHO1	8.17548	4	1.13106	0.258251	-0.0648379	0.948314	0.415163	-0.165857	0.868297	0.999804	5	2.0822	0.0375322	0.403915	0.686347	0.415175	0.230443	0.817787	0.999941	10	0.329256	0.742019	1.53015	0.126243	0.415694	1.05706	0.290699	0.864846	5	1.81982	0.0690319	0.300639	0.763742	0.415155	0.104812	0.916543	0.997004	2	0.329256	0.742019	NA	NA	NA	NA	NA	NA
ENSG00000023909	ENSG00000023909.5	2730	GCLM	6.43093	5	2.46723	0.0137531	2.91104	0.00366893	0.485671	2.74893	0.0060689	0.0675678	5	3.35675	0.000812988	3.02313	0.00255489	0.485744	2.77967	0.00552654	0.0891473	7	5.1306	3.358e-07	5.94576	3.6045e-09	0.493895	5.21018	2.21951e-07	2.41353e-05	2	NA	NA	NA	NA	NA	NA	NA	NA	1	5.1306	3.358e-07	NA	NA	NA	NA	NA	NA
ENSG00000024048	ENSG00000024048.6	23304	UBR2	8.70289	3	0.352639	0.72442	1.49746	0.134537	0.619735	0.210626	0.833215	0.995689	2	NA	NA	NA	NA	NA	NA	NA	NA	7	4.37593	1.31264e-05	6.41202	2.06092e-10	0.626252	4.57525	5.25091e-06	0.000383268	3	-0.222512	0.823953	-0.112997	0.910052	0.619924	-0.798962	0.424471	0.881466	14	4.37593	1.31264e-05	3.94555	8.42385e-05	0.624908	4.07007	5.00782e-05	0.00166468
ENSG00000024422	ENSG00000024422.7	30846	EHD2	15.4594	0	NA	NA	NA	NA	NA	NA	NA	NA	3	-0.961131	0.336677	-1.52376	0.127833	0.607401	-1.47021	0.141767	0.613974	3	0.458335	0.646794	-0.993979	0.320434	0.607058	-1.05592	0.291217	0.865261	0	NA	NA	NA	NA	NA	NA	NA	NA	3	0.458335	0.646794	0.586279	0.557799	0.606782	0.521923	0.601821	0.902868
ENSG00000024526	ENSG00000024526.12	55635	DEPDC1	2.79044	1	NA	NA	NA	NA	NA	NA	NA	NA	1	NA	NA	NA	NA	NA	NA	NA	NA	3	1.34693	0.178253	0.0385291	0.969272	0.576285	-0.151369	0.87971	1.00862	2	NA	NA	NA	NA	NA	NA	NA	NA	0	1.34693	0.178253	NA	NA	NA	NA	NA	NA
ENSG00000024862	ENSG00000024862.12	25901	CCDC28A	16.366	2	NA	NA	NA	NA	NA	NA	NA	NA	1	NA	NA	NA	NA	NA	NA	NA	NA	8	0.629014	0.529458	1.87973	0.0603866	0.454548	1.09317	0.274538	0.850646	1	NA	NA	NA	NA	NA	NA	NA	NA	2	0.629014	0.529458	NA	NA	NA	NA	NA	NA
ENSG00000025039	ENSG00000025039.10	58528	RRAGD	5.90401	1	NA	NA	NA	NA	NA	NA	NA	NA	1	NA	NA	NA	NA	NA	NA	NA	NA	1	NA	NA	NA	NA	NA	NA	NA	NA	5	-0.293392	0.769272	0.706755	0.479856	0.551844	0.441199	0.659149	0.968648	0	NA	NA	NA	NA	NA	NA	NA	NA
ENSG00000025156	ENSG00000025156.8	3298	HSF2	6.80046	1	NA	NA	NA	NA	NA	NA	NA	NA	1	NA	NA	NA	NA	NA	NA	NA	NA	4	-0.867805	0.385672	-1.3556	0.175481	0.464002	-1.83222	0.0671666	0.498912	1	NA	NA	NA	NA	NA	NA	NA	NA	2	-0.867805	0.385672	NA	NA	NA	NA	NA	NA
ENSG00000025293	ENSG00000025293.11	51230	PHF20	7.52943	0	NA	NA	NA	NA	NA	NA	NA	NA	4	-0.720328	0.471461	-1.33502	0.182123	0.428049	-1.59508	0.110959	0.543139	8	0.7229	0.46988	0.704379	0.481334	0.426882	0.31673	0.751504	1.01109	3	2.09243	0.0366064	1.47536	0.140378	0.428082	1.61686	0.106171	0.50804	13	0.7229	0.46988	2.10755	0.0352775	0.429743	2.47187	0.013579	0.128475
ENSG00000025423	ENSG00000025423.7	8630	HSD17B6	3.26331	3	0.866881	0.386178	1.31698	0.188096	0.696875	1.14006	0.254488	0.710861	7	2.03242	0.0423272	0.912576	0.361649	0.696668	0.693529	0.488112	0.942862	12	0.168307	0.86637	-0.00374178	0.997015	0.696552	-0.161457	0.871761	1.00913	5	1.56819	0.117097	0.599044	0.549257	0.69662	0.540134	0.589205	0.954629	8	0.168307	0.86637	0.680224	0.496494	0.696627	0.565697	0.571706	0.888921
ENSG00000025434	ENSG00000025434.14	10062	NR1H3	7.39583	2	NA	NA	NA	NA	NA	NA	NA	NA	3	0.69954	0.484348	1.41737	0.156635	0.611185	1.25015	0.21149	0.723482	6	0.345148	0.730043	1.34833	0.177806	0.611293	1.37774	0.168541	0.72716	3	0.479037	0.631998	-0.427181	0.669325	0.610826	-0.675362	0.499576	0.927639	4	0.345148	0.730043	-0.468023	0.639853	0.610765	-0.519322	0.603632	0.902579
ENSG00000025708	ENSG00000025708.8	1890	TYMP	21.3697	2	NA	NA	NA	NA	NA	NA	NA	NA	3	2.33618	0.0196436	2.57594	0.0101157	0.395495	2.54061	0.0111912	0.143623	6	0.458477	0.646692	-0.467713	0.640075	0.392324	-0.411431	0.68083	1.00407	2	NA	NA	NA	NA	NA	NA	NA	NA	1	0.458477	0.646692	NA	NA	NA	NA	NA	NA
ENSG00000025770	ENSG00000025770.14	29781	NCAPH2	17.5046	1	NA	NA	NA	NA	NA	NA	NA	NA	4	0.824156	0.410012	0.587057	0.557276	0.337961	0.973007	0.330746	0.854577	5	1.36796	0.171577	0.535631	0.592313	0.337654	0.625873	0.531517	0.979627	2	NA	NA	NA	NA	NA	NA	NA	NA	2	1.36796	0.171577	NA	NA	NA	NA	NA	NA
ENSG00000025772	ENSG00000025772.7	10953	TOMM34	24.4828	3	0.656094	0.511888	0.251611	0.801385	0.487141	0.408908	0.68268	0.972349	4	0.817629	0.413729	0.445301	0.656182	0.487093	0.235712	0.813696	0.999134	5	1.70243	0.0889294	1.17087	0.241884	0.487621	1.13523	0.256505	0.837295	1	NA	NA	NA	NA	NA	NA	NA	NA	0	1.70243	0.0889294	NA	NA	NA	NA	NA	NA
ENSG00000025796	ENSG00000025796.9	11231	SEC63	13.6974	1	NA	NA	NA	NA	NA	NA	NA	NA	3	1.99216	0.046576	1.40881	0.159152	0.445903	0.832711	0.405174	0.906777	1	NA	NA	NA	NA	NA	NA	NA	NA	2	NA	NA	NA	NA	NA	NA	NA	NA	6	NA	NA	0.0741591	0.940896	0.453158	-4.07411	4.92301e-05	0.001642
ENSG00000025800	ENSG00000025800.9	23633	KPNA6	12.2977	1	NA	NA	NA	NA	NA	NA	NA	NA	2	NA	NA	NA	NA	NA	NA	NA	NA	6	-0.415945	0.677524	-0.328245	0.742783	0.434024	-0.77195	0.440296	0.94828	5	-1.57527	0.115453	-1.46261	0.143836	0.434745	-1.45785	0.145143	0.58805	5	-0.415945	0.677524	-0.597131	0.550532	0.434178	-0.960843	0.336825	0.742124
ENSG00000026025	ENSG00000026025.9	7431	VIM	137.475	1	NA	NA	NA	NA	NA	NA	NA	NA	1	NA	NA	NA	NA	NA	NA	NA	NA	1	NA	NA	NA	NA	NA	NA	NA	NA	1	NA	NA	NA	NA	NA	NA	NA	NA	1	NA	NA	NA	NA	NA	NA	NA	NA
ENSG00000026103	ENSG00000026103.15	355	FAS	6.55307	1	NA	NA	NA	NA	NA	NA	NA	NA	4	0.68377	0.494251	-0.82298	0.410683	0.273292	-0.585706	0.558184	0.964972	3	0.519296	0.603649	0.601868	0.547376	0.273458	0.785609	0.432252	0.946903	0	NA	NA	NA	NA	NA	NA	NA	NA	3	0.519296	0.603649	-0.153956	0.87767	0.273085	-0.0434774	0.965328	0.991553
ENSG00000026297	ENSG00000026297.11	8635	RNASET2	10.8349	2	NA	NA	NA	NA	NA	NA	NA	NA	2	NA	NA	NA	NA	NA	NA	NA	NA	1	NA	NA	NA	NA	NA	NA	NA	NA	1	NA	NA	NA	NA	NA	NA	NA	NA	2	NA	NA	NA	NA	NA	NA	NA	NA
ENSG00000026508	ENSG00000026508.12	960	CD44	24.4844	1	NA	NA	NA	NA	NA	NA	NA	NA	1	NA	NA	NA	NA	NA	NA	NA	NA	2	NA	NA	NA	NA	NA	NA	NA	NA	2	NA	NA	NA	NA	NA	NA	NA	NA	8	NA	NA	3.53474	0.000423732	0.50157	1.59506	0.110962	0.452156
ENSG00000026559	ENSG00000026559.9	3755	KCNG1	1.55414	0	NA	NA	NA	NA	NA	NA	NA	NA	3	1.02533	0.305413	0.16405	0.869719	0.294038	-0.237096	0.812623	0.999103	6	0.871769	0.383506	-0.338959	0.7347	0.294259	-0.656078	0.5119	0.975295	2	NA	NA	NA	NA	NA	NA	NA	NA	1	0.871769	0.383506	NA	NA	NA	NA	NA	NA
ENSG00000026652	ENSG00000026652.9	56895	AGPAT4	2.25229	2	NA	NA	NA	NA	NA	NA	NA	NA	3	-0.253638	0.799818	0.0216256	0.98275	0.310211	-0.319744	0.749218	0.999816	9	-0.837835	0.402288	-0.737563	0.460924	0.311103	-1.28593	0.198717	0.769313	2	NA	NA	NA	NA	NA	NA	NA	NA	5	-0.837835	0.402288	-0.0552054	0.955984	0.310152	-0.0152824	0.987809	0.996055
ENSG00000026751	ENSG00000026751.12	57823	SLAMF7	3.69222	2	NA	NA	NA	NA	NA	NA	NA	NA	4	-0.828879	0.407335	0.0166463	0.986722	0.375751	-0.240935	0.809647	0.999546	7	-1.31464	0.188879	-0.900534	0.368017	0.376338	-1.08902	0.276364	0.852505	3	1.65786	0.0976033	1.79318	0.0731962	0.377154	1.66058	0.0970605	0.487138	2	-1.31464	0.188879	NA	NA	NA	NA	NA	NA
ENSG00000026950	ENSG00000026950.12	11119	BTN3A1	9.40716	0	NA	NA	NA	NA	NA	NA	NA	NA	1	NA	NA	NA	NA	NA	NA	NA	NA	2	NA	NA	NA	NA	NA	NA	NA	NA	1	NA	NA	NA	NA	NA	NA	NA	NA	0	NA	NA	NA	NA	NA	NA	NA	NA
ENSG00000027001	ENSG00000027001.7	4285	MIPEP	7.11475	0	NA	NA	NA	NA	NA	NA	NA	NA	2	NA	NA	NA	NA	NA	NA	NA	NA	2	NA	NA	NA	NA	NA	NA	NA	NA	2	NA	NA	NA	NA	NA	NA	NA	NA	5	NA	NA	-1.1642	0.244576	0.473702	-0.867328	0.385936	0.780699
ENSG00000027075	ENSG00000027075.9	5583	PRKCH	3.89745	1	NA	NA	NA	NA	NA	NA	NA	NA	3	-0.0327936	0.973845	-0.384645	0.700568	0.444155	-0.575211	0.565256	0.966522	2	NA	NA	NA	NA	NA	NA	NA	NA	1	NA	NA	NA	NA	NA	NA	NA	NA	10	NA	NA	2.98508	0.00289256	0.448184	3.01356	0.00263625	0.0408681
ENSG00000027644	ENSG00000027644.4	3645	INSRR	1.08905	3	0.651584	0.514792	-2.21186	0.0271642	0.184413	-2.23836	0.0253809	0.185307	1	NA	NA	NA	NA	NA	NA	NA	NA	4	-0.172728	0.862894	0.0541213	0.956848	0.181003	0.0419057	0.966581	1.00421	4	0.138748	0.889672	-2.00618	0.0450613	0.183764	-2.01367	0.0442679	0.316434	2	-0.172728	0.862894	NA	NA	NA	NA	NA	NA
ENSG00000027697	ENSG00000027697.8	3459	IFNGR1	35.557	3	0.581123	0.561265	0.319269	0.749578	0.343455	-1.43196	0.152417	0.553816	3	-0.1518	0.87937	1.55243	0.120823	0.343158	1.22799	0.21969	0.736633	3	2.32386	0.020297	2.08172	0.0375794	0.342516	0.579136	0.562606	0.990229	3	2.34769	0.0190493	2.2544	0.0243511	0.342336	0.0924633	0.926345	0.996099	3	2.32386	0.020297	0.163658	0.870028	0.34284	-0.963102	0.335691	0.741438
ENSG00000027847	ENSG00000027847.9	11285	B4GALT7	7.8817	1	NA	NA	NA	NA	NA	NA	NA	NA	3	1.11767	0.263929	1.53368	0.125373	0.366385	1.32322	0.186014	0.6882	5	-0.574329	0.565851	-1.24862	0.212048	0.366878	-1.63897	0.101481	0.603937	1	NA	NA	NA	NA	NA	NA	NA	NA	1	-0.574329	0.565851	NA	NA	NA	NA	NA	NA
ENSG00000027869	ENSG00000027869.7	9047	SH2D2A	3.0116	3	-0.332698	0.739419	-0.127745	0.898372	0.465242	0.0605397	0.951736	0.997489	3	-1.1862	0.235773	-0.563699	0.573064	0.466269	-1.51958	0.128879	0.585993	3	-0.334997	0.737685	0.795691	0.426369	0.465593	0.889182	0.374084	0.916433	0	NA	NA	NA	NA	NA	NA	NA	NA	0	-0.334997	0.737685	NA	NA	NA	NA	NA	NA
ENSG00000028116	ENSG00000028116.12	7444	VRK2	6.49608	1	NA	NA	NA	NA	NA	NA	NA	NA	1	NA	NA	NA	NA	NA	NA	NA	NA	4	2.2499	0.0246333	0.948988	0.342818	0.571235	0.618118	0.536615	0.980431	0	NA	NA	NA	NA	NA	NA	NA	NA	31	2.2499	0.0246333	1.67574	0.0940491	0.572406	1.91426	0.0558253	0.307054
ENSG00000028137	ENSG00000028137.12	7133	TNFRSF1B	14.6677	2	NA	NA	NA	NA	NA	NA	NA	NA	2	NA	NA	NA	NA	NA	NA	NA	NA	4	-0.13556	0.892191	0.825938	0.409004	0.319046	0.732933	0.463743	0.956506	2	NA	NA	NA	NA	NA	NA	NA	NA	2	-0.13556	0.892191	NA	NA	NA	NA	NA	NA
ENSG00000028203	ENSG00000028203.13	55591	VEZT	8.18413	2	NA	NA	NA	NA	NA	NA	NA	NA	2	NA	NA	NA	NA	NA	NA	NA	NA	3	1.08104	0.279894	1.51526	0.12997	0.380776	0.921737	0.356851	0.909337	3	0.100496	0.919967	0.411172	0.68102	0.380445	0.45833	0.646799	0.968601	8	1.08104	0.279894	2.37248	0.0178263	0.383122	2.32579	0.020196	0.163985
ENSG00000028277	ENSG00000028277.16	5452	POU2F2	2.72796	3	0.255798	0.79815	-1.49366	0.135528	0.884242	-1.52205	0.12826	0.503463	8	-0.318465	0.750187	-0.0571211	0.954458	0.884019	-0.123591	0.90166	1.00041	8	-0.536587	0.591651	-1.47919	0.139351	0.884228	-1.47506	0.140458	0.682853	1	NA	NA	NA	NA	NA	NA	NA	NA	7	-0.536587	0.591651	-1.59402	0.111196	0.884243	-1.52716	0.126986	0.483445
ENSG00000028310	ENSG00000028310.13	65980	BRD9	6.01453	1	NA	NA	NA	NA	NA	NA	NA	NA	7	2.25739	0.0241603	4.07431	4.91841e-05	0.561944	2.44393	0.0146719	0.171308	11	-1.92608	0.0543267	-1.47973	0.139208	0.561169	-1.96175	0.0500231	0.437668	4	1.26741	0.205251	1.44826	0.147807	0.559851	0.498369	0.618316	0.959097	6	-1.92608	0.0543267	2.59421	0.00959658	0.560404	1.32519	0.185362	0.574169
ENSG00000028528	ENSG00000028528.10	6642	SNX1	14.1075	5	-0.551541	0.581364	0.0728943	0.941902	0.548786	-0.366071	0.714376	0.979801	3	0.509148	0.610741	1.54679	0.122178	0.549332	1.25927	0.208179	0.720143	3	-1.31175	0.189851	-1.1007	0.27125	0.54902	-0.86886	0.385098	0.924987	1	NA	NA	NA	NA	NA	NA	NA	NA	6	-1.31175	0.189851	0.975992	0.329266	0.548739	-0.0926348	0.926209	0.984234
ENSG00000028839	ENSG00000028839.5	9519	TBPL1	4.40659	0	NA	NA	NA	NA	NA	NA	NA	NA	2	NA	NA	NA	NA	NA	NA	NA	NA	2	NA	NA	NA	NA	NA	NA	NA	NA	1	NA	NA	NA	NA	NA	NA	NA	NA	3	NA	NA	1.05117	0.293391	0.435997	1.30113	0.193463	0.584639
ENSG00000029153	ENSG00000029153.10	56938	ARNTL2	3.55894	3	-1.27373	0.203003	-1.33128	0.183349	0.635049	-1.71958	0.0857673	0.399588	3	0.253097	0.800236	0.707689	0.479276	0.634268	0.626881	0.530857	0.954395	6	0.982307	0.326144	0.497572	0.618877	0.634149	0.0447748	0.964294	1.00504	2	NA	NA	NA	NA	NA	NA	NA	NA	9	0.982307	0.326144	1.08479	0.278231	0.63474	1.39229	0.164092	0.546753
ENSG00000029363	ENSG00000029363.11	9774	BCLAF1	16.9202	1	NA	NA	NA	NA	NA	NA	NA	NA	1	NA	NA	NA	NA	NA	NA	NA	NA	3	0.14355	0.885879	-0.283362	0.776948	0.600043	-1.54847	0.121774	0.646052	3	-0.0324943	0.974083	-0.0388141	0.969045	0.599255	-0.196061	0.844596	0.991929	3	0.14355	0.885879	0.340823	0.733296	0.599279	0.328088	0.742902	0.947983
ENSG00000029364	ENSG00000029364.7	55334	SLC39A9	14.1344	1	NA	NA	NA	NA	NA	NA	NA	NA	2	NA	NA	NA	NA	NA	NA	NA	NA	0	NA	NA	NA	NA	NA	NA	NA	NA	0	NA	NA	NA	NA	NA	NA	NA	NA	4	NA	NA	-1.2459	0.213044	0.499695	-0.971283	0.331604	0.738504
ENSG00000029534	ENSG00000029534.15	286	ANK1	1.49296	3	-0.997072	0.318927	-0.933883	0.350553	0.312112	-0.896188	0.370333	0.822567	0	NA	NA	NA	NA	NA	NA	NA	NA	2	NA	NA	NA	NA	NA	NA	NA	NA	3	-0.540796	0.588747	-0.320762	0.748447	0.311835	-0.565789	0.571643	0.947631	30	NA	NA	1.33078	0.183514	0.312502	1.21792	0.223494	0.620496
ENSG00000029559	ENSG00000029559.5	3381	IBSP	1.6262	1	NA	NA	NA	NA	NA	NA	NA	NA	2	NA	NA	NA	NA	NA	NA	NA	NA	0	NA	NA	NA	NA	NA	NA	NA	NA	1	NA	NA	NA	NA	NA	NA	NA	NA	0	NA	NA	NA	NA	NA	NA	NA	NA
ENSG00000029639	ENSG00000029639.6	51106	TFB1M	4.92119	3	-1.46152	0.14413	-1.58824	0.112496	0.332532	-1.90188	0.0574263	0.316857	0	NA	NA	NA	NA	NA	NA	NA	NA	7	-0.238307	0.811683	0.162455	0.870975	0.330661	-0.508123	0.611461	1.00002	1	NA	NA	NA	NA	NA	NA	NA	NA	4	-0.238307	0.811683	-0.238162	0.811796	0.330517	-0.0423265	0.966245	0.991057
ENSG00000029725	ENSG00000029725.12	9135	RABEP1	11.4985	0	NA	NA	NA	NA	NA	NA	NA	NA	1	NA	NA	NA	NA	NA	NA	NA	NA	3	-1.24431	0.213623	-0.972816	0.330841	0.640545	-1.20751	0.227475	0.810202	2	NA	NA	NA	NA	NA	NA	NA	NA	9	-1.24431	0.213623	0.604509	0.54562	0.640247	0.681129	0.495921	0.858996
ENSG00000029993	ENSG00000029993.10	3149	HMGB3	13.1373	0	NA	NA	NA	NA	NA	NA	NA	NA	0	NA	NA	NA	NA	NA	NA	NA	NA	2	NA	NA	NA	NA	NA	NA	NA	NA	2	NA	NA	NA	NA	NA	NA	NA	NA	1	NA	NA	NA	NA	NA	NA	NA	NA
ENSG00000030066	ENSG00000030066.9	23279	NUP160	8.96364	4	1.31353	0.189251	1.1328	0.257523	0.413612	0.867031	0.386099	0.833041	2	NA	NA	NA	NA	NA	NA	NA	NA	8	0.348849	0.727263	0.241748	0.809017	0.413299	-0.336463	0.736581	1.00764	3	-0.0689412	0.945048	-0.242033	0.808796	0.413278	0.264138	0.791719	0.992805	5	0.348849	0.727263	0.258855	0.795792	0.41333	-0.418293	0.675808	0.926326
ENSG00000030110	ENSG00000030110.8	578	BAK1	15.1464	1	NA	NA	NA	NA	NA	NA	NA	NA	4	-0.639666	0.52251	-1.34824	0.177835	0.469343	-1.82993	0.0675083	0.423847	3	-0.145175	0.884597	-0.875602	0.381422	0.46834	-1.04041	0.298359	0.871897	2	NA	NA	NA	NA	NA	NA	NA	NA	3	-0.145175	0.884597	-0.506857	0.612348	0.467992	-0.547136	0.584387	0.89446
ENSG00000030304	ENSG00000030304.8	4593	MUSK	1.06007	1	NA	NA	NA	NA	NA	NA	NA	NA	1	NA	NA	NA	NA	NA	NA	NA	NA	1	NA	NA	NA	NA	NA	NA	NA	NA	0	NA	NA	NA	NA	NA	NA	NA	NA	5	NA	NA	-0.0896616	0.928571	0.215862	-0.058718	0.953186	0.99069
ENSG00000030419	ENSG00000030419.12	22807	IKZF2	2.20397	0	NA	NA	NA	NA	NA	NA	NA	NA	0	NA	NA	NA	NA	NA	NA	NA	NA	0	NA	NA	NA	NA	NA	NA	NA	NA	0	NA	NA	NA	NA	NA	NA	NA	NA	15	NA	NA	-1.64907	0.0993945	0.547297	-1.60036	0.109784	0.449758
ENSG00000030582	ENSG00000030582.12	2896	GRN	110.994	4	0.286496	0.774547	0.196322	0.844392	0.423859	-0.170913	0.864321	0.999087	0	NA	NA	NA	NA	NA	NA	NA	NA	2	NA	NA	NA	NA	NA	NA	NA	NA	0	NA	NA	NA	NA	NA	NA	NA	NA	1	NA	NA	NA	NA	NA	NA	NA	NA
ENSG00000031003	ENSG00000031003.6	51306	FAM13B	6.18154	0	NA	NA	NA	NA	NA	NA	NA	NA	0	NA	NA	NA	NA	NA	NA	NA	NA	2	NA	NA	NA	NA	NA	NA	NA	NA	0	NA	NA	NA	NA	NA	NA	NA	NA	1	NA	NA	NA	NA	NA	NA	NA	NA
ENSG00000031081	ENSG00000031081.6	57514	ARHGAP31	4.19977	2	NA	NA	NA	NA	NA	NA	NA	NA	3	0.19227	0.847563	0.552005	0.581048	0.539842	0.589853	0.5554	0.963178	3	-0.78499	0.432612	-1.17108	0.241801	0.540213	-1.14687	0.251663	0.834267	0	NA	NA	NA	NA	NA	NA	NA	NA	7	-0.78499	0.432612	-1.01318	0.31118	0.540112	-1.02616	0.305021	0.715665
ENSG00000031691	ENSG00000031691.6	55166	CENPQ	5.22536	4	1.64228	0.10079	1.03573	0.300535	0.467502	1.31048	0.190286	0.620114	4	4.05853	5.25289e-05	4.2986	1.85815e-05	0.466775	-0.286042	0.774896	0.99985	4	3.37518	0.000760909	4.19913	2.8776e-05	0.466833	-0.46039	0.64532	1.00306	1	NA	NA	NA	NA	NA	NA	NA	NA	4	3.37518	0.000760909	6.31744	3.74032e-10	0.468855	2.18487	0.0290914	0.210504
ENSG00000031698	ENSG00000031698.8	6301	SARS	37.8279	2	NA	NA	NA	NA	NA	NA	NA	NA	2	NA	NA	NA	NA	NA	NA	NA	NA	9	3.10056	0.00197588	3.73164	0.000199145	0.24094	2.19916	0.0280569	0.318983	0	NA	NA	NA	NA	NA	NA	NA	NA	2	3.10056	0.00197588	NA	NA	NA	NA	NA	NA
ENSG00000031823	ENSG00000031823.10	8498	RANBP3	9.94052	0	NA	NA	NA	NA	NA	NA	NA	NA	4	0.605993	0.544632	0.668444	0.503979	0.487775	0.696003	0.486562	0.943169	4	-0.275382	0.783069	-0.718203	0.472772	0.487843	-0.802555	0.422391	0.942874	1	NA	NA	NA	NA	NA	NA	NA	NA	3	-0.275382	0.783069	1.54563	0.122457	0.489407	2.07711	0.0380039	0.247676
ENSG00000032219	ENSG00000032219.14	5926	ARID4A	5.0338	1	NA	NA	NA	NA	NA	NA	NA	NA	4	-1.89258	0.0586512	-2.25532	0.024293	0.616361	-2.2637	0.0237708	0.23315	4	-1.21832	0.22334	-1.19592	0.231966	0.615167	-1.17958	0.238402	0.821837	1	NA	NA	NA	NA	NA	NA	NA	NA	2	-1.21832	0.22334	NA	NA	NA	NA	NA	NA
ENSG00000032389	ENSG00000032389.8	7260	TSSC1	6.34024	0	NA	NA	NA	NA	NA	NA	NA	NA	0	NA	NA	NA	NA	NA	NA	NA	NA	5	-0.663927	0.506863	-1.00759	0.313857	0.359258	-0.451763	0.651522	1.0041	0	NA	NA	NA	NA	NA	NA	NA	NA	10	-0.663927	0.506863	-0.271086	0.786371	0.359149	-0.0360901	0.971217	0.992047
ENSG00000032444	ENSG00000032444.11	10908	PNPLA6	10.5506	4	2.07612	0.0380923	2.52939	0.0115535	0.293291	2.48354	0.0131443	0.119541	2	NA	NA	NA	NA	NA	NA	NA	NA	6	2.23101	0.0258618	2.83844	0.00460989	0.29294	2.36012	0.0184287	0.249646	0	NA	NA	NA	NA	NA	NA	NA	NA	3	2.23101	0.0258618	2.16076	0.0309113	0.293215	2.45728	0.0141404	0.132396
ENSG00000032742	ENSG00000032742.13	8100	IFT88	3.78581	3	0.397582	0.691008	-0.020435	0.9837	0.386539	-0.764771	0.444558	0.873619	3	-0.0885007	0.929493	-0.337142	0.736069	0.386338	-0.439506	0.660374	0.989429	3	1.94656	0.051817	1.65454	0.0982794	0.387446	1.53646	0.124689	0.652852	1	NA	NA	NA	NA	NA	NA	NA	NA	12	1.94656	0.051817	0.673525	0.500743	0.38624	0.0440546	0.964868	0.992007
ENSG00000033011	ENSG00000033011.7	56052	ALG1	4.84367	2	NA	NA	NA	NA	NA	NA	NA	NA	3	0.793979	0.427362	1.72625	0.0845602	0.43123	1.28011	0.200753	0.709437	6	1.16232	0.245333	1.12917	0.259053	0.430847	0.911844	0.362034	0.909924	0	NA	NA	NA	NA	NA	NA	NA	NA	4	1.16232	0.245333	0.0630088	0.94977	0.430533	0.411306	0.680922	0.928581
ENSG00000033030	ENSG00000033030.9	55596	ZCCHC8	5.13744	1	NA	NA	NA	NA	NA	NA	NA	NA	3	0.719965	0.471685	1.67513	0.0941692	0.508787	1.41723	0.156675	0.641193	1	NA	NA	NA	NA	NA	NA	NA	NA	1	NA	NA	NA	NA	NA	NA	NA	NA	1	NA	NA	NA	NA	NA	NA	NA	NA
ENSG00000033050	ENSG00000033050.3	10061	ABCF2	16.2937	3	2.10429	0.0355579	3.1519	0.0016623	0.499418	2.05094	0.0404899	0.251334	5	2.63766	0.00845426	3.00772	0.00268698	0.498486	1.40419	0.160522	0.647086	4	1.16947	0.242442	1.00638	0.314437	0.497661	0.000171705	0.999863	0.999863	1	NA	NA	NA	NA	NA	NA	NA	NA	0	1.16947	0.242442	NA	NA	NA	NA	NA	NA
ENSG00000033100	ENSG00000033100.10	54480	CHPF2	18.2408	1	NA	NA	NA	NA	NA	NA	NA	NA	1	NA	NA	NA	NA	NA	NA	NA	NA	5	0.798821	0.42455	-0.133391	0.893906	0.294105	-0.830375	0.406492	0.933857	1	NA	NA	NA	NA	NA	NA	NA	NA	2	0.798821	0.42455	NA	NA	NA	NA	NA	NA
ENSG00000033122	ENSG00000033122.14	57554	LRRC7	1.13519	1	NA	NA	NA	NA	NA	NA	NA	NA	1	NA	NA	NA	NA	NA	NA	NA	NA	1	NA	NA	NA	NA	NA	NA	NA	NA	2	NA	NA	NA	NA	NA	NA	NA	NA	13	NA	NA	-0.560623	0.575159	0.219997	-0.423347	0.672118	0.924851
ENSG00000033170	ENSG00000033170.12	2530	FUT8	6.20382	1	NA	NA	NA	NA	NA	NA	NA	NA	2	NA	NA	NA	NA	NA	NA	NA	NA	3	1.41288	0.157947	0.452774	0.650793	0.469926	0.571518	0.567756	0.991	0	NA	NA	NA	NA	NA	NA	NA	NA	10	1.41288	0.157947	0.172816	0.862825	0.469793	0.164577	0.869304	0.97612
ENSG00000033178	ENSG00000033178.8	55236	UBA6	6.18972	1	NA	NA	NA	NA	NA	NA	NA	NA	0	NA	NA	NA	NA	NA	NA	NA	NA	1	NA	NA	NA	NA	NA	NA	NA	NA	0	NA	NA	NA	NA	NA	NA	NA	NA	7	NA	NA	-2.08241	0.0375162	0.563283	-2.66386	0.00782855	0.0900693
ENSG00000033327	ENSG00000033327.8	9846	GAB2	7.21616	5	3.36822	0.000780188	3.03901	0.002425	0.586113	1.1798	0.238314	0.690979	4	4.50915	7.13643e-06	5.29751	1.39576e-07	0.58666	1.72601	0.0846034	0.477174	6	2.94433	0.00329798	4.06275	5.16515e-05	0.585736	0.54783	0.583911	0.99667	3	0.036598	0.970812	-0.753043	0.451572	0.585693	-0.417295	0.676538	0.972437	19	2.94433	0.00329798	6.22766	6.53821e-10	0.586321	1.41187	0.158248	0.538324
ENSG00000033627	ENSG00000033627.10	102723826	LOC102723826	7.53223	3	0.787723	0.431012	1.02423	0.305934	0.386496	0.600673	0.548171	0.933308	2	NA	NA	NA	NA	NA	NA	NA	NA	4	-0.568686	0.569674	0.343401	0.731357	0.386505	-0.614757	0.538832	0.981789	3	-0.137738	0.890471	0.361116	0.718076	0.386396	-0.407192	0.68394	0.974936	13	-0.568686	0.569674	0.645908	0.518462	0.386392	0.3982	0.690554	0.932346
ENSG00000033800	ENSG00000033800.9	8554	PIAS1	7.96623	1	NA	NA	NA	NA	NA	NA	NA	NA	1	NA	NA	NA	NA	NA	NA	NA	NA	2	NA	NA	NA	NA	NA	NA	NA	NA	0	NA	NA	NA	NA	NA	NA	NA	NA	4	NA	NA	-0.979537	0.327512	0.551255	-1.24744	0.212479	0.607276
ENSG00000033867	ENSG00000033867.12	9497	SLC4A7	3.81776	3	-0.590347	0.555067	-0.456611	0.648033	0.340474	-0.497928	0.618626	0.955739	2	NA	NA	NA	NA	NA	NA	NA	NA	1	NA	NA	NA	NA	NA	NA	NA	NA	0	NA	NA	NA	NA	NA	NA	NA	NA	8	NA	NA	-1.15499	0.248323	0.341569	-1.4967	0.134734	0.498199
ENSG00000034053	ENSG00000034053.10	321	APBA2	2.32008	0	NA	NA	NA	NA	NA	NA	NA	NA	2	NA	NA	NA	NA	NA	NA	NA	NA	3	0.768796	0.442163	1.53067	0.126115	0.606369	1.65976	0.0972244	0.589804	1	NA	NA	NA	NA	NA	NA	NA	NA	9	0.768796	0.442163	-2.98358	0.00290666	0.608248	-2.91771	0.00359192	0.0516423
ENSG00000034152	ENSG00000034152.14	5606	MAP2K3	16.3037	3	2.04383	0.0411854	2.38282	0.0173356	0.344216	0.712131	0.476522	0.892695	2	NA	NA	NA	NA	NA	NA	NA	NA	7	1.64957	0.0992893	1.83365	0.0669542	0.343939	0.0298329	0.976205	1.00338	0	NA	NA	NA	NA	NA	NA	NA	NA	5	1.64957	0.0992893	0.576092	0.564661	0.343987	0.296966	0.766544	0.954302
ENSG00000034239	ENSG00000034239.6	79645	EFCAB1	1.18442	4	-0.635539	0.525197	-0.490889	0.623595	0.248584	-0.553129	0.580278	0.942331	3	-0.319468	0.749427	-0.20702	0.836029	0.24855	-0.501159	0.616351	0.979307	4	-0.506807	0.612382	-0.945898	0.344391	0.249016	-0.997415	0.318764	0.886782	2	NA	NA	NA	NA	NA	NA	NA	NA	1	-0.506807	0.612382	NA	NA	NA	NA	NA	NA
ENSG00000034510	ENSG00000034510.4	9168	TMSB10	1761.13	4	1.66456	0.0962587	1.1314	0.258111	0.246626	1.04848	0.294631	0.758644	3	0.39977	0.689396	-0.161945	0.871377	0.246147	-0.580338	0.561796	0.966595	3	0.690249	0.490169	-0.131779	0.895181	0.245966	-0.223967	0.822821	1.01113	2	NA	NA	NA	NA	NA	NA	NA	NA	0	0.690249	0.490169	NA	NA	NA	NA	NA	NA
ENSG00000034533	ENSG00000034533.7	28990	ASTE1	4.13886	1	NA	NA	NA	NA	NA	NA	NA	NA	4	1.53546	0.124929	2.01427	0.0442036	0.459746	1.86257	0.0627673	0.407249	1	NA	NA	NA	NA	NA	NA	NA	NA	1	NA	NA	NA	NA	NA	NA	NA	NA	1	NA	NA	NA	NA	NA	NA	NA	NA
ENSG00000034677	ENSG00000034677.7	25897	RNF19A	15.0591	2	NA	NA	NA	NA	NA	NA	NA	NA	3	0.436549	0.662516	0.996001	0.319451	0.446483	0.122804	0.902283	1.00026	11	1.53433	0.125208	2.19979	0.0280123	0.447033	1.09851	0.272201	0.849498	5	2.45268	0.0143189	3.54046	0.000414735	0.448029	1.83612	0.0665877	0.398213	9	1.53433	0.125208	2.12276	0.0339787	0.446577	0.468325	0.639637	0.917898
ENSG00000034693	ENSG00000034693.10	8504	PEX3	8.1645	1	NA	NA	NA	NA	NA	NA	NA	NA	2	NA	NA	NA	NA	NA	NA	NA	NA	2	NA	NA	NA	NA	NA	NA	NA	NA	2	NA	NA	NA	NA	NA	NA	NA	NA	2	NA	NA	NA	NA	NA	NA	NA	NA
ENSG00000034713	ENSG00000034713.3	11345	GABARAPL2	27.0909	2	NA	NA	NA	NA	NA	NA	NA	NA	1	NA	NA	NA	NA	NA	NA	NA	NA	2	NA	NA	NA	NA	NA	NA	NA	NA	1	NA	NA	NA	NA	NA	NA	NA	NA	0	NA	NA	NA	NA	NA	NA	NA	NA
ENSG00000034971	ENSG00000034971.10	4653	MYOC	1.23821	2	NA	NA	NA	NA	NA	NA	NA	NA	4	1.05984	0.28943	-0.0155159	0.987623	0.31396	-0.0198954	0.98413	1.00025	5	7.90721	5.86263e-15	3.79245	0.000156601	0.320772	3.4662	0.000546561	0.0203181	3	-0.433137	0.664992	-1.98181	0.0477289	0.316076	-1.92504	0.0544604	0.355024	4	7.90721	5.86263e-15	-3.33345	0.000883959	0.322516	-3.88961	0.000105923	0.00312283
ENSG00000035115	ENSG00000035115.17	26751	SH3YL1	5.25924	0	NA	NA	NA	NA	NA	NA	NA	NA	0	NA	NA	NA	NA	NA	NA	NA	NA	2	NA	NA	NA	NA	NA	NA	NA	NA	0	NA	NA	NA	NA	NA	NA	NA	NA	4	NA	NA	-1.91371	0.055895	0.432	-1.99568	0.0461948	0.276165
ENSG00000035141	ENSG00000035141.3	84908	FAM136A	17.1791	1	NA	NA	NA	NA	NA	NA	NA	NA	2	NA	NA	NA	NA	NA	NA	NA	NA	7	4.06025	5.21488e-05	1.97186	0.0488555	0.498329	1.93919	0.0527125	0.447007	4	1.17753	0.239213	0.185593	0.852796	0.496943	0.671108	0.502281	0.928062	0	4.06025	5.21488e-05	NA	NA	NA	NA	NA	NA
ENSG00000035403	ENSG00000035403.12	7414	VCL	25.3509	2	NA	NA	NA	NA	NA	NA	NA	NA	3	-0.732895	0.463764	-1.23724	0.216239	0.53471	-1.29696	0.194896	0.701025	1	NA	NA	NA	NA	NA	NA	NA	NA	0	NA	NA	NA	NA	NA	NA	NA	NA	14	NA	NA	-0.654359	0.513006	0.534146	-0.47868	0.632254	0.914856
ENSG00000035499	ENSG00000035499.8	55789	DEPDC1B	3.18354	4	1.8919	0.0587413	1.79264	0.0732819	0.457593	1.82277	0.0685875	0.352631	2	NA	NA	NA	NA	NA	NA	NA	NA	4	1.77584	0.0760093	1.76939	0.0770837	0.457563	1.80445	0.0714113	0.513269	1	NA	NA	NA	NA	NA	NA	NA	NA	17	1.77584	0.0760093	-1.49999	0.133881	0.457074	-1.47416	0.140702	0.507573
ENSG00000035664	ENSG00000035664.7	23604	DAPK2	2.62588	5	1.12798	0.259551	1.60192	0.109437	0.552721	1.43489	0.15158	0.552703	2	NA	NA	NA	NA	NA	NA	NA	NA	5	-0.237249	0.812504	-0.568977	0.569478	0.552394	-1.08769	0.276951	0.853655	1	NA	NA	NA	NA	NA	NA	NA	NA	11	-0.237249	0.812504	-1.04054	0.2983	0.552344	-1.02431	0.305894	0.716866
ENSG00000035681	ENSG00000035681.3	8439	NSMAF	7.32998	4	-1.27716	0.201789	-1.1801	0.238195	0.479252	-1.99865	0.0458719	0.272315	3	1.35817	0.174662	2.89743	0.0038307	0.479569	2.17414	0.02989	0.269242	5	-0.154016	0.877623	0.175159	0.860985	0.478088	-1.14621	0.251938	0.833967	1	NA	NA	NA	NA	NA	NA	NA	NA	7	-0.154016	0.877623	0.15378	0.877809	0.47784	0.862367	0.388658	0.782371
ENSG00000035687	ENSG00000035687.9	159	ADSS	19.5809	1	NA	NA	NA	NA	NA	NA	NA	NA	4	2.92696	0.00348648	3.94637	8.39518e-05	0.504101	-1.68462	0.0923231	0.494386	2	NA	NA	NA	NA	NA	NA	NA	NA	1	NA	NA	NA	NA	NA	NA	NA	NA	4	NA	NA	-1.90931	0.056461	0.504265	-1.79859	0.0723345	0.352978
ENSG00000035720	ENSG00000035720.3	26228	STAP1	2.64662	0	NA	NA	NA	NA	NA	NA	NA	NA	1	NA	NA	NA	NA	NA	NA	NA	NA	3	-0.900302	0.368137	-0.180887	0.856487	0.706108	-0.318304	0.75031	1.01102	1	NA	NA	NA	NA	NA	NA	NA	NA	2	-0.900302	0.368137	NA	NA	NA	NA	NA	NA
ENSG00000035862	ENSG00000035862.8	7077	TIMP2	35.4801	3	-0.359091	0.71959	-1.18994	0.234307	0.509518	-1.28024	0.200707	0.634254	1	NA	NA	NA	NA	NA	NA	NA	NA	5	3.30916	0.00096312	1.57351	0.115864	0.51011	1.75766	0.0790611	0.538242	2	NA	NA	NA	NA	NA	NA	NA	NA	9	3.30916	0.00096312	2.4174	0.0157803	0.509909	1.61127	0.107384	0.443969
ENSG00000035928	ENSG00000035928.10	5981	RFC1	11.2841	2	NA	NA	NA	NA	NA	NA	NA	NA	1	NA	NA	NA	NA	NA	NA	NA	NA	2	NA	NA	NA	NA	NA	NA	NA	NA	0	NA	NA	NA	NA	NA	NA	NA	NA	4	NA	NA	0.366081	0.714369	0.355907	-0.0363121	0.97104	0.992173
ENSG00000036054	ENSG00000036054.8	55773	TBC1D23	9.22499	1	NA	NA	NA	NA	NA	NA	NA	NA	2	NA	NA	NA	NA	NA	NA	NA	NA	1	NA	NA	NA	NA	NA	NA	NA	NA	1	NA	NA	NA	NA	NA	NA	NA	NA	4	NA	NA	0.628562	0.529755	0.331829	0.965086	0.334697	0.740895
ENSG00000036257	ENSG00000036257.8	8452	CUL3	8.86942	1	NA	NA	NA	NA	NA	NA	NA	NA	3	-0.896354	0.370241	-0.490322	0.623996	0.531458	-0.0159207	0.9873	0.999985	8	-0.789574	0.42993	0.213529	0.830951	0.531472	0.189793	0.849504	1.01037	3	-2.12846	0.0334991	-1.98777	0.0470648	0.532748	-1.81883	0.0691866	0.408009	14	-0.789574	0.42993	0.439536	0.660353	0.531528	0.424468	0.671301	0.92514
ENSG00000036448	ENSG00000036448.5	9172	MYOM2	1.41008	3	-0.829064	0.407231	-0.779146	0.436047	0.352243	-0.84818	0.396507	0.83844	2	NA	NA	NA	NA	NA	NA	NA	NA	3	-0.523377	0.600807	-0.646088	0.518346	0.35217	-0.763649	0.445227	0.950321	2	NA	NA	NA	NA	NA	NA	NA	NA	6	-0.523377	0.600807	-0.78887	0.430344	0.352281	-0.888197	0.374613	0.771982
ENSG00000036473	ENSG00000036473.6	5009	OTC	1.59504	2	NA	NA	NA	NA	NA	NA	NA	NA	0	NA	NA	NA	NA	NA	NA	NA	NA	3	-0.0826132	0.934173	0.838952	0.401663	0.683268	0.821006	0.411806	0.936642	1	NA	NA	NA	NA	NA	NA	NA	NA	1	-0.0826132	0.934173	NA	NA	NA	NA	NA	NA
ENSG00000036530	ENSG00000036530.4	10858	CYP46A1	1.18052	0	NA	NA	NA	NA	NA	NA	NA	NA	4	1.75244	0.0799504	1.88072	0.0602516	0.681725	1.79237	0.0733265	0.442874	3	0.184642	0.853541	-0.140908	0.887966	0.680881	-0.182259	0.85541	1.01107	1	NA	NA	NA	NA	NA	NA	NA	NA	3	0.184642	0.853541	3.29069	0.00102851	0.683556	3.1876	0.00147172	0.0256218
ENSG00000036549	ENSG00000036549.8	26009	ZZZ3	6.33043	2	NA	NA	NA	NA	NA	NA	NA	NA	2	NA	NA	NA	NA	NA	NA	NA	NA	3	1.55014	0.121367	2.44448	0.0146495	0.2384	2.47196	0.0135756	0.20806	1	NA	NA	NA	NA	NA	NA	NA	NA	7	1.55014	0.121367	-0.256645	0.797497	0.234906	-0.781667	0.434565	0.819494
ENSG00000036565	ENSG00000036565.10	6570	SLC18A1	1.08019	0	NA	NA	NA	NA	NA	NA	NA	NA	0	NA	NA	NA	NA	NA	NA	NA	NA	1	NA	NA	NA	NA	NA	NA	NA	NA	0	NA	NA	NA	NA	NA	NA	NA	NA	1	NA	NA	NA	NA	NA	NA	NA	NA
ENSG00000036672	ENSG00000036672.11	9099	USP2	2.36847	0	NA	NA	NA	NA	NA	NA	NA	NA	1	NA	NA	NA	NA	NA	NA	NA	NA	5	1.30664	0.19158	1.75104	0.080194	0.430685	1.13465	0.256749	0.837408	1	NA	NA	NA	NA	NA	NA	NA	NA	3	1.30664	0.19158	-0.77139	0.440628	0.430531	-0.980562	0.327007	0.734542
ENSG00000036828	ENSG00000036828.9	846	CASR	1.17385	2	NA	NA	NA	NA	NA	NA	NA	NA	0	NA	NA	NA	NA	NA	NA	NA	NA	1	NA	NA	NA	NA	NA	NA	NA	NA	1	NA	NA	NA	NA	NA	NA	NA	NA	3	NA	NA	0.583606	0.559595	0.290013	0.561543	0.574532	0.891218
ENSG00000037042	ENSG00000037042.8	27175	TUBG2	6.65937	2	NA	NA	NA	NA	NA	NA	NA	NA	4	-0.884131	0.3768	-0.280458	0.779174	0.463848	-0.591923	0.554014	0.962843	8	-2.55822	0.0106412	-0.847281	0.397007	0.464379	-1.24094	0.214871	0.790497	2	NA	NA	NA	NA	NA	NA	NA	NA	1	-2.55822	0.0106412	NA	NA	NA	NA	NA	NA
ENSG00000037241	ENSG00000037241.3	51121	RPL26L1	17.1032	2	NA	NA	NA	NA	NA	NA	NA	NA	3	0.655207	0.512458	-0.563651	0.573097	0.477462	-0.241098	0.80952	0.999508	2	NA	NA	NA	NA	NA	NA	NA	NA	0	NA	NA	NA	NA	NA	NA	NA	NA	2	NA	NA	NA	NA	NA	NA	NA	NA
ENSG00000037280	ENSG00000037280.11	2324	FLT4	2.56537	0	NA	NA	NA	NA	NA	NA	NA	NA	2	NA	NA	NA	NA	NA	NA	NA	NA	2	NA	NA	NA	NA	NA	NA	NA	NA	2	NA	NA	NA	NA	NA	NA	NA	NA	2	NA	NA	NA	NA	NA	NA	NA	NA
ENSG00000037474	ENSG00000037474.10	54888	NSUN2	16.824	1	NA	NA	NA	NA	NA	NA	NA	NA	3	1.96315	0.0498555	2.55324	0.0107954	0.531572	1.3789	0.168183	0.657494	8	0.841721	0.40011	0.854119	0.39321	0.531229	1.01154	0.311963	0.88027	1	NA	NA	NA	NA	NA	NA	NA	NA	4	0.841721	0.40011	-1.8356	0.0666648	0.531719	-1.50902	0.131557	0.49289
ENSG00000037637	ENSG00000037637.6	54455	FBXO42	4.89689	0	NA	NA	NA	NA	NA	NA	NA	NA	1	NA	NA	NA	NA	NA	NA	NA	NA	3	1.11706	0.264187	0.635009	0.525543	0.393749	0.928208	0.353487	0.908146	2	NA	NA	NA	NA	NA	NA	NA	NA	13	1.11706	0.264187	0.366042	0.714398	0.393661	0.829307	0.407096	0.799027
ENSG00000037749	ENSG00000037749.7	4238	MFAP3	6.54021	0	NA	NA	NA	NA	NA	NA	NA	NA	0	NA	NA	NA	NA	NA	NA	NA	NA	1	NA	NA	NA	NA	NA	NA	NA	NA	0	NA	NA	NA	NA	NA	NA	NA	NA	4	NA	NA	-0.207159	0.835921	0.350687	-0.123348	0.901852	0.982378
ENSG00000037757	ENSG00000037757.9	84245	MRI1	7.98413	3	-0.77834	0.43652	-0.715257	0.474589	0.20818	-0.531651	0.595066	0.949345	3	-0.0937002	0.925363	0.0737184	0.941247	0.211996	-2.46665	0.0137775	0.164717	11	1.43845	0.150563	0.969757	0.332363	0.208214	-0.577711	0.563568	0.990287	7	-1.27729	0.201742	-1.11284	0.266	0.209185	-1.34359	0.179336	0.665611	5	1.43845	0.150563	-1.43073	0.152767	0.210098	-1.78641	0.0742854	0.358437
ENSG00000037897	ENSG00000037897.12	4234	METTL1	8.10506	21	19.2996	1.26662e-72	19.6581	8.51692e-75	0.670087	8.11903	1.15751e-15	9.65674e-14	22	18.8012	1.94182e-69	18.7576	4.88856e-69	0.664341	6.65456	4.31321e-11	5.32047e-09	23	18.3677	1.05146e-66	18.1057	5.85219e-65	0.665455	6.95837	5.65301e-12	1.14384e-09	16	13.2784	1.11849e-37	11.7926	1.90443e-30	0.653411	2.25965	0.0240222	0.213982	7	18.3677	1.05146e-66	8.93009	1.56496e-18	0.652183	0.927423	0.353894	0.757491
ENSG00000037965	ENSG00000037965.4	3224	HOXC8	1.53828	4	0.790524	0.429376	0.634055	0.526166	0.412518	0.503869	0.614446	0.952574	6	2.02643	0.042938	0.414726	0.678417	0.412435	0.29168	0.770582	1.00106	5	0.154982	0.876861	0.0119751	0.990448	0.412427	-0.262453	0.793017	1.01104	4	2.67113	0.00766027	0.834864	0.403961	0.412777	0.883981	0.376884	0.856664	1	0.154982	0.876861	NA	NA	NA	NA	NA	NA
ENSG00000038002	ENSG00000038002.4	175	AGA	9.22349	1	NA	NA	NA	NA	NA	NA	NA	NA	1	NA	NA	NA	NA	NA	NA	NA	NA	2	NA	NA	NA	NA	NA	NA	NA	NA	2	NA	NA	NA	NA	NA	NA	NA	NA	1	NA	NA	NA	NA	NA	NA	NA	NA
ENSG00000038210	ENSG00000038210.9	55300	PI4K2B	5.88802	2	NA	NA	NA	NA	NA	NA	NA	NA	2	NA	NA	NA	NA	NA	NA	NA	NA	3	1.31334	0.189315	1.9277	0.0541289	0.467073	1.57957	0.114469	0.630744	4	0.138754	0.889667	0.999411	0.317798	0.466326	0.902069	0.367201	0.851057	6	1.31334	0.189315	0.234688	0.814491	0.465991	-0.247054	0.804908	0.962276
ENSG00000038219	ENSG00000038219.8	259282	BOD1L1	5.37412	0	NA	NA	NA	NA	NA	NA	NA	NA	1	NA	NA	NA	NA	NA	NA	NA	NA	4	0.231835	0.816705	0.815959	0.414686	0.625118	-1.22418	0.221125	0.800791	3	0.709561	0.478112	2.24527	0.0249326	0.624651	0.0780251	0.937821	0.995995	3	0.231835	0.816705	0.903525	0.366429	0.625047	1.1284	0.259376	0.667544
ENSG00000038274	ENSG00000038274.12	27430	MAT2B	18.1541	2	NA	NA	NA	NA	NA	NA	NA	NA	3	1.54036	0.123732	1.12431	0.261106	0.398502	1.01522	0.310207	0.836769	7	-2.26697	0.0235668	-2.44496	0.0146298	0.40027	-2.13682	0.0328149	0.347382	3	-0.117648	0.906366	-0.316137	0.751954	0.398087	-0.45273	0.650825	0.968709	2	-2.26697	0.0235668	NA	NA	NA	NA	NA	NA
ENSG00000038295	ENSG00000038295.3	7092	TLL1	1.36839	1	NA	NA	NA	NA	NA	NA	NA	NA	3	-0.416192	0.677343	-0.10305	0.91794	0.306048	-0.0978712	0.922051	1.00204	5	-0.49693	0.619328	-0.275735	0.782799	0.306088	-0.280332	0.779271	1.01216	1	NA	NA	NA	NA	NA	NA	NA	NA	4	-0.49693	0.619328	2.30736	0.0212047	0.309105	2.30429	0.0213768	0.170224
ENSG00000038358	ENSG00000038358.10	23644	EDC4	8.24189	2	NA	NA	NA	NA	NA	NA	NA	NA	2	NA	NA	NA	NA	NA	NA	NA	NA	3	0.874141	0.382214	1.97471	0.04853	0.461242	1.85417	0.0639599	0.488485	0	NA	NA	NA	NA	NA	NA	NA	NA	0	0.874141	0.382214	NA	NA	NA	NA	NA	NA
ENSG00000038382	ENSG00000038382.13	7204	TRIO	6.45367	3	0.135706	0.892076	-0.0807544	0.935651	0.36572	-0.185696	0.852715	0.998024	9	3.24605	0.00120201	2.54262	0.0111274	0.370583	3.04816	0.00235296	0.0474437	6	1.61667	0.106209	1.33197	0.183122	0.367111	1.63375	0.102574	0.606602	1	NA	NA	NA	NA	NA	NA	NA	NA	33	1.61667	0.106209	2.2097	0.0273144	0.369138	2.5548	0.0107476	0.111716
ENSG00000038427	ENSG00000038427.11	1462	VCAN	8.08887	0	NA	NA	NA	NA	NA	NA	NA	NA	2	NA	NA	NA	NA	NA	NA	NA	NA	0	NA	NA	NA	NA	NA	NA	NA	NA	1	NA	NA	NA	NA	NA	NA	NA	NA	1	NA	NA	NA	NA	NA	NA	NA	NA
ENSG00000038532	ENSG00000038532.10	23274	CLEC16A	4.60236	3	-0.897458	0.369652	-1.23103	0.218554	0.249361	-1.15184	0.249618	0.705129	7	1.16714	0.243382	0.536086	0.591998	0.248799	0.655297	0.512403	0.950556	9	0.204663	0.837869	-0.265004	0.791052	0.248706	-0.529324	0.596679	0.997689	3	-0.489012	0.624921	-0.769098	0.441987	0.24885	-0.714208	0.475238	0.913885	16	0.204663	0.837869	-1.23228	0.218086	0.248817	-0.676518	0.498842	0.859696
ENSG00000038945	ENSG00000038945.10	4481	MSR1	3.80985	2	NA	NA	NA	NA	NA	NA	NA	NA	2	NA	NA	NA	NA	NA	NA	NA	NA	2	NA	NA	NA	NA	NA	NA	NA	NA	0	NA	NA	NA	NA	NA	NA	NA	NA	19	NA	NA	-0.319941	0.749068	0.386901	-0.310873	0.755951	0.951398
ENSG00000039068	ENSG00000039068.14	999	CDH1	24.917	2	NA	NA	NA	NA	NA	NA	NA	NA	1	NA	NA	NA	NA	NA	NA	NA	NA	2	NA	NA	NA	NA	NA	NA	NA	NA	0	NA	NA	NA	NA	NA	NA	NA	NA	16	NA	NA	-0.371875	0.710052	0.789921	-0.260148	0.794794	0.960619
ENSG00000039123	ENSG00000039123.11	23517	SKIV2L2	11.0847	1	NA	NA	NA	NA	NA	NA	NA	NA	0	NA	NA	NA	NA	NA	NA	NA	NA	4	0.655995	0.511951	0.840654	0.400709	0.334136	1.14802	0.251188	0.833901	2	NA	NA	NA	NA	NA	NA	NA	NA	6	0.655995	0.511951	0.499037	0.617845	0.333517	0.452159	0.651237	0.920804
ENSG00000039139	ENSG00000039139.9	1767	DNAH5	1.38108	1	NA	NA	NA	NA	NA	NA	NA	NA	3	-0.180879	0.856492	-1.38951	0.164935	0.339649	-1.4058	0.160044	0.646403	8	2.86716	0.00421299	2.36406	0.0182345	0.339583	1.36248	0.173303	0.736182	0	NA	NA	NA	NA	NA	NA	NA	NA	20	2.86716	0.00421299	3.66238	0.000260778	0.347274	3.99916	6.74573e-05	0.00214865
ENSG00000039319	ENSG00000039319.12	9765	ZFYVE16	4.8874	0	NA	NA	NA	NA	NA	NA	NA	NA	1	NA	NA	NA	NA	NA	NA	NA	NA	1	NA	NA	NA	NA	NA	NA	NA	NA	2	NA	NA	NA	NA	NA	NA	NA	NA	2	NA	NA	NA	NA	NA	NA	NA	NA
ENSG00000039523	ENSG00000039523.13	79567	FAM65A	11.3385	1	NA	NA	NA	NA	NA	NA	NA	NA	5	-0.891064	0.373071	0.838592	0.401866	0.602212	0.799704	0.424041	0.914829	4	-0.562066	0.574175	0.893356	0.371846	0.602394	1.09052	0.275702	0.851941	3	-0.79623	0.426054	0.763679	0.445209	0.602294	0.942171	0.346295	0.829155	2	-0.562066	0.574175	NA	NA	NA	NA	NA	NA
ENSG00000039537	ENSG00000039537.9	729	C6	1.89399	1	NA	NA	NA	NA	NA	NA	NA	NA	3	-0.810949	0.417554	-0.987056	0.323814	0.712266	-0.956693	0.338915	0.861878	6	2.27959	0.0228045	1.70035	0.0893251	0.712744	1.70694	0.0880923	0.564165	2	NA	NA	NA	NA	NA	NA	NA	NA	12	2.27959	0.0228045	0.123517	0.901718	0.71205	0.133528	0.893798	0.980397
ENSG00000039560	ENSG00000039560.9	26064	RAI14	7.87499	1	NA	NA	NA	NA	NA	NA	NA	NA	2	NA	NA	NA	NA	NA	NA	NA	NA	4	2.27164	0.0232819	1.90399	0.0571503	0.641626	1.5157	0.129859	0.66404	2	NA	NA	NA	NA	NA	NA	NA	NA	12	2.27164	0.0232819	1.40453	0.160419	0.64135	1.17309	0.240993	0.641912
ENSG00000039600	ENSG00000039600.6	11063	SOX30	1.21343	3	-0.988671	0.32302	-0.648913	0.516519	0.294529	-0.751722	0.452366	0.880663	0	NA	NA	NA	NA	NA	NA	NA	NA	1	NA	NA	NA	NA	NA	NA	NA	NA	0	NA	NA	NA	NA	NA	NA	NA	NA	1	NA	NA	NA	NA	NA	NA	NA	NA
ENSG00000039650	ENSG00000039650.5	11284	PNKP	10.9603	1	NA	NA	NA	NA	NA	NA	NA	NA	4	-1.11992	0.262967	-1.66561	0.096052	0.34715	-1.56221	0.118502	0.559681	8	1.11969	0.263066	2.36724	0.0180795	0.348496	2.2182	0.0267282	0.310728	6	0.0533437	0.957467	0.24099	0.809604	0.345821	0.0377082	0.969927	0.999428	0	1.11969	0.263066	NA	NA	NA	NA	NA	NA
ENSG00000039987	ENSG00000039987.2	54831	BEST2	1.07857	4	0.323223	0.746582	0.711498	0.476914	0.346407	0.731195	0.464803	0.888022	12	-0.460167	0.645478	-0.00895842	0.992854	0.346193	-0.377797	0.705649	0.995925	17	0.194695	0.845664	0.851354	0.394743	0.346192	0.375892	0.707064	1.00546	7	0.0245143	0.980446	0.518198	0.604416	0.346254	0.503931	0.614402	0.95863	0	0.194695	0.845664	NA	NA	NA	NA	NA	NA
ENSG00000040199	ENSG00000040199.14	23035	PHLPP2	2.34744	1	NA	NA	NA	NA	NA	NA	NA	NA	3	-1.57582	0.115326	-1.11656	0.264406	0.613333	-1.10142	0.270935	0.797963	4	0.871981	0.383391	2.23548	0.0255692	0.614075	1.87558	0.0609554	0.480934	0	NA	NA	NA	NA	NA	NA	NA	NA	3	0.871981	0.383391	-0.738299	0.460477	0.613188	-0.87375	0.38243	0.777735
ENSG00000040275	ENSG00000040275.12	54908	SPDL1	4.20228	1	NA	NA	NA	NA	NA	NA	NA	NA	1	NA	NA	NA	NA	NA	NA	NA	NA	1	NA	NA	NA	NA	NA	NA	NA	NA	1	NA	NA	NA	NA	NA	NA	NA	NA	1	NA	NA	NA	NA	NA	NA	NA	NA
ENSG00000040341	ENSG00000040341.13	27067	STAU2	6.03838	2	NA	NA	NA	NA	NA	NA	NA	NA	4	2.52295	0.0117639	3.48553	0.000508898	0.386749	2.39308	0.0168609	0.188874	6	-0.628155	0.53002	-0.566601	0.571092	0.386459	-2.27116	0.0233142	0.286896	1	NA	NA	NA	NA	NA	NA	NA	NA	24	-0.628155	0.53002	1.09397	0.274189	0.38489	1.44536	0.148618	0.524291
ENSG00000040487	ENSG00000040487.8	54896	PQLC2	7.70383	1	NA	NA	NA	NA	NA	NA	NA	NA	1	NA	NA	NA	NA	NA	NA	NA	NA	4	1.18214	0.237381	0.778653	0.436338	0.38252	0.540247	0.589127	0.997796	3	0.0738812	0.941117	-0.607407	0.543696	0.382554	-0.598216	0.549809	0.942339	0	1.18214	0.237381	NA	NA	NA	NA	NA	NA
ENSG00000040531	ENSG00000040531.10	1497	CTNS	6.5013	0	NA	NA	NA	NA	NA	NA	NA	NA	1	NA	NA	NA	NA	NA	NA	NA	NA	2	NA	NA	NA	NA	NA	NA	NA	NA	1	NA	NA	NA	NA	NA	NA	NA	NA	2	NA	NA	NA	NA	NA	NA	NA	NA
ENSG00000040608	ENSG00000040608.9	65078	RTN4R	2.92316	3	3.45609	0.000566943	3.5852	0.000350361	0.460351	1.69647	0.0900559	0.412202	2	NA	NA	NA	NA	NA	NA	NA	NA	1	NA	NA	NA	NA	NA	NA	NA	NA	1	NA	NA	NA	NA	NA	NA	NA	NA	7	NA	NA	2.16829	0.030333	0.460003	1.45086	0.147079	0.52016
ENSG00000040633	ENSG00000040633.8	79142	PHF23	14.4722	2	NA	NA	NA	NA	NA	NA	NA	NA	4	-2.96349	0.0031008	-0.788958	0.430293	0.496366	-1.23303	0.217808	0.733135	5	2.10786	0.0352468	1.97353	0.0486647	0.496466	1.32619	0.18503	0.754901	2	NA	NA	NA	NA	NA	NA	NA	NA	2	2.10786	0.0352468	NA	NA	NA	NA	NA	NA
ENSG00000040731	ENSG00000040731.6	1008	CDH10	1.15736	3	0.458253	0.646853	0.781757	0.434512	0.69407	0.759725	0.447568	0.876506	4	-0.574698	0.565601	-0.437884	0.661549	0.693989	-0.50823	0.611386	0.978684	7	-0.784913	0.432657	-1.04207	0.297591	0.694222	-1.08278	0.279123	0.856059	3	-0.496421	0.619687	-0.352934	0.7242	0.693955	-0.354769	0.722825	0.979089	8	-0.784913	0.432657	0.394571	0.69323	0.693964	0.403924	0.686341	0.930081
ENSG00000040933	ENSG00000040933.11	3631	INPP4A	3.62257	0	NA	NA	NA	NA	NA	NA	NA	NA	1	NA	NA	NA	NA	NA	NA	NA	NA	4	-0.242621	0.80834	0.190637	0.848843	0.238322	-0.279372	0.780007	1.01238	0	NA	NA	NA	NA	NA	NA	NA	NA	11	-0.242621	0.80834	1.0086	0.313368	0.238914	1.00483	0.315181	0.726257
ENSG00000041353	ENSG00000041353.5	5874	RAB27B	2.7209	0	NA	NA	NA	NA	NA	NA	NA	NA	5	0.00396347	0.996838	0.20197	0.839974	0.627263	0.0219993	0.982452	1.00097	1	NA	NA	NA	NA	NA	NA	NA	NA	0	NA	NA	NA	NA	NA	NA	NA	NA	13	NA	NA	1.09659	0.273039	0.62766	1.13092	0.258315	0.666199
ENSG00000041357	ENSG00000041357.11	5685	PSMA4	32.9954	1	NA	NA	NA	NA	NA	NA	NA	NA	3	1.38853	0.16523	1.47864	0.139499	0.411229	1.8648	0.0624541	0.406223	5	1.03598	0.300415	1.18047	0.238047	0.410477	1.39422	0.16351	0.719633	4	0.740727	0.459002	0.0285293	0.977245	0.409585	0.362829	0.716796	0.980515	1	1.03598	0.300415	NA	NA	NA	NA	NA	NA
ENSG00000041515	ENSG00000041515.11	23026	MYO16	1.1605	0	NA	NA	NA	NA	NA	NA	NA	NA	1	NA	NA	NA	NA	NA	NA	NA	NA	2	NA	NA	NA	NA	NA	NA	NA	NA	1	NA	NA	NA	NA	NA	NA	NA	NA	23	NA	NA	-0.0704373	0.943857	0.459322	0.132801	0.894373	0.980159
ENSG00000041802	ENSG00000041802.6	55341	LSG1	13.2938	1	NA	NA	NA	NA	NA	NA	NA	NA	2	NA	NA	NA	NA	NA	NA	NA	NA	3	6.58119	6.91704e-11	6.95755	5.68243e-12	0.4969	4.71738	2.66987e-06	0.000209206	1	NA	NA	NA	NA	NA	NA	NA	NA	2	6.58119	6.91704e-11	NA	NA	NA	NA	NA	NA
ENSG00000041880	ENSG00000041880.10	10039	PARP3	9.60666	3	-0.500605	0.61674	0.426834	0.669577	0.228321	0.117426	0.906542	0.999161	4	-1.42672	0.153917	-0.784666	0.432804	0.228819	-0.88708	0.375214	0.888463	3	-0.283971	0.776481	-0.110038	0.912398	0.228316	-0.0767967	0.938798	1.00601	2	NA	NA	NA	NA	NA	NA	NA	NA	1	-0.283971	0.776481	NA	NA	NA	NA	NA	NA
ENSG00000041982	ENSG00000041982.10	3371	TNC	10.6477	1	NA	NA	NA	NA	NA	NA	NA	NA	1	NA	NA	NA	NA	NA	NA	NA	NA	3	2.07872	0.0378517	2.26107	0.0239338	0.459132	2.21083	0.027236	0.314345	0	NA	NA	NA	NA	NA	NA	NA	NA	10	2.07872	0.0378517	0.693897	0.487881	0.457129	0.670327	0.502778	0.862577
ENSG00000041988	ENSG00000041988.11	90326	THAP3	4.3243	4	-1.04292	0.297194	-0.47543	0.634567	0.277172	-0.694628	0.487423	0.896739	4	-0.109534	0.912797	0.312997	0.754338	0.276883	0.0566861	0.954805	1.00121	5	0.428051	0.66869	0.846735	0.397312	0.276892	0.132429	0.894667	1.00812	3	-0.811426	0.417279	-1.02937	0.303514	0.277466	-0.984763	0.324939	0.811265	0	0.428051	0.66869	NA	NA	NA	NA	NA	NA
ENSG00000042062	ENSG00000042062.7	140876	FAM65C	1.86374	1	NA	NA	NA	NA	NA	NA	NA	NA	4	-0.323327	0.746503	0.329369	0.741934	0.363802	0.0505875	0.959663	1.0015	5	-1.503	0.133098	-0.995652	0.31962	0.364253	-0.923921	0.355714	0.908465	4	-1.55601	0.119967	-1.46605	0.142898	0.364856	-1.41107	0.158484	0.620014	20	-1.503	0.133098	3.60622	0.000323456	0.370034	3.44291	0.000595354	0.012548
ENSG00000042088	ENSG00000042088.9	55775	TDP1	4.39927	2	NA	NA	NA	NA	NA	NA	NA	NA	0	NA	NA	NA	NA	NA	NA	NA	NA	1	NA	NA	NA	NA	NA	NA	NA	NA	0	NA	NA	NA	NA	NA	NA	NA	NA	3	NA	NA	0.885952	0.375821	0.647464	0.897724	0.369513	0.769799
ENSG00000042286	ENSG00000042286.10	84883	AIFM2	5.64297	3	0.642846	0.520445	-0.00690147	0.994495	0.418558	-0.110798	0.911795	0.998617	1	NA	NA	NA	NA	NA	NA	NA	NA	3	0.372825	0.709344	-0.370246	0.711265	0.418638	-0.422169	0.672977	1.00388	1	NA	NA	NA	NA	NA	NA	NA	NA	2	0.372825	0.709344	NA	NA	NA	NA	NA	NA
ENSG00000042304	ENSG00000042304.6	56918	C2orf83	1.01383	1	NA	NA	NA	NA	NA	NA	NA	NA	1	NA	NA	NA	NA	NA	NA	NA	NA	4	0.307192	0.75875	0.301993	0.76271	0.0295697	0.300562	0.763801	1.01222	0	NA	NA	NA	NA	NA	NA	NA	NA	2	0.307192	0.75875	NA	NA	NA	NA	NA	NA
ENSG00000042317	ENSG00000042317.12	55812	SPATA7	2.19537	1	NA	NA	NA	NA	NA	NA	NA	NA	0	NA	NA	NA	NA	NA	NA	NA	NA	2	NA	NA	NA	NA	NA	NA	NA	NA	2	NA	NA	NA	NA	NA	NA	NA	NA	1	NA	NA	NA	NA	NA	NA	NA	NA
ENSG00000042429	ENSG00000042429.6	9440	MED17	4.01878	1	NA	NA	NA	NA	NA	NA	NA	NA	2	NA	NA	NA	NA	NA	NA	NA	NA	3	0.744786	0.456545	0.514366	0.607091	0.39067	1.20126	0.229888	0.812462	4	1.67308	0.0945691	1.56182	0.118595	0.389971	0.262762	0.79278	0.992767	0	0.744786	0.456545	NA	NA	NA	NA	NA	NA
ENSG00000042445	ENSG00000042445.9	54884	RETSAT	18.6333	4	-1.20601	0.22805	-0.52076	0.60263	0.554474	-0.564192	0.572729	0.941805	4	0.21075	0.833118	0.700878	0.483515	0.554559	0.738949	0.460082	0.935602	4	0.390889	0.695948	1.33039	0.183644	0.555043	1.35981	0.174147	0.737805	1	NA	NA	NA	NA	NA	NA	NA	NA	1	0.390889	0.695948	NA	NA	NA	NA	NA	NA
ENSG00000042493	ENSG00000042493.11	822	CAPG	49.5862	2	NA	NA	NA	NA	NA	NA	NA	NA	3	1.10531	0.269243	0.837667	0.402385	0.408942	0.734191	0.462976	0.93604	5	0.0619653	0.950601	0.0871049	0.930603	0.408676	0.0189128	0.984914	1.00241	4	1.71425	0.0867365	2.84975	0.00445026	0.412784	2.89513	0.00385873	0.0578265	2	0.0619653	0.950601	NA	NA	NA	NA	NA	NA
ENSG00000042753	ENSG00000042753.7	1175	AP2S1	40.6526	2	NA	NA	NA	NA	NA	NA	NA	NA	7	1.31111	0.190066	0.842677	0.399577	0.557172	0.999878	0.317571	0.842118	5	-0.299257	0.764795	-1.00704	0.314121	0.556953	-0.637778	0.52374	0.977464	2	NA	NA	NA	NA	NA	NA	NA	NA	2	-0.299257	0.764795	NA	NA	NA	NA	NA	NA
ENSG00000042781	ENSG00000042781.8	7399	USH2A	1.04995	0	NA	NA	NA	NA	NA	NA	NA	NA	4	0.365498	0.714803	0.851165	0.394848	0.315245	0.924057	0.355643	0.878011	2	NA	NA	NA	NA	NA	NA	NA	NA	0	NA	NA	NA	NA	NA	NA	NA	NA	30	NA	NA	0.473223	0.636141	0.314901	0.502407	0.615473	0.907139
ENSG00000042813	ENSG00000042813.3	11055	ZPBP	1.02069	2	NA	NA	NA	NA	NA	NA	NA	NA	1	NA	NA	NA	NA	NA	NA	NA	NA	5	-0.707385	0.479463	-0.460262	0.645412	0.108351	-0.51628	0.605754	0.998967	2	NA	NA	NA	NA	NA	NA	NA	NA	15	-0.707385	0.479463	1.08322	0.278931	0.108827	0.951612	0.341486	0.745429
ENSG00000042832	ENSG00000042832.7	7038	TG	1.6747	0	NA	NA	NA	NA	NA	NA	NA	NA	5	-0.104018	0.917172	1.90778	0.0566584	0.926414	1.8221	0.0686894	0.42844	2	NA	NA	NA	NA	NA	NA	NA	NA	1	NA	NA	NA	NA	NA	NA	NA	NA	25	NA	NA	3.76597	0.00017395	0.927115	3.85575	0.000121505	0.0034787
ENSG00000042980	ENSG00000042980.8	10863	ADAM28	3.55591	0	NA	NA	NA	NA	NA	NA	NA	NA	1	NA	NA	NA	NA	NA	NA	NA	NA	1	NA	NA	NA	NA	NA	NA	NA	NA	0	NA	NA	NA	NA	NA	NA	NA	NA	2	NA	NA	NA	NA	NA	NA	NA	NA
ENSG00000043039	ENSG00000043039.5	8538	BARX2	2.46754	2	NA	NA	NA	NA	NA	NA	NA	NA	0	NA	NA	NA	NA	NA	NA	NA	NA	3	1.16879	0.242719	1.28527	0.198946	0.442071	1.22681	0.220135	0.798652	0	NA	NA	NA	NA	NA	NA	NA	NA	4	1.16879	0.242719	1.83531	0.0667069	0.442981	1.86093	0.0629989	0.327939
ENSG00000043093	ENSG00000043093.9	54165	DCUN1D1	6.67073	2	NA	NA	NA	NA	NA	NA	NA	NA	2	NA	NA	NA	NA	NA	NA	NA	NA	5	3.49472	0.000491607	3.50243	0.000477995	0.563309	-1.69025	0.0912407	0.575111	2	NA	NA	NA	NA	NA	NA	NA	NA	3	3.49472	0.000491607	2.88285	0.00401125	0.564967	-2.72657	0.00649302	0.07892
ENSG00000043143	ENSG00000043143.16	23338	JADE2	7.10159	1	NA	NA	NA	NA	NA	NA	NA	NA	2	NA	NA	NA	NA	NA	NA	NA	NA	5	-2.11556	0.0345846	-1.15564	0.24806	0.534563	-1.15986	0.246337	0.829861	1	NA	NA	NA	NA	NA	NA	NA	NA	9	-2.11556	0.0345846	-0.177343	0.859269	0.534067	-0.260152	0.794791	0.960733
ENSG00000043355	ENSG00000043355.6	7546	ZIC2	1.71255	4	4.3994	1.18042e-05	4.77946	1.97531e-06	0.346285	4.70507	2.8329e-06	8.56301e-05	4	-0.0988893	0.921242	-0.908047	0.364036	0.334712	-0.955508	0.339513	0.862772	4	2.46537	0.0138241	2.40941	0.0161283	0.335966	1.78246	0.0749271	0.523475	2	NA	NA	NA	NA	NA	NA	NA	NA	0	2.46537	0.0138241	NA	NA	NA	NA	NA	NA
ENSG00000043462	ENSG00000043462.7	3937	LCP2	4.58236	0	NA	NA	NA	NA	NA	NA	NA	NA	0	NA	NA	NA	NA	NA	NA	NA	NA	4	0.236193	0.813323	0.857959	0.391087	0.31541	0.451385	0.651794	1.00414	0	NA	NA	NA	NA	NA	NA	NA	NA	2	0.236193	0.813323	NA	NA	NA	NA	NA	NA
ENSG00000043514	ENSG00000043514.11	54802	TRIT1	8.4011	4	5.6788	1.69471e-08	5.62108	2.35855e-08	0.461737	0.878136	0.380046	0.829131	4	4.78904	1.88158e-06	6.1796	8.7904e-10	0.463467	2.15295	0.0315216	0.277036	10	5.81673	7.66102e-09	5.86775	5.70933e-09	0.461539	-0.573061	0.566711	0.990691	2	NA	NA	NA	NA	NA	NA	NA	NA	10	5.81673	7.66102e-09	3.33883	0.000867173	0.463856	2.34689	0.0190932	0.157878
ENSG00000043591	ENSG00000043591.4	153	ADRB1	1.39768	1	NA	NA	NA	NA	NA	NA	NA	NA	3	-0.97231	0.331089	-0.687995	0.491589	0.312399	-0.686267	0.492678	0.945411	3	0.67497	0.499823	0.755062	0.45036	0.312431	0.726226	0.467842	0.95608	0	NA	NA	NA	NA	NA	NA	NA	NA	0	0.67497	0.499823	NA	NA	NA	NA	NA	NA
ENSG00000044012	ENSG00000044012.3	2981	GUCA2B	1.29524	2	NA	NA	NA	NA	NA	NA	NA	NA	2	NA	NA	NA	NA	NA	NA	NA	NA	4	0.0439216	0.964974	0.525508	0.599327	0.263192	0.407508	0.683708	1.00442	0	NA	NA	NA	NA	NA	NA	NA	NA	0	0.0439216	0.964974	NA	NA	NA	NA	NA	NA
ENSG00000044090	ENSG00000044090.4	9820	CUL7	11.5934	3	0.397033	0.691413	-0.496257	0.619804	0.439597	-0.466924	0.640639	0.962651	5	4.85721	1.34533e-06	5.6497	2.00624e-08	0.444591	3.31532	0.000942786	0.0238771	4	-0.69159	0.489327	-1.21525	0.224509	0.440179	-1.21017	0.226453	0.808906	3	1.94121	0.0524627	2.18029	0.02943	0.440269	1.28689	0.198383	0.690437	4	-0.69159	0.489327	1.59839	0.11022	0.439504	-0.139934	0.888736	0.979508
ENSG00000044115	ENSG00000044115.16	1495	CTNNA1	40.3239	2	NA	NA	NA	NA	NA	NA	NA	NA	1	NA	NA	NA	NA	NA	NA	NA	NA	4	0.447872	0.654325	-0.09617	0.923402	0.751769	0.246703	0.805181	1.01138	2	NA	NA	NA	NA	NA	NA	NA	NA	22	0.447872	0.654325	-2.10407	0.0355806	0.752423	-1.79599	0.0727482	0.354124
ENSG00000044446	ENSG00000044446.7	5256	PHKA2	6.42923	1	NA	NA	NA	NA	NA	NA	NA	NA	2	NA	NA	NA	NA	NA	NA	NA	NA	1	NA	NA	NA	NA	NA	NA	NA	NA	0	NA	NA	NA	NA	NA	NA	NA	NA	2	NA	NA	NA	NA	NA	NA	NA	NA
ENSG00000044459	ENSG00000044459.10	54875	CNTLN	2.03021	0	NA	NA	NA	NA	NA	NA	NA	NA	2	NA	NA	NA	NA	NA	NA	NA	NA	4	0.979497	0.327529	0.574309	0.565866	0.380605	0.389506	0.696971	1.00624	3	-0.0379341	0.969746	-0.0117985	0.990588	0.380529	-0.0662442	0.947194	0.997632	26	0.979497	0.327529	0.883507	0.377139	0.381136	1.08626	0.277583	0.688122
ENSG00000044524	ENSG00000044524.6	2042	EPHA3	2.02903	2	NA	NA	NA	NA	NA	NA	NA	NA	6	-0.232728	0.816011	0.235497	0.813864	0.460321	0.241379	0.809303	1.00006	5	0.396474	0.691825	0.650566	0.515452	0.460471	0.625786	0.531575	0.979507	2	NA	NA	NA	NA	NA	NA	NA	NA	27	0.396474	0.691825	0.267316	0.789272	0.460327	0.270215	0.787041	0.959207
ENSG00000044574	ENSG00000044574.7	3309	HSPA5	174.555	2	NA	NA	NA	NA	NA	NA	NA	NA	2	NA	NA	NA	NA	NA	NA	NA	NA	1	NA	NA	NA	NA	NA	NA	NA	NA	0	NA	NA	NA	NA	NA	NA	NA	NA	1	NA	NA	NA	NA	NA	NA	NA	NA
ENSG00000046604	ENSG00000046604.8	1829	DSG2	15.6781	1	NA	NA	NA	NA	NA	NA	NA	NA	4	1.40682	0.159734	0.49728	0.619083	0.78091	0.32042	0.748706	0.999768	1	NA	NA	NA	NA	NA	NA	NA	NA	1	NA	NA	NA	NA	NA	NA	NA	NA	4	NA	NA	-0.207111	0.835958	0.78094	-0.512502	0.608394	0.903425
ENSG00000046647	ENSG00000046647.9	54960	GEMIN8	7.93888	1	NA	NA	NA	NA	NA	NA	NA	NA	1	NA	NA	NA	NA	NA	NA	NA	NA	5	1.83934	0.066108	1.79081	0.0735764	0.268351	1.36541	0.17238	0.734799	0	NA	NA	NA	NA	NA	NA	NA	NA	1	1.83934	0.066108	NA	NA	NA	NA	NA	NA
ENSG00000046651	ENSG00000046651.10	8481	OFD1	9.87833	0	NA	NA	NA	NA	NA	NA	NA	NA	3	-0.786394	0.431789	-1.03386	0.301412	0.54199	-1.43851	0.150552	0.63091	4	-0.14077	0.888075	0.947931	0.343356	0.54122	0.235527	0.81384	1.01035	1	NA	NA	NA	NA	NA	NA	NA	NA	1	-0.14077	0.888075	NA	NA	NA	NA	NA	NA
ENSG00000046653	ENSG00000046653.10	2824	GPM6B	3.07806	0	NA	NA	NA	NA	NA	NA	NA	NA	0	NA	NA	NA	NA	NA	NA	NA	NA	1	NA	NA	NA	NA	NA	NA	NA	NA	1	NA	NA	NA	NA	NA	NA	NA	NA	3	NA	NA	3.10341	0.00195781	0.83298	3.16376	0.00159662	0.0271288
ENSG00000046774	ENSG00000046774.9	51438	MAGEC2	1.29066	2	NA	NA	NA	NA	NA	NA	NA	NA	3	1.49678	0.13471	2.00037	0.0456858	0.167984	1.55034	0.121325	0.56613	2	NA	NA	NA	NA	NA	NA	NA	NA	2	NA	NA	NA	NA	NA	NA	NA	NA	0	NA	NA	NA	NA	NA	NA	NA	NA
ENSG00000046889	ENSG00000046889.14	80243	PREX2	1.86888	1	NA	NA	NA	NA	NA	NA	NA	NA	1	NA	NA	NA	NA	NA	NA	NA	NA	11	-1.76399	0.0779847	-1.15157	0.249727	0.407829	-1.32593	0.185116	0.754868	2	NA	NA	NA	NA	NA	NA	NA	NA	28	-1.76399	0.0779847	0.77856	0.436393	0.407289	0.815796	0.414779	0.804858
ENSG00000047056	ENSG00000047056.10	22884	WDR37	5.49292	0	NA	NA	NA	NA	NA	NA	NA	NA	2	NA	NA	NA	NA	NA	NA	NA	NA	4	0.897483	0.369638	0.730465	0.465248	0.386983	0.250011	0.802622	1.01142	0	NA	NA	NA	NA	NA	NA	NA	NA	6	0.897483	0.369638	-0.218187	0.827321	0.386956	-0.0995539	0.920715	0.98346
ENSG00000047188	ENSG00000047188.11	64848	YTHDC2	5.0149	0	NA	NA	NA	NA	NA	NA	NA	NA	3	0.2747	0.783594	1.24734	0.212516	0.65385	0.390232	0.696434	0.99335	2	NA	NA	NA	NA	NA	NA	NA	NA	0	NA	NA	NA	NA	NA	NA	NA	NA	1	NA	NA	NA	NA	NA	NA	NA	NA
ENSG00000047230	ENSG00000047230.10	56474	CTPS2	7.01948	1	NA	NA	NA	NA	NA	NA	NA	NA	3	-0.335005	0.737679	-0.335211	0.737524	0.4009	-0.322266	0.747307	0.999556	5	0.165658	0.868454	-0.704185	0.481454	0.401341	-0.992664	0.321074	0.888722	1	NA	NA	NA	NA	NA	NA	NA	NA	4	0.165658	0.868454	-0.258322	0.796203	0.401059	-0.649882	0.515893	0.864418
ENSG00000047249	ENSG00000047249.12	51606	ATP6V1H	11.6124	2	NA	NA	NA	NA	NA	NA	NA	NA	3	1.82237	0.0686445	1.76679	0.0775179	0.434603	2.30779	0.0211804	0.216028	5	1.06975	0.284942	0.494588	0.620982	0.43209	-0.0274539	0.978102	1.00346	2	NA	NA	NA	NA	NA	NA	NA	NA	8	1.06975	0.284942	0.564304	0.572653	0.432198	0.478135	0.632642	0.914749
ENSG00000047315	ENSG00000047315.10	5431	POLR2B	19.4566	3	-0.237151	0.812579	-0.62356	0.533035	0.418493	-0.434809	0.663779	0.967902	3	1.8856	0.0595861	2.90229	0.00377218	0.420944	2.29371	0.0219798	0.220746	2	NA	NA	NA	NA	NA	NA	NA	NA	2	NA	NA	NA	NA	NA	NA	NA	NA	3	NA	NA	3.41647	0.000655636	0.421967	2.71845	0.00665343	0.0801811
ENSG00000047346	ENSG00000047346.8	56204	FAM214A	6.36565	2	NA	NA	NA	NA	NA	NA	NA	NA	2	NA	NA	NA	NA	NA	NA	NA	NA	1	NA	NA	NA	NA	NA	NA	NA	NA	1	NA	NA	NA	NA	NA	NA	NA	NA	6	NA	NA	-0.966207	0.334135	0.611014	-0.816235	0.414528	0.80516
ENSG00000047365	ENSG00000047365.7	116984	ARAP2	3.46332	1	NA	NA	NA	NA	NA	NA	NA	NA	1	NA	NA	NA	NA	NA	NA	NA	NA	1	NA	NA	NA	NA	NA	NA	NA	NA	0	NA	NA	NA	NA	NA	NA	NA	NA	14	NA	NA	2.16748	0.0303942	0.573748	1.71139	0.0872689	0.391524
ENSG00000047410	ENSG00000047410.9	7175	TPR	14.6766	1	NA	NA	NA	NA	NA	NA	NA	NA	2	NA	NA	NA	NA	NA	NA	NA	NA	6	2.1677	0.0303749	3.08627	0.0020733	0.494172	1.52499	0.127524	0.658635	2	NA	NA	NA	NA	NA	NA	NA	NA	3	2.1677	0.0303749	-1.01037	0.31252	0.493472	-0.816982	0.414101	0.805119
ENSG00000047457	ENSG00000047457.9	1356	CP	7.02753	1	NA	NA	NA	NA	NA	NA	NA	NA	3	1.55092	0.121181	1.24789	0.212314	0.515334	1.1195	0.26315	0.792171	5	2.83833	0.00461036	1.10098	0.271126	0.515245	1.01601	0.309828	0.880618	2	NA	NA	NA	NA	NA	NA	NA	NA	8	2.83833	0.00461036	1.76645	0.0775741	0.516282	1.8985	0.0578702	0.313772
ENSG00000047578	ENSG00000047578.8	23247	KIAA0556	4.16881	2	NA	NA	NA	NA	NA	NA	NA	NA	2	NA	NA	NA	NA	NA	NA	NA	NA	4	-0.491486	0.623171	-0.295976	0.767299	0.337625	-0.359335	0.719408	1.00663	2	NA	NA	NA	NA	NA	NA	NA	NA	16	-0.491486	0.623171	-1.8874	0.059348	0.340092	-2.14643	0.0320392	0.223036
ENSG00000047579	ENSG00000047579.15	84062	DTNBP1	8.22493	3	-0.323233	0.746574	-0.113442	0.909699	0.510073	0.340591	0.733471	0.979788	5	2.07557	0.0381436	2.72089	0.00660488	0.512825	2.6239	0.00880345	0.121453	3	1.11182	0.266434	1.42046	0.155734	0.510484	1.05894	0.289839	0.865349	1	NA	NA	NA	NA	NA	NA	NA	NA	10	1.11182	0.266434	-0.155934	0.876111	0.510026	0.0330433	0.973646	0.99289
ENSG00000047597	ENSG00000047597.5	7504	XK	1.93583	0	NA	NA	NA	NA	NA	NA	NA	NA	3	0.0629641	0.949805	0.441168	0.659171	0.470645	0.403785	0.686443	0.990961	4	0.111341	0.911364	0.944131	0.345293	0.470997	0.979854	0.327356	0.891901	1	NA	NA	NA	NA	NA	NA	NA	NA	1	0.111341	0.911364	NA	NA	NA	NA	NA	NA
ENSG00000047617	ENSG00000047617.10	57101	ANO2	1.23254	1	NA	NA	NA	NA	NA	NA	NA	NA	1	NA	NA	NA	NA	NA	NA	NA	NA	4	-1.05453	0.291848	-2.17644	0.0297172	0.224756	-2.17825	0.0295819	0.329295	2	NA	NA	NA	NA	NA	NA	NA	NA	19	-1.05453	0.291848	-1.74036	0.0820521	0.223555	-1.69847	0.0896794	0.397478
ENSG00000047621	ENSG00000047621.7	57102	C12orf4	5.18898	1	NA	NA	NA	NA	NA	NA	NA	NA	5	4.86438	1.29833e-06	5.60926	2.52098e-08	0.426887	2.56578	0.0104152	0.137883	1	NA	NA	NA	NA	NA	NA	NA	NA	2	NA	NA	NA	NA	NA	NA	NA	NA	3	NA	NA	-2.09928	0.0360007	0.425531	-1.93381	0.053372	0.299379
ENSG00000047634	ENSG00000047634.10	6322	SCML1	3.34602	2	NA	NA	NA	NA	NA	NA	NA	NA	4	-0.448311	0.654008	-0.451486	0.651721	0.419435	-0.392254	0.69494	0.993652	3	-0.0439315	0.964966	0.424575	0.671222	0.419449	0.425519	0.670535	1.00436	0	NA	NA	NA	NA	NA	NA	NA	NA	0	-0.0439315	0.964966	NA	NA	NA	NA	NA	NA
ENSG00000047644	ENSG00000047644.13	55841	WWC3	8.8103	1	NA	NA	NA	NA	NA	NA	NA	NA	1	NA	NA	NA	NA	NA	NA	NA	NA	1	NA	NA	NA	NA	NA	NA	NA	NA	0	NA	NA	NA	NA	NA	NA	NA	NA	4	NA	NA	-1.4781	0.139644	0.423498	-1.36779	0.171636	0.555265
ENSG00000047648	ENSG00000047648.17	395	ARHGAP6	1.98451	0	NA	NA	NA	NA	NA	NA	NA	NA	49	-2.57073	0.0102664	-0.476117	0.634078	0.605881	-0.494143	0.621296	0.981215	4	-0.686655	0.492431	-0.309609	0.756912	0.605822	-0.257584	0.796772	1.01123	0	NA	NA	NA	NA	NA	NA	NA	NA	20	-0.686655	0.492431	-0.151265	0.879792	0.605811	-0.183262	0.854623	0.972198
ENSG00000047662	ENSG00000047662.4	27146	FAM184B	1.16454	2	NA	NA	NA	NA	NA	NA	NA	NA	2	NA	NA	NA	NA	NA	NA	NA	NA	4	1.53619	0.124753	2.0791	0.0378204	0.281524	1.92086	0.0549868	0.456368	0	NA	NA	NA	NA	NA	NA	NA	NA	5	1.53619	0.124753	-0.194597	0.845741	0.279312	-0.0160462	0.9872	0.995947
ENSG00000047849	ENSG00000047849.17	4134	MAP4	18.8329	5	0.26788	0.788837	0.587901	0.556709	0.500001	0.411667	0.680657	0.971901	5	0.559275	0.576077	1.43954	0.150257	0.500608	1.27475	0.202646	0.713239	6	0.399924	0.689283	0.700088	0.484008	0.500063	-0.563433	0.573246	0.993423	5	1.45196	0.146769	1.9708	0.0489766	0.501255	1.78348	0.0747612	0.43013	16	0.399924	0.689283	0.861229	0.389284	0.499991	0.379375	0.704477	0.937472
ENSG00000047932	ENSG00000047932.9	57120	GOPC	10.6598	0	NA	NA	NA	NA	NA	NA	NA	NA	2	NA	NA	NA	NA	NA	NA	NA	NA	3	2.54874	0.0109331	2.08827	0.0369839	0.341366	1.68072	0.093078	0.579607	2	NA	NA	NA	NA	NA	NA	NA	NA	9	2.54874	0.0109331	2.09907	0.0360193	0.339986	0.559656	0.575819	0.89112
ENSG00000047936	ENSG00000047936.6	6098	ROS1	1.2028	2	NA	NA	NA	NA	NA	NA	NA	NA	0	NA	NA	NA	NA	NA	NA	NA	NA	0	NA	NA	NA	NA	NA	NA	NA	NA	1	NA	NA	NA	NA	NA	NA	NA	NA	8	NA	NA	4.99965	6.59768e-07	0.476	4.99414	6.78558e-07	3.51926e-05
ENSG00000048028	ENSG00000048028.7	57646	USP28	6.56607	0	NA	NA	NA	NA	NA	NA	NA	NA	1	NA	NA	NA	NA	NA	NA	NA	NA	0	NA	NA	NA	NA	NA	NA	NA	NA	1	NA	NA	NA	NA	NA	NA	NA	NA	10	NA	NA	-2.44334	0.0146953	0.548758	-2.19154	0.0286044	0.208196
ENSG00000048052	ENSG00000048052.17	9734	HDAC9	2.08942	1	NA	NA	NA	NA	NA	NA	NA	NA	3	-0.302382	0.762413	-0.333669	0.738688	0.514017	-0.578069	0.563326	0.966216	3	-0.305055	0.760376	-0.0898855	0.928393	0.513922	-0.318674	0.75003	1.01124	1	NA	NA	NA	NA	NA	NA	NA	NA	29	-0.305055	0.760376	2.36664	0.0181084	0.516055	2.31961	0.0205295	0.165877
ENSG00000048140	ENSG00000048140.13	26262	TSPAN17	10.3112	0	NA	NA	NA	NA	NA	NA	NA	NA	2	NA	NA	NA	NA	NA	NA	NA	NA	1	NA	NA	NA	NA	NA	NA	NA	NA	0	NA	NA	NA	NA	NA	NA	NA	NA	0	NA	NA	NA	NA	NA	NA	NA	NA
ENSG00000048162	ENSG00000048162.15	51491	NOP16	9.2867	0	NA	NA	NA	NA	NA	NA	NA	NA	1	NA	NA	NA	NA	NA	NA	NA	NA	2	NA	NA	NA	NA	NA	NA	NA	NA	2	NA	NA	NA	NA	NA	NA	NA	NA	1	NA	NA	NA	NA	NA	NA	NA	NA
ENSG00000048342	ENSG00000048342.11	57545	CC2D2A	2.62197	2	NA	NA	NA	NA	NA	NA	NA	NA	1	NA	NA	NA	NA	NA	NA	NA	NA	2	NA	NA	NA	NA	NA	NA	NA	NA	1	NA	NA	NA	NA	NA	NA	NA	NA	8	NA	NA	0.165532	0.868553	0.616631	0.172126	0.863367	0.974646
ENSG00000048392	ENSG00000048392.7	50484	RRM2B	10.7259	2	NA	NA	NA	NA	NA	NA	NA	NA	3	1.86206	0.0628353	3.1393	0.00173487	0.464774	2.51266	0.0121129	0.151194	4	-1.76714	0.077456	-1.49685	0.134695	0.463226	-1.68491	0.0922661	0.57725	4	-0.0915733	0.927052	1.05557	0.291379	0.462146	0.655047	0.512563	0.932718	2	-1.76714	0.077456	NA	NA	NA	NA	NA	NA
ENSG00000048405	ENSG00000048405.5	168850	ZNF800	6.09489	0	NA	NA	NA	NA	NA	NA	NA	NA	4	-0.445146	0.656293	0.941176	0.346804	0.710016	1.32061	0.186883	0.689954	4	-0.298019	0.765739	-0.684295	0.493921	0.709602	-0.184194	0.853892	1.01115	2	NA	NA	NA	NA	NA	NA	NA	NA	7	-0.298019	0.765739	0.580273	0.56184	0.709758	0.820997	0.411811	0.803506
ENSG00000048462	ENSG00000048462.6	608	TNFRSF17	2.03814	5	-0.590646	0.554867	0.405488	0.685191	0.615624	0.331244	0.740518	0.979996	4	-0.329407	0.741905	-0.174101	0.861815	0.615603	-0.206284	0.836604	1.0002	7	1.98629	0.0472249	2.64193	0.00835087	0.617772	2.61598	0.00900908	0.158427	6	-0.261065	0.794086	-0.990213	0.32227	0.615903	-0.990209	0.322272	0.808727	0	1.98629	0.0472249	NA	NA	NA	NA	NA	NA
ENSG00000048471	ENSG00000048471.9	92017	SNX29	4.73911	4	-1.68024	0.0931668	-0.36774	0.713132	0.698358	-0.168335	0.866348	0.999952	2	NA	NA	NA	NA	NA	NA	NA	NA	7	-1.57935	0.114515	-1.04753	0.295066	0.698598	-0.991663	0.321562	0.889457	0	NA	NA	NA	NA	NA	NA	NA	NA	43	-1.57935	0.114515	0.250475	0.802263	0.698355	0.133589	0.89375	0.980453
ENSG00000048540	ENSG00000048540.10	55885	LMO3	1.70123	1	NA	NA	NA	NA	NA	NA	NA	NA	3	-0.634819	0.525666	-0.746601	0.455451	0.609946	-0.670437	0.502709	0.948345	3	0.625974	0.531449	1.06754	0.285945	0.610104	0.966324	0.334077	0.89526	0	NA	NA	NA	NA	NA	NA	NA	NA	6	0.625974	0.531449	-2.24173	0.0251612	0.611344	-2.18138	0.029349	0.210981
ENSG00000048544	ENSG00000048544.5	55173	MRPS10	22.4564	3	2.34914	0.0189757	3.08568	0.00207738	0.443724	1.5086	0.131664	0.512327	3	4.29475	1.88796e-05	4.53674	6.28678e-06	0.447738	3.31655	0.000938685	0.0238308	3	4.76974	2.06744e-06	4.93688	9.05949e-07	0.448028	3.41074	0.000669453	0.0238866	6	3.14023	0.00172875	3.06197	0.0022478	0.444344	1.90125	0.0575092	0.368117	2	4.76974	2.06744e-06	NA	NA	NA	NA	NA	NA
ENSG00000048545	ENSG00000048545.9	102723903	LOC102723903	1.07661	4	1.55741	0.119633	1.54947	0.121532	0.0885846	1.24226	0.214383	0.655938	6	-0.562886	0.573616	-0.584516	0.558983	0.0877309	-0.648629	0.516702	0.951796	8	0.619723	0.535556	0.56661	0.571085	0.0875592	0.4417	0.658786	1.00503	4	2.23643	0.0255043	2.29869	0.0216939	0.0904841	2.01207	0.0444363	0.317281	2	0.619723	0.535556	NA	NA	NA	NA	NA	NA
ENSG00000048649	ENSG00000048649.9	51773	RSF1	5.1909	4	1.61839	0.105838	2.09326	0.0365359	0.558826	1.04637	0.295599	0.760512	3	1.79375	0.0731011	1.06073	0.289025	0.558508	0.481431	0.630298	0.983141	5	6.91013	7.7874e-12	7.55931	8.02295e-14	0.561554	2.9249	0.00351054	0.0822815	2	NA	NA	NA	NA	NA	NA	NA	NA	16	6.91013	7.7874e-12	5.96076	3.29735e-09	0.558608	-0.709457	0.478179	0.848592
ENSG00000048707	ENSG00000048707.9	55187	VPS13D	5.153	1	NA	NA	NA	NA	NA	NA	NA	NA	1	NA	NA	NA	NA	NA	NA	NA	NA	3	0.698321	0.48511	2.36379	0.018248	0.501823	2.25561	0.0242749	0.293966	0	NA	NA	NA	NA	NA	NA	NA	NA	20	0.698321	0.48511	1.29189	0.196645	0.500433	1.31978	0.187159	0.575954
ENSG00000048740	ENSG00000048740.13	10659	CELF2	4.91638	1	NA	NA	NA	NA	NA	NA	NA	NA	0	NA	NA	NA	NA	NA	NA	NA	NA	1	NA	NA	NA	NA	NA	NA	NA	NA	2	NA	NA	NA	NA	NA	NA	NA	NA	8	NA	NA	-0.731855	0.4644	0.665554	-0.760277	0.447239	0.82702
ENSG00000048828	ENSG00000048828.12	23196	FAM120A	30.4906	2	NA	NA	NA	NA	NA	NA	NA	NA	0	NA	NA	NA	NA	NA	NA	NA	NA	0	NA	NA	NA	NA	NA	NA	NA	NA	3	-1.89587	0.0582133	-3.04384	0.00238671	0.392069	-3.18072	0.0015068	0.0284773	5	NA	NA	-1.61069	0.107512	0.388319	-1.646	0.100027	0.425631
ENSG00000048991	ENSG00000048991.12	23518	R3HDM1	5.94	3	1.88263	0.0599886	2.47332	0.0135242	0.508242	2.50538	0.0123638	0.115809	1	NA	NA	NA	NA	NA	NA	NA	NA	2	NA	NA	NA	NA	NA	NA	NA	NA	2	NA	NA	NA	NA	NA	NA	NA	NA	12	NA	NA	0.861344	0.389221	0.50569	0.244633	0.806782	0.962426
ENSG00000049089	ENSG00000049089.9	1298	COL9A2	5.6118	3	2.54423	0.0110745	2.64289	0.00832722	0.541244	2.42015	0.0156622	0.133695	4	1.31354	0.189248	0.137543	0.890624	0.539125	-0.565892	0.571573	0.968479	1	NA	NA	NA	NA	NA	NA	NA	NA	3	-0.585141	0.558561	-0.298119	0.765664	0.53913	-0.577383	0.563789	0.946435	2	NA	NA	NA	NA	NA	NA	NA	NA
ENSG00000049130	ENSG00000049130.9	4254	KITLG	4.92169	2	NA	NA	NA	NA	NA	NA	NA	NA	5	4.78671	1.90315e-06	5.63387	2.19425e-08	0.606891	1.83097	0.0673535	0.423382	6	3.73515	0.000196278	4.58399	5.03937e-06	0.606516	1.48534	0.137716	0.678815	4	3.25697	0.00115713	4.43987	9.83093e-06	0.60586	0.455601	0.64876	0.969259	8	3.73515	0.000196278	4.60704	4.52047e-06	0.607135	2.02388	0.0432044	0.265993
ENSG00000049167	ENSG00000049167.9	1161	ERCC8	2.74911	3	-0.310281	0.7564	0.0260197	0.979246	0.302473	0.270772	0.786613	0.989911	2	NA	NA	NA	NA	NA	NA	NA	NA	4	1.53164	0.12587	2.12051	0.0341676	0.304023	1.65608	0.0979666	0.592283	1	NA	NA	NA	NA	NA	NA	NA	NA	4	1.53164	0.12587	-2.14633	0.0320469	0.3043	-1.79436	0.0730076	0.354516
ENSG00000049192	ENSG00000049192.10	11174	ADAMTS6	1.52287	1	NA	NA	NA	NA	NA	NA	NA	NA	0	NA	NA	NA	NA	NA	NA	NA	NA	2	NA	NA	NA	NA	NA	NA	NA	NA	3	0.426328	0.669944	-0.459734	0.645791	0.699983	-0.44599	0.655685	0.9678	16	NA	NA	-0.354645	0.722918	0.699959	-0.320272	0.748818	0.949659
ENSG00000049239	ENSG00000049239.8	9563	H6PD	12.7854	1	NA	NA	NA	NA	NA	NA	NA	NA	3	3.45767	0.000563655	3.79684	0.000153885	0.316684	3.07966	0.00211951	0.0439191	1	NA	NA	NA	NA	NA	NA	NA	NA	4	2.36462	0.0182048	1.5359	0.124826	0.313214	1.83897	0.0661676	0.397567	2	NA	NA	NA	NA	NA	NA	NA	NA
ENSG00000049245	ENSG00000049245.8	9341	VAMP3	34.7194	3	1.44536	0.148613	0.886314	0.375626	0.508394	0.513354	0.607798	0.9517	2	NA	NA	NA	NA	NA	NA	NA	NA	2	NA	NA	NA	NA	NA	NA	NA	NA	3	0.0723852	0.942307	-0.208856	0.834596	0.508352	-0.400456	0.688892	0.976966	1	NA	NA	NA	NA	NA	NA	NA	NA
ENSG00000049246	ENSG00000049246.10	8863	PER3	3.9512	2	NA	NA	NA	NA	NA	NA	NA	NA	5	2.03517	0.0420495	2.22253	0.0264337	0.352578	2.1872	0.0289208	0.263912	1	NA	NA	NA	NA	NA	NA	NA	NA	0	NA	NA	NA	NA	NA	NA	NA	NA	3	NA	NA	1.54288	0.123123	0.351232	1.51271	0.130617	0.49067
ENSG00000049247	ENSG00000049247.9	10911	UTS2	1.23956	0	NA	NA	NA	NA	NA	NA	NA	NA	2	NA	NA	NA	NA	NA	NA	NA	NA	5	-0.953939	0.340304	-0.786892	0.431501	0.16349	-0.582197	0.560543	0.990087	0	NA	NA	NA	NA	NA	NA	NA	NA	0	-0.953939	0.340304	NA	NA	NA	NA	NA	NA
ENSG00000049249	ENSG00000049249.4	3604	TNFRSF9	1.74821	1	NA	NA	NA	NA	NA	NA	NA	NA	5	-1.36131	0.173669	-0.117586	0.906415	0.541573	-0.125353	0.900265	1.00088	7	-0.434469	0.664025	0.542111	0.587843	0.541726	0.645888	0.518476	0.975843	3	2.27333	0.02318	1.85055	0.0644798	0.542831	1.81997	0.0690134	0.407365	1	-0.434469	0.664025	NA	NA	NA	NA	NA	NA
ENSG00000049283	ENSG00000049283.13	55040	EPN3	3.26663	3	0.409374	0.682338	-0.343118	0.73157	0.662034	-0.45195	0.651387	0.964898	5	1.25098	0.211182	1.52697	0.127033	0.66215	0.785104	0.432548	0.919559	9	1.64317	0.100606	1.43447	0.151699	0.662268	1.01765	0.309048	0.879809	5	2.65003	0.00815277	2.51573	0.0120084	0.663159	2.05131	0.0404541	0.30312	4	1.64317	0.100606	1.2792	0.201073	0.662099	0.660461	0.509085	0.864415
ENSG00000049323	ENSG00000049323.11	4052	LTBP1	7.85083	1	NA	NA	NA	NA	NA	NA	NA	NA	2	NA	NA	NA	NA	NA	NA	NA	NA	4	0.00208397	0.998338	-1.19706	0.231521	0.512571	-1.21497	0.224616	0.806668	1	NA	NA	NA	NA	NA	NA	NA	NA	15	0.00208397	0.998338	0.235146	0.814136	0.512004	0.287183	0.774022	0.956878
ENSG00000049449	ENSG00000049449.4	5954	RCN1	15.4155	0	NA	NA	NA	NA	NA	NA	NA	NA	2	NA	NA	NA	NA	NA	NA	NA	NA	8	1.2948	0.195635	1.19374	0.232815	0.650731	0.844271	0.398687	0.93023	0	NA	NA	NA	NA	NA	NA	NA	NA	16	1.2948	0.195635	1.84624	0.0651037	0.651577	1.90325	0.057247	0.311758
ENSG00000049540	ENSG00000049540.12	2006	ELN	5.37779	2	NA	NA	NA	NA	NA	NA	NA	NA	6	1.55128	0.121094	-0.455098	0.649121	0.383413	-0.539468	0.589664	0.974563	9	1.65666	0.0978463	-0.206201	0.836669	0.383311	-0.30604	0.759627	1.01147	3	-0.0901551	0.928179	-1.74251	0.0816763	0.384836	-1.75029	0.0803242	0.449153	4	1.65666	0.0978463	-0.542716	0.587426	0.383438	-0.583779	0.559479	0.884064
ENSG00000049541	ENSG00000049541.6	5982	RFC2	16.3718	2	NA	NA	NA	NA	NA	NA	NA	NA	4	1.88891	0.0591412	0.920049	0.357732	0.523016	0.621267	0.534542	0.956919	6	2.78073	0.0055072	2.45964	0.0140479	0.524157	1.8057	0.0712161	0.512557	2	NA	NA	NA	NA	NA	NA	NA	NA	4	2.78073	0.0055072	0.976435	0.329046	0.523076	0.732898	0.463764	0.838329
ENSG00000049618	ENSG00000049618.17	57492	ARID1B	6.47834	0	NA	NA	NA	NA	NA	NA	NA	NA	3	-2.34781	0.0190434	-3.36318	0.000794837	0.579107	-3.23984	0.00122881	0.0295506	2	NA	NA	NA	NA	NA	NA	NA	NA	0	NA	NA	NA	NA	NA	NA	NA	NA	36	NA	NA	-0.391393	0.695576	0.575493	-0.455991	0.648479	0.919661
ENSG00000049656	ENSG00000049656.9	81037	CLPTM1L	24.0548	6	1.2913	0.196846	1.86124	0.0629545	0.424404	-0.869641	0.384671	0.833121	5	2.88868	0.00393709	3.07603	0.00214524	0.424882	1.32409	0.185726	0.687375	1	NA	NA	NA	NA	NA	NA	NA	NA	18	-1.11444	0.26531	-1.116	0.264644	0.424808	-1.26463	0.206251	0.699101	9	NA	NA	-1.97424	0.0485841	0.425749	-1.88817	0.0592441	0.317572
ENSG00000049759	ENSG00000049759.12	23327	NEDD4L	4.91367	1	NA	NA	NA	NA	NA	NA	NA	NA	0	NA	NA	NA	NA	NA	NA	NA	NA	2	NA	NA	NA	NA	NA	NA	NA	NA	1	NA	NA	NA	NA	NA	NA	NA	NA	12	NA	NA	-1.34851	0.177748	0.489804	-1.34791	0.177941	0.56442
ENSG00000049768	ENSG00000049768.10	50943	FOXP3	2.34326	0	NA	NA	NA	NA	NA	NA	NA	NA	2	NA	NA	NA	NA	NA	NA	NA	NA	0	NA	NA	NA	NA	NA	NA	NA	NA	1	NA	NA	NA	NA	NA	NA	NA	NA	0	NA	NA	NA	NA	NA	NA	NA	NA
ENSG00000049769	ENSG00000049769.8	89801	PPP1R3F	2.45559	0	NA	NA	NA	NA	NA	NA	NA	NA	1	NA	NA	NA	NA	NA	NA	NA	NA	0	NA	NA	NA	NA	NA	NA	NA	NA	1	NA	NA	NA	NA	NA	NA	NA	NA	1	NA	NA	NA	NA	NA	NA	NA	NA
ENSG00000049860	ENSG00000049860.9	3074	HEXB	23.6668	2	NA	NA	NA	NA	NA	NA	NA	NA	3	0.832327	0.405388	-0.122648	0.902407	0.593084	-0.0984455	0.921595	1.00196	1	NA	NA	NA	NA	NA	NA	NA	NA	1	NA	NA	NA	NA	NA	NA	NA	NA	7	NA	NA	1.16092	0.245907	0.593917	1.57067	0.116523	0.463567
ENSG00000049883	ENSG00000049883.10	79810	PTCD2	2.90327	0	NA	NA	NA	NA	NA	NA	NA	NA	1	NA	NA	NA	NA	NA	NA	NA	NA	2	NA	NA	NA	NA	NA	NA	NA	NA	1	NA	NA	NA	NA	NA	NA	NA	NA	0	NA	NA	NA	NA	NA	NA	NA	NA
ENSG00000050030	ENSG00000050030.9	340533	KIAA2022	1.17637	0	NA	NA	NA	NA	NA	NA	NA	NA	0	NA	NA	NA	NA	NA	NA	NA	NA	1	NA	NA	NA	NA	NA	NA	NA	NA	0	NA	NA	NA	NA	NA	NA	NA	NA	7	NA	NA	-1.07825	0.281139	0.337033	-1.08038	0.28019	0.690268
ENSG00000050130	ENSG00000050130.13	51528	JKAMP	9.79348	0	NA	NA	NA	NA	NA	NA	NA	NA	2	NA	NA	NA	NA	NA	NA	NA	NA	1	NA	NA	NA	NA	NA	NA	NA	NA	0	NA	NA	NA	NA	NA	NA	NA	NA	0	NA	NA	NA	NA	NA	NA	NA	NA
ENSG00000050165	ENSG00000050165.13	27122	DKK3	8.47394	1	NA	NA	NA	NA	NA	NA	NA	NA	1	NA	NA	NA	NA	NA	NA	NA	NA	1	NA	NA	NA	NA	NA	NA	NA	NA	1	NA	NA	NA	NA	NA	NA	NA	NA	2	NA	NA	NA	NA	NA	NA	NA	NA
ENSG00000050327	ENSG00000050327.10	7984	ARHGEF5	3.13816	0	NA	NA	NA	NA	NA	NA	NA	NA	0	NA	NA	NA	NA	NA	NA	NA	NA	0	NA	NA	NA	NA	NA	NA	NA	NA	2	NA	NA	NA	NA	NA	NA	NA	NA	0	NA	NA	NA	NA	NA	NA	NA	NA
ENSG00000050344	ENSG00000050344.8	9603	NFE2L3	8.0161	3	0.559764	0.575743	0.448937	0.653558	0.369122	0.296735	0.766721	0.982866	3	-0.0116973	0.990669	0.109559	0.912778	0.369112	0.265372	0.790769	1.00135	3	-0.120693	0.903954	0.259687	0.79515	0.369155	0.388678	0.697583	1.0063	7	1.42423	0.154635	1.63543	0.102221	0.370227	1.47992	0.139157	0.574769	9	-0.120693	0.903954	1.24989	0.211584	0.3699	1.25238	0.210676	0.606321
ENSG00000050393	ENSG00000050393.7	63933	MCUR1	8.19519	1	NA	NA	NA	NA	NA	NA	NA	NA	2	NA	NA	NA	NA	NA	NA	NA	NA	3	1.03926	0.298889	2.0506	0.040523	0.517874	1.69346	0.090628	0.573057	3	2.46166	0.0139673	1.80997	0.07055	0.517262	-1.16003	0.246269	0.739503	1	1.03926	0.298889	NA	NA	NA	NA	NA	NA
ENSG00000050405	ENSG00000050405.9	51474	LIMA1	14.736	1	NA	NA	NA	NA	NA	NA	NA	NA	2	NA	NA	NA	NA	NA	NA	NA	NA	6	-0.518272	0.604362	0.0560285	0.955328	0.668229	-0.0126295	0.989925	1.00177	3	0.944224	0.345243	1.28886	0.197695	0.668716	1.3272	0.184694	0.673336	8	-0.518272	0.604362	-1.07503	0.282579	0.668492	-0.975959	0.329282	0.736313
ENSG00000050426	ENSG00000050426.11	25875	LETMD1	13.9905	3	-0.551323	0.581514	0.520688	0.60268	0.44228	0.189947	0.849383	0.998045	2	NA	NA	NA	NA	NA	NA	NA	NA	4	0.599531	0.548931	0.665679	0.505744	0.44253	0.757412	0.448952	0.950656	4	1.04437	0.29652	2.13487	0.0329743	0.444171	2.02783	0.0427989	0.311527	4	0.599531	0.548931	2.0359	0.0419801	0.44318	1.40518	0.160228	0.540789
ENSG00000050438	ENSG00000050438.12	9498	SLC4A8	1.37361	1	NA	NA	NA	NA	NA	NA	NA	NA	6	-0.133743	0.893628	-0.209671	0.83396	0.457729	-0.0720463	0.942577	1.00151	8	1.43903	0.150398	1.04947	0.294173	0.457773	0.320292	0.748803	1.01112	1	NA	NA	NA	NA	NA	NA	NA	NA	10	1.43903	0.150398	0.245176	0.806362	0.457858	-0.538068	0.59063	0.897497
ENSG00000050555	ENSG00000050555.13	10319	LAMC3	2.07112	1	NA	NA	NA	NA	NA	NA	NA	NA	1	NA	NA	NA	NA	NA	NA	NA	NA	3	-1.21625	0.224127	-1.43674	0.151052	0.310477	-1.41932	0.156066	0.710746	0	NA	NA	NA	NA	NA	NA	NA	NA	4	-1.21625	0.224127	-1.01539	0.310126	0.309885	-0.992553	0.321128	0.729944
ENSG00000050628	ENSG00000050628.16	5733	PTGER3	1.71725	0	NA	NA	NA	NA	NA	NA	NA	NA	3	0.573137	0.566658	0.960557	0.336968	0.458843	0.947582	0.343534	0.866895	3	0.489154	0.624821	0.0314754	0.974896	0.458438	0.0217116	0.982682	1.00237	0	NA	NA	NA	NA	NA	NA	NA	NA	8	0.489154	0.624821	-0.344961	0.730184	0.458496	-0.359594	0.719214	0.940657
ENSG00000050730	ENSG00000050730.11	79931	TNIP3	1.28705	1	NA	NA	NA	NA	NA	NA	NA	NA	1	NA	NA	NA	NA	NA	NA	NA	NA	3	-0.084369	0.932777	0.201996	0.839954	0.282886	0.181184	0.856254	1.01065	3	-0.016741	0.986646	-0.448922	0.653569	0.282998	-0.467925	0.639923	0.965799	6	-0.084369	0.932777	-0.430127	0.667181	0.282975	-0.425261	0.670723	0.925116
ENSG00000050748	ENSG00000050748.13	5601	MAPK9	6.67093	1	NA	NA	NA	NA	NA	NA	NA	NA	2	NA	NA	NA	NA	NA	NA	NA	NA	1	NA	NA	NA	NA	NA	NA	NA	NA	3	0.253141	0.800202	0.385055	0.700265	0.31546	0.825564	0.409216	0.872839	6	NA	NA	1.65298	0.0985957	0.315722	-1.06823	0.285632	0.696572
ENSG00000050767	ENSG00000050767.11	91522	COL23A1	2.5144	3	-0.653545	0.513528	0.0756097	0.939742	0.554316	-0.0747227	0.940448	0.999046	2	NA	NA	NA	NA	NA	NA	NA	NA	2	NA	NA	NA	NA	NA	NA	NA	NA	2	NA	NA	NA	NA	NA	NA	NA	NA	9	NA	NA	-0.992407	0.321199	0.554773	-1.11132	0.266653	0.676086
ENSG00000050820	ENSG00000050820.12	9564	BCAR1	8.58241	1	NA	NA	NA	NA	NA	NA	NA	NA	3	-0.14077	0.888075	0.146624	0.883454	0.719282	-0.218642	0.826966	1.00112	2	NA	NA	NA	NA	NA	NA	NA	NA	2	NA	NA	NA	NA	NA	NA	NA	NA	3	NA	NA	1.90641	0.0568356	0.719645	1.26573	0.205857	0.599419
ENSG00000051009	ENSG00000051009.6	84067	FAM160A2	9.74655	0	NA	NA	NA	NA	NA	NA	NA	NA	1	NA	NA	NA	NA	NA	NA	NA	NA	1	NA	NA	NA	NA	NA	NA	NA	NA	2	NA	NA	NA	NA	NA	NA	NA	NA	0	NA	NA	NA	NA	NA	NA	NA	NA
ENSG00000051108	ENSG00000051108.10	9709	HERPUD1	34.3808	1	NA	NA	NA	NA	NA	NA	NA	NA	3	0.203346	0.838898	1.60188	0.109445	0.431408	1.36712	0.171845	0.663888	6	-1.30135	0.193386	-0.386924	0.698881	0.430743	-0.684959	0.493502	0.9671	1	NA	NA	NA	NA	NA	NA	NA	NA	1	-1.30135	0.193386	NA	NA	NA	NA	NA	NA
ENSG00000051128	ENSG00000051128.14	9454	HOMER3	7.80831	5	2.75371	0.00598004	1.84843	0.0647868	0.46535	1.73227	0.0834834	0.39334	3	1.46401	0.143451	1.7567	0.0792244	0.464899	1.41024	0.158729	0.644818	8	-0.848533	0.396308	-0.52216	0.601655	0.46421	-0.666922	0.504951	0.972018	6	0.774727	0.438651	0.787517	0.431135	0.464016	-0.105251	0.916194	0.997306	6	-0.848533	0.396308	0.78399	0.433201	0.464078	0.38896	0.697375	0.934804
ENSG00000051180	ENSG00000051180.12	5888	RAD51	3.80263	2	NA	NA	NA	NA	NA	NA	NA	NA	4	1.69703	0.0899459	1.45539	0.145822	0.654323	1.23264	0.21795	0.733379	7	0.463105	0.643372	0.653591	0.5135	0.654012	0.665578	0.505809	0.972616	0	NA	NA	NA	NA	NA	NA	NA	NA	1	0.463105	0.643372	NA	NA	NA	NA	NA	NA
ENSG00000051341	ENSG00000051341.9	10721	POLQ	2.00356	0	NA	NA	NA	NA	NA	NA	NA	NA	0	NA	NA	NA	NA	NA	NA	NA	NA	0	NA	NA	NA	NA	NA	NA	NA	NA	1	NA	NA	NA	NA	NA	NA	NA	NA	5	NA	NA	0.638995	0.522948	0.606305	0.553547	0.579992	0.892282
ENSG00000051382	ENSG00000051382.4	5291	PIK3CB	8.27829	0	NA	NA	NA	NA	NA	NA	NA	NA	0	NA	NA	NA	NA	NA	NA	NA	NA	0	NA	NA	NA	NA	NA	NA	NA	NA	3	-1.35919	0.174337	-0.305235	0.76024	0.484707	-0.216123	0.828929	0.991632	10	NA	NA	1.15344	0.24896	0.485202	1.09437	0.274013	0.684584
ENSG00000051523	ENSG00000051523.6	1535	CYBA	36.345	1	NA	NA	NA	NA	NA	NA	NA	NA	2	NA	NA	NA	NA	NA	NA	NA	NA	5	0.997066	0.318931	0.596316	0.551077	0.419153	0.503806	0.61449	1.00037	5	-1.70774	0.0879396	-1.28021	0.200718	0.419943	-1.37346	0.169866	0.64474	2	0.997066	0.318931	NA	NA	NA	NA	NA	NA
ENSG00000051596	ENSG00000051596.5	84321	THOC3	4.69705	0	NA	NA	NA	NA	NA	NA	NA	NA	1	NA	NA	NA	NA	NA	NA	NA	NA	4	0.855501	0.392442	0.829919	0.40675	0.545295	0.551394	0.581466	0.996007	1	NA	NA	NA	NA	NA	NA	NA	NA	4	0.855501	0.392442	-0.909866	0.363076	0.545394	-0.750922	0.452847	0.829494
ENSG00000051620	ENSG00000051620.6	23593	HEBP2	7.85219	0	NA	NA	NA	NA	NA	NA	NA	NA	1	NA	NA	NA	NA	NA	NA	NA	NA	3	-0.58184	0.560782	-0.437233	0.662021	0.523891	-1.13238	0.257703	0.838466	2	NA	NA	NA	NA	NA	NA	NA	NA	1	-0.58184	0.560782	NA	NA	NA	NA	NA	NA
ENSG00000051825	ENSG00000051825.10	10198	MPHOSPH9	3.16366	2	NA	NA	NA	NA	NA	NA	NA	NA	2	NA	NA	NA	NA	NA	NA	NA	NA	3	1.69897	0.0895809	3.31646	0.000938982	0.531859	3.44103	0.000599453	0.0217779	2	NA	NA	NA	NA	NA	NA	NA	NA	9	1.69897	0.0895809	3.15094	0.00166772	0.531067	3.13028	0.0017886	0.0297779
ENSG00000052126	ENSG00000052126.10	54477	PLEKHA5	3.72515	1	NA	NA	NA	NA	NA	NA	NA	NA	2	NA	NA	NA	NA	NA	NA	NA	NA	0	NA	NA	NA	NA	NA	NA	NA	NA	1	NA	NA	NA	NA	NA	NA	NA	NA	13	NA	NA	2.76201	0.00583243	0.627244	2.25648	0.0242204	0.185558
ENSG00000052344	ENSG00000052344.11	5652	PRSS8	14.1832	1	NA	NA	NA	NA	NA	NA	NA	NA	4	1.09811	0.272372	1.257	0.208998	0.815497	0.685673	0.493052	0.945956	4	-0.143403	0.885996	-2.23247	0.0257679	0.816208	-2.25958	0.0240262	0.29295	1	NA	NA	NA	NA	NA	NA	NA	NA	0	-0.143403	0.885996	NA	NA	NA	NA	NA	NA
ENSG00000052723	ENSG00000052723.7	80143	SIKE1	7.83299	1	NA	NA	NA	NA	NA	NA	NA	NA	3	0.128691	0.897623	0.344052	0.730867	0.353257	0.04763	0.962019	1.00077	2	NA	NA	NA	NA	NA	NA	NA	NA	3	-2.76896	0.00570887	-3.58506	0.000350548	0.359653	-3.4595	0.000560208	0.0131659	0	NA	NA	NA	NA	NA	NA	NA	NA
ENSG00000052749	ENSG00000052749.9	23223	RRP12	7.33023	1	NA	NA	NA	NA	NA	NA	NA	NA	3	0.0596751	0.952424	-1.03353	0.301565	0.362409	-0.783085	0.433732	0.920769	5	1.43222	0.152337	0.627625	0.530369	0.362263	0.582326	0.560457	0.990152	1	NA	NA	NA	NA	NA	NA	NA	NA	5	1.43222	0.152337	-0.0152515	0.987834	0.362113	0.236961	0.812728	0.964408
ENSG00000052795	ENSG00000052795.8	57600	FNIP2	4.51649	0	NA	NA	NA	NA	NA	NA	NA	NA	1	NA	NA	NA	NA	NA	NA	NA	NA	1	NA	NA	NA	NA	NA	NA	NA	NA	0	NA	NA	NA	NA	NA	NA	NA	NA	4	NA	NA	-1.00923	0.313068	0.643862	-0.970701	0.331893	0.738485
ENSG00000052802	ENSG00000052802.8	6307	MSMO1	20.7067	0	NA	NA	NA	NA	NA	NA	NA	NA	0	NA	NA	NA	NA	NA	NA	NA	NA	3	0.966329	0.334071	1.83786	0.0663302	0.542444	0.929184	0.352981	0.907722	0	NA	NA	NA	NA	NA	NA	NA	NA	2	0.966329	0.334071	NA	NA	NA	NA	NA	NA
ENSG00000052841	ENSG00000052841.10	55761	TTC17	8.97658	0	NA	NA	NA	NA	NA	NA	NA	NA	2	NA	NA	NA	NA	NA	NA	NA	NA	6	0.172875	0.862778	0.464608	0.642297	0.428865	0.168965	0.865853	1.00909	0	NA	NA	NA	NA	NA	NA	NA	NA	8	0.172875	0.862778	-0.566974	0.570838	0.429372	-1.04584	0.295845	0.707713
ENSG00000052850	ENSG00000052850.5	60529	ALX4	1.10007	2	NA	NA	NA	NA	NA	NA	NA	NA	2	NA	NA	NA	NA	NA	NA	NA	NA	2	NA	NA	NA	NA	NA	NA	NA	NA	2	NA	NA	NA	NA	NA	NA	NA	NA	4	NA	NA	0.974653	0.329929	0.159221	0.952348	0.341113	0.74593
ENSG00000053108	ENSG00000053108.12	23105	FSTL4	1.39319	0	NA	NA	NA	NA	NA	NA	NA	NA	1	NA	NA	NA	NA	NA	NA	NA	NA	4	0.276373	0.782309	0.653157	0.513781	0.28322	0.722148	0.470344	0.956911	1	NA	NA	NA	NA	NA	NA	NA	NA	9	0.276373	0.782309	0.623186	0.533281	0.283125	0.601902	0.547353	0.877786
ENSG00000053254	ENSG00000053254.11	1112	FOXN3	8.28803	1	NA	NA	NA	NA	NA	NA	NA	NA	0	NA	NA	NA	NA	NA	NA	NA	NA	3	-0.716646	0.47373	-0.333769	0.738612	0.451617	-0.164409	0.869437	1.00841	2	NA	NA	NA	NA	NA	NA	NA	NA	15	-0.716646	0.47373	-0.466698	0.640801	0.451609	-0.0961699	0.923402	0.983466
ENSG00000053328	ENSG00000053328.8	728464	METTL24	1.50639	2	NA	NA	NA	NA	NA	NA	NA	NA	3	0.930022	0.352544	1.11082	0.266868	0.293579	1.15479	0.248406	0.77493	1	NA	NA	NA	NA	NA	NA	NA	NA	2	NA	NA	NA	NA	NA	NA	NA	NA	6	NA	NA	2.49937	0.0125745	0.295841	2.2772	0.0229502	0.178449
ENSG00000053371	ENSG00000053371.8	8574	AKR7A2	25.806	0	NA	NA	NA	NA	NA	NA	NA	NA	4	0.981798	0.326394	0.862604	0.388527	0.418363	0.792214	0.428393	0.917235	0	NA	NA	NA	NA	NA	NA	NA	NA	2	NA	NA	NA	NA	NA	NA	NA	NA	0	NA	NA	NA	NA	NA	NA	NA	NA
ENSG00000053372	ENSG00000053372.4	51154	MRTO4	16.7038	1	NA	NA	NA	NA	NA	NA	NA	NA	2	NA	NA	NA	NA	NA	NA	NA	NA	4	0.479207	0.631877	0.748286	0.454434	0.516555	0.432894	0.665169	1.00546	0	NA	NA	NA	NA	NA	NA	NA	NA	1	0.479207	0.631877	NA	NA	NA	NA	NA	NA
ENSG00000053438	ENSG00000053438.7	4826	NNAT	1.84948	3	3.44223	0.000596504	5.15379	2.98293e-07	0.465795	5.14534	3.11779e-07	1.08983e-05	4	-0.896004	0.370428	-0.88062	0.3787	0.454326	-0.85872	0.390667	0.897687	1	NA	NA	NA	NA	NA	NA	NA	NA	1	NA	NA	NA	NA	NA	NA	NA	NA	0	NA	NA	NA	NA	NA	NA	NA	NA
ENSG00000053501	ENSG00000053501.8	55850	USE1	10.2255	6	0.403257	0.68683	0.271939	0.785716	0.417429	0.21155	0.832494	0.995968	7	2.23812	0.0253931	2.06266	0.0393595	0.418385	1.41937	0.156051	0.641144	6	0.380717	0.703479	1.41683	0.156791	0.417997	1.10188	0.270736	0.849906	9	1.55074	0.121225	1.43448	0.151695	0.417546	0.533846	0.593547	0.95438	1	0.380717	0.703479	NA	NA	NA	NA	NA	NA
ENSG00000053524	ENSG00000053524.7	23101	MCF2L2	1.10092	1	NA	NA	NA	NA	NA	NA	NA	NA	3	6.95886	5.58961e-12	7.38371	2.87198e-13	0.348005	4.35129	1.46864e-05	0.000726352	5	4.6184	4.27733e-06	5.80456	8.25371e-09	0.341517	2.63511	0.00851943	0.152672	5	1.38141	0.167406	1.48128	0.138795	0.337729	-0.227657	0.819952	0.993016	24	4.6184	4.27733e-06	3.99642	6.82294e-05	0.342171	2.85316	0.00440317	0.0599146
ENSG00000053702	ENSG00000053702.10	83714	NRIP2	3.06286	3	0.396845	0.691551	-0.17183	0.8636	0.63996	-0.203024	0.839151	0.997259	3	-1.06245	0.288242	-0.065451	0.947826	0.640088	-0.684498	0.493793	0.946166	4	-0.84769	0.396777	-0.206364	0.836542	0.640113	-0.741885	0.458302	0.953156	2	NA	NA	NA	NA	NA	NA	NA	NA	1	-0.84769	0.396777	NA	NA	NA	NA	NA	NA
ENSG00000053747	ENSG00000053747.11	3909	LAMA3	4.08689	2	NA	NA	NA	NA	NA	NA	NA	NA	2	NA	NA	NA	NA	NA	NA	NA	NA	3	0.743954	0.457048	-0.290732	0.771307	0.612439	-0.345494	0.729784	1.00565	0	NA	NA	NA	NA	NA	NA	NA	NA	26	0.743954	0.457048	0.420669	0.674072	0.612411	0.183033	0.854803	0.972067
ENSG00000053770	ENSG00000053770.7	55745	AP5M1	9.81597	0	NA	NA	NA	NA	NA	NA	NA	NA	1	NA	NA	NA	NA	NA	NA	NA	NA	3	0.370555	0.711034	0.880546	0.37874	0.266611	0.822085	0.411192	0.936312	0	NA	NA	NA	NA	NA	NA	NA	NA	1	0.370555	0.711034	NA	NA	NA	NA	NA	NA
ENSG00000053900	ENSG00000053900.6	29945	ANAPC4	5.27885	0	NA	NA	NA	NA	NA	NA	NA	NA	0	NA	NA	NA	NA	NA	NA	NA	NA	6	0.354153	0.723286	0.901353	0.367582	0.537265	0.327358	0.743455	1.00892	1	NA	NA	NA	NA	NA	NA	NA	NA	3	0.354153	0.723286	1.02382	0.306129	0.53787	1.29407	0.19589	0.588383
ENSG00000053918	ENSG00000053918.11	3784	KCNQ1	5.61089	2	NA	NA	NA	NA	NA	NA	NA	NA	6	-0.868097	0.385512	-0.681117	0.495929	0.489544	-0.70283	0.482298	0.942572	7	0.171426	0.863917	1.43435	0.151733	0.490125	1.36347	0.172992	0.735837	1	NA	NA	NA	NA	NA	NA	NA	NA	21	0.171426	0.863917	-1.09806	0.272399	0.489909	-1.16304	0.245044	0.648173
ENSG00000054116	ENSG00000054116.7	27095	TRAPPC3	18.5041	3	3.57993	0.000357213	3.23849	0.00123456	0.481252	3.97015	7.60998e-05	0.00170665	3	3.9193	9.37502e-05	3.21193	0.00135349	0.482013	4.18869	3.01139e-05	0.00134933	8	2.76229	0.00582613	0.9591	0.337702	0.474884	1.02081	0.307551	0.878521	3	0.668252	0.504099	-0.5085	0.611196	0.474625	-0.672511	0.501388	0.928297	1	2.76229	0.00582613	NA	NA	NA	NA	NA	NA
ENSG00000054118	ENSG00000054118.9	9967	THRAP3	35.8043	2	NA	NA	NA	NA	NA	NA	NA	NA	4	1.55106	0.121147	2.27742	0.0229366	0.457818	0.497973	0.618595	0.980642	3	0.666274	0.505362	1.71866	0.0859346	0.457836	-0.535865	0.592152	0.997738	1	NA	NA	NA	NA	NA	NA	NA	NA	12	0.666274	0.505362	0.722698	0.470007	0.457753	-0.323587	0.746307	0.948661
ENSG00000054148	ENSG00000054148.13	29085	PHPT1	33.1816	2	NA	NA	NA	NA	NA	NA	NA	NA	4	2.17951	0.0294847	2.56879	0.0103255	0.568443	2.48952	0.0129266	0.156869	9	2.235	0.025598	2.88475	0.0039873	0.56885	2.70819	0.00686149	0.131512	5	0.556216	0.578165	0.6537	0.51343	0.566351	0.623057	0.533366	0.938918	1	2.235	0.025598	NA	NA	NA	NA	NA	NA
ENSG00000054179	ENSG00000054179.7	954	ENTPD2	3.45906	4	1.63293	0.102743	1.12641	0.260217	0.523417	1.04884	0.294462	0.758521	3	1.07955	0.280554	0.0592443	0.952767	0.523053	-0.428856	0.668105	0.98872	11	0.785132	0.432529	0.312467	0.75474	0.522986	0.128933	0.897432	1.00811	2	NA	NA	NA	NA	NA	NA	NA	NA	1	0.785132	0.432529	NA	NA	NA	NA	NA	NA
ENSG00000054219	ENSG00000054219.9	4065	LY75	2.66162	2	NA	NA	NA	NA	NA	NA	NA	NA	0	NA	NA	NA	NA	NA	NA	NA	NA	1	NA	NA	NA	NA	NA	NA	NA	NA	2	NA	NA	NA	NA	NA	NA	NA	NA	15	NA	NA	2.64429	0.0082932	0.586183	2.40772	0.016203	0.144601
ENSG00000054267	ENSG00000054267.16	51742	ARID4B	6.58039	2	NA	NA	NA	NA	NA	NA	NA	NA	4	-0.274909	0.783433	0.0140632	0.988782	0.606095	-0.408661	0.682861	0.98865	3	-0.72626	0.467819	-0.341195	0.733016	0.606057	-0.224287	0.822572	1.01129	1	NA	NA	NA	NA	NA	NA	NA	NA	23	-0.72626	0.467819	0.817083	0.414043	0.606507	1.19215	0.233438	0.633891
ENSG00000054277	ENSG00000054277.8	23596	OPN3	3.66051	3	0.0680091	0.94579	-0.837071	0.402719	0.33878	-0.945591	0.344548	0.800236	5	-0.333481	0.738829	-1.10576	0.269054	0.339043	-1.17097	0.241844	0.767473	1	NA	NA	NA	NA	NA	NA	NA	NA	2	NA	NA	NA	NA	NA	NA	NA	NA	9	NA	NA	0.55299	0.580374	0.338349	0.336405	0.736624	0.94582
ENSG00000054282	ENSG00000054282.11	10806	SDCCAG8	6.51151	0	NA	NA	NA	NA	NA	NA	NA	NA	3	0.946611	0.344025	0.940607	0.347096	0.418462	1.05632	0.291034	0.817657	4	3.0241	0.00254591	3.09758	0.00199641	0.420883	2.47581	0.013431	0.206041	1	NA	NA	NA	NA	NA	NA	NA	NA	20	3.0241	0.00254591	2.34537	0.0191706	0.417939	0.198461	0.842718	0.970581
ENSG00000054356	ENSG00000054356.9	5798	PTPRN	1.29052	1	NA	NA	NA	NA	NA	NA	NA	NA	4	0.229447	0.81856	0.70922	0.478326	0.39381	0.784928	0.432651	0.919406	3	-0.590984	0.554641	-0.287901	0.773472	0.393578	-0.396449	0.691844	1.00721	2	NA	NA	NA	NA	NA	NA	NA	NA	0	-0.590984	0.554641	NA	NA	NA	NA	NA	NA
ENSG00000054392	ENSG00000054392.8	55733	HHAT	3.21812	0	NA	NA	NA	NA	NA	NA	NA	NA	1	NA	NA	NA	NA	NA	NA	NA	NA	5	1.8699	0.0617376	1.97724	0.0482429	0.422702	1.87359	0.0612297	0.481435	2	NA	NA	NA	NA	NA	NA	NA	NA	13	1.8699	0.0617376	1.95058	0.0513393	0.422697	1.87074	0.0616243	0.324707
ENSG00000054523	ENSG00000054523.12	23095	KIF1B	5.09594	2	NA	NA	NA	NA	NA	NA	NA	NA	6	-0.723982	0.469216	-1.52895	0.126541	0.606566	-2.14654	0.0320305	0.2801	5	0.401126	0.688397	0.179739	0.857388	0.605053	-0.0299567	0.976107	1.00335	2	NA	NA	NA	NA	NA	NA	NA	NA	12	0.401126	0.688397	0.747013	0.455202	0.605283	0.836506	0.403037	0.795158
ENSG00000054598	ENSG00000054598.5	2296	FOXC1	4.32597	4	2.3358	0.0196634	2.28449	0.022517	0.312445	2.32176	0.0204129	0.158269	3	2.22015	0.026592	1.66812	0.095553	0.310998	1.69247	0.0908171	0.490581	3	0.847286	0.397002	-0.0690288	0.944978	0.309361	-0.130353	0.896309	1.00777	6	3.66961	0.000253424	2.53895	0.0112442	0.312944	2.50313	0.0124423	0.140755	0	0.847286	0.397002	NA	NA	NA	NA	NA	NA
ENSG00000054611	ENSG00000054611.9	25771	TBC1D22A	9.04951	1	NA	NA	NA	NA	NA	NA	NA	NA	3	0.319909	0.749092	2.08783	0.0370237	0.441354	1.41024	0.158729	0.64457	13	-0.39175	0.695311	0.946969	0.343845	0.440884	0.990344	0.322206	0.889851	0	NA	NA	NA	NA	NA	NA	NA	NA	20	-0.39175	0.695311	-0.84375	0.398978	0.440864	-0.968699	0.332891	0.73921
ENSG00000054654	ENSG00000054654.11	23224	SYNE2	6.51998	1	NA	NA	NA	NA	NA	NA	NA	NA	0	NA	NA	NA	NA	NA	NA	NA	NA	3	-0.52303	0.601049	-0.0449487	0.964156	0.580851	-0.157486	0.874888	1.00895	2	NA	NA	NA	NA	NA	NA	NA	NA	15	-0.52303	0.601049	-0.00134747	0.998925	0.580844	-0.069639	0.944493	0.988499
ENSG00000054690	ENSG00000054690.9	57475	PLEKHH1	2.66442	0	NA	NA	NA	NA	NA	NA	NA	NA	1	NA	NA	NA	NA	NA	NA	NA	NA	2	NA	NA	NA	NA	NA	NA	NA	NA	3	-0.211477	0.83255	0.888643	0.374373	0.634625	0.410672	0.681386	0.973911	4	NA	NA	-1.04773	0.294973	0.634844	-0.941204	0.34679	0.752201
ENSG00000054793	ENSG00000054793.9	10079	ATP9A	10.5347	4	0.362172	0.717286	-0.955762	0.339385	0.680291	-1.75265	0.0799173	0.384944	6	1.8725	0.0613771	1.0292	0.303593	0.679474	0.0945093	0.92472	1.00286	5	-0.0775529	0.938196	-0.34533	0.729907	0.679919	-1.2947	0.195673	0.76644	2	NA	NA	NA	NA	NA	NA	NA	NA	14	-0.0775529	0.938196	1.24757	0.212431	0.680011	1.42155	0.155418	0.533091
ENSG00000054796	ENSG00000054796.8	23626	SPO11	1.0058	4	3.73917	0.000193206	4.06245	5.17157e-05	0.057184	4.03943	5.69898e-05	0.00132069	2	NA	NA	NA	NA	NA	NA	NA	NA	3	-0.17861	0.858274	-0.169581	0.865368	0.0443716	-0.190296	0.849109	1.01035	1	NA	NA	NA	NA	NA	NA	NA	NA	0	-0.17861	0.858274	NA	NA	NA	NA	NA	NA
ENSG00000054803	ENSG00000054803.3	140689	CBLN4	1.22402	2	NA	NA	NA	NA	NA	NA	NA	NA	2	NA	NA	NA	NA	NA	NA	NA	NA	2	NA	NA	NA	NA	NA	NA	NA	NA	2	NA	NA	NA	NA	NA	NA	NA	NA	0	NA	NA	NA	NA	NA	NA	NA	NA
ENSG00000054938	ENSG00000054938.11	25884	CHRDL2	1.68806	2	NA	NA	NA	NA	NA	NA	NA	NA	3	0.857638	0.391261	0.977993	0.328275	0.267549	0.949897	0.342356	0.866217	5	0.442805	0.657986	0.563212	0.573396	0.267943	1.24378	0.213823	0.788276	4	-0.299455	0.764644	-0.923248	0.356064	0.267395	-0.806359	0.420196	0.87947	6	0.442805	0.657986	-0.440562	0.659609	0.267137	-0.478101	0.632665	0.91465
ENSG00000054965	ENSG00000054965.6	23201	FAM168A	10.843	1	NA	NA	NA	NA	NA	NA	NA	NA	7	1.78359	0.0747391	1.447	0.148157	0.506044	0.985087	0.32478	0.848783	6	1.2149	0.224641	0.859511	0.390231	0.505927	0.828149	0.407751	0.934601	3	0.502003	0.615756	0.574818	0.565522	0.505709	0.396378	0.691897	0.976444	16	1.2149	0.224641	2.4009	0.0165065	0.507288	1.99918	0.0458147	0.274722
ENSG00000054967	ENSG00000054967.8	84957	RELT	3.24694	5	-0.115263	0.908255	1.16446	0.244469	0.732056	-0.282736	0.777428	0.987087	5	-0.678448	0.497617	-0.347061	0.728606	0.732064	-0.341567	0.732737	0.9975	6	-0.684672	0.493681	-0.24415	0.807157	0.732146	-0.695078	0.487141	0.964328	2	NA	NA	NA	NA	NA	NA	NA	NA	3	-0.684672	0.493681	2.47832	0.0133371	0.73336	2.43715	0.0149484	0.13711
ENSG00000054983	ENSG00000054983.12	2581	GALC	5.64165	0	NA	NA	NA	NA	NA	NA	NA	NA	1	NA	NA	NA	NA	NA	NA	NA	NA	0	NA	NA	NA	NA	NA	NA	NA	NA	0	NA	NA	NA	NA	NA	NA	NA	NA	6	NA	NA	0.0549503	0.956187	0.400615	0.228667	0.819167	0.966031
ENSG00000055044	ENSG00000055044.6	51602	NOP58	26.4693	2	NA	NA	NA	NA	NA	NA	NA	NA	2	NA	NA	NA	NA	NA	NA	NA	NA	2	NA	NA	NA	NA	NA	NA	NA	NA	2	NA	NA	NA	NA	NA	NA	NA	NA	3	NA	NA	-2.21628	0.0268598	0.571913	-2.05699	0.039903	0.255679
ENSG00000055070	ENSG00000055070.12	26099	SZRD1	29.0158	4	1.21454	0.224777	0.710676	0.477423	0.394854	0.791174	0.428999	0.862548	7	3.11574	0.00187773	1.9859	0.0472719	0.396283	1.86078	0.0630196	0.408129	5	3.04685	0.00236229	2.24777	0.0247717	0.396606	2.02641	0.0429438	0.40475	0	NA	NA	NA	NA	NA	NA	NA	NA	2	3.04685	0.00236229	NA	NA	NA	NA	NA	NA
ENSG00000055118	ENSG00000055118.10	3757	KCNH2	2.15266	1	NA	NA	NA	NA	NA	NA	NA	NA	2	NA	NA	NA	NA	NA	NA	NA	NA	4	-0.824312	0.409924	-1.2147	0.224719	0.40324	-1.15913	0.246634	0.830162	5	0.172602	0.862993	0.365795	0.714582	0.402774	0.639467	0.522641	0.93398	3	-0.824312	0.409924	0.677347	0.498316	0.404016	-1.70458	0.0885318	0.395578
ENSG00000055130	ENSG00000055130.11	8454	CUL1	24.9991	0	NA	NA	NA	NA	NA	NA	NA	NA	2	NA	NA	NA	NA	NA	NA	NA	NA	4	1.80203	0.0717878	2.30023	0.0216063	0.349676	1.74858	0.0806205	0.544682	2	NA	NA	NA	NA	NA	NA	NA	NA	13	1.80203	0.0717878	-0.625217	0.531948	0.348026	-0.132605	0.894528	0.980221
ENSG00000055147	ENSG00000055147.13	10827	FAM114A2	4.41987	1	NA	NA	NA	NA	NA	NA	NA	NA	1	NA	NA	NA	NA	NA	NA	NA	NA	2	NA	NA	NA	NA	NA	NA	NA	NA	1	NA	NA	NA	NA	NA	NA	NA	NA	0	NA	NA	NA	NA	NA	NA	NA	NA
ENSG00000055163	ENSG00000055163.14	26999	CYFIP2	7.79704	0	NA	NA	NA	NA	NA	NA	NA	NA	1	NA	NA	NA	NA	NA	NA	NA	NA	0	NA	NA	NA	NA	NA	NA	NA	NA	1	NA	NA	NA	NA	NA	NA	NA	NA	4	NA	NA	1.5705	0.116564	0.729333	1.48762	0.137115	0.501758
ENSG00000055208	ENSG00000055208.13	23118	TAB2	16.9597	0	NA	NA	NA	NA	NA	NA	NA	NA	3	-0.236839	0.812822	0.401409	0.688191	0.423358	0.619261	0.535862	0.957647	1	NA	NA	NA	NA	NA	NA	NA	NA	2	NA	NA	NA	NA	NA	NA	NA	NA	9	NA	NA	2.91371	0.00363793	0.423893	1.22297	0.22158	0.618824
ENSG00000055211	ENSG00000055211.8	116254	GINM1	23.5251	2	NA	NA	NA	NA	NA	NA	NA	NA	1	NA	NA	NA	NA	NA	NA	NA	NA	3	0.674622	0.500044	-0.692715	0.488623	0.480373	-0.576586	0.564327	0.990423	3	-0.298269	0.765549	-1.39409	0.163549	0.480663	-1.00006	0.317482	0.804953	2	0.674622	0.500044	NA	NA	NA	NA	NA	NA
ENSG00000055332	ENSG00000055332.12	5610	EIF2AK2	9.10748	1	NA	NA	NA	NA	NA	NA	NA	NA	0	NA	NA	NA	NA	NA	NA	NA	NA	5	0.501093	0.616396	-0.155104	0.876766	0.417712	0.103071	0.917924	1.00707	2	NA	NA	NA	NA	NA	NA	NA	NA	6	0.501093	0.616396	1.60385	0.109011	0.418859	1.54104	0.123571	0.476857
ENSG00000055483	ENSG00000055483.15	57602	USP36	7.14512	1	NA	NA	NA	NA	NA	NA	NA	NA	5	2.45581	0.0141958	2.49099	0.0128731	0.359156	0.864484	0.387495	0.894711	5	1.57407	0.115732	1.52321	0.127971	0.359885	1.4532	0.14643	0.695184	2	NA	NA	NA	NA	NA	NA	NA	NA	4	1.57407	0.115732	-0.189976	0.84936	0.358813	0.326389	0.744187	0.948035
ENSG00000055609	ENSG00000055609.13	58508	KMT2C	5.56862	0	NA	NA	NA	NA	NA	NA	NA	NA	3	0.233509	0.815405	0.785853	0.432109	0.531382	0.59502	0.551943	0.962275	3	0.053845	0.957067	0.928965	0.353094	0.531699	1.07988	0.280412	0.856398	5	-1.00693	0.314166	-0.262949	0.792635	0.531493	-0.799697	0.424045	0.881444	30	0.053845	0.957067	1.15896	0.246701	0.531681	1.05869	0.289954	0.700044
ENSG00000055732	ENSG00000055732.8	55283	MCOLN3	1.58275	0	NA	NA	NA	NA	NA	NA	NA	NA	3	-0.484477	0.628134	-0.0943247	0.924867	0.243132	-0.066835	0.946724	1.00095	2	NA	NA	NA	NA	NA	NA	NA	NA	0	NA	NA	NA	NA	NA	NA	NA	NA	1	NA	NA	NA	NA	NA	NA	NA	NA
ENSG00000055813	ENSG00000055813.5	114800	CCDC85A	1.24364	1	NA	NA	NA	NA	NA	NA	NA	NA	0	NA	NA	NA	NA	NA	NA	NA	NA	2	NA	NA	NA	NA	NA	NA	NA	NA	0	NA	NA	NA	NA	NA	NA	NA	NA	9	NA	NA	-0.756751	0.449348	0.298702	-0.770428	0.441198	0.823691
ENSG00000055917	ENSG00000055917.11	23369	PUM2	24.9625	0	NA	NA	NA	NA	NA	NA	NA	NA	2	NA	NA	NA	NA	NA	NA	NA	NA	5	-0.185694	0.852716	0.153776	0.877812	0.363308	0.0850553	0.932232	1.00613	1	NA	NA	NA	NA	NA	NA	NA	NA	9	-0.185694	0.852716	-1.01082	0.312307	0.363687	-0.849398	0.395829	0.788475
ENSG00000055950	ENSG00000055950.12	84545	MRPL43	15.376	3	1.11414	0.265437	0.726324	0.467782	0.459967	-0.148921	0.881641	1.00171	3	0.24449	0.806893	-1.02787	0.304217	0.460634	-1.22613	0.220393	0.736867	1	NA	NA	NA	NA	NA	NA	NA	NA	0	NA	NA	NA	NA	NA	NA	NA	NA	1	NA	NA	NA	NA	NA	NA	NA	NA
ENSG00000055955	ENSG00000055955.11	3700	ITIH4	1.36754	0	NA	NA	NA	NA	NA	NA	NA	NA	3	-0.677807	0.498023	-0.163636	0.870045	0.764686	-0.22139	0.824827	1.00119	0	NA	NA	NA	NA	NA	NA	NA	NA	2	NA	NA	NA	NA	NA	NA	NA	NA	3	NA	NA	-2.17006	0.0301978	0.765513	-2.06749	0.0389026	0.251711
ENSG00000055957	ENSG00000055957.6	3697	ITIH1	1.73393	3	-0.592424	0.553677	-0.0307861	0.975445	0.862803	-0.0513035	0.959092	0.998011	1	NA	NA	NA	NA	NA	NA	NA	NA	4	-0.647171	0.517643	-0.0365852	0.970822	0.862806	-0.17313	0.862578	1.01006	1	NA	NA	NA	NA	NA	NA	NA	NA	3	-0.647171	0.517643	-0.108739	0.913428	0.862802	-0.0333012	0.97344	0.992987
ENSG00000056050	ENSG00000056050.6	54969	C4orf27	12.3082	1	NA	NA	NA	NA	NA	NA	NA	NA	4	-0.00927826	0.992599	0.308762	0.757556	0.526505	0.0411011	0.967222	1.00161	3	0.143403	0.885996	-0.12519	0.900394	0.526596	-0.482323	0.629665	1.00181	1	NA	NA	NA	NA	NA	NA	NA	NA	4	0.143403	0.885996	0.623824	0.532862	0.526557	0.364311	0.71569	0.937905
ENSG00000056097	ENSG00000056097.11	51663	ZFR	17.9802	1	NA	NA	NA	NA	NA	NA	NA	NA	5	-0.613422	0.539712	-0.702932	0.482234	0.336172	-1.1659	0.243889	0.769306	3	-1.55087	0.121192	-2.28449	0.0225168	0.340373	-2.99972	0.00275811	0.0697602	6	1.11694	0.264242	1.81227	0.0701938	0.337082	1.73376	0.0832179	0.454948	6	-1.55087	0.121192	1.26076	0.207642	0.335791	0.819459	0.412688	0.804108
ENSG00000056277	ENSG00000056277.11	55609	ZNF280C	2.49532	2	NA	NA	NA	NA	NA	NA	NA	NA	2	NA	NA	NA	NA	NA	NA	NA	NA	0	NA	NA	NA	NA	NA	NA	NA	NA	1	NA	NA	NA	NA	NA	NA	NA	NA	2	NA	NA	NA	NA	NA	NA	NA	NA
ENSG00000056291	ENSG00000056291.13	10886	NPFFR2	1.1416	2	NA	NA	NA	NA	NA	NA	NA	NA	3	0.436314	0.662686	0.704496	0.481261	0.102419	0.510828	0.609566	0.97831	2	NA	NA	NA	NA	NA	NA	NA	NA	2	NA	NA	NA	NA	NA	NA	NA	NA	6	NA	NA	0.537784	0.590826	0.102311	0.34026	0.73372	0.945522
ENSG00000056487	ENSG00000056487.11	112885	PHF21B	1.16255	1	NA	NA	NA	NA	NA	NA	NA	NA	4	-0.756949	0.449227	-0.490278	0.624027	0.522716	-0.509482	0.610508	0.978624	1	NA	NA	NA	NA	NA	NA	NA	NA	1	NA	NA	NA	NA	NA	NA	NA	NA	8	NA	NA	0.182179	0.855473	0.522627	0.189627	0.849634	0.972103
ENSG00000056558	ENSG00000056558.6	7185	TRAF1	4.62191	1	NA	NA	NA	NA	NA	NA	NA	NA	4	-0.897671	0.369539	-0.740471	0.459159	0.667198	-0.892298	0.372412	0.889058	4	-0.52787	0.597686	0.466672	0.640819	0.667012	0.358698	0.719884	1.00633	1	NA	NA	NA	NA	NA	NA	NA	NA	3	-0.52787	0.597686	0.0178927	0.985727	0.666977	-0.0373776	0.97019	0.991714
ENSG00000056586	ENSG00000056586.11	54542	RC3H2	6.74492	1	NA	NA	NA	NA	NA	NA	NA	NA	2	NA	NA	NA	NA	NA	NA	NA	NA	0	NA	NA	NA	NA	NA	NA	NA	NA	1	NA	NA	NA	NA	NA	NA	NA	NA	5	NA	NA	1.73189	0.0835507	0.558853	1.90492	0.0570301	0.311433
ENSG00000056736	ENSG00000056736.5	55540	IL17RB	5.57073	3	-0.143151	0.886195	-0.765782	0.443957	0.433121	-0.703076	0.482145	0.894656	0	NA	NA	NA	NA	NA	NA	NA	NA	2	NA	NA	NA	NA	NA	NA	NA	NA	1	NA	NA	NA	NA	NA	NA	NA	NA	1	NA	NA	NA	NA	NA	NA	NA	NA
ENSG00000056972	ENSG00000056972.14	10758	TRAF3IP2	5.91667	2	NA	NA	NA	NA	NA	NA	NA	NA	2	NA	NA	NA	NA	NA	NA	NA	NA	2	NA	NA	NA	NA	NA	NA	NA	NA	2	NA	NA	NA	NA	NA	NA	NA	NA	8	NA	NA	0.541991	0.587925	0.380061	0.536512	0.591705	0.898441
ENSG00000056998	ENSG00000056998.14	8908	GYG2	2.94447	0	NA	NA	NA	NA	NA	NA	NA	NA	1	NA	NA	NA	NA	NA	NA	NA	NA	4	1.35426	0.175904	0.981868	0.326363	0.571193	1.25112	0.211134	0.784514	0	NA	NA	NA	NA	NA	NA	NA	NA	3	1.35426	0.175904	2.48215	0.0131954	0.573321	2.74748	0.00609557	0.0757624
ENSG00000057019	ENSG00000057019.11	131566	DCBLD2	5.32475	0	NA	NA	NA	NA	NA	NA	NA	NA	1	NA	NA	NA	NA	NA	NA	NA	NA	2	NA	NA	NA	NA	NA	NA	NA	NA	1	NA	NA	NA	NA	NA	NA	NA	NA	8	NA	NA	0.53802	0.590663	0.581614	0.349321	0.72691	0.943992
ENSG00000057149	ENSG00000057149.10	6317	SERPINB3	1.74732	3	1.89641	0.058142	1.10755	0.268279	0.57264	1.10321	0.270158	0.733036	2	NA	NA	NA	NA	NA	NA	NA	NA	2	NA	NA	NA	NA	NA	NA	NA	NA	1	NA	NA	NA	NA	NA	NA	NA	NA	1	NA	NA	NA	NA	NA	NA	NA	NA
ENSG00000057252	ENSG00000057252.8	6646	SOAT1	8.65108	1	NA	NA	NA	NA	NA	NA	NA	NA	2	NA	NA	NA	NA	NA	NA	NA	NA	4	0.18748	0.851315	1.25993	0.207939	0.392672	1.05183	0.293088	0.867755	1	NA	NA	NA	NA	NA	NA	NA	NA	3	0.18748	0.851315	-0.775005	0.43849	0.392423	-0.784201	0.433077	0.818871
ENSG00000057294	ENSG00000057294.9	5318	PKP2	4.2459	1	NA	NA	NA	NA	NA	NA	NA	NA	2	NA	NA	NA	NA	NA	NA	NA	NA	5	0.510099	0.610075	0.238772	0.811323	0.730252	-0.520652	0.602706	0.998782	4	2.09222	0.0366251	0.130703	0.896032	0.730191	-0.0135311	0.989206	1.00147	12	0.510099	0.610075	-0.6412	0.521515	0.730272	-0.600216	0.548476	0.878306
ENSG00000057468	ENSG00000057468.6	4438	MSH4	1.10966	0	NA	NA	NA	NA	NA	NA	NA	NA	2	NA	NA	NA	NA	NA	NA	NA	NA	3	3.0895	0.00205039	3.53532	0.00042281	0.213764	3.46701	0.000544926	0.0203045	0	NA	NA	NA	NA	NA	NA	NA	NA	6	3.0895	0.00205039	0.092188	0.926564	0.20589	0.1511	0.879922	0.978065
ENSG00000057593	ENSG00000057593.9	2155	F7	1.66304	2	NA	NA	NA	NA	NA	NA	NA	NA	3	-0.695733	0.486729	-0.277224	0.781656	0.755675	-0.236681	0.812945	0.99903	5	4.72217	2.60403e-06	5.0768	4.44639e-07	0.760864	5.10407	3.86303e-07	3.93316e-05	0	NA	NA	NA	NA	NA	NA	NA	NA	2	4.72217	2.60403e-06	NA	NA	NA	NA	NA	NA
ENSG00000057608	ENSG00000057608.12	2665	GDI2	70.6463	2	NA	NA	NA	NA	NA	NA	NA	NA	0	NA	NA	NA	NA	NA	NA	NA	NA	3	1.86409	0.0625492	0.872608	0.383052	0.418894	0.853162	0.39374	0.929818	4	2.87781	0.00407433	2.07606	0.0381014	0.420602	2.06437	0.0391972	0.297199	9	1.86409	0.0625492	0.597282	0.550432	0.418606	0.364491	0.715556	0.937978
ENSG00000057657	ENSG00000057657.10	639	PRDM1	4.03899	0	NA	NA	NA	NA	NA	NA	NA	NA	0	NA	NA	NA	NA	NA	NA	NA	NA	5	-0.469455	0.638828	0.400362	0.688961	0.481984	-0.21403	0.83056	1.01093	0	NA	NA	NA	NA	NA	NA	NA	NA	3	-0.469455	0.638828	-0.0212208	0.983073	0.481965	-0.0439727	0.964933	0.991765
ENSG00000057663	ENSG00000057663.8	9474	ATG5	11.2188	2	NA	NA	NA	NA	NA	NA	NA	NA	3	7.90667	5.88713e-15	8.15648	8.62841e-16	0.380896	-2.10926	0.0351288	0.296797	7	5.83233	6.99551e-09	6.51334	1.07887e-10	0.378668	0.369222	0.712027	1.00546	2	NA	NA	NA	NA	NA	NA	NA	NA	6	5.83233	6.99551e-09	2.99289	0.00282009	0.379449	1.28262	0.199875	0.591915
ENSG00000057704	ENSG00000057704.6	57458	TMCC3	4.47729	0	NA	NA	NA	NA	NA	NA	NA	NA	1	NA	NA	NA	NA	NA	NA	NA	NA	6	-0.927978	0.353603	0.115987	0.907682	0.329926	0.0575812	0.954092	1.00542	1	NA	NA	NA	NA	NA	NA	NA	NA	6	-0.927978	0.353603	0.993306	0.320761	0.330347	0.870759	0.38406	0.779291
ENSG00000057757	ENSG00000057757.5	57095	PITHD1	23.2722	2	NA	NA	NA	NA	NA	NA	NA	NA	2	NA	NA	NA	NA	NA	NA	NA	NA	2	NA	NA	NA	NA	NA	NA	NA	NA	3	1.50552	0.13245	2.28947	0.0222249	0.340829	1.66389	0.0963966	0.484953	0	NA	NA	NA	NA	NA	NA	NA	NA
ENSG00000057935	ENSG00000057935.9	57504	MTA3	5.19654	2	NA	NA	NA	NA	NA	NA	NA	NA	1	NA	NA	NA	NA	NA	NA	NA	NA	0	NA	NA	NA	NA	NA	NA	NA	NA	1	NA	NA	NA	NA	NA	NA	NA	NA	17	NA	NA	2.84441	0.00452498	0.441394	2.22803	0.0260637	0.195449
ENSG00000058056	ENSG00000058056.4	8975	USP13	3.72423	3	1.25989	0.207951	0.276641	0.782103	0.405432	0.0854871	0.931888	0.998942	1	NA	NA	NA	NA	NA	NA	NA	NA	3	2.07312	0.0383709	1.70874	0.0877574	0.406402	1.40239	0.161057	0.714344	1	NA	NA	NA	NA	NA	NA	NA	NA	12	2.07312	0.0383709	0.827678	0.408018	0.40565	0.668443	0.503979	0.862696
ENSG00000058063	ENSG00000058063.11	23200	ATP11B	9.10339	2	NA	NA	NA	NA	NA	NA	NA	NA	4	3.77883	0.000165187	4.65279	3.63853e-06	0.592898	1.29311	0.196222	0.70338	5	1.49482	0.135221	2.26628	0.0236121	0.59453	2.5497	0.0109053	0.179528	1	NA	NA	NA	NA	NA	NA	NA	NA	9	1.49482	0.135221	3.03075	0.00249175	0.592364	-0.318246	0.750354	0.950269
ENSG00000058085	ENSG00000058085.10	3918	LAMC2	8.80697	2	NA	NA	NA	NA	NA	NA	NA	NA	1	NA	NA	NA	NA	NA	NA	NA	NA	3	0.331947	0.739986	-0.966415	0.334032	0.711346	-0.973698	0.330403	0.894411	2	NA	NA	NA	NA	NA	NA	NA	NA	3	0.331947	0.739986	-0.803436	0.421882	0.711265	-0.780794	0.435078	0.819993
ENSG00000058091	ENSG00000058091.12	5218	CDK14	6.33809	0	NA	NA	NA	NA	NA	NA	NA	NA	2	NA	NA	NA	NA	NA	NA	NA	NA	3	-0.295813	0.767423	0.0865801	0.93102	0.632105	-0.387723	0.69829	1.00587	0	NA	NA	NA	NA	NA	NA	NA	NA	39	-0.295813	0.767423	0.729401	0.465899	0.63218	0.630012	0.528807	0.869726
ENSG00000058262	ENSG00000058262.5	29927	SEC61A1	82.962	2	NA	NA	NA	NA	NA	NA	NA	NA	1	NA	NA	NA	NA	NA	NA	NA	NA	6	2.30483	0.0213437	2.84291	0.00454612	0.623697	2.25243	0.0244757	0.295279	2	NA	NA	NA	NA	NA	NA	NA	NA	1	2.30483	0.0213437	NA	NA	NA	NA	NA	NA
ENSG00000058272	ENSG00000058272.11	4659	PPP1R12A	7.02191	1	NA	NA	NA	NA	NA	NA	NA	NA	5	-0.520411	0.602871	-1.92024	0.0550641	0.571262	-1.79409	0.0730504	0.442225	6	-0.457597	0.647323	-1.68018	0.0931828	0.571111	-1.67202	0.0947818	0.583175	4	-0.520617	0.602728	-0.869663	0.384659	0.570235	-0.590292	0.555106	0.943296	11	-0.457597	0.647323	-1.67467	0.0942606	0.571235	-1.7727	0.0765327	0.364662
ENSG00000058335	ENSG00000058335.11	5923	RASGRF1	1.63013	2	NA	NA	NA	NA	NA	NA	NA	NA	4	0.194215	0.84604	0.868684	0.385194	0.602412	0.862562	0.388551	0.895375	0	NA	NA	NA	NA	NA	NA	NA	NA	3	1.18834	0.234933	-0.798939	0.424484	0.60238	-0.803291	0.421966	0.879705	8	NA	NA	2.03861	0.0417083	0.603545	2.04173	0.041397	0.261864
ENSG00000058404	ENSG00000058404.15	816	CAMK2B	1.56426	2	NA	NA	NA	NA	NA	NA	NA	NA	2	NA	NA	NA	NA	NA	NA	NA	NA	2	NA	NA	NA	NA	NA	NA	NA	NA	2	NA	NA	NA	NA	NA	NA	NA	NA	8	NA	NA	-0.295936	0.76733	0.466227	-0.344791	0.730312	0.944942
ENSG00000058453	ENSG00000058453.12	9696	CROCC	3.78886	2	NA	NA	NA	NA	NA	NA	NA	NA	7	1.20487	0.228489	1.59238	0.111564	0.287457	1.25425	0.209997	0.722144	4	-1.93119	0.0536917	-1.20066	0.23012	0.28794	-1.54494	0.122625	0.647346	0	NA	NA	NA	NA	NA	NA	NA	NA	9	-1.93119	0.0536917	1.77236	0.0765888	0.287885	1.51482	0.130081	0.489955
ENSG00000058600	ENSG00000058600.11	55718	POLR3E	6.02829	0	NA	NA	NA	NA	NA	NA	NA	NA	2	NA	NA	NA	NA	NA	NA	NA	NA	5	-2.30538	0.0213126	-1.9058	0.0569148	0.551622	-1.62437	0.10456	0.609329	1	NA	NA	NA	NA	NA	NA	NA	NA	3	-2.30538	0.0213126	-1.42972	0.153059	0.551437	-1.4642	0.143401	0.512642
ENSG00000058668	ENSG00000058668.10	493	ATP2B4	16.1293	1	NA	NA	NA	NA	NA	NA	NA	NA	1	NA	NA	NA	NA	NA	NA	NA	NA	5	2.3041	0.0213847	1.14495	0.252458	0.479093	1.01481	0.310403	0.880686	2	NA	NA	NA	NA	NA	NA	NA	NA	12	2.3041	0.0213847	0.594528	0.552271	0.478697	-0.345283	0.729942	0.94508
ENSG00000058673	ENSG00000058673.11	9877	ZC3H11A	18.5069	7	2.61757	0.00896567	2.84165	0.00456411	0.547932	2.89223	0.00389433	0.0479662	3	2.33398	0.0197589	3.9747	7.46756e-05	0.549427	3.51698	0.000452808	0.0134496	6	1.83532	0.0667015	2.16256	0.0307725	0.545275	1.14766	0.251339	0.834058	4	0.387238	0.698648	1.33454	0.182282	0.545834	1.67128	0.0949277	0.482133	3	1.83532	0.0667015	1.43644	0.151138	0.54588	1.70752	0.0879854	0.393491
ENSG00000058729	ENSG00000058729.6	55781	RIOK2	5.34909	2	NA	NA	NA	NA	NA	NA	NA	NA	2	NA	NA	NA	NA	NA	NA	NA	NA	2	NA	NA	NA	NA	NA	NA	NA	NA	0	NA	NA	NA	NA	NA	NA	NA	NA	1	NA	NA	NA	NA	NA	NA	NA	NA
ENSG00000058799	ENSG00000058799.9	54432	YIPF1	16.1114	1	NA	NA	NA	NA	NA	NA	NA	NA	1	NA	NA	NA	NA	NA	NA	NA	NA	2	NA	NA	NA	NA	NA	NA	NA	NA	1	NA	NA	NA	NA	NA	NA	NA	NA	6	NA	NA	0.732605	0.463943	0.478019	0.844872	0.398351	0.789529
ENSG00000058804	ENSG00000058804.10	55706	NDC1	9.05033	1	NA	NA	NA	NA	NA	NA	NA	NA	6	0.369436	0.711867	-1.04762	0.295025	0.567317	-1.4496	0.147433	0.624832	2	NA	NA	NA	NA	NA	NA	NA	NA	2	NA	NA	NA	NA	NA	NA	NA	NA	2	NA	NA	NA	NA	NA	NA	NA	NA
ENSG00000058866	ENSG00000058866.10	1608	DGKG	1.574	2	NA	NA	NA	NA	NA	NA	NA	NA	0	NA	NA	NA	NA	NA	NA	NA	NA	2	NA	NA	NA	NA	NA	NA	NA	NA	0	NA	NA	NA	NA	NA	NA	NA	NA	21	NA	NA	0.525607	0.599259	0.571643	1.05897	0.289826	0.700076
ENSG00000059122	ENSG00000059122.12	84256	FLYWCH1	5.66985	1	NA	NA	NA	NA	NA	NA	NA	NA	4	-2.23527	0.0255805	-2.06036	0.039579	0.372769	-1.93226	0.0535626	0.374403	2	NA	NA	NA	NA	NA	NA	NA	NA	1	NA	NA	NA	NA	NA	NA	NA	NA	2	NA	NA	NA	NA	NA	NA	NA	NA
ENSG00000059145	ENSG00000059145.14	64718	UNKL	3.40777	3	-0.491386	0.623242	-0.366405	0.714127	0.522959	-0.535043	0.592719	0.949474	5	0.439636	0.660279	0.210892	0.833008	0.522878	-0.287882	0.773487	1.00025	3	-0.571585	0.567709	-0.68874	0.49112	0.523268	-1.03118	0.302663	0.876304	2	NA	NA	NA	NA	NA	NA	NA	NA	6	-0.571585	0.567709	1.05756	0.29047	0.52307	0.751909	0.452254	0.829481
ENSG00000059377	ENSG00000059377.11	6916	TBXAS1	3.43564	0	NA	NA	NA	NA	NA	NA	NA	NA	3	-0.690921	0.489747	0.0720973	0.942537	0.384634	0.153314	0.878177	1.00007	4	-0.661544	0.508388	-0.957178	0.33867	0.385108	-0.973439	0.330531	0.894455	0	NA	NA	NA	NA	NA	NA	NA	NA	12	-0.661544	0.508388	-0.530664	0.59575	0.384806	-0.599865	0.548709	0.878396
ENSG00000059378	ENSG00000059378.8	64761	PARP12	9.60225	3	1.29327	0.196165	1.68619	0.0920194	0.432375	1.57655	0.115163	0.475001	0	NA	NA	NA	NA	NA	NA	NA	NA	1	NA	NA	NA	NA	NA	NA	NA	NA	3	2.2176	0.0267658	2.45696	0.0141526	0.43423	2.53447	0.0113882	0.133085	0	NA	NA	NA	NA	NA	NA	NA	NA
ENSG00000059573	ENSG00000059573.4	5832	ALDH18A1	27.2442	1	NA	NA	NA	NA	NA	NA	NA	NA	4	0.293784	0.768973	-0.438959	0.66077	0.524605	-0.582238	0.560516	0.966296	3	4.10335	4.34288e-05	3.86531	0.000116896	0.529529	3.58887	0.000345532	0.0140543	3	1.91159	0.0561634	1.52866	0.126611	0.525015	1.17164	0.241575	0.73406	2	4.10335	4.34288e-05	NA	NA	NA	NA	NA	NA
ENSG00000059588	ENSG00000059588.5	6894	TARBP1	7.21477	4	-0.785964	0.432041	-0.922662	0.356369	0.409675	-0.949199	0.342711	0.799233	5	1.40699	0.159686	0.597198	0.550488	0.409249	0.186656	0.851962	0.997746	8	0.456017	0.648459	-0.191912	0.847844	0.409588	-0.850539	0.395196	0.930094	4	0.0920068	0.926708	-0.0219998	0.982452	0.409627	-0.896063	0.370399	0.852574	19	0.456017	0.648459	-0.341002	0.733162	0.409348	-0.485649	0.627305	0.911958
ENSG00000059691	ENSG00000059691.7	5188	GATB	2.86972	1	NA	NA	NA	NA	NA	NA	NA	NA	5	-0.401043	0.688459	0.158956	0.87373	0.512199	0.404155	0.686171	0.990978	9	-1.17992	0.238263	-0.321566	0.747838	0.512184	-0.355721	0.722112	1.00627	0	NA	NA	NA	NA	NA	NA	NA	NA	3	-1.17992	0.238263	-0.16144	0.871774	0.512133	-0.0281135	0.977576	0.994544
ENSG00000059728	ENSG00000059728.6	4084	MXD1	5.8537	3	1.00992	0.312733	0.722659	0.470031	0.461982	0.686374	0.49261	0.900193	1	NA	NA	NA	NA	NA	NA	NA	NA	5	0.128192	0.898018	0.916916	0.359371	0.462083	0.833266	0.404861	0.93279	1	NA	NA	NA	NA	NA	NA	NA	NA	4	0.128192	0.898018	1.50436	0.132752	0.462893	1.58177	0.113966	0.458364
ENSG00000059758	ENSG00000059758.3	5128	CDK17	6.51528	0	NA	NA	NA	NA	NA	NA	NA	NA	3	2.53118	0.0114931	3.16762	0.0015757	0.469552	3.21563	0.00133634	0.0315576	2	NA	NA	NA	NA	NA	NA	NA	NA	5	2.79592	0.00525648	3.39826	0.000700413	0.470682	3.59445	0.000338283	0.0086527	15	NA	NA	2.45689	0.0141553	0.466786	2.01829	0.0437835	0.268059
ENSG00000059769	ENSG00000059769.15	548645	DNAJC25	4.18094	2	NA	NA	NA	NA	NA	NA	NA	NA	2	NA	NA	NA	NA	NA	NA	NA	NA	6	0.0157729	0.987418	0.0253492	0.979781	0.436841	-0.216828	0.82838	1.01074	1	NA	NA	NA	NA	NA	NA	NA	NA	3	0.0157729	0.987418	-1.77804	0.0756512	0.437822	-1.46202	0.143999	0.513666
ENSG00000059804	ENSG00000059804.11	6515	SLC2A3	7.22138	4	1.48383	0.138112	2.14066	0.0325024	0.182359	2.2578	0.0241377	0.179583	4	2.9846	0.00289614	3.49169	0.000497429	0.187178	3.49729	0.000487217	0.0141902	4	1.61367	0.106858	1.59711	0.110505	0.180294	1.43792	0.150717	0.703831	1	NA	NA	NA	NA	NA	NA	NA	NA	2	1.61367	0.106858	NA	NA	NA	NA	NA	NA
ENSG00000059915	ENSG00000059915.12	5662	PSD	1.92789	2	NA	NA	NA	NA	NA	NA	NA	NA	3	-0.833964	0.404465	0.148976	0.881598	0.395991	-0.184536	0.853625	0.997799	6	1.90299	0.0572773	1.81728	0.0694231	0.39774	1.87473	0.0610733	0.481389	1	NA	NA	NA	NA	NA	NA	NA	NA	3	1.90299	0.0572773	1.44608	0.148416	0.396996	1.42545	0.154288	0.531424
ENSG00000060069	ENSG00000060069.12	9150	CTDP1	6.52217	1	NA	NA	NA	NA	NA	NA	NA	NA	1	NA	NA	NA	NA	NA	NA	NA	NA	3	1.3251	0.185386	0.0533457	0.957465	0.31636	-0.754953	0.450425	0.950502	0	NA	NA	NA	NA	NA	NA	NA	NA	3	1.3251	0.185386	1.43536	0.151446	0.316037	0.0637349	0.949192	0.989341
ENSG00000060138	ENSG00000060138.8	8531	YBX3	19.7771	1	NA	NA	NA	NA	NA	NA	NA	NA	2	NA	NA	NA	NA	NA	NA	NA	NA	2	NA	NA	NA	NA	NA	NA	NA	NA	0	NA	NA	NA	NA	NA	NA	NA	NA	1	NA	NA	NA	NA	NA	NA	NA	NA
ENSG00000060140	ENSG00000060140.4	55359	STYK1	1.94428	0	NA	NA	NA	NA	NA	NA	NA	NA	1	NA	NA	NA	NA	NA	NA	NA	NA	3	1.01778	0.308985	0.868669	0.385202	0.691113	1.00734	0.313973	0.882049	1	NA	NA	NA	NA	NA	NA	NA	NA	4	1.01778	0.308985	1.79205	0.0733771	0.691773	1.89245	0.058672	0.315701
ENSG00000060237	ENSG00000060237.12	65125	WNK1	15.2469	1	NA	NA	NA	NA	NA	NA	NA	NA	3	0.0181046	0.985558	-0.143601	0.88584	0.374379	-0.486442	0.626743	0.982418	2	NA	NA	NA	NA	NA	NA	NA	NA	0	NA	NA	NA	NA	NA	NA	NA	NA	13	NA	NA	2.08819	0.036991	0.376858	2.23702	0.0254687	0.191712
ENSG00000060339	ENSG00000060339.9	55749	CCAR1	14.447	1	NA	NA	NA	NA	NA	NA	NA	NA	1	NA	NA	NA	NA	NA	NA	NA	NA	0	NA	NA	NA	NA	NA	NA	NA	NA	4	-2.01201	0.0444384	-1.81657	0.0695327	0.574822	-1.70807	0.0878833	0.46412	4	NA	NA	1.04067	0.298237	0.574112	0.956729	0.338897	0.743382
ENSG00000060491	ENSG00000060491.12	11054	OGFR	15.3326	4	1.27053	0.204138	0.624933	0.532134	0.362501	0.781424	0.434708	0.868444	3	2.34471	0.0192016	1.82043	0.0689431	0.363151	1.35393	0.176015	0.670365	6	0.436366	0.662649	0.550748	0.581909	0.362306	0.492943	0.622143	1.00191	2	NA	NA	NA	NA	NA	NA	NA	NA	1	0.436366	0.662649	NA	NA	NA	NA	NA	NA
ENSG00000060558	ENSG00000060558.3	2769	GNA15	4.98837	0	NA	NA	NA	NA	NA	NA	NA	NA	4	-0.457462	0.64742	0.619633	0.535617	0.629021	0.614585	0.538945	0.958257	5	0.0145765	0.988372	0.27523	0.783187	0.628934	0.30879	0.757535	1.0107	2	NA	NA	NA	NA	NA	NA	NA	NA	2	0.0145765	0.988372	NA	NA	NA	NA	NA	NA
ENSG00000060566	ENSG00000060566.9	84699	CREB3L3	1.86308	3	-0.782771	0.433914	-0.0800028	0.936248	0.72651	-0.0681376	0.945687	0.997836	2	NA	NA	NA	NA	NA	NA	NA	NA	8	0.192048	0.847737	-1.28553	0.198856	0.727024	-1.50351	0.13297	0.671784	3	-0.767632	0.442854	-0.0257505	0.979461	0.72652	-0.219219	0.826517	0.991914	3	0.192048	0.847737	0.876839	0.38075	0.726679	0.863179	0.388212	0.782426
ENSG00000060642	ENSG00000060642.6	55650	PIGV	6.21319	6	-1.65907	0.0973596	-1.35227	0.176544	0.284543	-1.30944	0.190638	0.620614	12	-1.80618	0.0711369	-2.21057	0.0272538	0.286895	-2.38137	0.017404	0.19108	7	-1.76223	0.0782817	-2.11125	0.0349577	0.286984	-2.41277	0.0159811	0.232024	2	NA	NA	NA	NA	NA	NA	NA	NA	1	-1.76223	0.0782817	NA	NA	NA	NA	NA	NA
ENSG00000060656	ENSG00000060656.15	10076	PTPRU	5.2824	3	0.619263	0.535859	-0.349397	0.726853	0.518745	-0.294113	0.768723	0.983619	2	NA	NA	NA	NA	NA	NA	NA	NA	7	1.97763	0.0481955	1.57617	0.115251	0.519417	1.32762	0.184558	0.75413	0	NA	NA	NA	NA	NA	NA	NA	NA	5	1.97763	0.0481955	2.32379	0.0203031	0.520687	2.22283	0.0264132	0.197322
ENSG00000060688	ENSG00000060688.8	9410	SNRNP40	10.6492	1	NA	NA	NA	NA	NA	NA	NA	NA	2	NA	NA	NA	NA	NA	NA	NA	NA	9	1.83335	0.0669945	1.66795	0.0955864	0.518013	1.44256	0.149406	0.701811	3	-0.682098	0.495307	-0.464649	0.642267	0.517307	-0.569828	0.568901	0.947772	9	1.83335	0.0669945	-0.548862	0.583202	0.517374	-0.70086	0.483527	0.851523
ENSG00000060709	ENSG00000060709.9	23504	RIMBP2	1.20925	1	NA	NA	NA	NA	NA	NA	NA	NA	1	NA	NA	NA	NA	NA	NA	NA	NA	3	-0.0150439	0.988	0.0531151	0.957649	0.188715	0.0928287	0.926055	1.00632	0	NA	NA	NA	NA	NA	NA	NA	NA	6	-0.0150439	0.988	1.47824	0.139606	0.190226	1.49774	0.134465	0.497763
ENSG00000060718	ENSG00000060718.14	1301	COL11A1	2.7952	2	NA	NA	NA	NA	NA	NA	NA	NA	1	NA	NA	NA	NA	NA	NA	NA	NA	4	3.1647	0.00159089	2.64264	0.00833334	0.487388	2.56033	0.010579	0.176336	0	NA	NA	NA	NA	NA	NA	NA	NA	14	3.1647	0.00159089	-0.878716	0.379732	0.484895	-0.851062	0.394905	0.787426
ENSG00000060749	ENSG00000060749.10	79832	QSER1	5.58348	3	1.18641	0.235692	1.569	0.116911	0.475216	1.7284	0.0841733	0.394807	4	0.777926	0.436764	0.811697	0.417126	0.474042	0.554791	0.579141	0.970481	8	3.07042	0.00218491	2.45317	0.0143018	0.475399	1.84596	0.065144	0.491656	1	NA	NA	NA	NA	NA	NA	NA	NA	8	3.07042	0.00218491	-0.843719	0.398995	0.474461	-1.12382	0.261316	0.669926
ENSG00000060762	ENSG00000060762.14	51660	MPC1	24.0487	2	NA	NA	NA	NA	NA	NA	NA	NA	3	0.828385	0.407615	1.58816	0.112515	0.45808	1.41194	0.158228	0.644278	4	1.35849	0.174559	0.887085	0.375211	0.457479	0.814889	0.415298	0.93725	1	NA	NA	NA	NA	NA	NA	NA	NA	1	1.35849	0.174559	NA	NA	NA	NA	NA	NA
ENSG00000060971	ENSG00000060971.13	30	ACAA1	9.12383	2	NA	NA	NA	NA	NA	NA	NA	NA	1	NA	NA	NA	NA	NA	NA	NA	NA	1	NA	NA	NA	NA	NA	NA	NA	NA	0	NA	NA	NA	NA	NA	NA	NA	NA	1	NA	NA	NA	NA	NA	NA	NA	NA
ENSG00000060982	ENSG00000060982.10	586	BCAT1	4.24831	3	0.705647	0.480543	-0.178777	0.858143	0.429409	-0.191649	0.848049	0.998729	2	NA	NA	NA	NA	NA	NA	NA	NA	5	2.29451	0.0219308	1.3117	0.189871	0.430204	1.30746	0.191307	0.761276	4	0.0199481	0.984088	0.897374	0.3697	0.429722	0.833547	0.404702	0.872267	10	2.29451	0.0219308	1.93659	0.0530296	0.431223	1.96415	0.0497437	0.288333
ENSG00000061273	ENSG00000061273.13	51564	HDAC7	11.279	4	1.93836	0.0528097	0.902078	0.367197	0.61472	1.36091	0.173797	0.596844	4	4.35462	1.44491e-05	3.59991	0.000331319	0.615539	2.09897	0.0360287	0.30245	3	3.74944	0.000185546	3.23268	0.00125974	0.61413	0.122453	0.902561	1.008	2	NA	NA	NA	NA	NA	NA	NA	NA	9	3.74944	0.000185546	1.72865	0.0841295	0.614293	0.723126	0.469743	0.844975
ENSG00000061337	ENSG00000061337.11	11178	LZTS1	2.97195	1	NA	NA	NA	NA	NA	NA	NA	NA	1	NA	NA	NA	NA	NA	NA	NA	NA	1	NA	NA	NA	NA	NA	NA	NA	NA	0	NA	NA	NA	NA	NA	NA	NA	NA	2	NA	NA	NA	NA	NA	NA	NA	NA
ENSG00000061455	ENSG00000061455.10	93166	PRDM6	1.25297	0	NA	NA	NA	NA	NA	NA	NA	NA	2	NA	NA	NA	NA	NA	NA	NA	NA	3	-0.74744	0.454942	-2.50944	0.0122233	0.414512	-2.54339	0.011103	0.180919	0	NA	NA	NA	NA	NA	NA	NA	NA	3	-0.74744	0.454942	-0.808892	0.418738	0.411658	-0.790625	0.429319	0.815501
ENSG00000061492	ENSG00000061492.7	7478	WNT8A	1.01063	0	NA	NA	NA	NA	NA	NA	NA	NA	0	NA	NA	NA	NA	NA	NA	NA	NA	1	NA	NA	NA	NA	NA	NA	NA	NA	1	NA	NA	NA	NA	NA	NA	NA	NA	0	NA	NA	NA	NA	NA	NA	NA	NA
ENSG00000061656	ENSG00000061656.5	6676	SPAG4	4.57055	3	-0.186142	0.852365	0.106955	0.914842	0.428608	0.192856	0.847104	0.998744	4	-0.448003	0.654231	-1.09075	0.275603	0.429233	-1.16079	0.24596	0.772122	5	-0.287685	0.773636	-0.387576	0.698398	0.428864	-0.756756	0.449345	0.95048	0	NA	NA	NA	NA	NA	NA	NA	NA	0	-0.287685	0.773636	NA	NA	NA	NA	NA	NA
ENSG00000061676	ENSG00000061676.10	10787	NCKAP1	7.95285	4	0.0158301	0.987373	0.720331	0.471461	0.829917	0.89758	0.36959	0.821792	0	NA	NA	NA	NA	NA	NA	NA	NA	4	2.37482	0.0177115	3.82399	0.000138065	0.830979	2.88722	0.00395648	0.0895812	0	NA	NA	NA	NA	NA	NA	NA	NA	9	2.37482	0.0177115	-1.53322	0.125486	0.830363	-1.98891	0.046938	0.278591
ENSG00000061794	ENSG00000061794.8	60488	MRPS35	36.0237	3	1.38915	0.165041	1.06981	0.284919	0.560488	0.983673	0.325475	0.781165	2	NA	NA	NA	NA	NA	NA	NA	NA	4	0.671271	0.502175	0.410817	0.68128	0.560135	0.0751907	0.940076	1.00556	3	0.338966	0.734693	-0.360406	0.718607	0.560237	-0.530699	0.595726	0.955231	5	0.671271	0.502175	-0.134391	0.893116	0.560134	0.0416729	0.966766	0.991078
ENSG00000061918	ENSG00000061918.8	2983	GUCY1B3	5.08461	1	NA	NA	NA	NA	NA	NA	NA	NA	1	NA	NA	NA	NA	NA	NA	NA	NA	0	NA	NA	NA	NA	NA	NA	NA	NA	0	NA	NA	NA	NA	NA	NA	NA	NA	5	NA	NA	-2.02116	0.0434854	0.43145	-2.0113	0.0445178	0.270382
ENSG00000061936	ENSG00000061936.5	6433	SFSWAP	6.38902	4	-0.0371557	0.970367	0.58471	0.558853	0.624897	0.535084	0.592691	0.949915	5	0.45761	0.647315	1.05746	0.290513	0.624844	-0.33966	0.734172	0.996865	2	NA	NA	NA	NA	NA	NA	NA	NA	3	0.9931	0.320859	2.43317	0.0151125	0.625028	0.840136	0.401	0.870177	12	NA	NA	0.590509	0.554961	0.624853	-0.382436	0.702206	0.937221
ENSG00000061938	ENSG00000061938.12	10188	TNK2	6.57182	2	NA	NA	NA	NA	NA	NA	NA	NA	2	NA	NA	NA	NA	NA	NA	NA	NA	3	2.61088	0.00914175	3.93062	8.95712e-05	0.486631	3.27346	0.00109273	0.0340494	1	NA	NA	NA	NA	NA	NA	NA	NA	5	2.61088	0.00914175	-0.754184	0.450887	0.482618	-1.1584	0.246933	0.650391
ENSG00000061987	ENSG00000061987.10	23041	MON2	5.19366	3	2.16485	0.0305931	2.33461	0.0197281	0.494806	2.43897	0.0148736	0.129435	10	2.32428	0.0202744	2.7926	0.00531179	0.494694	2.38384	0.0172882	0.190207	6	2.14045	0.0325165	2.76068	0.005856	0.494403	2.23368	0.0256879	0.303041	1	NA	NA	NA	NA	NA	NA	NA	NA	10	2.14045	0.0325165	3.17832	0.00151915	0.495212	2.6301	0.00864536	0.0966602
ENSG00000062038	ENSG00000062038.9	1001	CDH3	6.40193	1	NA	NA	NA	NA	NA	NA	NA	NA	0	NA	NA	NA	NA	NA	NA	NA	NA	3	1.27219	0.203548	-0.9064	0.364906	0.698058	-0.839799	0.401188	0.929824	2	NA	NA	NA	NA	NA	NA	NA	NA	4	1.27219	0.203548	2.07773	0.0379471	0.698894	2.00792	0.0448755	0.27139
ENSG00000062096	ENSG00000062096.10	416	ARSF	1.21602	0	NA	NA	NA	NA	NA	NA	NA	NA	2	NA	NA	NA	NA	NA	NA	NA	NA	1	NA	NA	NA	NA	NA	NA	NA	NA	1	NA	NA	NA	NA	NA	NA	NA	NA	2	NA	NA	NA	NA	NA	NA	NA	NA
ENSG00000062194	ENSG00000062194.11	65056	GPBP1	17.549	1	NA	NA	NA	NA	NA	NA	NA	NA	4	-2.92405	0.00351903	-2.54442	0.0110704	0.451747	-2.7067	0.00689203	0.102355	3	0.301446	0.763126	0.395352	0.692653	0.448516	0.514252	0.607171	0.999344	3	-1.00083	0.317107	-1.30211	0.19313	0.449079	-1.22066	0.222456	0.713766	10	0.301446	0.763126	-2.87373	0.00412812	0.452413	-2.96529	0.00308385	0.0456631
ENSG00000062282	ENSG00000062282.10	84649	DGAT2	2.89574	1	NA	NA	NA	NA	NA	NA	NA	NA	4	-0.0311622	0.975145	-0.562888	0.573617	0.57254	-1.10178	0.27078	0.797957	7	0.34998	0.726414	-0.827277	0.408245	0.572708	-1.29831	0.194432	0.76646	5	-1.17389	0.240668	-1.47988	0.139169	0.573819	-2.19401	0.0284263	0.240754	4	0.34998	0.726414	-2.48537	0.0130771	0.575791	-3.22559	0.00129113	0.0234678
ENSG00000062370	ENSG00000062370.12	7771	ZNF112	2.18781	3	-1.16599	0.243848	-0.396622	0.691717	0.529667	-0.328464	0.742618	0.981115	1	NA	NA	NA	NA	NA	NA	NA	NA	5	1.78296	0.0748425	1.93294	0.0534789	0.530337	-1.34791	0.177942	0.744024	1	NA	NA	NA	NA	NA	NA	NA	NA	3	1.78296	0.0748425	2.81604	0.00494161	0.53103	1.89471	0.0583713	0.314938
ENSG00000062485	ENSG00000062485.14	102723702	LOC102723702	29.3162	3	2.2938	0.0219718	4.16538	3.33112e-05	0.330392	2.33362	0.0197802	0.156071	10	0.237369	0.812411	1.1246	0.260983	0.327832	-0.928357	0.353409	0.87559	10	1.15383	0.248797	3.15294	0.00165643	0.330206	2.26067	0.0239583	0.29257	7	0.744189	0.456906	1.43022	0.152914	0.327357	-0.12198	0.902935	0.995292	12	1.15383	0.248797	3.27093	0.00110245	0.328539	1.4577	0.145184	0.515666
ENSG00000062524	ENSG00000062524.11	4058	LTK	1.78587	3	0.803864	0.421632	1.24133	0.214728	0.45767	1.12719	0.259889	0.719206	6	-1.37011	0.170906	-0.907832	0.36415	0.457544	-0.996388	0.319263	0.843616	7	-0.450569	0.652381	0.0991651	0.921024	0.457097	0.0751533	0.940105	1.00546	1	NA	NA	NA	NA	NA	NA	NA	NA	0	-0.450569	0.652381	NA	NA	NA	NA	NA	NA
ENSG00000062582	ENSG00000062582.9	64951	MRPS24	3.99508	3	0.919615	0.357956	1.0284	0.303969	0.366328	0.742647	0.457841	0.882808	2	NA	NA	NA	NA	NA	NA	NA	NA	3	0.404058	0.686241	0.311511	0.755467	0.366051	-0.165996	0.868188	1.00857	3	-1.73112	0.0836829	-1.15813	0.24704	0.366911	-1.28602	0.198684	0.689976	1	0.404058	0.686241	NA	NA	NA	NA	NA	NA
ENSG00000062598	ENSG00000062598.13	63916	ELMO2	8.74954	2	NA	NA	NA	NA	NA	NA	NA	NA	3	0.947456	0.343595	1.66824	0.0955293	0.48811	1.76856	0.0772219	0.456668	3	3.64918	0.000274207	2.93035	0.00344999	0.488438	1.9741	0.0485996	0.430157	1	NA	NA	NA	NA	NA	NA	NA	NA	8	3.64918	0.000274207	1.77335	0.0764248	0.489255	2.41265	0.0159864	0.143054
ENSG00000062650	ENSG00000062650.13	23063	WAPAL	10.9837	2	NA	NA	NA	NA	NA	NA	NA	NA	1	NA	NA	NA	NA	NA	NA	NA	NA	4	0.308783	0.757539	-1.37578	0.169147	0.569095	-1.0487	0.294526	0.867514	1	NA	NA	NA	NA	NA	NA	NA	NA	9	0.308783	0.757539	-0.179508	0.857569	0.5687	0.0176159	0.985948	0.995597
ENSG00000062716	ENSG00000062716.6	81671	VMP1	28.1358	3	1.81942	0.0690933	1.93906	0.0527282	0.372498	-0.973199	0.330651	0.787246	4	1.38263	0.167033	0.624626	0.532335	0.373819	-1.86482	0.0624507	0.406453	10	2.66538	0.00779194	2.73105	0.00640591	0.372629	1.09464	0.273893	0.851123	21	2.62287	0.00882799	2.64018	0.00839372	0.373836	1.87354	0.0612373	0.380879	47	2.66538	0.00779194	3.14397	0.00170765	0.376116	2.81066	0.00502446	0.0654898
ENSG00000062725	ENSG00000062725.5	10513	APPBP2	5.90897	7	5.05713	4.90856e-07	4.12417	3.97715e-05	0.448776	0.772109	0.440202	0.871353	5	-0.16745	0.867044	0.263346	0.792329	0.449286	-1.30641	0.191664	0.696569	8	4.47437	8.38004e-06	4.23488	2.46162e-05	0.452528	2.96824	0.00305466	0.0748906	3	8.97443	1.0528e-18	9.18906	1.6965e-19	0.449792	1.67632	0.0939366	0.479009	10	4.47437	8.38004e-06	6.4876	1.2728e-10	0.45967	4.97613	7.43389e-07	3.83542e-05
ENSG00000062822	ENSG00000062822.8	5424	POLD1	7.71198	1	NA	NA	NA	NA	NA	NA	NA	NA	0	NA	NA	NA	NA	NA	NA	NA	NA	2	NA	NA	NA	NA	NA	NA	NA	NA	3	1.02791	0.304197	-0.964278	0.335101	0.550839	-0.825183	0.409432	0.872715	2	NA	NA	NA	NA	NA	NA	NA	NA
ENSG00000063015	ENSG00000063015.15	124925	SEZ6	1.21207	7	0.700374	0.483828	2.04728	0.0408478	0.697927	2.04611	0.0409635	0.253019	6	-0.458768	0.646483	-0.167484	0.867018	0.696877	-0.152243	0.879021	1.00006	8	-0.605364	0.54505	0.143864	0.885632	0.69688	0.185336	0.852997	1.01136	1	NA	NA	NA	NA	NA	NA	NA	NA	7	-0.605364	0.54505	2.14193	0.0324001	0.698086	2.19551	0.028318	0.206567
ENSG00000063046	ENSG00000063046.13	1975	EIF4B	75.2451	8	1.0539	0.29214	1.02547	0.305348	0.377478	1.00996	0.312718	0.774615	10	-0.403206	0.686867	0.460566	0.645193	0.377076	0.494967	0.620714	0.981331	12	-0.698162	0.485209	-0.359393	0.719364	0.377178	-0.664532	0.506478	0.972849	5	0.227709	0.819911	0.81871	0.413115	0.376977	0.233971	0.815047	0.992171	5	-0.698162	0.485209	-0.0016068	0.998718	0.37696	-0.151595	0.879532	0.97796
ENSG00000063127	ENSG00000063127.11	28968	SLC6A16	2.02886	4	-1.18857	0.234839	-1.70471	0.0885078	0.714105	-1.69574	0.0901952	0.412537	1	NA	NA	NA	NA	NA	NA	NA	NA	7	0.523462	0.600748	2.13261	0.0331598	0.714498	2.12724	0.0336039	0.351773	1	NA	NA	NA	NA	NA	NA	NA	NA	5	0.523462	0.600748	-1.40072	0.161558	0.713888	-1.40126	0.161395	0.542512
ENSG00000063169	ENSG00000063169.6	29998	GLTSCR1	3.55776	0	NA	NA	NA	NA	NA	NA	NA	NA	1	NA	NA	NA	NA	NA	NA	NA	NA	2	NA	NA	NA	NA	NA	NA	NA	NA	1	NA	NA	NA	NA	NA	NA	NA	NA	7	NA	NA	-0.514492	0.607003	0.394057	-0.385739	0.699758	0.936478
ENSG00000063176	ENSG00000063176.11	56848	SPHK2	3.98421	4	-0.965544	0.334464	-0.672591	0.501337	0.377863	-0.488527	0.625266	0.957955	5	1.49937	0.134036	0.70947	0.478171	0.377789	0.308831	0.757503	0.998796	10	1.62775	0.103837	1.39614	0.162931	0.378591	1.2817	0.200197	0.770562	2	NA	NA	NA	NA	NA	NA	NA	NA	2	1.62775	0.103837	NA	NA	NA	NA	NA	NA
ENSG00000063177	ENSG00000063177.8	6141	RPL18	170.62	3	0.199934	0.841566	0.349145	0.727042	0.307732	0.1293	0.897142	0.99954	2	NA	NA	NA	NA	NA	NA	NA	NA	5	-1.04562	0.295946	-1.50829	0.131745	0.30923	-1.61719	0.1061	0.613385	4	1.93824	0.0528253	3.03873	0.00242721	0.313568	3.19398	0.00143981	0.0274555	1	-1.04562	0.295946	NA	NA	NA	NA	NA	NA
ENSG00000063180	ENSG00000063180.4	770	CA11	5.34687	1	NA	NA	NA	NA	NA	NA	NA	NA	5	-2.27702	0.0229577	-1.97248	0.0487842	0.514093	-1.9381	0.0528462	0.370879	5	0.628352	0.529891	2.84838	0.00446927	0.515712	2.78833	0.00538186	0.112456	3	-0.0248997	0.980139	-0.0534396	0.957391	0.512576	-0.126975	0.898981	0.997146	1	0.628352	0.529891	NA	NA	NA	NA	NA	NA
ENSG00000063241	ENSG00000063241.3	79763	ISOC2	12.2231	0	NA	NA	NA	NA	NA	NA	NA	NA	1	NA	NA	NA	NA	NA	NA	NA	NA	4	-0.40417	0.686158	-0.91259	0.361642	0.605382	-1.10186	0.270746	0.849602	3	-0.192751	0.847186	0.142513	0.886698	0.605006	-0.269486	0.787602	0.993118	0	-0.40417	0.686158	NA	NA	NA	NA	NA	NA
ENSG00000063244	ENSG00000063244.8	11338	U2AF2	43.2214	4	-1.14747	0.251413	-1.28775	0.19808	0.592838	-0.950881	0.341856	0.797538	0	NA	NA	NA	NA	NA	NA	NA	NA	7	-0.454474	0.649569	0.0488513	0.961046	0.592776	-0.849404	0.395826	0.929662	1	NA	NA	NA	NA	NA	NA	NA	NA	1	-0.454474	0.649569	NA	NA	NA	NA	NA	NA
ENSG00000063245	ENSG00000063245.10	29924	EPN1	37.1835	1	NA	NA	NA	NA	NA	NA	NA	NA	5	-0.946806	0.343926	-1.96944	0.0491328	0.448169	-1.65312	0.0985688	0.511377	7	1.54177	0.12339	1.2119	0.22579	0.447086	0.618144	0.536598	0.980512	2	NA	NA	NA	NA	NA	NA	NA	NA	4	1.54177	0.12339	1.41897	0.156168	0.448225	1.68998	0.0912928	0.401753
ENSG00000063322	ENSG00000063322.9	55588	MED29	20.8459	1	NA	NA	NA	NA	NA	NA	NA	NA	7	2.79036	0.00534706	3.10647	0.00193781	0.629235	2.66057	0.00790509	0.111855	11	5.52756	3.96893e-08	6.31081	3.89875e-10	0.627045	-0.0614762	0.95099	1.0052	8	6.12438	1.22639e-09	6.35288	2.99455e-10	0.628834	2.40352	0.0163892	0.167818	4	5.52756	3.96893e-08	4.54064	6.17345e-06	0.629765	2.96718	0.00306507	0.045453
ENSG00000063438	ENSG00000063438.12	57491	AHRR	1.33761	2	NA	NA	NA	NA	NA	NA	NA	NA	7	2.69079	0.00722581	2.48104	0.0132361	0.114919	2.01136	0.0445111	0.339912	11	2.09133	0.0367049	1.65681	0.0978204	0.113302	1.36117	0.173717	0.736765	7	3.41679	0.000654546	3.22058	0.00131368	0.118287	2.93876	0.00335842	0.0528143	19	2.09133	0.0367049	2.36328	0.018273	0.115327	2.14466	0.0321808	0.223707
ENSG00000063515	ENSG00000063515.2	2928	GSC2	1.01117	0	NA	NA	NA	NA	NA	NA	NA	NA	3	3.56363	0.000379905	3.38532	0.000733951	0.0897587	3.2765	0.00108114	0.0266724	2	NA	NA	NA	NA	NA	NA	NA	NA	3	1.7181	0.0860331	1.13515	0.256538	0.0826048	1.14441	0.252681	0.746441	0	NA	NA	NA	NA	NA	NA	NA	NA
ENSG00000063587	ENSG00000063587.12	10838	ZNF275	5.52544	1	NA	NA	NA	NA	NA	NA	NA	NA	0	NA	NA	NA	NA	NA	NA	NA	NA	2	NA	NA	NA	NA	NA	NA	NA	NA	1	NA	NA	NA	NA	NA	NA	NA	NA	1	NA	NA	NA	NA	NA	NA	NA	NA
ENSG00000063601	ENSG00000063601.12	8776	MTMR1	8.40797	2	NA	NA	NA	NA	NA	NA	NA	NA	1	NA	NA	NA	NA	NA	NA	NA	NA	5	-0.226539	0.82082	1.20296	0.229229	0.625272	0.536824	0.591489	0.997884	0	NA	NA	NA	NA	NA	NA	NA	NA	3	-0.226539	0.82082	0.90863	0.363728	0.625374	0.78524	0.432468	0.8185
ENSG00000063660	ENSG00000063660.4	2817	GPC1	10.3524	1	NA	NA	NA	NA	NA	NA	NA	NA	1	NA	NA	NA	NA	NA	NA	NA	NA	0	NA	NA	NA	NA	NA	NA	NA	NA	2	NA	NA	NA	NA	NA	NA	NA	NA	2	NA	NA	NA	NA	NA	NA	NA	NA
ENSG00000063761	ENSG00000063761.11	57143	ADCK1	2.94358	0	NA	NA	NA	NA	NA	NA	NA	NA	0	NA	NA	NA	NA	NA	NA	NA	NA	3	-0.529553	0.596519	-1.2487	0.212017	0.271965	-0.848181	0.396507	0.929758	4	0.42627	0.669986	0.0522602	0.95833	0.271551	0.19657	0.844197	0.992009	3	-0.529553	0.596519	-1.2275	0.219876	0.272188	-1.04228	0.29749	0.708229
ENSG00000063854	ENSG00000063854.8	3029	HAGH	8.96785	0	NA	NA	NA	NA	NA	NA	NA	NA	1	NA	NA	NA	NA	NA	NA	NA	NA	2	NA	NA	NA	NA	NA	NA	NA	NA	2	NA	NA	NA	NA	NA	NA	NA	NA	5	NA	NA	0.235914	0.81354	0.583812	-0.116664	0.907146	0.982634
ENSG00000063978	ENSG00000063978.11	6047	RNF4	11.6568	1	NA	NA	NA	NA	NA	NA	NA	NA	4	0.968264	0.333105	1.55383	0.12049	0.424568	1.01685	0.309431	0.836181	4	3.46879	0.000541057	4.06901	5.03009e-05	0.424374	0.793991	0.427358	0.946166	1	NA	NA	NA	NA	NA	NA	NA	NA	16	3.46879	0.000541057	1.10156	0.270874	0.424425	0.858225	0.39094	0.783462
ENSG00000064012	ENSG00000064012.17	841	CASP8	6.36491	1	NA	NA	NA	NA	NA	NA	NA	NA	2	NA	NA	NA	NA	NA	NA	NA	NA	4	-0.873937	0.382325	-1.48955	0.136606	0.657502	-1.2928	0.196328	0.767125	0	NA	NA	NA	NA	NA	NA	NA	NA	12	-0.873937	0.382325	-0.149468	0.88121	0.657036	0.197578	0.843409	0.970699
ENSG00000064042	ENSG00000064042.13	22998	LIMCH1	4.39836	3	1.0966	0.273034	0.92555	0.354866	0.572069	-0.124607	0.900856	0.999407	2	NA	NA	NA	NA	NA	NA	NA	NA	5	1.41338	0.157799	0.882989	0.377419	0.572072	-0.152978	0.878441	1.00905	0	NA	NA	NA	NA	NA	NA	NA	NA	20	1.41338	0.157799	-0.615769	0.538164	0.572163	-0.527027	0.598272	0.900134
ENSG00000064102	ENSG00000064102.10	55726	ASUN	10.203	1	NA	NA	NA	NA	NA	NA	NA	NA	5	1.18029	0.238117	-0.0277372	0.977876	0.387139	0.450493	0.652436	0.988554	3	-1.69564	0.0902104	-1.98533	0.0473352	0.388727	-1.82074	0.0688962	0.506115	2	NA	NA	NA	NA	NA	NA	NA	NA	0	-1.69564	0.0902104	NA	NA	NA	NA	NA	NA
ENSG00000064115	ENSG00000064115.6	51768	TM7SF3	20.4494	1	NA	NA	NA	NA	NA	NA	NA	NA	1	NA	NA	NA	NA	NA	NA	NA	NA	4	0.795996	0.426189	0.54569	0.585381	0.405237	0.802388	0.422488	0.942826	3	-0.793841	0.427442	-0.828067	0.407797	0.405122	-0.641538	0.521296	0.933146	5	0.795996	0.426189	-0.0723463	0.942338	0.404984	0.364756	0.715358	0.938091
ENSG00000064195	ENSG00000064195.7	1747	DLX3	1.58363	4	0.330373	0.741175	-0.640932	0.52169	0.440411	-0.525085	0.599621	0.951275	7	3.70652	0.000219565	2.47246	0.0135567	0.441345	1.50925	0.131498	0.593781	6	0.69176	0.48922	0.0718508	0.942733	0.441295	-1.47369	0.140828	0.683613	4	2.40184	0.0164618	1.48626	0.137475	0.441418	1.56073	0.118851	0.532694	2	0.69176	0.48922	NA	NA	NA	NA	NA	NA
ENSG00000064199	ENSG00000064199.2	53340	SPA17	2.39448	1	NA	NA	NA	NA	NA	NA	NA	NA	3	0.0869472	0.930728	0.761468	0.446527	0.425362	0.399449	0.689633	0.992425	2	NA	NA	NA	NA	NA	NA	NA	NA	1	NA	NA	NA	NA	NA	NA	NA	NA	1	NA	NA	NA	NA	NA	NA	NA	NA
ENSG00000064201	ENSG00000064201.11	10077	TSPAN32	1.56439	2	NA	NA	NA	NA	NA	NA	NA	NA	9	-0.463591	0.643024	0.218512	0.827068	0.619119	0.219271	0.826476	1.00076	8	1.32573	0.185177	2.97751	0.00296439	0.621894	2.97339	0.00300416	0.0738792	3	-0.498836	0.617985	-1.3217	0.18652	0.619659	-1.32324	0.186009	0.676965	0	1.32573	0.185177	NA	NA	NA	NA	NA	NA
ENSG00000064205	ENSG00000064205.6	8839	WISP2	1.533	0	NA	NA	NA	NA	NA	NA	NA	NA	2	NA	NA	NA	NA	NA	NA	NA	NA	1	NA	NA	NA	NA	NA	NA	NA	NA	4	1.15128	0.249841	1.08341	0.278844	0.258749	1.054	0.292096	0.784299	1	NA	NA	NA	NA	NA	NA	NA	NA
ENSG00000064218	ENSG00000064218.4	58524	DMRT3	1.30046	2	NA	NA	NA	NA	NA	NA	NA	NA	2	NA	NA	NA	NA	NA	NA	NA	NA	3	-0.190462	0.848979	-0.91434	0.360722	0.439916	-1.12705	0.259948	0.840299	0	NA	NA	NA	NA	NA	NA	NA	NA	0	-0.190462	0.848979	NA	NA	NA	NA	NA	NA
ENSG00000064225	ENSG00000064225.8	10402	ST3GAL6	2.69656	1	NA	NA	NA	NA	NA	NA	NA	NA	4	-0.815491	0.414951	-1.22721	0.219984	0.494972	-1.18134	0.237702	0.762405	4	0.985308	0.324668	-0.306931	0.75895	0.494486	-0.491296	0.623307	1.00156	2	NA	NA	NA	NA	NA	NA	NA	NA	5	0.985308	0.324668	1.0383	0.299342	0.494735	0.913092	0.361378	0.764263
ENSG00000064270	ENSG00000064270.8	9914	ATP2C2	2.17088	4	1.18982	0.234348	0.381763	0.702705	0.637291	0.380245	0.703831	0.978855	1	NA	NA	NA	NA	NA	NA	NA	NA	2	NA	NA	NA	NA	NA	NA	NA	NA	0	NA	NA	NA	NA	NA	NA	NA	NA	6	NA	NA	-0.558065	0.576904	0.637411	-0.7362	0.461753	0.837752
ENSG00000064300	ENSG00000064300.4	4804	NGFR	3.13849	0	NA	NA	NA	NA	NA	NA	NA	NA	2	NA	NA	NA	NA	NA	NA	NA	NA	6	-1.71198	0.0871558	-1.69679	0.0899951	0.331736	-1.71931	0.0858155	0.55808	4	1.6999	0.089405	1.61355	0.106888	0.331665	1.68177	0.0928735	0.478569	2	-1.71198	0.0871558	NA	NA	NA	NA	NA	NA
ENSG00000064309	ENSG00000064309.10	50937	CDON	2.07595	3	0.0976978	0.922188	-0.288753	0.77282	0.398761	-0.209766	0.833886	0.99554	2	NA	NA	NA	NA	NA	NA	NA	NA	6	0.173963	0.861924	0.741038	0.458816	0.398966	0.673854	0.500534	0.969705	0	NA	NA	NA	NA	NA	NA	NA	NA	2	0.173963	0.861924	NA	NA	NA	NA	NA	NA
ENSG00000064313	ENSG00000064313.7	6873	TAF2	7.33953	0	NA	NA	NA	NA	NA	NA	NA	NA	2	NA	NA	NA	NA	NA	NA	NA	NA	8	1.65912	0.0973481	1.91486	0.0557484	0.454571	1.69801	0.0897654	0.570537	2	NA	NA	NA	NA	NA	NA	NA	NA	10	1.65912	0.0973481	1.39813	0.162333	0.45398	1.25837	0.208505	0.602698
ENSG00000064393	ENSG00000064393.11	28996	HIPK2	7.5827	1	NA	NA	NA	NA	NA	NA	NA	NA	1	NA	NA	NA	NA	NA	NA	NA	NA	4	0.1554	0.876532	0.672331	0.501502	0.504821	0.78549	0.432321	0.946925	1	NA	NA	NA	NA	NA	NA	NA	NA	12	0.1554	0.876532	-1.25844	0.208476	0.505059	-1.09228	0.274929	0.685835
ENSG00000064419	ENSG00000064419.9	23534	TNPO3	16.7776	2	NA	NA	NA	NA	NA	NA	NA	NA	3	2.55981	0.0105927	4.28522	1.97186e-05	0.361801	3.93886	8.6594e-05	0.0034133	5	2.8343	0.00466839	4.37345	1.32914e-05	0.353787	0.682055	0.495336	0.967491	3	0.474397	0.635302	1.09231	0.274916	0.353536	-0.00515474	0.995888	1.00155	10	2.8343	0.00466839	0.0175814	0.985976	0.35357	0.250075	0.802572	0.96262
ENSG00000064489	ENSG00000064489.17	4207	MEF2BNB-MEF2B	1.09189	2	NA	NA	NA	NA	NA	NA	NA	NA	5	0.14787	0.88247	0.898374	0.369166	0.488173	0.935655	0.34964	0.871191	7	2.4849	0.0130923	-0.750823	0.452907	0.488188	-0.954362	0.340093	0.897537	4	0.041338	0.967033	0.75282	0.451706	0.487921	0.534526	0.593077	0.954589	9	2.4849	0.0130923	0.190448	0.84899	0.4878	0.0493239	0.960669	0.991601
ENSG00000064490	ENSG00000064490.9	8625	RFXANK	18.9502	2	NA	NA	NA	NA	NA	NA	NA	NA	9	1.75461	0.0795772	0.592481	0.55364	0.494426	0.162882	0.870639	0.998977	6	4.65182	3.64943e-06	4.09077	4.58663e-05	0.499865	3.6132	0.000314978	0.0130777	4	0.17559	0.860645	-1.77395	0.0763258	0.49542	-1.54465	0.122694	0.543422	2	4.65182	3.64943e-06	NA	NA	NA	NA	NA	NA
ENSG00000064545	ENSG00000064545.10	54929	TMEM161A	10.8725	6	1.33413	0.182411	1.30654	0.191621	0.567358	1.42393	0.154728	0.558002	5	0.192383	0.847474	0.751939	0.452235	0.56663	0.106556	0.915159	1.00098	7	-0.971096	0.331693	-2.63762	0.00845703	0.570942	-3.47153	0.000535932	0.02011	0	NA	NA	NA	NA	NA	NA	NA	NA	4	-0.971096	0.331693	2.14325	0.0322935	0.567255	1.31951	0.18725	0.576055
ENSG00000064547	ENSG00000064547.9	9170	LPAR2	6.95858	2	NA	NA	NA	NA	NA	NA	NA	NA	6	2.4843	0.0131142	1.34853	0.177741	0.514073	0.388505	0.697712	0.994495	6	0.172495	0.863077	0.28971	0.772088	0.514014	0.0853806	0.931973	1.00598	2	NA	NA	NA	NA	NA	NA	NA	NA	1	0.172495	0.863077	NA	NA	NA	NA	NA	NA
ENSG00000064601	ENSG00000064601.12	5476	CTSA	34.0029	2	NA	NA	NA	NA	NA	NA	NA	NA	3	1.36163	0.173567	1.70543	0.0883735	0.543988	1.56736	0.117295	0.558001	3	3.59217	0.000341	4.64232	3.8245e-06	0.550677	4.50871	7.16194e-06	0.000508816	0	NA	NA	NA	NA	NA	NA	NA	NA	3	3.59217	0.000341	3.48978	0.000500961	0.546863	3.17371	0.00154331	0.0267274
ENSG00000064607	ENSG00000064607.12	10147	SUGP2	9.54316	3	0.324299	0.745767	1.26689	0.20544	0.584649	0.76921	0.44192	0.871719	2	NA	NA	NA	NA	NA	NA	NA	NA	5	1.92944	0.0539083	1.76619	0.0776177	0.584883	1.12584	0.260458	0.840076	1	NA	NA	NA	NA	NA	NA	NA	NA	7	1.92944	0.0539083	-1.25996	0.207929	0.58493	-1.1846	0.236411	0.636901
ENSG00000064651	ENSG00000064651.9	6558	SLC12A2	6.48816	1	NA	NA	NA	NA	NA	NA	NA	NA	3	0.351025	0.72563	-1.4673	0.142557	0.62142	-1.41719	0.156686	0.64099	5	0.266137	0.790179	1.18343	0.236875	0.621095	0.990366	0.322195	0.889977	3	2.33742	0.0195786	0.564545	0.572489	0.620879	0.543778	0.586696	0.952502	7	0.266137	0.790179	-1.26252	0.207008	0.621316	-1.29586	0.195273	0.587776
ENSG00000064652	ENSG00000064652.6	28966	SNX24	4.72895	1	NA	NA	NA	NA	NA	NA	NA	NA	1	NA	NA	NA	NA	NA	NA	NA	NA	1	NA	NA	NA	NA	NA	NA	NA	NA	2	NA	NA	NA	NA	NA	NA	NA	NA	8	NA	NA	0.766605	0.443468	0.583062	0.77522	0.438363	0.821806
ENSG00000064655	ENSG00000064655.14	2139	EYA2	3.85239	1	NA	NA	NA	NA	NA	NA	NA	NA	1	NA	NA	NA	NA	NA	NA	NA	NA	4	1.30682	0.191519	-1.47814	0.139633	0.572551	-1.46414	0.143419	0.688867	1	NA	NA	NA	NA	NA	NA	NA	NA	31	1.30682	0.191519	1.51521	0.129984	0.572834	1.71427	0.0867384	0.390737
ENSG00000064666	ENSG00000064666.10	1265	CNN2	30.5468	3	-0.454124	0.649821	1.30541	0.192002	0.521224	0.958303	0.338103	0.795903	6	0.388946	0.697384	0.093114	0.925829	0.52087	0.184813	0.853407	0.997989	6	2.15393	0.0314415	2.22934	0.0259759	0.522736	2.17205	0.0300476	0.330793	4	0.771811	0.440376	0.559304	0.576059	0.52104	0.677158	0.498437	0.927687	1	2.15393	0.0314415	NA	NA	NA	NA	NA	NA
ENSG00000064687	ENSG00000064687.8	10347	ABCA7	4.29313	1	NA	NA	NA	NA	NA	NA	NA	NA	6	-0.687194	0.492092	-0.563073	0.573491	0.664576	-0.676567	0.498811	0.948157	7	1.19025	0.234178	1.7575	0.0790879	0.665286	1.73167	0.08359	0.553057	3	-1.02888	0.303739	-1.33344	0.182642	0.66505	-1.46773	0.142439	0.582654	6	1.19025	0.234178	0.0777575	0.938034	0.664454	0.142132	0.886999	0.979338
ENSG00000064692	ENSG00000064692.14	9627	SNCAIP	1.68582	0	NA	NA	NA	NA	NA	NA	NA	NA	3	1.63539	0.102226	2.13361	0.0330775	0.328632	2.13345	0.0330904	0.286264	3	0.715319	0.474549	0.402088	0.687691	0.326196	0.450787	0.652225	1.00422	0	NA	NA	NA	NA	NA	NA	NA	NA	9	0.715319	0.474549	0.8807	0.378657	0.326555	0.918206	0.358696	0.762662
ENSG00000064703	ENSG00000064703.7	11218	DDX20	4.67345	2	NA	NA	NA	NA	NA	NA	NA	NA	0	NA	NA	NA	NA	NA	NA	NA	NA	2	NA	NA	NA	NA	NA	NA	NA	NA	0	NA	NA	NA	NA	NA	NA	NA	NA	0	NA	NA	NA	NA	NA	NA	NA	NA
ENSG00000064726	ENSG00000064726.5	53339	BTBD1	20.1698	0	NA	NA	NA	NA	NA	NA	NA	NA	1	NA	NA	NA	NA	NA	NA	NA	NA	4	-0.866355	0.386466	-0.620325	0.535162	0.392054	-1.07695	0.281722	0.855494	2	NA	NA	NA	NA	NA	NA	NA	NA	5	-0.866355	0.386466	-1.40553	0.160122	0.39262	-1.50889	0.131591	0.492647
ENSG00000064763	ENSG00000064763.6	55711	FAR2	3.01652	1	NA	NA	NA	NA	NA	NA	NA	NA	2	NA	NA	NA	NA	NA	NA	NA	NA	5	1.27407	0.202882	0.963192	0.335645	0.47747	1.02886	0.303753	0.877552	0	NA	NA	NA	NA	NA	NA	NA	NA	10	1.27407	0.202882	0.610669	0.541534	0.477248	0.74232	0.458039	0.833915
ENSG00000064787	ENSG00000064787.8	8537	BCAS1	2.09066	2	NA	NA	NA	NA	NA	NA	NA	NA	2	NA	NA	NA	NA	NA	NA	NA	NA	7	0.250175	0.802494	0.611897	0.540722	0.551959	0.584321	0.559114	0.989859	3	-0.881232	0.378366	-0.830204	0.406589	0.552214	-1.01244	0.311533	0.800061	12	0.250175	0.802494	-0.570527	0.568427	0.551912	-0.46437	0.642467	0.918764
ENSG00000064835	ENSG00000064835.6	5449	POU1F1	1.03638	1	NA	NA	NA	NA	NA	NA	NA	NA	5	-0.780438	0.435285	-0.343772	0.731078	0.141931	-0.304519	0.760785	0.998977	5	0.148473	0.881994	0.949879	0.342365	0.141972	0.387834	0.698208	1.00585	2	NA	NA	NA	NA	NA	NA	NA	NA	1	0.148473	0.881994	NA	NA	NA	NA	NA	NA
ENSG00000064886	ENSG00000064886.9	1117	CHI3L2	3.00645	0	NA	NA	NA	NA	NA	NA	NA	NA	4	0.706737	0.479865	0.62747	0.530471	0.471293	-0.356545	0.721495	0.99669	8	0.20868	0.834733	0.299519	0.764596	0.471243	0.118824	0.905434	1.00754	2	NA	NA	NA	NA	NA	NA	NA	NA	7	0.20868	0.834733	0.623479	0.533088	0.471448	0.692042	0.489045	0.85516
ENSG00000064932	ENSG00000064932.11	22904	SBNO2	14.0899	4	1.04108	0.298047	1.41594	0.157052	0.342686	1.49853	0.13426	0.519843	10	0.766802	0.443348	-0.265543	0.790637	0.341557	-0.431834	0.66594	0.988445	15	2.2121	0.027145	1.2823	0.199986	0.342779	1.55414	0.120416	0.643976	3	0.057363	0.954265	-0.096988	0.922752	0.341455	-0.0391519	0.968776	0.999374	15	2.2121	0.027145	-0.603642	0.546196	0.341753	-0.736832	0.461369	0.837362
ENSG00000064933	ENSG00000064933.12	5378	PMS1	4.69611	1	NA	NA	NA	NA	NA	NA	NA	NA	2	NA	NA	NA	NA	NA	NA	NA	NA	1	NA	NA	NA	NA	NA	NA	NA	NA	0	NA	NA	NA	NA	NA	NA	NA	NA	6	NA	NA	0.440459	0.659684	0.510017	0.568754	0.569629	0.888482
ENSG00000064961	ENSG00000064961.14	10362	HMG20B	19.7788	3	3.25186	0.00117792	2.74404	0.00615935	0.43332	2.80465	0.00511855	0.0587647	6	1.98367	0.0475164	1.74971	0.0804239	0.431106	1.78141	0.0750984	0.450204	4	2.29247	0.0220485	2.2187	0.026694	0.431186	1.82813	0.067779	0.502526	2	NA	NA	NA	NA	NA	NA	NA	NA	1	2.29247	0.0220485	NA	NA	NA	NA	NA	NA
ENSG00000064989	ENSG00000064989.8	10203	CALCRL	4.35472	0	NA	NA	NA	NA	NA	NA	NA	NA	2	NA	NA	NA	NA	NA	NA	NA	NA	4	-0.906631	0.364781	-0.107017	0.914793	0.44971	-0.167291	0.867169	1.00893	3	-0.207944	0.835308	-0.111273	0.911419	0.4497	-0.0808797	0.935551	0.997076	9	-0.906631	0.364781	-0.734674	0.462682	0.449928	-0.709165	0.47836	0.84861
ENSG00000064995	ENSG00000064995.12	6882	TAF11	22.6242	2	NA	NA	NA	NA	NA	NA	NA	NA	3	1.21619	0.224149	1.63771	0.101744	0.52358	0.567844	0.570248	0.96764	5	2.36645	0.0181155	2.09055	0.0367783	0.5241	1.27746	0.201688	0.772027	3	0.285669	0.77518	0.301421	0.763146	0.523453	0.0689911	0.945008	0.997474	0	2.36645	0.0181155	NA	NA	NA	NA	NA	NA
ENSG00000064999	ENSG00000064999.12	23294	ANKS1A	7.87153	2	NA	NA	NA	NA	NA	NA	NA	NA	2	NA	NA	NA	NA	NA	NA	NA	NA	2	NA	NA	NA	NA	NA	NA	NA	NA	5	1.78205	0.0749907	0.832637	0.405215	0.479418	1.01107	0.312186	0.800125	15	NA	NA	0.816895	0.41415	0.479407	0.998347	0.318313	0.728223
ENSG00000065000	ENSG00000065000.11	8943	AP3D1	20.857	1	NA	NA	NA	NA	NA	NA	NA	NA	3	-0.974637	0.329934	-0.587711	0.556837	0.269257	0.00635153	0.994933	0.999796	5	-0.254536	0.799124	-0.00724475	0.994221	0.269365	0.421155	0.673717	1.00414	1	NA	NA	NA	NA	NA	NA	NA	NA	10	-0.254536	0.799124	-3.38217	0.000742349	0.275519	-3.2179	0.00132594	0.0240123
ENSG00000065029	ENSG00000065029.10	7629	ZNF76	7.03141	1	NA	NA	NA	NA	NA	NA	NA	NA	2	NA	NA	NA	NA	NA	NA	NA	NA	4	-1.15892	0.246717	-1.30674	0.191551	0.53495	-1.90557	0.0569449	0.464184	1	NA	NA	NA	NA	NA	NA	NA	NA	3	-1.15892	0.246717	-0.95099	0.341801	0.533964	-1.04359	0.296884	0.707806
ENSG00000065054	ENSG00000065054.9	9351	SLC9A3R2	15.4037	3	-0.338077	0.735364	-0.525812	0.599116	0.674233	-0.403211	0.686865	0.974318	3	0.394043	0.693618	0.805011	0.420973	0.674363	0.799111	0.424384	0.915005	4	0.842013	0.399946	1.11383	0.265574	0.674559	1.16655	0.243622	0.826992	4	0.643782	0.519838	0.319458	0.749435	0.674189	-0.0238284	0.980993	0.999512	2	0.842013	0.399946	NA	NA	NA	NA	NA	NA
ENSG00000065057	ENSG00000065057.3	4913	NTHL1	10.4282	6	2.77311	0.00563711	1.67299	0.0945893	0.427539	0.697235	0.485791	0.896371	2	NA	NA	NA	NA	NA	NA	NA	NA	3	-1.69289	0.0907325	-2.11184	0.0349065	0.429167	-1.97569	0.0484189	0.429271	4	1.17266	0.241162	0.236975	0.812717	0.427346	0.284426	0.776133	0.990818	1	-1.69289	0.0907325	NA	NA	NA	NA	NA	NA
ENSG00000065060	ENSG00000065060.12	54887	UHRF1BP1	4.58295	2	NA	NA	NA	NA	NA	NA	NA	NA	2	NA	NA	NA	NA	NA	NA	NA	NA	7	-0.609231	0.542485	-0.473899	0.635658	0.313279	-0.171563	0.86381	1.00995	1	NA	NA	NA	NA	NA	NA	NA	NA	5	-0.609231	0.542485	0.549839	0.582532	0.313306	0.27512	0.783272	0.958385
ENSG00000065135	ENSG00000065135.7	2773	GNAI3	30.6766	4	1.57502	0.115512	0.867481	0.385852	0.446989	-2.07395	0.038297	0.242045	3	2.26613	0.023618	2.09251	0.0366023	0.4472	-2.18159	0.0293336	0.266519	4	2.33977	0.0194565	2.04057	0.0415122	0.445389	-0.912875	0.361492	0.909992	2	NA	NA	NA	NA	NA	NA	NA	NA	6	2.33977	0.0194565	2.84651	0.0044955	0.445355	0.871024	0.383916	0.779637
ENSG00000065150	ENSG00000065150.14	3843	IPO5	18.2679	1	NA	NA	NA	NA	NA	NA	NA	NA	3	0.27607	0.782541	0.51703	0.605231	0.345771	0.36901	0.712186	0.996965	3	1.43936	0.150306	0.941405	0.346687	0.346905	1.48853	0.136875	0.677382	1	NA	NA	NA	NA	NA	NA	NA	NA	3	1.43936	0.150306	3.95857	7.98317e-05	0.346563	1.26011	0.207875	0.60211
ENSG00000065154	ENSG00000065154.7	4942	OAT	21.007	1	NA	NA	NA	NA	NA	NA	NA	NA	2	NA	NA	NA	NA	NA	NA	NA	NA	2	NA	NA	NA	NA	NA	NA	NA	NA	0	NA	NA	NA	NA	NA	NA	NA	NA	1	NA	NA	NA	NA	NA	NA	NA	NA
ENSG00000065183	ENSG00000065183.11	10885	WDR3	5.2635	0	NA	NA	NA	NA	NA	NA	NA	NA	2	NA	NA	NA	NA	NA	NA	NA	NA	5	1.05427	0.291967	0.705998	0.480326	0.445169	-0.156703	0.875505	1.00908	3	0.705681	0.480521	-0.524429	0.600077	0.44535	-0.645062	0.51901	0.934307	4	1.05427	0.291967	-0.688101	0.491522	0.445248	-0.441468	0.658954	0.921847
ENSG00000065243	ENSG00000065243.14	5586	PKN2	9.7775	0	NA	NA	NA	NA	NA	NA	NA	NA	0	NA	NA	NA	NA	NA	NA	NA	NA	3	-0.237593	0.812237	0.0414505	0.966944	0.428998	-0.1937	0.846443	1.01026	0	NA	NA	NA	NA	NA	NA	NA	NA	6	-0.237593	0.812237	-0.177756	0.858945	0.429138	-0.575315	0.565186	0.885735
ENSG00000065268	ENSG00000065268.6	57418	WDR18	14.625	3	-0.0440149	0.9649	-0.542741	0.587409	0.509923	-0.615527	0.538324	0.929441	4	1.12398	0.261243	0.259921	0.794969	0.509804	0.295896	0.767361	1.00109	7	-0.934518	0.350222	-0.875276	0.381599	0.510677	-1.49191	0.135987	0.676127	5	-1.933	0.0534679	-2.1065	0.0353679	0.512059	-2.37188	0.017855	0.173881	1	-0.934518	0.350222	NA	NA	NA	NA	NA	NA
ENSG00000065308	ENSG00000065308.4	9697	TRAM2	7.97849	2	NA	NA	NA	NA	NA	NA	NA	NA	5	1.81683	0.0694893	1.29848	0.194372	0.48506	0.449402	0.653223	0.98846	2	NA	NA	NA	NA	NA	NA	NA	NA	3	3.14437	0.00170468	2.48575	0.0130635	0.486028	1.56846	0.117039	0.529042	5	NA	NA	1.57592	0.115309	0.485581	1.18966	0.234416	0.634114
ENSG00000065320	ENSG00000065320.4	9423	NTN1	3.05602	0	NA	NA	NA	NA	NA	NA	NA	NA	4	0.338906	0.734739	-0.263644	0.792099	0.372626	-0.291403	0.770794	1.00084	2	NA	NA	NA	NA	NA	NA	NA	NA	3	3.5041	0.000474767	3.03181	0.00248311	0.376282	2.66597	0.00777997	0.0994993	8	NA	NA	0.169135	0.865719	0.372589	0.117241	0.906689	0.982354
ENSG00000065325	ENSG00000065325.8	9340	GLP2R	1.1264	0	NA	NA	NA	NA	NA	NA	NA	NA	1	NA	NA	NA	NA	NA	NA	NA	NA	1	NA	NA	NA	NA	NA	NA	NA	NA	0	NA	NA	NA	NA	NA	NA	NA	NA	5	NA	NA	-0.0567251	0.954774	0.388865	-0.114439	0.908909	0.982074
ENSG00000065328	ENSG00000065328.12	55388	MCM10	2.55505	0	NA	NA	NA	NA	NA	NA	NA	NA	1	NA	NA	NA	NA	NA	NA	NA	NA	2	NA	NA	NA	NA	NA	NA	NA	NA	4	0.46534	0.641772	1.64519	0.100192	0.627764	0.0996949	0.920603	0.996655	4	NA	NA	-0.917762	0.358928	0.628854	-1.87856	0.0605476	0.322118
ENSG00000065357	ENSG00000065357.15	1606	DGKA	4.65019	10	0.654292	0.513047	3.56236	0.000381955	0.766878	2.4327	0.0151325	0.13096	9	0.35406	0.723355	2.8231	0.00483485	0.76657	2.08051	0.0376905	0.308979	10	-0.397596	0.690997	0.811394	0.4173	0.765733	-0.180678	0.856651	1.01037	6	1.44043	0.150003	3.23907	0.0012321	0.766514	2.01022	0.0446317	0.317963	6	-0.397596	0.690997	1.0838	0.278673	0.765972	1.1227	0.261791	0.670104
ENSG00000065361	ENSG00000065361.10	2065	ERBB3	13.2247	7	-1.14596	0.252037	-0.662305	0.507903	0.781711	-0.690792	0.48983	0.898261	12	-0.484243	0.628301	1.47598	0.140211	0.782033	1.49799	0.134398	0.600667	13	-2.24119	0.0251934	-1.21676	0.223935	0.782064	-1.55386	0.120481	0.643895	4	-0.638315	0.523389	1.06289	0.288045	0.781694	0.619359	0.535797	0.938272	5	-2.24119	0.0251934	2.78636	0.00541448	0.782885	2.6373	0.00846516	0.0953992
ENSG00000065371	ENSG00000065371.13	54763	ROPN1	1.09319	0	NA	NA	NA	NA	NA	NA	NA	NA	1	NA	NA	NA	NA	NA	NA	NA	NA	2	NA	NA	NA	NA	NA	NA	NA	NA	0	NA	NA	NA	NA	NA	NA	NA	NA	0	NA	NA	NA	NA	NA	NA	NA	NA
ENSG00000065413	ENSG00000065413.12	91526	ANKRD44	2.34244	1	NA	NA	NA	NA	NA	NA	NA	NA	2	NA	NA	NA	NA	NA	NA	NA	NA	1	NA	NA	NA	NA	NA	NA	NA	NA	0	NA	NA	NA	NA	NA	NA	NA	NA	20	NA	NA	1.96228	0.0499611	0.849642	1.97544	0.048447	0.285155
ENSG00000065427	ENSG00000065427.10	3735	KARS	40.8041	1	NA	NA	NA	NA	NA	NA	NA	NA	0	NA	NA	NA	NA	NA	NA	NA	NA	1	NA	NA	NA	NA	NA	NA	NA	NA	0	NA	NA	NA	NA	NA	NA	NA	NA	0	NA	NA	NA	NA	NA	NA	NA	NA
ENSG00000065457	ENSG00000065457.6	23536	ADAT1	6.16953	0	NA	NA	NA	NA	NA	NA	NA	NA	1	NA	NA	NA	NA	NA	NA	NA	NA	0	NA	NA	NA	NA	NA	NA	NA	NA	1	NA	NA	NA	NA	NA	NA	NA	NA	0	NA	NA	NA	NA	NA	NA	NA	NA
ENSG00000065485	ENSG00000065485.13	10954	PDIA5	9.02776	1	NA	NA	NA	NA	NA	NA	NA	NA	3	0.634806	0.525674	0.400333	0.688983	0.562909	0.0574963	0.954159	1.00124	4	1.48376	0.13813	0.65137	0.514932	0.563044	0.610146	0.541881	0.983643	0	NA	NA	NA	NA	NA	NA	NA	NA	6	1.48376	0.13813	1.31907	0.187398	0.563632	1.40965	0.158902	0.53907
ENSG00000065491	ENSG00000065491.8	55633	TBC1D22B	7.69039	1	NA	NA	NA	NA	NA	NA	NA	NA	1	NA	NA	NA	NA	NA	NA	NA	NA	6	3.94709	8.36303e-05	4.47615	8.32356e-06	0.434606	-0.395296	0.692695	1.00707	2	NA	NA	NA	NA	NA	NA	NA	NA	9	3.94709	8.36303e-05	-0.415017	0.678204	0.434565	-0.262028	0.793345	0.960273
ENSG00000065518	ENSG00000065518.7	4710	NDUFB4	49.7808	0	NA	NA	NA	NA	NA	NA	NA	NA	3	-0.182125	0.855515	0.575521	0.565047	0.409406	0.46413	0.642639	0.986829	2	NA	NA	NA	NA	NA	NA	NA	NA	0	NA	NA	NA	NA	NA	NA	NA	NA	1	NA	NA	NA	NA	NA	NA	NA	NA
ENSG00000065526	ENSG00000065526.6	23013	SPEN	9.21048	0	NA	NA	NA	NA	NA	NA	NA	NA	3	-2.31012	0.0210482	-2.96168	0.00311996	0.579277	-2.89477	0.00386319	0.0687701	4	-0.761387	0.446573	0.163747	0.869958	0.576598	-0.862639	0.388509	0.926636	0	NA	NA	NA	NA	NA	NA	NA	NA	12	-0.761387	0.446573	0.425068	0.670863	0.576345	0.172913	0.862749	0.974947
ENSG00000065534	ENSG00000065534.14	4638	MYLK	4.73517	1	NA	NA	NA	NA	NA	NA	NA	NA	2	NA	NA	NA	NA	NA	NA	NA	NA	0	NA	NA	NA	NA	NA	NA	NA	NA	2	NA	NA	NA	NA	NA	NA	NA	NA	54	NA	NA	1.89788	0.0579516	0.323023	1.79224	0.0733473	0.355817
ENSG00000065548	ENSG00000065548.13	55854	ZC3H15	26.2154	3	-0.821856	0.41132	-1.41135	0.158402	0.355884	-1.53609	0.12478	0.494145	4	-3.49021	0.000499886	-3.95312	8.16482e-05	0.361574	-3.61351	0.0003146	0.0100261	4	-0.678188	0.497781	-0.630713	0.528349	0.355247	-1.08356	0.278776	0.855981	8	0.762383	0.445979	1.17065	0.241973	0.355187	1.03105	0.302727	0.793771	5	-0.678188	0.497781	-1.16793	0.243067	0.355262	-1.09635	0.273148	0.683284
ENSG00000065559	ENSG00000065559.10	6416	MAP2K4	7.02923	1	NA	NA	NA	NA	NA	NA	NA	NA	1	NA	NA	NA	NA	NA	NA	NA	NA	2	NA	NA	NA	NA	NA	NA	NA	NA	1	NA	NA	NA	NA	NA	NA	NA	NA	10	NA	NA	0.386696	0.69905	0.389259	0.105249	0.916196	0.983404
ENSG00000065600	ENSG00000065600.8	55248	TMEM206	5.33657	1	NA	NA	NA	NA	NA	NA	NA	NA	3	-0.219268	0.826478	-1.71547	0.0865177	0.552497	-1.52007	0.128756	0.585688	9	1.11007	0.267187	1.12185	0.262152	0.551654	0.236214	0.813307	1.01063	1	NA	NA	NA	NA	NA	NA	NA	NA	9	1.11007	0.267187	0.688531	0.491252	0.552077	1.08944	0.276181	0.686881
ENSG00000065609	ENSG00000065609.10	9892	SNAP91	1.20159	2	NA	NA	NA	NA	NA	NA	NA	NA	3	-0.66896	0.503648	-0.391691	0.695356	0.52096	-0.41955	0.67489	0.988575	1	NA	NA	NA	NA	NA	NA	NA	NA	2	NA	NA	NA	NA	NA	NA	NA	NA	7	NA	NA	0.564894	0.572252	0.521015	0.559798	0.575722	0.891249
ENSG00000065613	ENSG00000065613.9	9748	SLK	11.4191	1	NA	NA	NA	NA	NA	NA	NA	NA	3	-0.6356	0.525157	0.0798236	0.936391	0.548223	-0.388071	0.698032	0.994547	1	NA	NA	NA	NA	NA	NA	NA	NA	1	NA	NA	NA	NA	NA	NA	NA	NA	2	NA	NA	NA	NA	NA	NA	NA	NA
ENSG00000065615	ENSG00000065615.9	51167	CYB5R4	3.44095	1	NA	NA	NA	NA	NA	NA	NA	NA	2	NA	NA	NA	NA	NA	NA	NA	NA	1	NA	NA	NA	NA	NA	NA	NA	NA	0	NA	NA	NA	NA	NA	NA	NA	NA	3	NA	NA	-0.102554	0.918334	0.621325	0.364775	0.715343	0.938196
ENSG00000065618	ENSG00000065618.12	1308	COL17A1	3.01376	0	NA	NA	NA	NA	NA	NA	NA	NA	1	NA	NA	NA	NA	NA	NA	NA	NA	1	NA	NA	NA	NA	NA	NA	NA	NA	2	NA	NA	NA	NA	NA	NA	NA	NA	2	NA	NA	NA	NA	NA	NA	NA	NA
ENSG00000065621	ENSG00000065621.10	119391	GSTO2	2.28724	0	NA	NA	NA	NA	NA	NA	NA	NA	1	NA	NA	NA	NA	NA	NA	NA	NA	2	NA	NA	NA	NA	NA	NA	NA	NA	1	NA	NA	NA	NA	NA	NA	NA	NA	0	NA	NA	NA	NA	NA	NA	NA	NA
ENSG00000065665	ENSG00000065665.16	55176	SEC61A2	3.42072	1	NA	NA	NA	NA	NA	NA	NA	NA	1	NA	NA	NA	NA	NA	NA	NA	NA	3	-0.00147834	0.998821	-0.332617	0.739481	0.605154	-0.776609	0.437543	0.947713	0	NA	NA	NA	NA	NA	NA	NA	NA	5	-0.00147834	0.998821	1.29122	0.196875	0.60551	1.29834	0.194422	0.586105
ENSG00000065675	ENSG00000065675.10	5588	PRKCQ	2.51385	1	NA	NA	NA	NA	NA	NA	NA	NA	2	NA	NA	NA	NA	NA	NA	NA	NA	2	NA	NA	NA	NA	NA	NA	NA	NA	1	NA	NA	NA	NA	NA	NA	NA	NA	8	NA	NA	2.65004	0.00815421	0.430471	2.34364	0.0192595	0.158855
ENSG00000065717	ENSG00000065717.10	7089	TLE2	5.74154	2	NA	NA	NA	NA	NA	NA	NA	NA	2	NA	NA	NA	NA	NA	NA	NA	NA	3	0.30596	0.759687	1.18005	0.238215	0.46774	1.11773	0.263908	0.84405	1	NA	NA	NA	NA	NA	NA	NA	NA	5	0.30596	0.759687	0.267311	0.789276	0.467255	0.397104	0.691361	0.93242
ENSG00000065802	ENSG00000065802.7	51665	ASB1	4.99941	2	NA	NA	NA	NA	NA	NA	NA	NA	5	-1.23716	0.216266	-0.51258	0.608339	0.468096	-0.546656	0.584717	0.972982	6	-1.12057	0.262694	-0.962542	0.335972	0.468332	-0.911576	0.362176	0.90985	2	NA	NA	NA	NA	NA	NA	NA	NA	3	-1.12057	0.262694	0.366094	0.714359	0.468032	0.393453	0.694055	0.933131
ENSG00000065809	ENSG00000065809.9	83641	FAM107B	14.0858	0	NA	NA	NA	NA	NA	NA	NA	NA	2	NA	NA	NA	NA	NA	NA	NA	NA	3	0.4911	0.623444	-0.116612	0.907187	0.583582	-0.839488	0.401363	0.929555	1	NA	NA	NA	NA	NA	NA	NA	NA	14	0.4911	0.623444	0.99912	0.317938	0.583787	1.13797	0.255362	0.662723
ENSG00000065833	ENSG00000065833.7	4199	ME1	4.70629	1	NA	NA	NA	NA	NA	NA	NA	NA	2	NA	NA	NA	NA	NA	NA	NA	NA	5	1.01506	0.310277	0.39954	0.689566	0.477922	0.318797	0.749936	1.0112	1	NA	NA	NA	NA	NA	NA	NA	NA	12	1.01506	0.310277	-0.442111	0.658488	0.477994	-0.515871	0.60604	0.903043
ENSG00000065882	ENSG00000065882.11	23216	TBC1D1	10.8741	0	NA	NA	NA	NA	NA	NA	NA	NA	3	-0.582701	0.560202	-0.853589	0.393503	0.459542	-1.60781	0.108141	0.535597	1	NA	NA	NA	NA	NA	NA	NA	NA	0	NA	NA	NA	NA	NA	NA	NA	NA	13	NA	NA	0.770785	0.440986	0.458687	0.829875	0.406775	0.799031
ENSG00000065883	ENSG00000065883.10	8621	CDK13	9.02177	0	NA	NA	NA	NA	NA	NA	NA	NA	3	-0.0867971	0.930847	0.679987	0.496644	0.508304	1.2176	0.223617	0.741031	2	NA	NA	NA	NA	NA	NA	NA	NA	1	NA	NA	NA	NA	NA	NA	NA	NA	14	NA	NA	-0.294424	0.768485	0.507715	-0.21729	0.828019	0.967716
ENSG00000065911	ENSG00000065911.7	10797	MTHFD2	12.5877	3	0.728171	0.466649	-0.243599	0.807583	0.661495	-0.127302	0.898723	0.999522	2	NA	NA	NA	NA	NA	NA	NA	NA	4	1.48216	0.138556	-0.0170411	0.986407	0.661579	-0.561196	0.574769	0.994014	2	NA	NA	NA	NA	NA	NA	NA	NA	2	1.48216	0.138556	NA	NA	NA	NA	NA	NA
ENSG00000065923	ENSG00000065923.5	84679	SLC9A7	3.86853	0	NA	NA	NA	NA	NA	NA	NA	NA	1	NA	NA	NA	NA	NA	NA	NA	NA	4	0.864619	0.387418	3.21814	0.00132479	0.693899	2.06761	0.0388914	0.381398	1	NA	NA	NA	NA	NA	NA	NA	NA	11	0.864619	0.387418	-1.67714	0.0937752	0.693871	-2.04046	0.0415239	0.262331
ENSG00000065970	ENSG00000065970.4	55810	FOXJ2	6.30281	1	NA	NA	NA	NA	NA	NA	NA	NA	3	-0.90725	0.364454	-2.63294	0.00857381	0.454367	-2.51523	0.0120254	0.151182	6	0.957417	0.338547	-0.110236	0.912241	0.45152	0.274228	0.783956	1.01085	3	0.441878	0.658656	-0.426066	0.670136	0.451861	-0.906537	0.364834	0.85177	1	0.957417	0.338547	NA	NA	NA	NA	NA	NA
ENSG00000065978	ENSG00000065978.13	4904	YBX1	249.435	2	NA	NA	NA	NA	NA	NA	NA	NA	3	1.2708	0.204043	0.747321	0.455016	0.464738	1.25325	0.210357	0.721963	9	1.80087	0.0719712	0.426671	0.669696	0.464318	0.79296	0.427958	0.946183	0	NA	NA	NA	NA	NA	NA	NA	NA	3	1.80087	0.0719712	-1.17851	0.238829	0.466068	-2.13483	0.0329776	0.226543
ENSG00000065989	ENSG00000065989.11	5141	PDE4A	4.24537	7	0.482031	0.62987	1.7782	0.0756241	0.240692	1.5265	0.12715	0.50131	5	-0.950379	0.342108	-0.617272	0.537173	0.239478	-0.643159	0.520244	0.95363	11	-0.0317925	0.974643	0.396477	0.691824	0.239215	-0.0134335	0.989284	1.00176	5	1.56478	0.117894	2.36605	0.0181372	0.240979	1.66857	0.095464	0.483315	9	-0.0317925	0.974643	2.42163	0.0155988	0.24161	1.94479	0.0520345	0.295389
ENSG00000066027	ENSG00000066027.7	5525	PPP2R5A	22.4907	1	NA	NA	NA	NA	NA	NA	NA	NA	0	NA	NA	NA	NA	NA	NA	NA	NA	4	0.217657	0.827733	0.552912	0.580426	0.260461	0.143494	0.885925	1.00851	5	-0.929244	0.352947	-1.51741	0.129427	0.26163	-1.38468	0.166407	0.639617	3	0.217657	0.827733	-0.262453	0.793018	0.260588	-0.476168	0.634041	0.915837
ENSG00000066032	ENSG00000066032.14	1496	CTNNA2	1.39973	0	NA	NA	NA	NA	NA	NA	NA	NA	1	NA	NA	NA	NA	NA	NA	NA	NA	6	-0.401969	0.687778	-0.430734	0.666739	0.516546	-0.450766	0.65224	1.00405	1	NA	NA	NA	NA	NA	NA	NA	NA	56	-0.401969	0.687778	-0.230027	0.81811	0.516517	-0.360492	0.718543	0.939903
ENSG00000066044	ENSG00000066044.9	102724038	LOC102724038	14.0152	1	NA	NA	NA	NA	NA	NA	NA	NA	1	NA	NA	NA	NA	NA	NA	NA	NA	4	-0.348533	0.7275	-1.07266	0.283638	0.549602	-0.860255	0.389821	0.927136	3	1.86996	0.0617285	1.95919	0.050322	0.551588	2.45911	0.0140688	0.15317	6	-0.348533	0.7275	-0.78637	0.431806	0.549346	-0.243133	0.807944	0.962652
ENSG00000066056	ENSG00000066056.9	7075	TIE1	3.84295	3	0.176067	0.86027	0.20249	0.839568	0.418316	0.213352	0.831089	0.996192	5	0.0429054	0.965784	1.25365	0.210215	0.419391	1.50429	0.132771	0.596957	3	0.492555	0.622416	1.37501	0.169387	0.41919	1.35956	0.174226	0.737944	4	-1.23016	0.218874	-1.46363	0.143556	0.419226	-1.38603	0.165995	0.638419	3	0.492555	0.622416	-0.0445736	0.964455	0.418295	0.034549	0.972445	0.992381
ENSG00000066084	ENSG00000066084.8	57609	DIP2B	7.85664	3	2.4173	0.0157823	4.36242	1.39688e-05	0.53084	4.52217	6.72826e-06	0.000190492	6	-1.09573	0.273412	-0.83986	0.401154	0.523118	-0.848002	0.396606	0.903414	7	-1.2057	0.228166	-0.80817	0.419153	0.523085	-0.797307	0.425431	0.944516	1	NA	NA	NA	NA	NA	NA	NA	NA	21	-1.2057	0.228166	2.91308	0.00364523	0.526794	3.16717	0.00157818	0.0269078
ENSG00000066117	ENSG00000066117.10	6602	SMARCD1	15.7129	1	NA	NA	NA	NA	NA	NA	NA	NA	3	0.240204	0.810213	1.15442	0.248557	0.539876	0.821836	0.411334	0.909496	9	0.171315	0.864004	0.816223	0.414535	0.539724	0.528886	0.596982	0.997884	3	-0.85792	0.391105	-0.356657	0.721411	0.539666	-0.357783	0.720569	0.979574	3	0.171315	0.864004	1.90728	0.0567231	0.541011	1.90788	0.0566459	0.310019
ENSG00000066135	ENSG00000066135.8	9682	KDM4A	11.7435	2	NA	NA	NA	NA	NA	NA	NA	NA	1	NA	NA	NA	NA	NA	NA	NA	NA	9	3.87488	0.00011236	2.41653	0.0158179	0.32037	0.944046	0.345336	0.903174	0	NA	NA	NA	NA	NA	NA	NA	NA	8	3.87488	0.00011236	3.5759	0.000362915	0.323691	2.60346	0.00934279	0.102265
ENSG00000066136	ENSG00000066136.15	4802	NFYC	10.7733	3	0.905569	0.365343	0.447691	0.654457	0.416695	-0.266587	0.789833	0.990974	4	1.53088	0.126058	1.44025	0.150058	0.41704	0.882429	0.377722	0.890381	4	4.46989	8.55486e-06	4.33806	1.55834e-05	0.420017	2.63318	0.00856791	0.153026	3	2.15848	0.031085	2.08099	0.0376464	0.416915	0.722854	0.469911	0.908304	7	4.46989	8.55486e-06	2.16534	0.0305586	0.416831	0.591638	0.554204	0.881778
ENSG00000066185	ENSG00000066185.8	84217	ZMYND12	2.01338	1	NA	NA	NA	NA	NA	NA	NA	NA	3	1.91293	0.0559915	1.50087	0.133653	0.445438	1.26659	0.205548	0.715765	2	NA	NA	NA	NA	NA	NA	NA	NA	3	1.03544	0.300668	0.509714	0.610346	0.444846	0.570876	0.56819	0.948076	2	NA	NA	NA	NA	NA	NA	NA	NA
ENSG00000066230	ENSG00000066230.6	6550	SLC9A3	1.99574	5	-0.604132	0.545869	0.506531	0.612577	0.318481	0.149804	0.880945	1.00183	3	-0.772389	0.440034	-0.617676	0.536906	0.31861	-0.500012	0.617159	0.97955	4	-0.859911	0.390007	-0.619615	0.535629	0.318805	-0.770096	0.441395	0.949623	5	1.44998	0.147321	2.46675	0.0137737	0.321135	2.16941	0.0302476	0.251826	9	-0.859911	0.390007	0.208647	0.834759	0.318548	-0.374801	0.707875	0.937461
ENSG00000066248	ENSG00000066248.10	25791	NGEF	3.05917	0	NA	NA	NA	NA	NA	NA	NA	NA	0	NA	NA	NA	NA	NA	NA	NA	NA	4	0.251605	0.801389	-0.178269	0.858542	0.511701	0.00185401	0.998521	1.0004	1	NA	NA	NA	NA	NA	NA	NA	NA	9	0.251605	0.801389	-0.477245	0.633275	0.511761	-0.383995	0.701051	0.936941
ENSG00000066279	ENSG00000066279.12	259266	ASPM	3.27877	2	NA	NA	NA	NA	NA	NA	NA	NA	2	NA	NA	NA	NA	NA	NA	NA	NA	3	2.05608	0.0399878	1.98463	0.0474136	0.626002	1.32729	0.184666	0.754187	0	NA	NA	NA	NA	NA	NA	NA	NA	8	2.05608	0.0399878	1.46246	0.143877	0.625572	0.620952	0.534749	0.873841
ENSG00000066294	ENSG00000066294.10	8832	CD84	3.37083	3	0.796996	0.425609	0.556718	0.577824	0.683708	0.556103	0.578244	0.941471	7	-0.25845	0.796103	-0.473716	0.635788	0.683697	-0.515304	0.606436	0.977326	7	-1.03413	0.301282	-0.562248	0.574052	0.68372	-0.595302	0.551754	0.987327	4	0.275142	0.783254	-0.0384475	0.969337	0.683628	-0.066273	0.947172	0.997773	3	-1.03413	0.301282	0.723792	0.469335	0.683762	0.715851	0.474223	0.847187
ENSG00000066322	ENSG00000066322.8	64834	ELOVL1	35.7745	0	NA	NA	NA	NA	NA	NA	NA	NA	3	1.35245	0.176484	1.96655	0.049465	0.37138	1.34795	0.177929	0.673255	4	2.76351	0.00580444	3.2789	0.00107204	0.373253	2.3244	0.0202703	0.264723	6	0.866324	0.386483	0.189479	0.84975	0.370451	-0.216751	0.828439	0.991605	1	2.76351	0.00580444	NA	NA	NA	NA	NA	NA
ENSG00000066336	ENSG00000066336.7	6688	SPI1	12.1107	3	0.750822	0.452905	1.12981	0.258784	0.408323	1.10997	0.267234	0.728895	3	-0.461896	0.644238	-0.313543	0.753922	0.407769	-0.332796	0.739347	0.99769	8	0.165409	0.868649	0.897627	0.369564	0.408103	0.886534	0.375508	0.917391	2	NA	NA	NA	NA	NA	NA	NA	NA	4	0.165409	0.868649	-0.0530286	0.957718	0.407716	-0.0544774	0.956564	0.990459
ENSG00000066379	ENSG00000066379.10	30834	ZNRD1	6.15169	2	NA	NA	NA	NA	NA	NA	NA	NA	0	NA	NA	NA	NA	NA	NA	NA	NA	2	NA	NA	NA	NA	NA	NA	NA	NA	1	NA	NA	NA	NA	NA	NA	NA	NA	1	NA	NA	NA	NA	NA	NA	NA	NA
ENSG00000066382	ENSG00000066382.12	744	MPPED2	1.59771	1	NA	NA	NA	NA	NA	NA	NA	NA	3	2.36235	0.0183159	2.86587	0.00423134	0.428804	2.9066	0.0037211	0.0668078	8	-0.731188	0.464805	-0.0968021	0.9229	0.424777	-0.0388467	0.969019	1.00374	0	NA	NA	NA	NA	NA	NA	NA	NA	11	-0.731188	0.464805	1.12982	0.258777	0.425442	1.17812	0.238984	0.640178
ENSG00000066405	ENSG00000066405.8	51208	CLDN18	1.76388	3	-0.560662	0.575131	0.127922	0.898232	0.601178	0.232718	0.81602	0.990848	1	NA	NA	NA	NA	NA	NA	NA	NA	1	NA	NA	NA	NA	NA	NA	NA	NA	1	NA	NA	NA	NA	NA	NA	NA	NA	3	NA	NA	0.103638	0.917474	0.601179	0.23673	0.812907	0.964159
ENSG00000066422	ENSG00000066422.4	27107	ZBTB11	5.59455	0	NA	NA	NA	NA	NA	NA	NA	NA	2	NA	NA	NA	NA	NA	NA	NA	NA	4	-0.38676	0.699001	0.0128912	0.989717	0.57855	-0.208915	0.83455	1.01032	2	NA	NA	NA	NA	NA	NA	NA	NA	5	-0.38676	0.699001	2.07527	0.0381743	0.579928	1.9933	0.0464554	0.277221
ENSG00000066427	ENSG00000066427.17	4287	ATXN3	3.28679	0	NA	NA	NA	NA	NA	NA	NA	NA	0	NA	NA	NA	NA	NA	NA	NA	NA	1	NA	NA	NA	NA	NA	NA	NA	NA	2	NA	NA	NA	NA	NA	NA	NA	NA	1	NA	NA	NA	NA	NA	NA	NA	NA
ENSG00000066455	ENSG00000066455.8	9950	GOLGA5	18.7794	2	NA	NA	NA	NA	NA	NA	NA	NA	2	NA	NA	NA	NA	NA	NA	NA	NA	1	NA	NA	NA	NA	NA	NA	NA	NA	0	NA	NA	NA	NA	NA	NA	NA	NA	2	NA	NA	NA	NA	NA	NA	NA	NA
ENSG00000066468	ENSG00000066468.16	2263	FGFR2	5.01368	1	NA	NA	NA	NA	NA	NA	NA	NA	0	NA	NA	NA	NA	NA	NA	NA	NA	3	0.861586	0.389085	-0.043524	0.965291	0.501284	-0.212095	0.832069	1.01092	2	NA	NA	NA	NA	NA	NA	NA	NA	10	0.861586	0.389085	1.12688	0.260018	0.501947	1.28002	0.200788	0.593555
ENSG00000066557	ENSG00000066557.5	55631	LRRC40	7.49843	2	NA	NA	NA	NA	NA	NA	NA	NA	2	NA	NA	NA	NA	NA	NA	NA	NA	4	-0.13625	0.891646	0.0447511	0.964313	0.276225	-0.140362	0.888398	1.00845	1	NA	NA	NA	NA	NA	NA	NA	NA	3	-0.13625	0.891646	-1.07534	0.282437	0.276755	-0.947237	0.343709	0.748797
ENSG00000066583	ENSG00000066583.7	51015	ISOC1	14.9496	0	NA	NA	NA	NA	NA	NA	NA	NA	2	NA	NA	NA	NA	NA	NA	NA	NA	3	0.970466	0.332007	-0.0962714	0.923321	0.449205	-0.25124	0.801672	1.01134	0	NA	NA	NA	NA	NA	NA	NA	NA	2	0.970466	0.332007	NA	NA	NA	NA	NA	NA
ENSG00000066629	ENSG00000066629.12	2009	EML1	2.61588	1	NA	NA	NA	NA	NA	NA	NA	NA	3	2.37464	0.0177201	1.52815	0.126738	0.481767	1.4327	0.152206	0.633285	4	4.24446	2.35751e-05	3.59505	0.000337504	0.486196	3.52107	0.000445949	0.0172603	0	NA	NA	NA	NA	NA	NA	NA	NA	11	4.24446	2.35751e-05	-0.984253	0.325189	0.481394	-1.0912	0.275404	0.685982
ENSG00000066651	ENSG00000066651.13	60487	TRMT11	6.84643	1	NA	NA	NA	NA	NA	NA	NA	NA	2	NA	NA	NA	NA	NA	NA	NA	NA	6	0.0721479	0.942496	1.19946	0.230585	0.422546	1.46292	0.14375	0.689216	0	NA	NA	NA	NA	NA	NA	NA	NA	6	0.0721479	0.942496	0.301184	0.763327	0.421569	0.336333	0.736678	0.945767
ENSG00000066654	ENSG00000066654.8	55623	THUMPD1	12.939	0	NA	NA	NA	NA	NA	NA	NA	NA	2	NA	NA	NA	NA	NA	NA	NA	NA	1	NA	NA	NA	NA	NA	NA	NA	NA	2	NA	NA	NA	NA	NA	NA	NA	NA	0	NA	NA	NA	NA	NA	NA	NA	NA
ENSG00000066697	ENSG00000066697.10	91283	MSANTD3	7.11138	0	NA	NA	NA	NA	NA	NA	NA	NA	2	NA	NA	NA	NA	NA	NA	NA	NA	4	0.492245	0.622635	0.794428	0.427103	0.322796	0.75462	0.450626	0.950422	0	NA	NA	NA	NA	NA	NA	NA	NA	2	0.492245	0.622635	NA	NA	NA	NA	NA	NA
ENSG00000066735	ENSG00000066735.10	26153	KIF26A	1.61383	0	NA	NA	NA	NA	NA	NA	NA	NA	2	NA	NA	NA	NA	NA	NA	NA	NA	1	NA	NA	NA	NA	NA	NA	NA	NA	2	NA	NA	NA	NA	NA	NA	NA	NA	3	NA	NA	1.24015	0.215161	0.217333	1.14392	0.252887	0.659062
ENSG00000066739	ENSG00000066739.7	55102	ATG2B	4.62112	0	NA	NA	NA	NA	NA	NA	NA	NA	1	NA	NA	NA	NA	NA	NA	NA	NA	1	NA	NA	NA	NA	NA	NA	NA	NA	1	NA	NA	NA	NA	NA	NA	NA	NA	3	NA	NA	-0.790661	0.429298	0.594998	-0.572306	0.567222	0.886962
ENSG00000066777	ENSG00000066777.4	10565	ARFGEF1	9.18058	0	NA	NA	NA	NA	NA	NA	NA	NA	4	2.63094	0.00862226	4.10886	4.24634e-05	0.478173	2.52132	0.0118203	0.149501	5	0.377496	0.70587	0.219699	0.826143	0.47541	-0.115738	0.90788	1.00683	1	NA	NA	NA	NA	NA	NA	NA	NA	6	0.377496	0.70587	-0.816733	0.414243	0.475561	-0.59995	0.548653	0.878448
ENSG00000066813	ENSG00000066813.10	348158	ACSM2B	1.7822	0	NA	NA	NA	NA	NA	NA	NA	NA	0	NA	NA	NA	NA	NA	NA	NA	NA	3	-0.775196	0.438374	-0.0101695	0.991888	0.675948	-0.00478451	0.996183	1.00069	0	NA	NA	NA	NA	NA	NA	NA	NA	2	-0.775196	0.438374	NA	NA	NA	NA	NA	NA
ENSG00000066827	ENSG00000066827.11	57623	ZFAT	2.81068	0	NA	NA	NA	NA	NA	NA	NA	NA	1	NA	NA	NA	NA	NA	NA	NA	NA	2	NA	NA	NA	NA	NA	NA	NA	NA	3	0.0679786	0.945814	0.897082	0.369855	0.41071	0.254627	0.799055	0.994952	13	NA	NA	-0.807456	0.419564	0.410886	-0.651257	0.515005	0.863807
ENSG00000066855	ENSG00000066855.11	9650	MTFR1	7.53989	2	NA	NA	NA	NA	NA	NA	NA	NA	2	NA	NA	NA	NA	NA	NA	NA	NA	6	2.29194	0.0220793	1.91795	0.0553547	0.523689	1.09981	0.271636	0.849063	2	NA	NA	NA	NA	NA	NA	NA	NA	5	2.29194	0.0220793	-0.98319	0.325712	0.523322	-0.534613	0.593017	0.89823
ENSG00000066923	ENSG00000066923.13	10734	STAG3	1.99833	2	NA	NA	NA	NA	NA	NA	NA	NA	3	-0.732291	0.464132	0.191801	0.847931	0.548892	-0.25991	0.794978	1.00172	8	0.108044	0.913978	0.386595	0.699125	0.548869	0.0738182	0.941167	1.00572	1	NA	NA	NA	NA	NA	NA	NA	NA	6	0.108044	0.913978	0.148713	0.881805	0.548877	0.167224	0.867222	0.975551
ENSG00000066926	ENSG00000066926.6	2235	FECH	6.84875	0	NA	NA	NA	NA	NA	NA	NA	NA	2	NA	NA	NA	NA	NA	NA	NA	NA	5	0.742215	0.4581	0.502231	0.615598	0.391928	-0.218326	0.827212	1.01101	1	NA	NA	NA	NA	NA	NA	NA	NA	1	0.742215	0.4581	NA	NA	NA	NA	NA	NA
ENSG00000066933	ENSG00000066933.11	4649	MYO9A	3.22158	0	NA	NA	NA	NA	NA	NA	NA	NA	2	NA	NA	NA	NA	NA	NA	NA	NA	4	-0.185669	0.852736	0.838528	0.401902	0.600194	0.786628	0.431655	0.946763	2	NA	NA	NA	NA	NA	NA	NA	NA	21	-0.185669	0.852736	-1.58473	0.113292	0.600951	-1.70073	0.0892526	0.396296
ENSG00000067048	ENSG00000067048.12	8653	DDX3Y	3.24175	1	NA	NA	NA	NA	NA	NA	NA	NA	1	NA	NA	NA	NA	NA	NA	NA	NA	1	NA	NA	NA	NA	NA	NA	NA	NA	0	NA	NA	NA	NA	NA	NA	NA	NA	0	NA	NA	NA	NA	NA	NA	NA	NA
ENSG00000067057	ENSG00000067057.12	5214	PFKP	24.8961	1	NA	NA	NA	NA	NA	NA	NA	NA	4	-3.09342	0.00202364	-2.25182	0.0245143	0.467192	-2.54331	0.0111055	0.143048	6	-0.940072	0.347367	-0.747668	0.454807	0.465669	-1.7423	0.0817132	0.548126	3	0.792048	0.428487	0.0348437	0.97221	0.464326	0.158397	0.874171	0.99724	2	-0.940072	0.347367	NA	NA	NA	NA	NA	NA
ENSG00000067064	ENSG00000067064.6	3422	IDI1	19.1683	1	NA	NA	NA	NA	NA	NA	NA	NA	4	1.41878	0.156219	0.776168	0.437803	0.470002	0.171218	0.864081	0.998115	1	NA	NA	NA	NA	NA	NA	NA	NA	0	NA	NA	NA	NA	NA	NA	NA	NA	0	NA	NA	NA	NA	NA	NA	NA	NA
ENSG00000067066	ENSG00000067066.12	6672	SP100	7.59218	1	NA	NA	NA	NA	NA	NA	NA	NA	2	NA	NA	NA	NA	NA	NA	NA	NA	2	NA	NA	NA	NA	NA	NA	NA	NA	1	NA	NA	NA	NA	NA	NA	NA	NA	9	NA	NA	-1.05551	0.291403	0.685061	-1.06821	0.28564	0.696419
ENSG00000067082	ENSG00000067082.10	1316	KLF6	30.5444	3	-0.644032	0.519676	0.417	0.676753	0.364158	-0.369269	0.711992	0.980184	3	-0.751953	0.452225	0.247078	0.80489	0.364098	0.154964	0.876876	1.00022	4	0.355955	0.721936	0.802447	0.422453	0.364098	0.152394	0.878902	1.00878	0	NA	NA	NA	NA	NA	NA	NA	NA	0	0.355955	0.721936	NA	NA	NA	NA	NA	NA
ENSG00000067113	ENSG00000067113.12	8611	PPAP2A	16.6209	2	NA	NA	NA	NA	NA	NA	NA	NA	6	0.0468683	0.962626	0.584925	0.558708	0.63453	0.147938	0.882416	0.999475	5	0.124061	0.901287	-0.43844	0.661146	0.634579	-0.425807	0.670325	1.00451	2	NA	NA	NA	NA	NA	NA	NA	NA	7	0.124061	0.901287	-0.633396	0.526596	0.634627	-0.582309	0.560468	0.884217
ENSG00000067141	ENSG00000067141.12	4756	NEO1	8.91958	6	2.19555	0.0283121	1.49476	0.135241	0.602057	-1.80445	0.071412	0.359473	2	NA	NA	NA	NA	NA	NA	NA	NA	1	NA	NA	NA	NA	NA	NA	NA	NA	1	NA	NA	NA	NA	NA	NA	NA	NA	9	NA	NA	0.315849	0.752172	0.600977	-0.0801277	0.936149	0.985808
ENSG00000067167	ENSG00000067167.3	23471	TRAM1	43.6565	3	1.68099	0.0930222	1.02962	0.303394	0.403416	0.31518	0.75268	0.983609	2	NA	NA	NA	NA	NA	NA	NA	NA	2	NA	NA	NA	NA	NA	NA	NA	NA	0	NA	NA	NA	NA	NA	NA	NA	NA	1	NA	NA	NA	NA	NA	NA	NA	NA
ENSG00000067177	ENSG00000067177.10	5255	PHKA1	3.35088	1	NA	NA	NA	NA	NA	NA	NA	NA	0	NA	NA	NA	NA	NA	NA	NA	NA	0	NA	NA	NA	NA	NA	NA	NA	NA	1	NA	NA	NA	NA	NA	NA	NA	NA	2	NA	NA	NA	NA	NA	NA	NA	NA
ENSG00000067182	ENSG00000067182.3	7132	TNFRSF1A	28.9107	3	1.31755	0.187902	1.10432	0.269676	0.683401	-0.0428937	0.965793	0.999499	4	1.32637	0.184966	1.03093	0.30278	0.68348	0.550188	0.582293	0.972343	9	1.54068	0.123655	0.65639	0.511699	0.683404	0.116714	0.907107	1.00737	2	NA	NA	NA	NA	NA	NA	NA	NA	5	1.54068	0.123655	-0.85537	0.392517	0.683924	-1.40868	0.15919	0.539309
ENSG00000067191	ENSG00000067191.11	782	CACNB1	2.1236	9	2.6587	0.00794708	2.56283	0.0105035	0.367951	-1.83483	0.0667789	0.347617	3	3.12459	0.00182256	3.54509	0.000407592	0.36652	0.807799	0.419367	0.913769	13	2.59388	0.00960392	1.94333	0.0522103	0.366326	-0.534703	0.592955	0.998145	7	3.28869	0.00103531	3.45211	0.000575598	0.367233	1.41511	0.157295	0.61764	6	2.59388	0.00960392	1.5931	0.111401	0.366208	0.250439	0.802291	0.962633
ENSG00000067208	ENSG00000067208.10	7813	EVI5	3.73273	4	0.285714	0.775146	1.03837	0.299308	0.608912	0.588771	0.556126	0.93792	3	0.683045	0.494708	1.57911	0.114575	0.609358	1.30878	0.190858	0.695568	4	-1.02479	0.305665	-1.18773	0.235177	0.609471	-1.43569	0.151352	0.703919	1	NA	NA	NA	NA	NA	NA	NA	NA	14	-1.02479	0.305665	1.99623	0.046135	0.610064	1.97133	0.0489161	0.28571
ENSG00000067221	ENSG00000067221.9	9399	STOML1	3.63895	3	-0.581738	0.560851	-0.122752	0.902324	0.528165	-0.198033	0.843053	0.997161	3	-0.795907	0.426241	-0.427505	0.669088	0.528307	-0.631725	0.527687	0.953602	2	NA	NA	NA	NA	NA	NA	NA	NA	2	NA	NA	NA	NA	NA	NA	NA	NA	1	NA	NA	NA	NA	NA	NA	NA	NA
ENSG00000067225	ENSG00000067225.13	5315	PKM	129.543	0	NA	NA	NA	NA	NA	NA	NA	NA	3	0.135637	0.892131	-0.534475	0.593112	0.667773	-0.856022	0.392157	0.89855	5	0.876469	0.380948	1.83294	0.0670593	0.668512	1.84463	0.065338	0.492423	3	1.6535	0.0984873	1.48933	0.136662	0.667975	1.20904	0.226885	0.71928	2	0.876469	0.380948	NA	NA	NA	NA	NA	NA
ENSG00000067248	ENSG00000067248.5	54505	DHX29	10.132	2	NA	NA	NA	NA	NA	NA	NA	NA	0	NA	NA	NA	NA	NA	NA	NA	NA	2	NA	NA	NA	NA	NA	NA	NA	NA	2	NA	NA	NA	NA	NA	NA	NA	NA	2	NA	NA	NA	NA	NA	NA	NA	NA
ENSG00000067334	ENSG00000067334.9	30836	DNTTIP2	12.2328	0	NA	NA	NA	NA	NA	NA	NA	NA	6	2.71912	0.00663865	2.23161	0.0258247	0.334333	0.975392	0.329563	0.852991	7	2.50513	0.0123704	1.01091	0.312261	0.333812	0.115817	0.907817	1.0069	3	3.17996	0.00151007	2.03647	0.041923	0.334101	0.731125	0.464846	0.906491	1	2.50513	0.0123704	NA	NA	NA	NA	NA	NA
ENSG00000067365	ENSG00000067365.10	79091	METTL22	3.50557	0	NA	NA	NA	NA	NA	NA	NA	NA	0	NA	NA	NA	NA	NA	NA	NA	NA	0	NA	NA	NA	NA	NA	NA	NA	NA	2	NA	NA	NA	NA	NA	NA	NA	NA	0	NA	NA	NA	NA	NA	NA	NA	NA
ENSG00000067369	ENSG00000067369.9	7158	TP53BP1	7.91945	0	NA	NA	NA	NA	NA	NA	NA	NA	1	NA	NA	NA	NA	NA	NA	NA	NA	1	NA	NA	NA	NA	NA	NA	NA	NA	1	NA	NA	NA	NA	NA	NA	NA	NA	11	NA	NA	-0.995929	0.319485	0.448087	-1.10329	0.270122	0.680872
ENSG00000067445	ENSG00000067445.16	7216	TRO	2.6685	0	NA	NA	NA	NA	NA	NA	NA	NA	1	NA	NA	NA	NA	NA	NA	NA	NA	2	NA	NA	NA	NA	NA	NA	NA	NA	0	NA	NA	NA	NA	NA	NA	NA	NA	0	NA	NA	NA	NA	NA	NA	NA	NA
ENSG00000067533	ENSG00000067533.5	51018	RRP15	4.40544	1	NA	NA	NA	NA	NA	NA	NA	NA	5	0.831218	0.406014	0.242566	0.808383	0.379553	-0.996229	0.31934	0.843396	3	0.0372181	0.970317	-0.394374	0.693375	0.379274	-0.67483	0.499914	0.969444	2	NA	NA	NA	NA	NA	NA	NA	NA	8	0.0372181	0.970317	1.01346	0.311045	0.379617	1.057	0.290724	0.700878
ENSG00000067560	ENSG00000067560.6	387	RHOA	192.373	4	1.3677	0.171657	1.47938	0.139303	0.306496	0.196106	0.84456	0.998	4	1.5763	0.115216	2.43865	0.0148866	0.307562	1.37239	0.170198	0.661427	8	0.958921	0.337789	1.23463	0.217208	0.306518	-0.278302	0.780829	1.01188	1	NA	NA	NA	NA	NA	NA	NA	NA	10	0.958921	0.337789	0.34142	0.732847	0.306478	0.091199	0.92735	0.983968
ENSG00000067596	ENSG00000067596.6	1659	DHX8	7.93748	1	NA	NA	NA	NA	NA	NA	NA	NA	2	NA	NA	NA	NA	NA	NA	NA	NA	4	2.72668	0.00648937	4.12658	3.93629e-05	0.537187	3.59475	0.000337899	0.0138141	1	NA	NA	NA	NA	NA	NA	NA	NA	9	2.72668	0.00648937	2.40266	0.0164277	0.533823	2.04551	0.0410224	0.260492
ENSG00000067601	ENSG00000067601.6	5380	PMS2L2	2.66895	1	NA	NA	NA	NA	NA	NA	NA	NA	1	NA	NA	NA	NA	NA	NA	NA	NA	3	1.93024	0.0538088	1.95444	0.0508819	0.469131	1.79785	0.0724524	0.517494	2	NA	NA	NA	NA	NA	NA	NA	NA	0	1.93024	0.0538088	NA	NA	NA	NA	NA	NA
ENSG00000067606	ENSG00000067606.11	5590	PRKCZ	3.7679	1	NA	NA	NA	NA	NA	NA	NA	NA	2	NA	NA	NA	NA	NA	NA	NA	NA	8	-0.298296	0.765528	-0.117902	0.906165	0.354813	-0.810713	0.417692	0.939072	3	-2.58389	0.00988483	-2.33015	0.0199635	0.356889	-2.12761	0.0335732	0.271011	13	-0.298296	0.765528	0.380919	0.703331	0.354556	0.424175	0.671515	0.925177
ENSG00000067646	ENSG00000067646.7	7544	ZFY	1.79084	0	NA	NA	NA	NA	NA	NA	NA	NA	0	NA	NA	NA	NA	NA	NA	NA	NA	0	NA	NA	NA	NA	NA	NA	NA	NA	0	NA	NA	NA	NA	NA	NA	NA	NA	1	NA	NA	NA	NA	NA	NA	NA	NA
ENSG00000067704	ENSG00000067704.8	55699	IARS2	31.951	1	NA	NA	NA	NA	NA	NA	NA	NA	4	0.793061	0.427897	0.259207	0.79552	0.517977	0.424912	0.670977	0.988366	2	NA	NA	NA	NA	NA	NA	NA	NA	4	1.72318	0.0851106	1.46102	0.144272	0.519643	2.08215	0.0375407	0.289814	6	NA	NA	-0.0149269	0.988093	0.517913	0.147611	0.882675	0.978927
ENSG00000067715	ENSG00000067715.9	6857	SYT1	1.65174	8	0.419761	0.674734	0.296105	0.767202	0.324135	0.517225	0.605094	0.951275	7	-0.224586	0.822339	-0.638864	0.523033	0.324196	-0.613665	0.539553	0.958362	9	0.345725	0.729609	0.279991	0.779532	0.324079	0.410185	0.681743	1.00412	1	NA	NA	NA	NA	NA	NA	NA	NA	36	0.345725	0.729609	0.463413	0.643152	0.324296	0.744018	0.457011	0.83281
ENSG00000067798	ENSG00000067798.9	89795	NAV3	1.4153	3	5.32584	1.1958e-07	3.55582	0.000391486	0.429541	-1.21594	0.224246	0.669103	5	6.24085	5.99605e-10	4.38447	1.26465e-05	0.440244	4.94102	8.87371e-07	5.67322e-05	8	8.01162	2.6289e-15	7.2743	6.27333e-13	0.44019	4.92897	9.42731e-07	8.76137e-05	2	NA	NA	NA	NA	NA	NA	NA	NA	23	8.01162	2.6289e-15	5.9619	3.275e-09	0.440306	4.9547	8.28326e-07	4.2515e-05
ENSG00000067829	ENSG00000067829.14	3421	IDH3G	24.905	2	NA	NA	NA	NA	NA	NA	NA	NA	1	NA	NA	NA	NA	NA	NA	NA	NA	2	NA	NA	NA	NA	NA	NA	NA	NA	0	NA	NA	NA	NA	NA	NA	NA	NA	0	NA	NA	NA	NA	NA	NA	NA	NA
ENSG00000067836	ENSG00000067836.8	79641	ROGDI	7.69374	2	NA	NA	NA	NA	NA	NA	NA	NA	3	0.72618	0.467868	0.183719	0.854265	0.472007	0.232946	0.815843	0.999079	2	NA	NA	NA	NA	NA	NA	NA	NA	1	NA	NA	NA	NA	NA	NA	NA	NA	0	NA	NA	NA	NA	NA	NA	NA	NA
ENSG00000067840	ENSG00000067840.8	57595	PDZD4	1.92118	0	NA	NA	NA	NA	NA	NA	NA	NA	2	NA	NA	NA	NA	NA	NA	NA	NA	8	-0.438394	0.661179	-0.603152	0.546522	0.613168	-0.636738	0.524417	0.97793	1	NA	NA	NA	NA	NA	NA	NA	NA	2	-0.438394	0.661179	NA	NA	NA	NA	NA	NA
ENSG00000067842	ENSG00000067842.13	492	ATP2B3	1.05847	2	NA	NA	NA	NA	NA	NA	NA	NA	3	1.43345	0.151985	0.427119	0.669369	0.24684	0.421033	0.673806	0.988922	3	0.232069	0.816524	0.701301	0.483252	0.247027	0.688821	0.491069	0.966004	1	NA	NA	NA	NA	NA	NA	NA	NA	2	0.232069	0.816524	NA	NA	NA	NA	NA	NA
ENSG00000067900	ENSG00000067900.6	6093	ROCK1	7.92453	2	NA	NA	NA	NA	NA	NA	NA	NA	2	NA	NA	NA	NA	NA	NA	NA	NA	4	0.759177	0.447893	0.273252	0.784707	0.627944	0.472727	0.636494	1.00141	4	0.621601	0.534321	-0.128935	0.897431	0.627922	-0.392565	0.694711	0.97652	21	0.759177	0.447893	-2.18563	0.0290354	0.629931	-2.5801	0.00999542	0.107159
ENSG00000067955	ENSG00000067955.9	865	CBFB	15.4936	1	NA	NA	NA	NA	NA	NA	NA	NA	1	NA	NA	NA	NA	NA	NA	NA	NA	4	-0.701116	0.483365	-1.17179	0.241516	0.501428	-1.09413	0.274116	0.850989	4	-0.789268	0.430109	-0.298044	0.765721	0.500966	-0.295177	0.76791	0.988644	6	-0.701116	0.483365	-0.550855	0.581836	0.500948	-0.210112	0.833616	0.969225
ENSG00000067992	ENSG00000067992.8	5165	PDK3	4.89868	2	NA	NA	NA	NA	NA	NA	NA	NA	2	NA	NA	NA	NA	NA	NA	NA	NA	1	NA	NA	NA	NA	NA	NA	NA	NA	1	NA	NA	NA	NA	NA	NA	NA	NA	6	NA	NA	0.198317	0.842831	0.481654	-0.452999	0.650632	0.920474
ENSG00000068001	ENSG00000068001.9	8692	HYAL2	11.9797	4	2.37367	0.0177668	2.34085	0.019403	0.681906	2.14894	0.0318389	0.215602	2	NA	NA	NA	NA	NA	NA	NA	NA	4	2.14636	0.0320411	2.02875	0.0427046	0.681827	2.07805	0.0379171	0.377165	7	1.29409	0.195879	0.194376	0.845914	0.680684	0.120168	0.90437	0.995323	0	2.14636	0.0320411	NA	NA	NA	NA	NA	NA
ENSG00000068024	ENSG00000068024.12	9759	HDAC4	2.56241	0	NA	NA	NA	NA	NA	NA	NA	NA	0	NA	NA	NA	NA	NA	NA	NA	NA	2	NA	NA	NA	NA	NA	NA	NA	NA	0	NA	NA	NA	NA	NA	NA	NA	NA	18	NA	NA	-0.850118	0.395429	0.41596	-0.684222	0.493967	0.858764
ENSG00000068028	ENSG00000068028.13	11186	RASSF1	9.39197	3	1.73526	0.0829478	2.84861	0.0044661	0.609581	2.76815	0.00572451	0.0645374	2	NA	NA	NA	NA	NA	NA	NA	NA	4	0.241553	0.809168	0.392026	0.695109	0.607096	0.194419	0.845881	1.01034	2	NA	NA	NA	NA	NA	NA	NA	NA	3	0.241553	0.809168	1.70151	0.0891071	0.608098	1.76116	0.0784665	0.369434
ENSG00000068078	ENSG00000068078.13	2261	FGFR3	5.36253	2	NA	NA	NA	NA	NA	NA	NA	NA	3	4.03212	5.87107e-05	3.13169	0.00178006	0.588098	1.96598	0.0495312	0.359401	7	1.40562	0.160091	1.27645	0.202043	0.586846	0.469589	0.638734	1.00178	7	3.7298	0.000200447	2.43394	0.0150806	0.587207	1.12706	0.259942	0.752531	2	1.40562	0.160091	NA	NA	NA	NA	NA	NA
ENSG00000068079	ENSG00000068079.3	3430	IFI35	18.2383	2	NA	NA	NA	NA	NA	NA	NA	NA	5	1.54426	0.122785	1.70308	0.0888127	0.150865	1.75443	0.0796133	0.462207	9	-1.27338	0.203127	-1.72449	0.0848768	0.151272	-1.91123	0.0562136	0.460335	3	0.844753	0.398415	1.14591	0.252062	0.149258	0.899483	0.368576	0.851765	1	-1.27338	0.203127	NA	NA	NA	NA	NA	NA
ENSG00000068097	ENSG00000068097.10	63897	HEATR6	5.36834	9	6.389	2.37151e-10	8.09503	1.39471e-15	0.616003	-0.528242	0.597429	0.950207	3	7.62959	4.72955e-14	9.21785	1.32081e-19	0.616393	1.2236	0.221343	0.738396	9	7.05074	2.97464e-12	8.08304	1.53116e-15	0.615969	0.415069	0.678166	1.00375	1	NA	NA	NA	NA	NA	NA	NA	NA	9	7.05074	2.97464e-12	9.74617	1.18869e-21	0.616569	1.43089	0.152722	0.529715
ENSG00000068120	ENSG00000068120.10	80347	COASY	20.1616	5	0.0159873	0.987247	0.527953	0.59763	0.42735	-1.27306	0.203245	0.637446	6	-2.18597	0.0290075	-2.34425	0.0192279	0.429982	-2.67598	0.00755273	0.108778	10	1.36069	0.173863	2.41313	0.0159653	0.428345	1.92582	0.0543635	0.453786	4	-1.12949	0.258913	-1.37378	0.169765	0.429573	-2.50921	0.0122315	0.139111	1	1.36069	0.173863	NA	NA	NA	NA	NA	NA
ENSG00000068137	ENSG00000068137.10	79990	PLEKHH3	5.57967	2	NA	NA	NA	NA	NA	NA	NA	NA	2	NA	NA	NA	NA	NA	NA	NA	NA	6	0.200244	0.841323	-2.03914	0.041655	0.63964	-1.96072	0.0501428	0.437757	1	NA	NA	NA	NA	NA	NA	NA	NA	1	0.200244	0.841323	NA	NA	NA	NA	NA	NA
ENSG00000068305	ENSG00000068305.13	4205	MEF2A	9.70142	0	NA	NA	NA	NA	NA	NA	NA	NA	2	NA	NA	NA	NA	NA	NA	NA	NA	1	NA	NA	NA	NA	NA	NA	NA	NA	1	NA	NA	NA	NA	NA	NA	NA	NA	11	NA	NA	2.12255	0.0339957	0.455722	1.73208	0.0835165	0.383549
ENSG00000068308	ENSG00000068308.9	55593	OTUD5	25.7167	2	NA	NA	NA	NA	NA	NA	NA	NA	1	NA	NA	NA	NA	NA	NA	NA	NA	4	-0.36555	0.714764	-0.91803	0.358788	0.521189	-0.955821	0.339355	0.897963	3	3.55529	0.000392039	4.14121	3.69684e-05	0.527481	4.10833	4.25613e-05	0.00141923	2	-0.36555	0.714764	NA	NA	NA	NA	NA	NA
ENSG00000068323	ENSG00000068323.12	7030	TFE3	16.5038	3	3.3511	0.0008296	3.27276	0.00109538	0.387171	3.45016	0.000579741	0.0103938	1	NA	NA	NA	NA	NA	NA	NA	NA	2	NA	NA	NA	NA	NA	NA	NA	NA	0	NA	NA	NA	NA	NA	NA	NA	NA	2	NA	NA	NA	NA	NA	NA	NA	NA
ENSG00000068354	ENSG00000068354.11	4943	TBC1D25	6.23004	0	NA	NA	NA	NA	NA	NA	NA	NA	0	NA	NA	NA	NA	NA	NA	NA	NA	1	NA	NA	NA	NA	NA	NA	NA	NA	0	NA	NA	NA	NA	NA	NA	NA	NA	3	NA	NA	3.12201	0.00183918	0.418609	2.58085	0.00997375	0.107042
ENSG00000068366	ENSG00000068366.15	2182	ACSL4	12.1394	1	NA	NA	NA	NA	NA	NA	NA	NA	3	-0.559394	0.575996	-0.662045	0.508069	0.333813	-0.69733	0.485731	0.943828	7	0.060884	0.951462	-0.611629	0.540899	0.333818	-0.703452	0.481911	0.960637	1	NA	NA	NA	NA	NA	NA	NA	NA	2	0.060884	0.951462	NA	NA	NA	NA	NA	NA
ENSG00000068383	ENSG00000068383.14	3632	INPP5A	7.64575	0	NA	NA	NA	NA	NA	NA	NA	NA	1	NA	NA	NA	NA	NA	NA	NA	NA	2	NA	NA	NA	NA	NA	NA	NA	NA	0	NA	NA	NA	NA	NA	NA	NA	NA	4	NA	NA	-0.332874	0.739287	0.493193	-0.213992	0.83059	0.967865
ENSG00000068394	ENSG00000068394.9	27238	GPKOW	16.2161	2	NA	NA	NA	NA	NA	NA	NA	NA	2	NA	NA	NA	NA	NA	NA	NA	NA	0	NA	NA	NA	NA	NA	NA	NA	NA	0	NA	NA	NA	NA	NA	NA	NA	NA	0	NA	NA	NA	NA	NA	NA	NA	NA
ENSG00000068400	ENSG00000068400.9	56850	GRIPAP1	11.4536	1	NA	NA	NA	NA	NA	NA	NA	NA	4	-0.470836	0.637842	-0.401485	0.688134	0.526568	-0.40692	0.684139	0.98968	3	0.262274	0.793155	0.536393	0.591786	0.526549	0.34094	0.733208	1.00682	2	NA	NA	NA	NA	NA	NA	NA	NA	0	0.262274	0.793155	NA	NA	NA	NA	NA	NA
ENSG00000068438	ENSG00000068438.10	24140	FTSJ1	15.5397	0	NA	NA	NA	NA	NA	NA	NA	NA	1	NA	NA	NA	NA	NA	NA	NA	NA	0	NA	NA	NA	NA	NA	NA	NA	NA	0	NA	NA	NA	NA	NA	NA	NA	NA	1	NA	NA	NA	NA	NA	NA	NA	NA
ENSG00000068489	ENSG00000068489.8	55771	PRR11	4.59896	2	NA	NA	NA	NA	NA	NA	NA	NA	8	3.20279	0.00139626	3.83338	0.000132959	0.682826	1.57139	0.116357	0.555302	7	3.1155	0.00187926	2.43038	0.0152291	0.682376	0.876693	0.380829	0.921101	5	2.73366	0.00635415	1.60176	0.109472	0.682235	-0.487687	0.625861	0.961203	7	3.1155	0.00187926	1.29782	0.194599	0.683012	-1.78179	0.0750361	0.360304
ENSG00000068615	ENSG00000068615.12	65055	REEP1	1.80501	2	NA	NA	NA	NA	NA	NA	NA	NA	3	0.425268	0.670716	-0.382955	0.701821	0.421573	-0.409525	0.682227	0.988414	2	NA	NA	NA	NA	NA	NA	NA	NA	0	NA	NA	NA	NA	NA	NA	NA	NA	5	NA	NA	-1.29132	0.196842	0.422312	-1.30369	0.192591	0.584142
ENSG00000068650	ENSG00000068650.14	23250	ATP11A	7.27932	2	NA	NA	NA	NA	NA	NA	NA	NA	2	NA	NA	NA	NA	NA	NA	NA	NA	2	NA	NA	NA	NA	NA	NA	NA	NA	1	NA	NA	NA	NA	NA	NA	NA	NA	8	NA	NA	4.24853	2.31837e-05	0.407557	4.33122	1.60681e-05	0.000602921
ENSG00000068654	ENSG00000068654.11	25885	POLR1A	5.92968	1	NA	NA	NA	NA	NA	NA	NA	NA	2	NA	NA	NA	NA	NA	NA	NA	NA	3	-0.148058	0.882321	-0.283241	0.777041	0.397745	0.0973277	0.922482	1.00668	1	NA	NA	NA	NA	NA	NA	NA	NA	6	-0.148058	0.882321	-0.248615	0.803701	0.397744	-0.0861183	0.931387	0.985086
ENSG00000068697	ENSG00000068697.6	9741	LAPTM4A	142.477	1	NA	NA	NA	NA	NA	NA	NA	NA	1	NA	NA	NA	NA	NA	NA	NA	NA	6	2.28788	0.0223153	2.20609	0.0275669	0.660177	1.32336	0.185967	0.756601	2	NA	NA	NA	NA	NA	NA	NA	NA	2	2.28788	0.0223153	NA	NA	NA	NA	NA	NA
ENSG00000068724	ENSG00000068724.11	57217	TTC7A	8.70167	1	NA	NA	NA	NA	NA	NA	NA	NA	3	-0.0162808	0.987013	0.680372	0.4964	0.500324	0.681152	0.495907	0.947101	1	NA	NA	NA	NA	NA	NA	NA	NA	0	NA	NA	NA	NA	NA	NA	NA	NA	13	NA	NA	1.7013	0.0891458	0.501815	2.01261	0.0443795	0.270039
ENSG00000068745	ENSG00000068745.10	51447	IP6K2	13.7517	3	0.754454	0.450722	-0.964215	0.335132	0.428121	-0.840657	0.400708	0.842766	3	0.855039	0.392698	0.639904	0.522357	0.427899	0.492412	0.622518	0.981372	3	-0.841742	0.400098	-0.26018	0.794769	0.427797	-0.170103	0.864958	1.00959	1	NA	NA	NA	NA	NA	NA	NA	NA	8	-0.841742	0.400098	0.112265	0.910632	0.427798	-0.175473	0.860737	0.973452
ENSG00000068781	ENSG00000068781.16	286749	STON1-GTF2A1L	1.03263	3	0.608672	0.542856	0.477492	0.633099	0.100776	0.49088	0.623601	0.958456	2	NA	NA	NA	NA	NA	NA	NA	NA	0	NA	NA	NA	NA	NA	NA	NA	NA	0	NA	NA	NA	NA	NA	NA	NA	NA	17	NA	NA	0.066636	0.946883	0.1006	0.0877208	0.930113	0.984685
ENSG00000068784	ENSG00000068784.8	55133	SRBD1	4.7111	1	NA	NA	NA	NA	NA	NA	NA	NA	2	NA	NA	NA	NA	NA	NA	NA	NA	3	0.799541	0.424133	0.643631	0.519938	0.35066	-0.227642	0.819963	1.01065	1	NA	NA	NA	NA	NA	NA	NA	NA	11	0.799541	0.424133	3.97634	7.41693e-05	0.354559	2.69982	0.00703538	0.0829672
ENSG00000068796	ENSG00000068796.12	3796	KIF2A	7.5334	1	NA	NA	NA	NA	NA	NA	NA	NA	4	1.86925	0.0618278	1.5062	0.132279	0.557217	1.26669	0.205512	0.716353	1	NA	NA	NA	NA	NA	NA	NA	NA	1	NA	NA	NA	NA	NA	NA	NA	NA	17	NA	NA	0.486423	0.626756	0.556752	0.586664	0.55754	0.883396
ENSG00000068831	ENSG00000068831.14	10235	RASGRP2	2.79511	4	-1.12739	0.259799	-0.381538	0.702872	0.854217	-0.317338	0.751042	0.982905	2	NA	NA	NA	NA	NA	NA	NA	NA	2	NA	NA	NA	NA	NA	NA	NA	NA	0	NA	NA	NA	NA	NA	NA	NA	NA	2	NA	NA	NA	NA	NA	NA	NA	NA
ENSG00000068878	ENSG00000068878.10	23198	PSME4	10.8495	2	NA	NA	NA	NA	NA	NA	NA	NA	2	NA	NA	NA	NA	NA	NA	NA	NA	3	1.07858	0.280987	1.5074	0.131972	0.575666	0.903858	0.366253	0.912492	2	NA	NA	NA	NA	NA	NA	NA	NA	4	1.07858	0.280987	1.45282	0.146534	0.576032	1.36004	0.174075	0.559502
ENSG00000068885	ENSG00000068885.10	57560	IFT80	3.57793	3	-0.362114	0.717329	-0.435312	0.663414	0.371361	-0.748912	0.454057	0.880396	8	1.22649	0.220252	1.05828	0.290143	0.371107	0.276464	0.782239	0.99912	5	-0.0337403	0.97309	-0.570891	0.568181	0.371196	-0.495516	0.620327	1.00161	1	NA	NA	NA	NA	NA	NA	NA	NA	7	-0.0337403	0.97309	-0.98855	0.323083	0.371753	-1.14377	0.252948	0.65905
ENSG00000068903	ENSG00000068903.15	22933	SIRT2	10.7887	3	-0.827889	0.407895	-0.427438	0.669137	0.617354	-0.256064	0.797946	0.990231	6	2.08684	0.0371103	4.32179	1.67589e-05	0.617343	-0.179912	0.857252	0.997701	10	1.66412	0.0963453	3.3692	0.000777843	0.619972	2.88462	0.00398907	0.0901913	4	2.09992	0.0359413	1.93065	0.0537614	0.61924	2.44964	0.0144424	0.155116	4	1.66412	0.0963453	0.688717	0.491135	0.617423	0.530224	0.596055	0.898983
ENSG00000068912	ENSG00000068912.9	27248	ERLEC1	29.5788	2	NA	NA	NA	NA	NA	NA	NA	NA	1	NA	NA	NA	NA	NA	NA	NA	NA	3	-0.474824	0.634998	-0.492028	0.62279	0.518424	-0.352007	0.724895	1.00585	3	0.108593	0.913544	0.0895199	0.928684	0.518517	-0.595296	0.551758	0.942131	2	-0.474824	0.634998	NA	NA	NA	NA	NA	NA
ENSG00000068971	ENSG00000068971.9	5526	PPP2R5B	7.73164	0	NA	NA	NA	NA	NA	NA	NA	NA	4	-1.94671	0.0517988	-1.2677	0.20515	0.334518	-1.26916	0.20463	0.715658	4	-2.32	0.0205053	-1.44624	0.148373	0.334554	-1.29397	0.195924	0.766482	1	NA	NA	NA	NA	NA	NA	NA	NA	1	-2.32	0.0205053	NA	NA	NA	NA	NA	NA
ENSG00000068976	ENSG00000068976.9	5837	PYGM	1.61173	3	-1.14214	0.253622	-0.413467	0.679339	0.46479	-0.351751	0.725087	0.980521	0	NA	NA	NA	NA	NA	NA	NA	NA	2	NA	NA	NA	NA	NA	NA	NA	NA	2	NA	NA	NA	NA	NA	NA	NA	NA	3	NA	NA	-0.316658	0.751558	0.464811	-0.414487	0.678591	0.927318
ENSG00000068985	ENSG00000068985.4	8712	PAGE1	1.11262	1	NA	NA	NA	NA	NA	NA	NA	NA	2	NA	NA	NA	NA	NA	NA	NA	NA	1	NA	NA	NA	NA	NA	NA	NA	NA	1	NA	NA	NA	NA	NA	NA	NA	NA	2	NA	NA	NA	NA	NA	NA	NA	NA
ENSG00000069011	ENSG00000069011.11	5307	PITX1	4.04989	1	NA	NA	NA	NA	NA	NA	NA	NA	0	NA	NA	NA	NA	NA	NA	NA	NA	0	NA	NA	NA	NA	NA	NA	NA	NA	1	NA	NA	NA	NA	NA	NA	NA	NA	0	NA	NA	NA	NA	NA	NA	NA	NA
ENSG00000069018	ENSG00000069018.13	57113	TRPC7	1.03599	1	NA	NA	NA	NA	NA	NA	NA	NA	1	NA	NA	NA	NA	NA	NA	NA	NA	1	NA	NA	NA	NA	NA	NA	NA	NA	1	NA	NA	NA	NA	NA	NA	NA	NA	8	NA	NA	1.4873	0.137198	0.141322	1.47969	0.139219	0.505351
ENSG00000069020	ENSG00000069020.14	375449	MAST4	3.38133	0	NA	NA	NA	NA	NA	NA	NA	NA	1	NA	NA	NA	NA	NA	NA	NA	NA	1	NA	NA	NA	NA	NA	NA	NA	NA	0	NA	NA	NA	NA	NA	NA	NA	NA	24	NA	NA	-1.60306	0.109185	0.34948	-1.34389	0.17924	0.566545
ENSG00000069122	ENSG00000069122.14	221395	GPR116	5.61014	1	NA	NA	NA	NA	NA	NA	NA	NA	5	-0.795281	0.426605	-1.82864	0.067702	0.534917	-1.88172	0.060116	0.396176	7	-0.223006	0.823568	-0.948953	0.342836	0.534126	-1.22551	0.220623	0.799695	2	NA	NA	NA	NA	NA	NA	NA	NA	8	-0.223006	0.823568	-0.00654441	0.994779	0.533592	-0.355946	0.721943	0.94174
ENSG00000069188	ENSG00000069188.12	54549	SDK2	1.76366	3	0.658441	0.510379	0.19776	0.843266	0.418916	-0.504977	0.613668	0.952548	4	-0.133071	0.894159	-0.310074	0.756559	0.418883	-0.432174	0.665693	0.989059	3	0.00553644	0.995583	-0.109222	0.913045	0.418954	-0.57618	0.564601	0.990469	4	-0.860661	0.389594	-0.902948	0.366735	0.419135	-0.840557	0.400764	0.870258	20	0.00553644	0.995583	0.311756	0.75528	0.418803	0.145155	0.884613	0.979323
ENSG00000069206	ENSG00000069206.11	8756	ADAM7	1.01495	0	NA	NA	NA	NA	NA	NA	NA	NA	0	NA	NA	NA	NA	NA	NA	NA	NA	1	NA	NA	NA	NA	NA	NA	NA	NA	0	NA	NA	NA	NA	NA	NA	NA	NA	2	NA	NA	NA	NA	NA	NA	NA	NA
ENSG00000069248	ENSG00000069248.9	55746	NUP133	12.8962	5	0.963785	0.335345	-0.0433162	0.965457	0.455936	-0.555015	0.578988	0.941213	4	-0.591372	0.554381	-1.48381	0.138121	0.45676	-1.45752	0.145236	0.621297	7	2.24209	0.0251347	1.84456	0.0653488	0.457284	1.81183	0.0702627	0.510058	0	NA	NA	NA	NA	NA	NA	NA	NA	6	2.24209	0.0251347	-0.682862	0.494826	0.455797	-0.0412503	0.967103	0.991218
ENSG00000069275	ENSG00000069275.12	64710	NUCKS1	41.7498	3	2.1318	0.0332233	1.61105	0.107433	0.471696	1.41091	0.158532	0.564884	7	3.4844	0.000510748	3.21858	0.0013228	0.472442	1.92062	0.0550163	0.379005	6	2.53154	0.0114812	1.86084	0.0630109	0.470919	-0.477541	0.633064	1.00104	0	NA	NA	NA	NA	NA	NA	NA	NA	4	2.53154	0.0114812	-0.370416	0.711138	0.470843	-0.239055	0.811103	0.963867
ENSG00000069329	ENSG00000069329.11	55737	VPS35	15.4858	2	NA	NA	NA	NA	NA	NA	NA	NA	3	1.03963	0.298719	0.101031	0.919543	0.474796	-0.940081	0.347365	0.870073	1	NA	NA	NA	NA	NA	NA	NA	NA	3	0.475039	0.634844	-0.22223	0.824173	0.474459	-0.339402	0.734367	0.980952	4	NA	NA	0.814924	0.415278	0.474416	0.128223	0.897994	0.98163
ENSG00000069345	ENSG00000069345.7	10294	DNAJA2	18.0791	1	NA	NA	NA	NA	NA	NA	NA	NA	1	NA	NA	NA	NA	NA	NA	NA	NA	1	NA	NA	NA	NA	NA	NA	NA	NA	2	NA	NA	NA	NA	NA	NA	NA	NA	2	NA	NA	NA	NA	NA	NA	NA	NA
ENSG00000069399	ENSG00000069399.8	102465879	MIR8085	17.2313	5	0.18177	0.855793	-0.654085	0.513183	0.444062	-0.753381	0.451369	0.879818	5	2.26849	0.023474	1.76831	0.0772635	0.4438	-0.0618919	0.950659	1.00047	10	0.967284	0.333594	0.527335	0.598058	0.443907	-0.484903	0.627834	1.00199	5	1.90542	0.0569608	1.07037	0.284667	0.444308	1.04884	0.294464	0.785032	1	0.967284	0.333594	NA	NA	NA	NA	NA	NA
ENSG00000069424	ENSG00000069424.10	8514	KCNAB2	4.52409	4	-0.264839	0.791178	0.698213	0.485179	0.557783	0.744004	0.45702	0.882041	3	0.757405	0.448954	2.11753	0.0344204	0.559247	2.12952	0.0334144	0.287644	3	0.763838	0.445112	0.240595	0.809911	0.557607	0.276608	0.782129	1.01119	3	0.714386	0.475125	1.66047	0.0970815	0.558619	1.68055	0.0931102	0.478627	11	0.763838	0.445112	-0.345969	0.729427	0.557615	-0.316551	0.751639	0.950803
ENSG00000069431	ENSG00000069431.6	10060	ABCC9	2.04028	2	NA	NA	NA	NA	NA	NA	NA	NA	1	NA	NA	NA	NA	NA	NA	NA	NA	1	NA	NA	NA	NA	NA	NA	NA	NA	1	NA	NA	NA	NA	NA	NA	NA	NA	11	NA	NA	0.204882	0.837699	0.417518	0.204253	0.83819	0.969197
ENSG00000069482	ENSG00000069482.6	51083	GAL	1.75938	0	NA	NA	NA	NA	NA	NA	NA	NA	5	-0.103246	0.917785	0.554054	0.579646	0.331421	-1.40418	0.160524	0.646846	14	4.57901	5.15073e-06	4.44457	9.62192e-06	0.335134	2.94515	0.00329027	0.0789715	8	2.18684	0.0289439	1.95502	0.0508134	0.331833	1.64666	0.0998897	0.494326	0	4.57901	5.15073e-06	NA	NA	NA	NA	NA	NA
ENSG00000069493	ENSG00000069493.10	29121	CLEC2D	4.01456	1	NA	NA	NA	NA	NA	NA	NA	NA	3	-0.612614	0.540246	0.391323	0.695628	0.832293	0.401135	0.688392	0.992	3	-1.05255	0.292757	-1.02137	0.307286	0.832469	-1.18922	0.234589	0.81644	2	NA	NA	NA	NA	NA	NA	NA	NA	2	-1.05255	0.292757	NA	NA	NA	NA	NA	NA
ENSG00000069509	ENSG00000069509.5	139341	FUNDC1	12.2988	0	NA	NA	NA	NA	NA	NA	NA	NA	0	NA	NA	NA	NA	NA	NA	NA	NA	2	NA	NA	NA	NA	NA	NA	NA	NA	1	NA	NA	NA	NA	NA	NA	NA	NA	1	NA	NA	NA	NA	NA	NA	NA	NA
ENSG00000069535	ENSG00000069535.12	4129	MAOB	8.19285	0	NA	NA	NA	NA	NA	NA	NA	NA	1	NA	NA	NA	NA	NA	NA	NA	NA	2	NA	NA	NA	NA	NA	NA	NA	NA	2	NA	NA	NA	NA	NA	NA	NA	NA	5	NA	NA	-0.208328	0.835008	0.547032	-0.37785	0.705609	0.937343
ENSG00000069667	ENSG00000069667.11	6095	RORA	2.42558	0	NA	NA	NA	NA	NA	NA	NA	NA	2	NA	NA	NA	NA	NA	NA	NA	NA	0	NA	NA	NA	NA	NA	NA	NA	NA	1	NA	NA	NA	NA	NA	NA	NA	NA	32	NA	NA	0.133478	0.893838	0.444545	0.179335	0.857705	0.973467
ENSG00000069696	ENSG00000069696.6	1815	DRD4	1.58036	4	4.23548	2.45235e-05	3.54612	0.000406019	0.188892	3.50741	0.000469246	0.00863551	1	NA	NA	NA	NA	NA	NA	NA	NA	9	-0.431269	0.666349	-0.620748	0.534884	0.180898	-0.699591	0.484318	0.962435	2	NA	NA	NA	NA	NA	NA	NA	NA	0	-0.431269	0.666349	NA	NA	NA	NA	NA	NA
ENSG00000069702	ENSG00000069702.6	7049	TGFBR3	3.90241	0	NA	NA	NA	NA	NA	NA	NA	NA	0	NA	NA	NA	NA	NA	NA	NA	NA	3	0.646489	0.518085	0.9991	0.317948	0.268702	1.07375	0.283151	0.857552	0	NA	NA	NA	NA	NA	NA	NA	NA	10	0.646489	0.518085	-0.423088	0.672307	0.268075	-0.353988	0.72341	0.942164
ENSG00000069712	ENSG00000069712.9	23285	KIAA1107	2.14447	2	NA	NA	NA	NA	NA	NA	NA	NA	1	NA	NA	NA	NA	NA	NA	NA	NA	3	0.651855	0.514618	0.513686	0.607566	0.408086	0.163959	0.869791	1.00809	0	NA	NA	NA	NA	NA	NA	NA	NA	1	0.651855	0.514618	NA	NA	NA	NA	NA	NA
ENSG00000069764	ENSG00000069764.5	8399	PLA2G10	1.73707	0	NA	NA	NA	NA	NA	NA	NA	NA	0	NA	NA	NA	NA	NA	NA	NA	NA	0	NA	NA	NA	NA	NA	NA	NA	NA	0	NA	NA	NA	NA	NA	NA	NA	NA	0	NA	NA	NA	NA	NA	NA	NA	NA
ENSG00000069812	ENSG00000069812.7	54626	HES2	1.76948	3	0.975905	0.329305	2.61651	0.00899501	0.560237	2.61704	0.00898123	0.0925792	1	NA	NA	NA	NA	NA	NA	NA	NA	4	-0.50275	0.615231	-0.969391	0.332546	0.558101	-1.01198	0.311753	0.879987	2	NA	NA	NA	NA	NA	NA	NA	NA	3	-0.50275	0.615231	0.4129	0.679754	0.557788	0.419825	0.674689	0.925559
ENSG00000069849	ENSG00000069849.6	483	ATP1B3	40.8089	3	2.71325	0.0067566	1.71706	0.0862265	0.497033	1.29576	0.195308	0.627653	1	NA	NA	NA	NA	NA	NA	NA	NA	0	NA	NA	NA	NA	NA	NA	NA	NA	0	NA	NA	NA	NA	NA	NA	NA	NA	4	NA	NA	2.34947	0.0189614	0.498016	2.00732	0.0449399	0.271613
ENSG00000069869	ENSG00000069869.11	4734	NEDD4	3.13839	0	NA	NA	NA	NA	NA	NA	NA	NA	0	NA	NA	NA	NA	NA	NA	NA	NA	0	NA	NA	NA	NA	NA	NA	NA	NA	1	NA	NA	NA	NA	NA	NA	NA	NA	10	NA	NA	0.941215	0.346784	0.552879	0.749112	0.453937	0.830569
ENSG00000069943	ENSG00000069943.5	9488	PIGB	3.67587	0	NA	NA	NA	NA	NA	NA	NA	NA	1	NA	NA	NA	NA	NA	NA	NA	NA	3	-1.04455	0.29644	-1.4308	0.152748	0.522412	-1.87795	0.060631	0.479558	3	-1.10579	0.269036	-0.591291	0.554437	0.521514	-1.12721	0.259879	0.752693	3	-1.04455	0.29644	-0.0855783	0.931816	0.521324	-0.89189	0.372631	0.771266
ENSG00000069956	ENSG00000069956.7	5597	MAPK6	12.2529	2	NA	NA	NA	NA	NA	NA	NA	NA	4	1.67994	0.0932247	2.61875	0.00893654	0.448081	0.393488	0.694029	0.993297	3	1.35736	0.174919	1.37516	0.169338	0.448604	1.13596	0.256201	0.836815	1	NA	NA	NA	NA	NA	NA	NA	NA	3	1.35736	0.174919	0.929729	0.352698	0.44838	0.896316	0.370264	0.770068
ENSG00000069966	ENSG00000069966.14	10681	GNB5	5.00777	2	NA	NA	NA	NA	NA	NA	NA	NA	2	NA	NA	NA	NA	NA	NA	NA	NA	5	-1.35425	0.175909	-1.33569	0.181905	0.558433	-1.72002	0.0856863	0.557693	1	NA	NA	NA	NA	NA	NA	NA	NA	4	-1.35425	0.175909	0.312573	0.754659	0.557364	0.236749	0.812892	0.964256
ENSG00000069974	ENSG00000069974.11	5873	RAB27A	6.55753	1	NA	NA	NA	NA	NA	NA	NA	NA	3	-0.480627	0.630868	-0.88967	0.373822	0.47274	-1.14214	0.253625	0.782135	5	0.733719	0.463261	1.14579	0.252112	0.472787	1.18802	0.235061	0.817015	0	NA	NA	NA	NA	NA	NA	NA	NA	7	0.733719	0.463261	-0.129996	0.896591	0.472386	-0.705395	0.480702	0.850327
ENSG00000069998	ENSG00000069998.8	27440	CECR5	8.955	1	NA	NA	NA	NA	NA	NA	NA	NA	2	NA	NA	NA	NA	NA	NA	NA	NA	7	1.02166	0.307146	1.29667	0.194993	0.491656	0.554413	0.5794	0.995134	2	NA	NA	NA	NA	NA	NA	NA	NA	3	1.02166	0.307146	1.12801	0.259542	0.4921	-1.16455	0.244435	0.647772
ENSG00000070010	ENSG00000070010.14	7353	UFD1L	8.3595	3	4.48318	8.04694e-06	4.80309	1.75969e-06	0.404282	2.89277	0.00388767	0.0479787	5	2.99329	0.0028155	2.90895	0.00369335	0.401083	1.38751	0.165544	0.654746	5	3.8302	0.000134561	3.38939	0.000723264	0.402368	2.12223	0.0340234	0.353848	1	NA	NA	NA	NA	NA	NA	NA	NA	5	3.8302	0.000134561	-0.452308	0.651129	0.400249	-0.506524	0.612582	0.905167
ENSG00000070018	ENSG00000070018.4	4040	LRP6	5.01968	0	NA	NA	NA	NA	NA	NA	NA	NA	3	-0.11401	0.909249	-1.0365	0.300177	0.624383	-0.814499	0.415521	0.912024	3	-0.913276	0.361278	-1.87827	0.0605864	0.625277	-1.87681	0.0607874	0.480082	4	-0.0135043	0.989228	-0.81005	0.418072	0.624328	-0.697646	0.485534	0.921443	16	-0.913276	0.361278	4.33991	1.54543e-05	0.627151	3.09226	0.00203232	0.032842
ENSG00000070019	ENSG00000070019.3	2984	GUCY2C	1.67109	1	NA	NA	NA	NA	NA	NA	NA	NA	1	NA	NA	NA	NA	NA	NA	NA	NA	6	-0.899587	0.368518	-0.126984	0.898975	0.578886	-0.120607	0.904022	1.00738	2	NA	NA	NA	NA	NA	NA	NA	NA	7	-0.899587	0.368518	1.76787	0.0773367	0.579717	1.54367	0.122931	0.476059
ENSG00000070031	ENSG00000070031.3	6343	SCT	1.6955	4	1.48271	0.13841	0.847491	0.396891	0.134069	0.840551	0.400768	0.842608	3	0.571727	0.567612	-0.0327982	0.973841	0.133559	-0.038259	0.969488	1.00119	7	0.435476	0.663294	-0.452026	0.651332	0.133721	-0.475387	0.634598	1.00089	0	NA	NA	NA	NA	NA	NA	NA	NA	0	0.435476	0.663294	NA	NA	NA	NA	NA	NA
ENSG00000070047	ENSG00000070047.7	57661	PHRF1	11.2823	3	-1.5623	0.118477	-1.59213	0.111619	0.230126	-1.59744	0.110431	0.466868	5	2.52433	0.0117183	2.8075	0.00507361	0.233354	2.75781	0.0059075	0.0928638	5	1.70387	0.0886609	1.15764	0.24724	0.228948	0.846743	0.397307	0.929998	2	NA	NA	NA	NA	NA	NA	NA	NA	2	1.70387	0.0886609	NA	NA	NA	NA	NA	NA
ENSG00000070061	ENSG00000070061.10	8518	IKBKAP	9.80453	2	NA	NA	NA	NA	NA	NA	NA	NA	3	3.33028	0.000893568	4.1271	3.92765e-05	0.329055	3.79156	0.000157163	0.00566272	1	NA	NA	NA	NA	NA	NA	NA	NA	0	NA	NA	NA	NA	NA	NA	NA	NA	5	NA	NA	-1.49227	0.135891	0.322155	-1.42649	0.153988	0.531871
ENSG00000070081	ENSG00000070081.11	4925	NUCB2	7.58209	1	NA	NA	NA	NA	NA	NA	NA	NA	2	NA	NA	NA	NA	NA	NA	NA	NA	4	1.54343	0.122986	0.743593	0.457269	0.562756	0.825295	0.409368	0.93549	2	NA	NA	NA	NA	NA	NA	NA	NA	5	1.54343	0.122986	-1.0299	0.303265	0.562999	-1.16134	0.245735	0.649135
ENSG00000070087	ENSG00000070087.9	5217	PFN2	19.7533	1	NA	NA	NA	NA	NA	NA	NA	NA	3	0.76255	0.445879	1.01922	0.308305	0.584523	0.945902	0.34439	0.868011	1	NA	NA	NA	NA	NA	NA	NA	NA	1	NA	NA	NA	NA	NA	NA	NA	NA	7	NA	NA	1.12553	0.260591	0.584829	1.33292	0.182811	0.571451
ENSG00000070159	ENSG00000070159.9	5774	PTPN3	4.30647	0	NA	NA	NA	NA	NA	NA	NA	NA	0	NA	NA	NA	NA	NA	NA	NA	NA	3	-1.89427	0.058426	-2.89792	0.00382476	0.74228	-3.21268	0.00135005	0.0397432	2	NA	NA	NA	NA	NA	NA	NA	NA	4	-1.89427	0.058426	-1.05141	0.293283	0.740302	-1.05777	0.290375	0.70089
ENSG00000070182	ENSG00000070182.13	6710	SPTB	1.45099	2	NA	NA	NA	NA	NA	NA	NA	NA	3	1.60738	0.10823	1.43451	0.151687	0.253907	1.48977	0.136547	0.604347	2	NA	NA	NA	NA	NA	NA	NA	NA	2	NA	NA	NA	NA	NA	NA	NA	NA	4	NA	NA	0.010119	0.991928	0.252542	0.162605	0.870857	0.975982
ENSG00000070190	ENSG00000070190.8	27071	DAPP1	3.54222	1	NA	NA	NA	NA	NA	NA	NA	NA	0	NA	NA	NA	NA	NA	NA	NA	NA	1	NA	NA	NA	NA	NA	NA	NA	NA	1	NA	NA	NA	NA	NA	NA	NA	NA	3	NA	NA	1.20801	0.22728	0.77572	1.19908	0.230734	0.62983
ENSG00000070193	ENSG00000070193.4	2255	FGF10	1.19659	1	NA	NA	NA	NA	NA	NA	NA	NA	4	0.911251	0.362343	1.69047	0.0911988	0.32905	1.64788	0.0996385	0.514635	7	-0.243781	0.807441	-0.608808	0.542767	0.327735	-0.606094	0.544567	0.985052	3	-0.727949	0.466784	-0.274763	0.783546	0.327569	-0.266429	0.789955	0.993135	5	-0.243781	0.807441	1.77845	0.0755831	0.329266	1.76151	0.0784074	0.369331
ENSG00000070214	ENSG00000070214.11	23446	SLC44A1	10.5823	0	NA	NA	NA	NA	NA	NA	NA	NA	2	NA	NA	NA	NA	NA	NA	NA	NA	3	0.22496	0.822048	0.585916	0.558042	0.652205	-0.000511192	0.999592	0.999905	0	NA	NA	NA	NA	NA	NA	NA	NA	3	0.22496	0.822048	-0.826079	0.408924	0.652398	-0.816703	0.41426	0.804955
ENSG00000070269	ENSG00000070269.9	54916	TMEM260	4.14585	2	NA	NA	NA	NA	NA	NA	NA	NA	2	NA	NA	NA	NA	NA	NA	NA	NA	2	NA	NA	NA	NA	NA	NA	NA	NA	2	NA	NA	NA	NA	NA	NA	NA	NA	9	NA	NA	-0.24051	0.809976	0.263002	0.104087	0.917118	0.983116
ENSG00000070366	ENSG00000070366.9	23293	SMG6	5.42006	1	NA	NA	NA	NA	NA	NA	NA	NA	1	NA	NA	NA	NA	NA	NA	NA	NA	8	2.98575	0.00288535	4.96362	7.91823e-07	0.496225	3.60545	0.000324415	0.013331	0	NA	NA	NA	NA	NA	NA	NA	NA	14	2.98575	0.00288535	1.16924	0.242538	0.491159	0.970931	0.331779	0.738727
ENSG00000070367	ENSG00000070367.11	10640	EXOC5	6.86158	1	NA	NA	NA	NA	NA	NA	NA	NA	1	NA	NA	NA	NA	NA	NA	NA	NA	3	-0.621251	0.534551	-0.275141	0.783255	0.428649	-0.986142	0.324263	0.891221	2	NA	NA	NA	NA	NA	NA	NA	NA	2	-0.621251	0.534551	NA	NA	NA	NA	NA	NA
ENSG00000070371	ENSG00000070371.11	8218	CLTCL1	1.80702	1	NA	NA	NA	NA	NA	NA	NA	NA	2	NA	NA	NA	NA	NA	NA	NA	NA	6	1.86342	0.0626436	2.21676	0.0268267	0.267033	1.15386	0.248786	0.832325	0	NA	NA	NA	NA	NA	NA	NA	NA	7	1.86342	0.0626436	2.54745	0.0109755	0.268011	1.71329	0.0869174	0.390832
ENSG00000070388	ENSG00000070388.7	27006	FGF22	1.07065	1	NA	NA	NA	NA	NA	NA	NA	NA	4	-0.719856	0.471752	-0.564358	0.572616	0.162067	-0.532299	0.594618	0.975523	4	-0.294886	0.768131	-0.966848	0.333815	0.16261	-1.0299	0.303265	0.877093	2	NA	NA	NA	NA	NA	NA	NA	NA	1	-0.294886	0.768131	NA	NA	NA	NA	NA	NA
ENSG00000070404	ENSG00000070404.5	10272	FSTL3	8.27865	4	0.720459	0.471381	1.19905	0.230745	0.399605	1.29426	0.195825	0.627382	1	NA	NA	NA	NA	NA	NA	NA	NA	5	0.144682	0.884986	0.078026	0.93782	0.398772	0.114491	0.908868	1.00695	2	NA	NA	NA	NA	NA	NA	NA	NA	1	0.144682	0.884986	NA	NA	NA	NA	NA	NA
ENSG00000070413	ENSG00000070413.14	9993	DGCR2	25.3027	1	NA	NA	NA	NA	NA	NA	NA	NA	2	NA	NA	NA	NA	NA	NA	NA	NA	5	0.76657	0.443486	0.618963	0.536058	0.530894	0.0491279	0.960826	1.00542	3	1.80431	0.0714289	1.62666	0.104072	0.531457	1.20105	0.229971	0.72223	8	0.76657	0.443486	-0.942137	0.346312	0.533134	-2.39803	0.016636	0.146877
ENSG00000070423	ENSG00000070423.13	55658	RNF126	11.2656	4	1.47784	0.13971	2.48078	0.013246	0.428303	2.86463	0.00424777	0.0515083	2	NA	NA	NA	NA	NA	NA	NA	NA	2	NA	NA	NA	NA	NA	NA	NA	NA	2	NA	NA	NA	NA	NA	NA	NA	NA	1	NA	NA	NA	NA	NA	NA	NA	NA
ENSG00000070444	ENSG00000070444.10	4335	MNT	4.12701	3	1.50601	0.132325	1.62415	0.104606	0.23029	1.37812	0.168422	0.586431	1	NA	NA	NA	NA	NA	NA	NA	NA	4	0.360931	0.718214	0.365419	0.714863	0.229098	0.208149	0.835148	1.01013	6	2.29694	0.0217915	2.53527	0.0113622	0.231217	1.829	0.0676475	0.403415	1	0.360931	0.718214	NA	NA	NA	NA	NA	NA
ENSG00000070476	ENSG00000070476.10	79364	ZXDC	5.98954	1	NA	NA	NA	NA	NA	NA	NA	NA	1	NA	NA	NA	NA	NA	NA	NA	NA	1	NA	NA	NA	NA	NA	NA	NA	NA	1	NA	NA	NA	NA	NA	NA	NA	NA	5	NA	NA	-0.598352	0.549718	0.44658	-0.493634	0.621655	0.908813
ENSG00000070495	ENSG00000070495.10	23210	JMJD6	5.95585	4	1.3809	0.167563	1.371	0.170632	0.211394	1.4837	0.138153	0.525804	2	NA	NA	NA	NA	NA	NA	NA	NA	7	-0.169679	0.865291	-0.484594	0.628053	0.210919	-1.2165	0.224033	0.805844	1	NA	NA	NA	NA	NA	NA	NA	NA	5	-0.169679	0.865291	0.0888879	0.929186	0.209949	-0.0859905	0.931488	0.985088
ENSG00000070501	ENSG00000070501.7	5423	POLB	6.25998	1	NA	NA	NA	NA	NA	NA	NA	NA	5	5.97521	3.01302e-09	4.97963	7.30255e-07	0.513408	0.291922	0.770397	1.00094	8	2.876	0.00409768	1.30806	0.191104	0.513531	-0.622594	0.53367	0.980768	7	2.70305	0.0069662	1.26953	0.204499	0.513605	-0.755196	0.45028	0.895079	8	2.876	0.00409768	1.20326	0.229115	0.51672	-2.88018	0.00404529	0.0562818
ENSG00000070526	ENSG00000070526.10	55808	ST6GALNAC1	2.9196	0	NA	NA	NA	NA	NA	NA	NA	NA	4	1.00045	0.31729	-0.388719	0.697553	0.713694	-0.324247	0.745807	0.998951	10	0.604557	0.545586	0.661572	0.508373	0.713788	0.706758	0.479854	0.96061	1	NA	NA	NA	NA	NA	NA	NA	NA	2	0.604557	0.545586	NA	NA	NA	NA	NA	NA
ENSG00000070540	ENSG00000070540.8	55062	WIPI1	8.08175	1	NA	NA	NA	NA	NA	NA	NA	NA	4	1.28316	0.199681	0.864998	0.387213	0.412616	0.492194	0.622672	0.981025	5	0.242362	0.80854	-0.621631	0.534303	0.412718	-0.671578	0.501982	0.970275	0	NA	NA	NA	NA	NA	NA	NA	NA	3	0.242362	0.80854	1.56495	0.117858	0.412629	0.518721	0.604051	0.902523
ENSG00000070601	ENSG00000070601.5	22844	FRMPD1	1.21609	2	NA	NA	NA	NA	NA	NA	NA	NA	1	NA	NA	NA	NA	NA	NA	NA	NA	3	-0.339633	0.734191	0.0621249	0.950474	0.250231	-0.118606	0.905607	1.00732	1	NA	NA	NA	NA	NA	NA	NA	NA	1	-0.339633	0.734191	NA	NA	NA	NA	NA	NA
ENSG00000070610	ENSG00000070610.10	57704	GBA2	15.2216	2	NA	NA	NA	NA	NA	NA	NA	NA	4	0.951137	0.341724	1.5762	0.115243	0.535556	-1.51451	0.130159	0.589512	6	-0.450039	0.652762	0.668205	0.504131	0.534713	0.344814	0.730295	1.00549	2	NA	NA	NA	NA	NA	NA	NA	NA	2	-0.450039	0.652762	NA	NA	NA	NA	NA	NA
ENSG00000070614	ENSG00000070614.10	3340	NDST1	12.0103	1	NA	NA	NA	NA	NA	NA	NA	NA	5	-0.503789	0.614501	-1.35844	0.17458	0.554916	-1.13026	0.258593	0.787266	5	-0.740503	0.459138	-0.79418	0.427248	0.554754	-0.917757	0.358931	0.909561	3	0.97728	0.328624	0.557157	0.577524	0.554512	0.435707	0.663128	0.969796	2	-0.740503	0.459138	NA	NA	NA	NA	NA	NA
ENSG00000070669	ENSG00000070669.12	440	ASNS	9.55145	0	NA	NA	NA	NA	NA	NA	NA	NA	3	0.0858657	0.931587	0.239304	0.810911	0.321008	-0.268845	0.788095	1.00099	1	NA	NA	NA	NA	NA	NA	NA	NA	2	NA	NA	NA	NA	NA	NA	NA	NA	2	NA	NA	NA	NA	NA	NA	NA	NA
ENSG00000070718	ENSG00000070718.7	10947	AP3M2	5.22149	4	-1.96113	0.0500913	-1.91032	0.0563303	0.453153	-2.45543	0.0142128	0.125253	10	3.74805	0.000186569	3.45404	0.000571526	0.451479	1.53485	0.125085	0.574722	11	5.62293	2.32626e-08	5.06742	4.66619e-07	0.451901	1.81101	0.0703891	0.510513	2	NA	NA	NA	NA	NA	NA	NA	NA	4	5.62293	2.32626e-08	1.15942	0.246516	0.451156	-1.28354	0.19955	0.591309
ENSG00000070729	ENSG00000070729.9	1258	CNGB1	1.11811	2	NA	NA	NA	NA	NA	NA	NA	NA	1	NA	NA	NA	NA	NA	NA	NA	NA	2	NA	NA	NA	NA	NA	NA	NA	NA	2	NA	NA	NA	NA	NA	NA	NA	NA	6	NA	NA	0.463195	0.643309	0.273477	0.574854	0.565498	0.885243
ENSG00000070731	ENSG00000070731.5	10610	ST6GALNAC2	2.93501	0	NA	NA	NA	NA	NA	NA	NA	NA	1	NA	NA	NA	NA	NA	NA	NA	NA	5	2.80898	0.00504926	2.01732	0.043885	0.591102	1.59823	0.110255	0.622766	2	NA	NA	NA	NA	NA	NA	NA	NA	4	2.80898	0.00504926	-1.6735	0.0944896	0.591359	-1.81938	0.0691033	0.343471
ENSG00000070748	ENSG00000070748.13	1103	CHAT	1.03252	1	NA	NA	NA	NA	NA	NA	NA	NA	2	NA	NA	NA	NA	NA	NA	NA	NA	1	NA	NA	NA	NA	NA	NA	NA	NA	1	NA	NA	NA	NA	NA	NA	NA	NA	4	NA	NA	3.32972	0.000895783	0.0575237	3.37237	0.000769044	0.0153902
ENSG00000070756	ENSG00000070756.9	26986	PABPC1	268.081	2	NA	NA	NA	NA	NA	NA	NA	NA	4	1.6416	0.100931	2.23443	0.0256383	0.613913	0.369351	0.711932	0.997009	5	2.08087	0.0376539	1.63091	0.103172	0.614151	0.935971	0.349477	0.904678	1	NA	NA	NA	NA	NA	NA	NA	NA	4	2.08087	0.0376539	-1.19268	0.233231	0.614213	-1.03417	0.301267	0.712595
ENSG00000070759	ENSG00000070759.12	10420	TESK2	3.34222	2	NA	NA	NA	NA	NA	NA	NA	NA	2	NA	NA	NA	NA	NA	NA	NA	NA	3	0.621089	0.534657	1.25632	0.209243	0.430949	0.59397	0.552644	0.987814	3	-0.473615	0.635859	-1.52962	0.126374	0.431718	-1.40498	0.160288	0.625151	8	0.621089	0.534657	0.736915	0.461318	0.430959	0.611699	0.540853	0.876013
ENSG00000070761	ENSG00000070761.3	29105	CFAP20	14.003	3	2.05009	0.0405689	2.79859	0.00521485	0.33305	2.43168	0.015175	0.131146	0	NA	NA	NA	NA	NA	NA	NA	NA	0	NA	NA	NA	NA	NA	NA	NA	NA	1	NA	NA	NA	NA	NA	NA	NA	NA	1	NA	NA	NA	NA	NA	NA	NA	NA
ENSG00000070770	ENSG00000070770.4	1459	CSNK2A2	12.2857	0	NA	NA	NA	NA	NA	NA	NA	NA	0	NA	NA	NA	NA	NA	NA	NA	NA	0	NA	NA	NA	NA	NA	NA	NA	NA	2	NA	NA	NA	NA	NA	NA	NA	NA	0	NA	NA	NA	NA	NA	NA	NA	NA
ENSG00000070778	ENSG00000070778.8	11099	PTPN21	3.39575	0	NA	NA	NA	NA	NA	NA	NA	NA	1	NA	NA	NA	NA	NA	NA	NA	NA	1	NA	NA	NA	NA	NA	NA	NA	NA	0	NA	NA	NA	NA	NA	NA	NA	NA	3	NA	NA	0.318111	0.750456	0.606969	0.41614	0.677382	0.926815
ENSG00000070785	ENSG00000070785.12	8891	EIF2B3	8.4631	2	NA	NA	NA	NA	NA	NA	NA	NA	2	NA	NA	NA	NA	NA	NA	NA	NA	5	1.88356	0.059863	0.991915	0.321439	0.490851	0.865756	0.386797	0.925592	3	1.36136	0.173651	0.778104	0.436661	0.490927	0.963284	0.335599	0.823356	9	1.88356	0.059863	1.77068	0.0768673	0.492129	1.94022	0.0525879	0.296492
ENSG00000070808	ENSG00000070808.11	815	CAMK2A	1.16665	2	NA	NA	NA	NA	NA	NA	NA	NA	2	NA	NA	NA	NA	NA	NA	NA	NA	3	-0.359997	0.718912	-0.0878071	0.930045	0.511408	-0.171542	0.863827	1.00982	0	NA	NA	NA	NA	NA	NA	NA	NA	8	-0.359997	0.718912	3.55239	0.000396573	0.516457	3.54131	0.000413426	0.0094364
ENSG00000070814	ENSG00000070814.13	6949	TCOF1	7.61966	1	NA	NA	NA	NA	NA	NA	NA	NA	2	NA	NA	NA	NA	NA	NA	NA	NA	5	1.40481	0.160334	1.81443	0.0698608	0.471614	1.87446	0.06111	0.481204	4	1.9562	0.0506696	1.457	0.145379	0.470831	1.3177	0.187857	0.68058	2	1.40481	0.160334	NA	NA	NA	NA	NA	NA
ENSG00000070831	ENSG00000070831.11	998	CDC42	76.6355	5	0.352603	0.724447	-0.438841	0.660856	0.300553	-0.512279	0.60855	0.951687	4	-0.69899	0.484692	-0.122944	0.902172	0.300405	-0.0894866	0.92871	1.00314	8	0.702203	0.482687	0.532847	0.594238	0.300403	0.0721294	0.942511	1.00507	5	1.66975	0.0952265	2.24924	0.0246781	0.302883	2.0656	0.0390808	0.297024	9	0.702203	0.482687	-1.36192	0.173478	0.301508	-1.37863	0.168267	0.549391
ENSG00000070882	ENSG00000070882.8	26031	OSBPL3	5.74867	0	NA	NA	NA	NA	NA	NA	NA	NA	0	NA	NA	NA	NA	NA	NA	NA	NA	1	NA	NA	NA	NA	NA	NA	NA	NA	1	NA	NA	NA	NA	NA	NA	NA	NA	6	NA	NA	2.20974	0.0273117	0.432572	-0.0875391	0.930258	0.984733
ENSG00000070886	ENSG00000070886.6	2046	EPHA8	1.04694	2	NA	NA	NA	NA	NA	NA	NA	NA	1	NA	NA	NA	NA	NA	NA	NA	NA	1	NA	NA	NA	NA	NA	NA	NA	NA	1	NA	NA	NA	NA	NA	NA	NA	NA	3	NA	NA	-0.229342	0.818643	0.0633264	-0.246257	0.805526	0.96255
ENSG00000070915	ENSG00000070915.5	6559	SLC12A3	1.18666	2	NA	NA	NA	NA	NA	NA	NA	NA	6	0.434357	0.664106	0.753417	0.451347	0.40168	0.687132	0.492132	0.945056	5	-0.582141	0.56058	-1.37902	0.168145	0.402543	-1.48405	0.138058	0.67924	2	NA	NA	NA	NA	NA	NA	NA	NA	5	-0.582141	0.56058	3.79217	0.000156776	0.408312	3.72886	0.000201337	0.00520743
ENSG00000070950	ENSG00000070950.5	56852	RAD18	3.68548	2	NA	NA	NA	NA	NA	NA	NA	NA	2	NA	NA	NA	NA	NA	NA	NA	NA	4	-0.194951	0.845464	-0.366217	0.714268	0.482025	-0.253614	0.799837	1.01158	1	NA	NA	NA	NA	NA	NA	NA	NA	12	-0.194951	0.845464	-1.24491	0.213408	0.482202	-0.688748	0.491115	0.856361
ENSG00000070961	ENSG00000070961.10	490	ATP2B1	9.0799	4	1.57575	0.115343	2.53405	0.0114017	0.549733	-0.947038	0.343811	0.8012	2	NA	NA	NA	NA	NA	NA	NA	NA	5	1.31391	0.189124	1.7973	0.0725392	0.550031	-1.30058	0.193651	0.765267	3	-0.626265	0.531259	-0.665221	0.506037	0.550749	-1.89941	0.0577512	0.368185	11	1.31391	0.189124	2.60976	0.00917342	0.549683	0.874476	0.382035	0.777251
ENSG00000070985	ENSG00000070985.9	29850	TRPM5	1.14126	3	0.378111	0.705414	0.300402	0.763923	0.252437	0.290178	0.77173	0.983445	2	NA	NA	NA	NA	NA	NA	NA	NA	3	0.398156	0.690585	-0.792727	0.428094	0.252778	-0.79428	0.42719	0.946186	2	NA	NA	NA	NA	NA	NA	NA	NA	4	0.398156	0.690585	4.08062	4.7887e-05	0.262645	4.08283	4.74413e-05	0.00158768
ENSG00000071051	ENSG00000071051.9	8440	NCK2	20.0706	1	NA	NA	NA	NA	NA	NA	NA	NA	0	NA	NA	NA	NA	NA	NA	NA	NA	2	NA	NA	NA	NA	NA	NA	NA	NA	1	NA	NA	NA	NA	NA	NA	NA	NA	5	NA	NA	0.7245	0.4689	0.335616	0.648002	0.517108	0.864552
ENSG00000071054	ENSG00000071054.11	9448	MAP4K4	11.6306	1	NA	NA	NA	NA	NA	NA	NA	NA	1	NA	NA	NA	NA	NA	NA	NA	NA	3	1.21036	0.226376	0.690578	0.489965	0.428655	0.801855	0.422796	0.942856	2	NA	NA	NA	NA	NA	NA	NA	NA	9	1.21036	0.226376	1.7183	0.0860006	0.428849	1.02522	0.305465	0.716199
ENSG00000071073	ENSG00000071073.8	11320	MGAT4A	5.36478	0	NA	NA	NA	NA	NA	NA	NA	NA	3	0.131185	0.895651	-0.170022	0.865021	0.424277	-0.521516	0.602104	0.978465	4	1.52866	0.126609	1.79888	0.0722886	0.425208	1.48766	0.137103	0.67767	0	NA	NA	NA	NA	NA	NA	NA	NA	3	1.52866	0.126609	-0.0188001	0.985004	0.424151	0.091827	0.926851	0.983755
ENSG00000071082	ENSG00000071082.6	6160	RPL31	114.732	2	NA	NA	NA	NA	NA	NA	NA	NA	0	NA	NA	NA	NA	NA	NA	NA	NA	3	1.21801	0.223457	1.29986	0.193899	0.262539	1.21011	0.226477	0.808628	0	NA	NA	NA	NA	NA	NA	NA	NA	2	1.21801	0.223457	NA	NA	NA	NA	NA	NA
ENSG00000071127	ENSG00000071127.12	9948	WDR1	43.5812	1	NA	NA	NA	NA	NA	NA	NA	NA	2	NA	NA	NA	NA	NA	NA	NA	NA	2	NA	NA	NA	NA	NA	NA	NA	NA	0	NA	NA	NA	NA	NA	NA	NA	NA	3	NA	NA	0.083454	0.933504	0.339788	-0.310687	0.756092	0.951334
ENSG00000071189	ENSG00000071189.17	23161	SNX13	4.1808	1	NA	NA	NA	NA	NA	NA	NA	NA	2	NA	NA	NA	NA	NA	NA	NA	NA	3	0.428699	0.668218	1.25928	0.208174	0.425243	1.02428	0.305911	0.878232	0	NA	NA	NA	NA	NA	NA	NA	NA	5	0.428699	0.668218	-0.974295	0.330107	0.424931	-0.630633	0.528401	0.869636
ENSG00000071203	ENSG00000071203.5	54860	MS4A12	1.07371	1	NA	NA	NA	NA	NA	NA	NA	NA	3	-0.329118	0.742123	-0.0374248	0.970153	0.37955	-0.094578	0.924666	1.00291	3	-0.341039	0.733133	-0.105172	0.916257	0.37955	-0.0892107	0.928929	1.00596	1	NA	NA	NA	NA	NA	NA	NA	NA	0	-0.341039	0.733133	NA	NA	NA	NA	NA	NA
ENSG00000071205	ENSG00000071205.7	79658	ARHGAP10	2.21838	1	NA	NA	NA	NA	NA	NA	NA	NA	0	NA	NA	NA	NA	NA	NA	NA	NA	2	NA	NA	NA	NA	NA	NA	NA	NA	0	NA	NA	NA	NA	NA	NA	NA	NA	15	NA	NA	-0.60982	0.542097	0.511224	-0.65865	0.510247	0.863575
ENSG00000071242	ENSG00000071242.7	6196	RPS6KA2	5.70278	2	NA	NA	NA	NA	NA	NA	NA	NA	2	NA	NA	NA	NA	NA	NA	NA	NA	4	-0.253317	0.800066	-0.649992	0.515822	0.446582	-0.682306	0.495178	0.967536	2	NA	NA	NA	NA	NA	NA	NA	NA	23	-0.253317	0.800066	0.421978	0.673117	0.446463	0.456585	0.648052	0.919977
ENSG00000071243	ENSG00000071243.11	54556	ING3	4.05022	2	NA	NA	NA	NA	NA	NA	NA	NA	2	NA	NA	NA	NA	NA	NA	NA	NA	2	NA	NA	NA	NA	NA	NA	NA	NA	2	NA	NA	NA	NA	NA	NA	NA	NA	2	NA	NA	NA	NA	NA	NA	NA	NA
ENSG00000071246	ENSG00000071246.6	22846	VASH1	4.68009	2	NA	NA	NA	NA	NA	NA	NA	NA	2	NA	NA	NA	NA	NA	NA	NA	NA	2	NA	NA	NA	NA	NA	NA	NA	NA	0	NA	NA	NA	NA	NA	NA	NA	NA	2	NA	NA	NA	NA	NA	NA	NA	NA
ENSG00000071282	ENSG00000071282.7	29995	LMCD1	8.13944	2	NA	NA	NA	NA	NA	NA	NA	NA	3	1.39856	0.162199	1.04944	0.294185	0.503901	1.02569	0.305246	0.832814	3	2.45673	0.0141596	1.12139	0.262345	0.503973	1.10794	0.26811	0.847153	4	1.11286	0.26599	-0.0526502	0.958019	0.503466	-0.0546648	0.956415	0.998591	8	2.45673	0.0141596	0.38668	0.699062	0.50353	0.395261	0.692721	0.93273
ENSG00000071462	ENSG00000071462.7	114049	WBSCR22	12.1191	2	NA	NA	NA	NA	NA	NA	NA	NA	7	0.777583	0.436966	0.876718	0.380816	0.43714	0.68759	0.491844	0.945369	6	2.89712	0.00383345	2.36037	0.018416	0.439488	2.34372	0.0192554	0.257356	1	NA	NA	NA	NA	NA	NA	NA	NA	4	2.89712	0.00383345	1.75332	0.0798029	0.437045	0.52124	0.602296	0.90276
ENSG00000071537	ENSG00000071537.9	6400	SEL1L	15.2666	0	NA	NA	NA	NA	NA	NA	NA	NA	1	NA	NA	NA	NA	NA	NA	NA	NA	1	NA	NA	NA	NA	NA	NA	NA	NA	4	-1.49252	0.135822	-0.0891346	0.92899	0.439965	-0.51544	0.60634	0.956834	1	NA	NA	NA	NA	NA	NA	NA	NA
ENSG00000071539	ENSG00000071539.9	9319	TRIP13	4.91178	5	1.60813	0.108065	3.46352	0.00055196	0.686413	2.03774	0.0417951	0.255632	3	0.593194	0.553161	0.264014	0.791814	0.685418	0.592822	0.553412	0.962436	7	1.08581	0.277776	0.319634	0.749301	0.685365	-0.386826	0.698954	1.00583	7	0.0525813	0.958074	0.679938	0.496675	0.685445	-0.674343	0.500223	0.928029	1	1.08581	0.277776	NA	NA	NA	NA	NA	NA
ENSG00000071553	ENSG00000071553.12	537	ATP6AP1	39.3943	0	NA	NA	NA	NA	NA	NA	NA	NA	4	1.08133	0.279765	1.40411	0.160545	0.50969	-1.23114	0.218513	0.73386	0	NA	NA	NA	NA	NA	NA	NA	NA	0	NA	NA	NA	NA	NA	NA	NA	NA	0	NA	NA	NA	NA	NA	NA	NA	NA
ENSG00000071564	ENSG00000071564.10	6929	TCF3	17.0329	0	NA	NA	NA	NA	NA	NA	NA	NA	1	NA	NA	NA	NA	NA	NA	NA	NA	4	-0.99804	0.318458	-0.861074	0.38937	0.634839	-0.919911	0.357804	0.909301	3	1.96363	0.0498	1.45244	0.146641	0.635494	1.73175	0.0835747	0.455336	9	-0.99804	0.318458	-1.11319	0.265849	0.635058	-1.25078	0.211259	0.606588
ENSG00000071575	ENSG00000071575.7	28951	TRIB2	12.4331	3	-1.08282	0.279103	-1.39929	0.161984	0.396296	-1.44229	0.149482	0.549212	3	-0.979332	0.327611	-1.64885	0.0994408	0.397075	-1.90563	0.0569374	0.383668	1	NA	NA	NA	NA	NA	NA	NA	NA	1	NA	NA	NA	NA	NA	NA	NA	NA	3	NA	NA	0.0709152	0.943477	0.395258	-0.144351	0.885248	0.979259
ENSG00000071626	ENSG00000071626.12	26528	DAZAP1	12.7959	3	-0.882238	0.377822	-1.8495	0.0646313	0.533943	-1.82925	0.0676104	0.349618	6	0.813132	0.416301	-0.827688	0.408012	0.532941	-0.877171	0.380569	0.893078	9	0.104047	0.917149	0.207927	0.835321	0.532674	0.291998	0.770339	1.01257	1	NA	NA	NA	NA	NA	NA	NA	NA	7	0.104047	0.917149	-0.159092	0.873623	0.53266	-0.221676	0.824604	0.96669
ENSG00000071655	ENSG00000071655.13	53615	MBD3	13.3311	3	0.257755	0.796639	-0.807632	0.419463	0.429369	-0.631668	0.527724	0.921823	6	-0.950178	0.34221	-0.995482	0.319703	0.429646	-0.990275	0.32224	0.847	3	-1.95189	0.0511802	-1.92277	0.054746	0.431409	-2.16797	0.0303574	0.332145	2	NA	NA	NA	NA	NA	NA	NA	NA	1	-1.95189	0.0511802	NA	NA	NA	NA	NA	NA
ENSG00000071677	ENSG00000071677.1	51052	PRLH	1.04885	1	NA	NA	NA	NA	NA	NA	NA	NA	1	NA	NA	NA	NA	NA	NA	NA	NA	3	-0.413918	0.679007	-0.154028	0.877614	0.128671	-0.126614	0.899267	1.00777	3	0.220815	0.825274	-0.213834	0.830713	0.128693	-0.217428	0.827912	0.992092	0	-0.413918	0.679007	NA	NA	NA	NA	NA	NA
ENSG00000071794	ENSG00000071794.11	6596	HLTF	9.0884	1	NA	NA	NA	NA	NA	NA	NA	NA	2	NA	NA	NA	NA	NA	NA	NA	NA	6	1.73093	0.0837182	1.09454	0.273937	0.390277	0.698088	0.485258	0.962746	2	NA	NA	NA	NA	NA	NA	NA	NA	5	1.73093	0.0837182	0.379477	0.704401	0.390253	0.662631	0.507694	0.863534
ENSG00000071859	ENSG00000071859.10	9130	FAM50A	30.6296	0	NA	NA	NA	NA	NA	NA	NA	NA	3	3.01265	0.00264327	2.88385	0.00399868	0.306709	0.167717	0.866835	0.998436	1	NA	NA	NA	NA	NA	NA	NA	NA	1	NA	NA	NA	NA	NA	NA	NA	NA	0	NA	NA	NA	NA	NA	NA	NA	NA
ENSG00000071889	ENSG00000071889.12	60343	FAM3A	9.32892	0	NA	NA	NA	NA	NA	NA	NA	NA	1	NA	NA	NA	NA	NA	NA	NA	NA	0	NA	NA	NA	NA	NA	NA	NA	NA	2	NA	NA	NA	NA	NA	NA	NA	NA	0	NA	NA	NA	NA	NA	NA	NA	NA
ENSG00000071894	ENSG00000071894.10	29894	CPSF1	19.9468	3	2.34778	0.0190452	1.9504	0.051361	0.546334	2.09654	0.0362438	0.234033	4	1.54383	0.122888	1.23105	0.218547	0.544829	0.648231	0.51696	0.951768	7	1.7436	0.0814817	2.54322	0.0111083	0.546699	2.31588	0.0207331	0.267704	4	-0.616757	0.53751	-0.669784	0.503124	0.544798	-0.581841	0.560783	0.945626	2	1.7436	0.0814817	NA	NA	NA	NA	NA	NA
ENSG00000071909	ENSG00000071909.14	140469	MYO3B	1.31878	1	NA	NA	NA	NA	NA	NA	NA	NA	1	NA	NA	NA	NA	NA	NA	NA	NA	2	NA	NA	NA	NA	NA	NA	NA	NA	0	NA	NA	NA	NA	NA	NA	NA	NA	16	NA	NA	2.44388	0.0146734	0.230717	2.44181	0.0147576	0.135737
ENSG00000071967	ENSG00000071967.7	79901	CYBRD1	13.9766	0	NA	NA	NA	NA	NA	NA	NA	NA	0	NA	NA	NA	NA	NA	NA	NA	NA	1	NA	NA	NA	NA	NA	NA	NA	NA	1	NA	NA	NA	NA	NA	NA	NA	NA	2	NA	NA	NA	NA	NA	NA	NA	NA
ENSG00000071991	ENSG00000071991.4	28513	CDH19	1.27428	1	NA	NA	NA	NA	NA	NA	NA	NA	1	NA	NA	NA	NA	NA	NA	NA	NA	5	-0.7941	0.427292	-0.0337184	0.973107	0.604756	-0.164206	0.869597	1.00823	2	NA	NA	NA	NA	NA	NA	NA	NA	3	-0.7941	0.427292	0.611998	0.540655	0.60486	0.58499	0.558665	0.883482
ENSG00000071994	ENSG00000071994.6	5134	PDCD2	8.84386	1	NA	NA	NA	NA	NA	NA	NA	NA	0	NA	NA	NA	NA	NA	NA	NA	NA	0	NA	NA	NA	NA	NA	NA	NA	NA	0	NA	NA	NA	NA	NA	NA	NA	NA	0	NA	NA	NA	NA	NA	NA	NA	NA
ENSG00000072041	ENSG00000072041.12	55117	SLC6A15	1.28995	6	5.28048	1.52472e-07	6.40233	2.19155e-10	0.404622	2.31102	0.0210011	0.162027	7	6.20719	7.38263e-10	7.37301	3.10158e-13	0.406182	2.91606	0.00361083	0.065275	7	5.76042	1.0616e-08	6.90724	8.00016e-12	0.40482	2.39632	0.0167131	0.235797	7	3.5236	0.000441491	2.62588	0.00875269	0.404921	2.43834	0.0148994	0.15737	9	5.76042	1.0616e-08	4.45963	8.98005e-06	0.402751	1.25396	0.210103	0.605551
ENSG00000072042	ENSG00000072042.8	51109	RDH11	16.4592	2	NA	NA	NA	NA	NA	NA	NA	NA	4	1.31592	0.18845	2.1299	0.033383	0.643397	1.15059	0.250131	0.776384	6	0.16123	0.871939	-0.600204	0.548484	0.643153	-0.709859	0.47793	0.960124	0	NA	NA	NA	NA	NA	NA	NA	NA	3	0.16123	0.871939	0.996261	0.319324	0.643154	0.711859	0.476691	0.848383
ENSG00000072062	ENSG00000072062.9	5566	PRKACA	14.7615	7	2.24363	0.0250354	1.99788	0.0459553	0.643888	1.37158	0.170451	0.591194	2	NA	NA	NA	NA	NA	NA	NA	NA	5	1.12293	0.261689	0.142772	0.886494	0.643372	0.376935	0.706289	1.00517	7	2.60954	0.00917766	2.03668	0.0419013	0.643756	-1.19796	0.231169	0.723851	6	1.12293	0.261689	2.13906	0.0326326	0.644089	-1.59903	0.110079	0.450409
ENSG00000072071	ENSG00000072071.12	22859	LPHN1	5.00964	2	NA	NA	NA	NA	NA	NA	NA	NA	5	2.10253	0.0357114	1.9919	0.0466088	0.513816	1.95191	0.0511816	0.364564	7	1.56409	0.118055	0.650314	0.515614	0.51227	0.00054576	0.999565	0.99994	3	2.07206	0.0384703	1.29127	0.196858	0.512719	1.05096	0.293489	0.784074	5	1.56409	0.118055	-0.551862	0.581146	0.512432	-0.631963	0.527532	0.869217
ENSG00000072080	ENSG00000072080.6	6694	SPP2	1.38219	2	NA	NA	NA	NA	NA	NA	NA	NA	0	NA	NA	NA	NA	NA	NA	NA	NA	4	-0.515355	0.606398	0.0500858	0.960062	0.720351	0.0424285	0.966164	1.0045	2	NA	NA	NA	NA	NA	NA	NA	NA	2	-0.515355	0.606398	NA	NA	NA	NA	NA	NA
ENSG00000072110	ENSG00000072110.9	87	ACTN1	16.673	2	NA	NA	NA	NA	NA	NA	NA	NA	4	0.385758	0.699743	0.395241	0.692736	0.668198	0.087804	0.930047	1.00294	3	0.922754	0.356318	0.618022	0.536678	0.668292	0.586628	0.557564	0.990076	1	NA	NA	NA	NA	NA	NA	NA	NA	6	0.922754	0.356318	0.370018	0.711435	0.66826	0.478909	0.632091	0.914754
ENSG00000072121	ENSG00000072121.11	23503	ZFYVE26	3.76847	2	NA	NA	NA	NA	NA	NA	NA	NA	0	NA	NA	NA	NA	NA	NA	NA	NA	4	-1.04728	0.295178	-1.68657	0.0919459	0.422168	-1.62035	0.10542	0.611223	2	NA	NA	NA	NA	NA	NA	NA	NA	10	-1.04728	0.295178	0.58794	0.556683	0.421033	0.52093	0.602512	0.902538
ENSG00000072133	ENSG00000072133.6	27330	RPS6KA6	1.59269	0	NA	NA	NA	NA	NA	NA	NA	NA	2	NA	NA	NA	NA	NA	NA	NA	NA	3	0.409277	0.682409	0.361994	0.71742	0.254181	-0.382761	0.701965	1.00537	1	NA	NA	NA	NA	NA	NA	NA	NA	4	0.409277	0.682409	0.133242	0.894024	0.254163	-0.342972	0.73168	0.9456
ENSG00000072134	ENSG00000072134.11	22905	EPN2	4.10267	0	NA	NA	NA	NA	NA	NA	NA	NA	0	NA	NA	NA	NA	NA	NA	NA	NA	0	NA	NA	NA	NA	NA	NA	NA	NA	2	NA	NA	NA	NA	NA	NA	NA	NA	3	NA	NA	2.15788	0.0311356	0.640286	2.25488	0.0243206	0.186038
ENSG00000072135	ENSG00000072135.8	26469	PTPN18	14.9732	0	NA	NA	NA	NA	NA	NA	NA	NA	1	NA	NA	NA	NA	NA	NA	NA	NA	5	-0.352752	0.724335	0.22282	0.823713	0.421867	0.283277	0.777013	1.01186	1	NA	NA	NA	NA	NA	NA	NA	NA	1	-0.352752	0.724335	NA	NA	NA	NA	NA	NA
ENSG00000072163	ENSG00000072163.14	55679	LIMS2	3.26898	1	NA	NA	NA	NA	NA	NA	NA	NA	4	-0.186725	0.851907	-0.857214	0.391498	0.329249	-0.885907	0.375845	0.888955	0	NA	NA	NA	NA	NA	NA	NA	NA	1	NA	NA	NA	NA	NA	NA	NA	NA	2	NA	NA	NA	NA	NA	NA	NA	NA
ENSG00000072182	ENSG00000072182.8	55515	ASIC4	1.13766	2	NA	NA	NA	NA	NA	NA	NA	NA	1	NA	NA	NA	NA	NA	NA	NA	NA	2	NA	NA	NA	NA	NA	NA	NA	NA	0	NA	NA	NA	NA	NA	NA	NA	NA	1	NA	NA	NA	NA	NA	NA	NA	NA
ENSG00000072195	ENSG00000072195.10	10290	SPEG	1.60774	1	NA	NA	NA	NA	NA	NA	NA	NA	2	NA	NA	NA	NA	NA	NA	NA	NA	4	-0.058852	0.95308	-1.58943	0.112227	0.420647	-1.69525	0.0902881	0.571586	1	NA	NA	NA	NA	NA	NA	NA	NA	3	-0.058852	0.95308	0.333535	0.738789	0.419292	0.265969	0.790309	0.959411
ENSG00000072201	ENSG00000072201.9	84708	LNX1	3.03978	1	NA	NA	NA	NA	NA	NA	NA	NA	0	NA	NA	NA	NA	NA	NA	NA	NA	5	-0.557128	0.577542	-0.335764	0.737108	0.400682	-0.698678	0.484889	0.962612	3	-0.452145	0.651245	0.587529	0.556959	0.400689	0.708776	0.478601	0.915653	13	-0.557128	0.577542	-0.299521	0.764594	0.400461	-0.217224	0.828071	0.967548
ENSG00000072210	ENSG00000072210.14	102723962	LOC102723962	16.2437	2	NA	NA	NA	NA	NA	NA	NA	NA	2	NA	NA	NA	NA	NA	NA	NA	NA	1	NA	NA	NA	NA	NA	NA	NA	NA	2	NA	NA	NA	NA	NA	NA	NA	NA	2	NA	NA	NA	NA	NA	NA	NA	NA
ENSG00000072274	ENSG00000072274.8	7037	TFRC	22.7604	2	NA	NA	NA	NA	NA	NA	NA	NA	5	1.69245	0.0908152	1.73881	0.0823247	0.448857	0.82133	0.411622	0.909367	3	0.73418	0.46298	1.37699	0.168773	0.449765	1.62897	0.103582	0.606948	3	-1.60395	0.108985	-1.77566	0.0760434	0.452625	-2.98775	0.0028676	0.04683	4	0.73418	0.46298	1.5884	0.11246	0.450465	2.04498	0.0410752	0.260661
ENSG00000072310	ENSG00000072310.12	6720	SREBF1	15.2608	0	NA	NA	NA	NA	NA	NA	NA	NA	5	1.04657	0.295507	0.732242	0.464164	0.384445	0.388919	0.697405	0.994329	4	0.788333	0.430655	0.308661	0.757633	0.384401	0.256805	0.797374	1.01111	5	0.161262	0.871914	-0.0745705	0.940569	0.384463	-0.431873	0.665911	0.970524	4	0.788333	0.430655	-1.64887	0.0994363	0.385704	-1.61447	0.106689	0.442203
ENSG00000072315	ENSG00000072315.3	7224	TRPC5	1.04326	2	NA	NA	NA	NA	NA	NA	NA	NA	1	NA	NA	NA	NA	NA	NA	NA	NA	1	NA	NA	NA	NA	NA	NA	NA	NA	1	NA	NA	NA	NA	NA	NA	NA	NA	6	NA	NA	0.442492	0.658213	0.334323	0.441836	0.658688	0.921865
ENSG00000072364	ENSG00000072364.8	27125	AFF4	12.4836	4	1.80432	0.0714286	1.67281	0.0946254	0.540828	1.98167	0.0477445	0.279194	2	NA	NA	NA	NA	NA	NA	NA	NA	5	-0.72621	0.46785	-0.149408	0.881257	0.539324	-0.0585048	0.953356	1.00504	1	NA	NA	NA	NA	NA	NA	NA	NA	7	-0.72621	0.46785	-0.829388	0.40705	0.539431	-0.52947	0.596578	0.899087
ENSG00000072401	ENSG00000072401.10	7321	UBE2D1	7.50073	1	NA	NA	NA	NA	NA	NA	NA	NA	4	0.924357	0.355483	0.659143	0.50993	0.360935	0.213669	0.830842	1.00073	2	NA	NA	NA	NA	NA	NA	NA	NA	0	NA	NA	NA	NA	NA	NA	NA	NA	1	NA	NA	NA	NA	NA	NA	NA	NA
ENSG00000072415	ENSG00000072415.4	64398	MPP5	5.24016	1	NA	NA	NA	NA	NA	NA	NA	NA	2	NA	NA	NA	NA	NA	NA	NA	NA	11	1.62949	0.103468	1.79937	0.0722122	0.475083	1.65627	0.0979293	0.592282	3	0.907468	0.364339	1.42341	0.154878	0.474096	0.69917	0.484582	0.921284	11	1.62949	0.103468	0.326065	0.744432	0.473911	0.262468	0.793005	0.960449
ENSG00000072422	ENSG00000072422.12	9886	RHOBTB1	4.56808	1	NA	NA	NA	NA	NA	NA	NA	NA	1	NA	NA	NA	NA	NA	NA	NA	NA	2	NA	NA	NA	NA	NA	NA	NA	NA	1	NA	NA	NA	NA	NA	NA	NA	NA	5	NA	NA	-1.27403	0.202901	0.539365	-1.24071	0.214955	0.610128
ENSG00000072501	ENSG00000072501.13	8243	SMC1A	12.6948	1	NA	NA	NA	NA	NA	NA	NA	NA	1	NA	NA	NA	NA	NA	NA	NA	NA	3	0.332365	0.739671	-0.726718	0.467541	0.447863	-1.0524	0.292828	0.867628	2	NA	NA	NA	NA	NA	NA	NA	NA	2	0.332365	0.739671	NA	NA	NA	NA	NA	NA
ENSG00000072506	ENSG00000072506.8	3028	HSD17B10	65.6977	0	NA	NA	NA	NA	NA	NA	NA	NA	2	NA	NA	NA	NA	NA	NA	NA	NA	4	0.988867	0.322925	0.578684	0.562911	0.453761	0.320077	0.748966	1.01125	2	NA	NA	NA	NA	NA	NA	NA	NA	0	0.988867	0.322925	NA	NA	NA	NA	NA	NA
ENSG00000072518	ENSG00000072518.16	2011	MARK2	12.4486	2	NA	NA	NA	NA	NA	NA	NA	NA	6	1.50125	0.133551	1.53654	0.124669	0.502596	1.32188	0.186459	0.688874	2	NA	NA	NA	NA	NA	NA	NA	NA	1	NA	NA	NA	NA	NA	NA	NA	NA	9	NA	NA	-1.27417	0.202851	0.502693	-1.40807	0.159369	0.539731
ENSG00000072571	ENSG00000072571.15	3161	HMMR	4.24955	2	NA	NA	NA	NA	NA	NA	NA	NA	4	0.79511	0.426705	-0.0724179	0.942281	0.615814	0.00938125	0.992517	0.999379	7	0.675516	0.499476	0.412259	0.680223	0.615869	0.414116	0.678863	1.00404	1	NA	NA	NA	NA	NA	NA	NA	NA	4	0.675516	0.499476	-1.67139	0.0949056	0.616762	-1.72127	0.0854591	0.387086
ENSG00000072609	ENSG00000072609.13	55743	CHFR	4.38265	0	NA	NA	NA	NA	NA	NA	NA	NA	0	NA	NA	NA	NA	NA	NA	NA	NA	0	NA	NA	NA	NA	NA	NA	NA	NA	4	1.56642	0.117509	1.44172	0.149642	0.516742	1.18495	0.236272	0.729431	5	NA	NA	-2.11636	0.0345196	0.51824	-2.26577	0.0236435	0.18255
ENSG00000072657	ENSG00000072657.4	29953	TRHDE	1.39842	7	0.834874	0.403952	1.75185	0.0800556	0.446195	1.80279	0.0716728	0.35934	7	-0.711784	0.476735	0.100925	0.919627	0.444705	0.163205	0.870385	0.998904	11	0.58316	0.559893	1.59761	0.110393	0.445532	1.34691	0.178263	0.744003	1	NA	NA	NA	NA	NA	NA	NA	NA	41	0.58316	0.559893	2.34866	0.0190028	0.446667	2.06754	0.0388979	0.251845
ENSG00000072682	ENSG00000072682.14	8974	P4HA2	6.32209	1	NA	NA	NA	NA	NA	NA	NA	NA	0	NA	NA	NA	NA	NA	NA	NA	NA	0	NA	NA	NA	NA	NA	NA	NA	NA	0	NA	NA	NA	NA	NA	NA	NA	NA	6	NA	NA	0.503357	0.614806	0.639807	-0.198868	0.842399	0.970327
ENSG00000072694	ENSG00000072694.14	2213	FCGR2B	2.53259	1	NA	NA	NA	NA	NA	NA	NA	NA	0	NA	NA	NA	NA	NA	NA	NA	NA	6	-1.12401	0.26123	-0.803052	0.422104	0.575495	-0.832909	0.405062	0.932716	3	-0.469473	0.638815	-0.5286	0.59718	0.575334	-0.488419	0.625343	0.961799	5	-1.12401	0.26123	-1.05328	0.292423	0.575615	-1.0157	0.309976	0.721651
ENSG00000072736	ENSG00000072736.14	4775	NFATC3	4.32194	1	NA	NA	NA	NA	NA	NA	NA	NA	2	NA	NA	NA	NA	NA	NA	NA	NA	6	-0.601278	0.547766	0.64124	0.521489	0.586587	0.709439	0.47819	0.960044	3	-0.588707	0.556167	0.0236682	0.981121	0.586417	0.104735	0.916604	0.99673	9	-0.601278	0.547766	-1.00224	0.316431	0.586785	-1.03863	0.299185	0.709195
ENSG00000072756	ENSG00000072756.12	51095	TRNT1	4.59872	1	NA	NA	NA	NA	NA	NA	NA	NA	3	0.968304	0.333085	0.225403	0.821705	0.401062	0.551599	0.581326	0.971502	3	1.52033	0.128688	1.89484	0.0583537	0.401292	0.874252	0.382156	0.922217	0	NA	NA	NA	NA	NA	NA	NA	NA	0	1.52033	0.128688	NA	NA	NA	NA	NA	NA
ENSG00000072778	ENSG00000072778.15	37	ACADVL	54.9558	3	1.16677	0.24353	1.63089	0.103175	0.530566	0.31085	0.755969	0.983593	4	0.801096	0.423232	2.17431	0.0298766	0.531172	1.28319	0.199672	0.708482	3	1.38209	0.167199	1.27843	0.201344	0.530729	0.716402	0.473883	0.95862	4	0.293323	0.769325	1.20317	0.229148	0.53055	0.238923	0.811206	0.99338	1	1.38209	0.167199	NA	NA	NA	NA	NA	NA
ENSG00000072786	ENSG00000072786.8	6793	STK10	6.53013	1	NA	NA	NA	NA	NA	NA	NA	NA	6	-0.796619	0.425827	0.0347321	0.972299	0.727336	-0.179359	0.857686	0.997763	6	-1.14534	0.252292	-0.359305	0.71943	0.727395	-0.538337	0.590444	0.997596	0	NA	NA	NA	NA	NA	NA	NA	NA	6	-1.14534	0.252292	3.195	0.00143476	0.730132	3.52751	0.000435355	0.00982374
ENSG00000072803	ENSG00000072803.13	23291	FBXW11	12.5197	0	NA	NA	NA	NA	NA	NA	NA	NA	1	NA	NA	NA	NA	NA	NA	NA	NA	2	NA	NA	NA	NA	NA	NA	NA	NA	2	NA	NA	NA	NA	NA	NA	NA	NA	10	NA	NA	-0.359786	0.71907	0.407565	-0.583028	0.559984	0.88458
ENSG00000072818	ENSG00000072818.7	9744	ACAP1	3.23261	1	NA	NA	NA	NA	NA	NA	NA	NA	4	-0.52732	0.598068	0.246803	0.805103	0.799586	0.0521327	0.958432	1.00171	8	0.14315	0.886195	-1.2109	0.226173	0.799945	-1.4662	0.142856	0.688023	5	0.381021	0.703254	-1.65068	0.0990658	0.800282	-2.04398	0.0411735	0.305634	0	0.14315	0.886195	NA	NA	NA	NA	NA	NA
ENSG00000072832	ENSG00000072832.10	1400	CRMP1	2.92887	0	NA	NA	NA	NA	NA	NA	NA	NA	2	NA	NA	NA	NA	NA	NA	NA	NA	3	0.561697	0.574426	-1.60529	0.108694	0.603136	-1.53523	0.124993	0.65273	1	NA	NA	NA	NA	NA	NA	NA	NA	7	0.561697	0.574426	0.556157	0.578207	0.60245	0.532422	0.594533	0.898739
ENSG00000072840	ENSG00000072840.8	2121	EVC	4.21148	2	NA	NA	NA	NA	NA	NA	NA	NA	1	NA	NA	NA	NA	NA	NA	NA	NA	0	NA	NA	NA	NA	NA	NA	NA	NA	1	NA	NA	NA	NA	NA	NA	NA	NA	5	NA	NA	-1.02179	0.307087	0.453492	-1.03122	0.302643	0.713636
ENSG00000072849	ENSG00000072849.6	51009	DERL2	7.84642	1	NA	NA	NA	NA	NA	NA	NA	NA	2	NA	NA	NA	NA	NA	NA	NA	NA	2	NA	NA	NA	NA	NA	NA	NA	NA	0	NA	NA	NA	NA	NA	NA	NA	NA	3	NA	NA	0.0891075	0.929011	0.392238	-0.00310134	0.997526	0.998938
ENSG00000072858	ENSG00000072858.6	54847	SIDT1	2.12681	2	NA	NA	NA	NA	NA	NA	NA	NA	0	NA	NA	NA	NA	NA	NA	NA	NA	3	1.19973	0.230476	0.112911	0.91012	0.592738	0.127507	0.89856	1.00832	0	NA	NA	NA	NA	NA	NA	NA	NA	7	1.19973	0.230476	0.377687	0.70573	0.59278	0.376768	0.706413	0.936903
ENSG00000072864	ENSG00000072864.8	54820	NDE1	5.0102	1	NA	NA	NA	NA	NA	NA	NA	NA	1	NA	NA	NA	NA	NA	NA	NA	NA	4	-0.743252	0.457472	0.78706	0.431403	0.659846	1.01297	0.311278	0.880356	3	1.1001	0.271506	1.54936	0.121558	0.660255	1.57184	0.116252	0.52811	5	-0.743252	0.457472	3.01718	0.00260517	0.662659	3.32073	0.000924884	0.0179645
ENSG00000072952	ENSG00000072952.14	10335	MRVI1	3.07952	1	NA	NA	NA	NA	NA	NA	NA	NA	3	2.34806	0.0190306	3.62993	0.000295448	0.445624	2.11782	0.0343956	0.292014	2	NA	NA	NA	NA	NA	NA	NA	NA	0	NA	NA	NA	NA	NA	NA	NA	NA	7	NA	NA	1.50547	0.132467	0.44383	0.779729	0.435704	0.819926
ENSG00000072954	ENSG00000072954.2	79041	TMEM38A	4.34227	1	NA	NA	NA	NA	NA	NA	NA	NA	3	1.2565	0.209174	1.15809	0.24706	0.210116	1.17852	0.238822	0.763197	9	1.13594	0.256204	1.30343	0.19268	0.209596	0.774837	0.438589	0.947796	1	NA	NA	NA	NA	NA	NA	NA	NA	3	1.13594	0.256204	0.300359	0.763955	0.209209	0.119167	0.905163	0.982958
ENSG00000072958	ENSG00000072958.4	8907	AP1M1	17.5908	2	NA	NA	NA	NA	NA	NA	NA	NA	5	0.0460792	0.963255	1.05965	0.289518	0.530613	0.603336	0.5464	0.961887	5	-0.116644	0.907161	0.478262	0.632551	0.530538	-0.414195	0.678805	1.00404	1	NA	NA	NA	NA	NA	NA	NA	NA	6	-0.116644	0.907161	-0.157188	0.875123	0.530541	0.423467	0.672031	0.924988
ENSG00000073008	ENSG00000073008.10	5817	PVR	11.4199	4	1.31714	0.188039	1.27599	0.202204	0.70544	0.715068	0.474706	0.892231	4	0.501345	0.616219	1.09557	0.273485	0.705567	-1.01409	0.310745	0.836928	5	1.39944	0.161936	2.05107	0.0404773	0.705893	1.53589	0.124829	0.652731	6	1.23788	0.215999	2.78914	0.00536847	0.70536	0.434012	0.664358	0.970035	3	1.39944	0.161936	-1.9824	0.047663	0.706218	-1.92016	0.055075	0.305301
ENSG00000073050	ENSG00000073050.7	7515	XRCC1	12.5528	0	NA	NA	NA	NA	NA	NA	NA	NA	1	NA	NA	NA	NA	NA	NA	NA	NA	11	1.54357	0.122952	1.69963	0.0894601	0.441833	0.384484	0.700688	1.0057	4	3.64738	0.000276113	3.71367	0.000213666	0.443171	1.73924	0.0822497	0.452373	5	1.54357	0.122952	2.20549	0.0276086	0.442207	0.974561	0.329975	0.737363
ENSG00000073060	ENSG00000073060.11	949	SCARB1	9.15675	0	NA	NA	NA	NA	NA	NA	NA	NA	6	2.54716	0.0109824	2.09451	0.036424	0.579964	1.85066	0.0644651	0.414165	7	-0.409566	0.682196	0.259887	0.794995	0.578775	0.179477	0.857594	1.01059	3	0.656075	0.5119	0.958552	0.337978	0.579134	1.0274	0.304439	0.796293	4	-0.409566	0.682196	1.60837	0.108017	0.579921	1.81684	0.0694913	0.344535
ENSG00000073067	ENSG00000073067.9	54905	CYP2W1	1.49557	0	NA	NA	NA	NA	NA	NA	NA	NA	5	-0.570383	0.568523	-0.868077	0.385526	0.383821	-0.85544	0.392479	0.898698	4	-0.260001	0.794907	-1.25548	0.20955	0.384389	-1.35508	0.175648	0.740239	3	-0.541363	0.588357	-0.545622	0.585427	0.38364	-0.615055	0.538635	0.939367	1	-0.260001	0.794907	NA	NA	NA	NA	NA	NA
ENSG00000073111	ENSG00000073111.9	4171	MCM2	13.9588	2	NA	NA	NA	NA	NA	NA	NA	NA	2	NA	NA	NA	NA	NA	NA	NA	NA	5	1.03179	0.302377	2.28778	0.0223237	0.597192	2.2963	0.0218308	0.274776	0	NA	NA	NA	NA	NA	NA	NA	NA	0	1.03179	0.302377	NA	NA	NA	NA	NA	NA
ENSG00000073146	ENSG00000073146.11	54456	MOV10L1	1.12297	2	NA	NA	NA	NA	NA	NA	NA	NA	2	NA	NA	NA	NA	NA	NA	NA	NA	7	-0.733924	0.463136	-1.09183	0.275127	0.138725	-1.10004	0.271538	0.849253	1	NA	NA	NA	NA	NA	NA	NA	NA	6	-0.733924	0.463136	2.58759	0.00978168	0.142791	2.62642	0.00873881	0.0974849
ENSG00000073150	ENSG00000073150.9	56666	PANX2	2.32595	1	NA	NA	NA	NA	NA	NA	NA	NA	4	1.64481	0.100267	1.84371	0.0654727	0.478345	1.72215	0.0852997	0.479297	6	1.57957	0.114464	1.42068	0.155671	0.477155	0.479876	0.631403	1.00178	2	NA	NA	NA	NA	NA	NA	NA	NA	1	1.57957	0.114464	NA	NA	NA	NA	NA	NA
ENSG00000073169	ENSG00000073169.9	83642	SELO	12.9127	2	NA	NA	NA	NA	NA	NA	NA	NA	1	NA	NA	NA	NA	NA	NA	NA	NA	5	-0.72063	0.471275	0.555705	0.578516	0.478252	0.316987	0.751308	1.01117	3	0.0307737	0.975455	0.872291	0.383224	0.47837	0.608969	0.542661	0.939442	3	-0.72063	0.471275	0.845325	0.398098	0.478541	0.873782	0.382412	0.777859
ENSG00000073282	ENSG00000073282.8	8626	TP63	2.11337	1	NA	NA	NA	NA	NA	NA	NA	NA	1	NA	NA	NA	NA	NA	NA	NA	NA	2	NA	NA	NA	NA	NA	NA	NA	NA	2	NA	NA	NA	NA	NA	NA	NA	NA	21	NA	NA	3.92313	9.23681e-05	0.677925	4.80488	1.74449e-06	8.42972e-05
ENSG00000073331	ENSG00000073331.13	80216	ALPK1	2.91915	0	NA	NA	NA	NA	NA	NA	NA	NA	1	NA	NA	NA	NA	NA	NA	NA	NA	2	NA	NA	NA	NA	NA	NA	NA	NA	0	NA	NA	NA	NA	NA	NA	NA	NA	4	NA	NA	-1.53405	0.125281	0.320693	-1.40479	0.160344	0.540814
ENSG00000073350	ENSG00000073350.9	3993	LLGL2	9.65607	4	1.02416	0.305964	0.0359032	0.971366	0.73501	-0.0062157	0.995042	0.999996	5	2.29079	0.0221457	1.77963	0.0753901	0.735657	1.71297	0.0869759	0.481745	6	3.23471	0.00125038	3.07815	0.0021302	0.735922	2.03436	0.0421356	0.400438	6	-1.1809	0.237873	0.86193	0.388898	0.735163	0.833454	0.404755	0.872086	10	3.23471	0.00125038	2.82286	0.00483841	0.736666	2.74486	0.00614412	0.0760796
ENSG00000073417	ENSG00000073417.10	5151	PDE8A	5.38544	2	NA	NA	NA	NA	NA	NA	NA	NA	1	NA	NA	NA	NA	NA	NA	NA	NA	5	1.3314	0.183306	-0.45831	0.646813	0.461721	-0.912964	0.361445	0.910304	1	NA	NA	NA	NA	NA	NA	NA	NA	10	1.3314	0.183306	-0.470849	0.637834	0.461347	-0.0387186	0.969121	0.991235
ENSG00000073464	ENSG00000073464.7	1183	CLCN4	3.04563	1	NA	NA	NA	NA	NA	NA	NA	NA	1	NA	NA	NA	NA	NA	NA	NA	NA	1	NA	NA	NA	NA	NA	NA	NA	NA	1	NA	NA	NA	NA	NA	NA	NA	NA	3	NA	NA	2.68153	0.00742931	0.356147	2.70762	0.00687315	0.0818335
ENSG00000073536	ENSG00000073536.13	54475	NLE1	4.97322	2	NA	NA	NA	NA	NA	NA	NA	NA	2	NA	NA	NA	NA	NA	NA	NA	NA	8	1.41146	0.158364	1.21266	0.225497	0.352729	0.179384	0.857666	1.01053	4	1.32745	0.184609	0.606263	0.544455	0.352726	-0.165435	0.86863	0.995556	4	1.41146	0.158364	1.47848	0.139541	0.352802	0.410104	0.681803	0.929399
ENSG00000073578	ENSG00000073578.12	6389	SDHA	18.9134	5	2.26973	0.0233984	1.91027	0.0563374	0.468533	0.791508	0.428804	0.862432	8	1.24447	0.213567	2.22505	0.0262635	0.468564	0.833658	0.40464	0.907518	15	2.51549	0.0120144	2.49781	0.0126294	0.468297	0.307147	0.758785	1.0111	7	2.13399	0.0330426	3.23873	0.00123354	0.470078	2.02972	0.042606	0.310833	9	2.51549	0.0120144	2.07153	0.0385223	0.470259	2.12874	0.0334789	0.22809
ENSG00000073584	ENSG00000073584.14	6605	SMARCE1	7.80521	2	NA	NA	NA	NA	NA	NA	NA	NA	6	5.59911	2.66033e-08	5.74714	1.15014e-08	0.398508	4.70463	2.83903e-06	0.000167231	6	3.52494	0.000439301	3.36195	0.000798344	0.392873	3.28764	0.00103964	0.0327784	1	NA	NA	NA	NA	NA	NA	NA	NA	6	3.52494	0.000439301	4.44156	9.75513e-06	0.387685	0.753103	0.451536	0.829701
ENSG00000073598	ENSG00000073598.5	54752	FNDC8	1.06509	5	1.28724	0.198255	1.53058	0.126137	0.384944	0.910001	0.363005	0.815848	4	0.807026	0.419809	1.28998	0.197306	0.385102	1.06631	0.286498	0.816286	3	-0.189162	0.849997	-0.0531011	0.95766	0.384733	-0.645289	0.518863	0.976113	4	-0.270666	0.786694	-0.376096	0.706912	0.385108	-1.07177	0.284039	0.77608	4	-0.189162	0.849997	0.51706	0.605209	0.384526	-0.119883	0.904596	0.982881
ENSG00000073605	ENSG00000073605.14	55876	GSDMB	4.4302	6	4.19847	2.88266e-05	6.25292	5.5916e-10	0.56169	5.88305	5.22006e-09	2.25254e-07	21	3.39735	0.000702393	7.15146	1.48969e-12	0.552749	3.15736	0.00163176	0.0365578	20	2.87368	0.0041276	5.2769	1.55817e-07	0.550763	2.15155	0.031632	0.340039	11	5.82409	7.33971e-09	7.15008	1.50416e-12	0.555181	4.07124	4.98316e-05	0.00161927	7	2.87368	0.0041276	1.89017	0.0589763	0.549604	1.23891	0.215621	0.611317
ENSG00000073614	ENSG00000073614.7	5927	KDM5A	7.67881	1	NA	NA	NA	NA	NA	NA	NA	NA	2	NA	NA	NA	NA	NA	NA	NA	NA	5	0.482415	0.629598	0.0416712	0.966768	0.696768	-0.424938	0.670958	1.00405	1	NA	NA	NA	NA	NA	NA	NA	NA	12	0.482415	0.629598	2.85221	0.00441611	0.6969	0.83853	0.4019	0.794497
ENSG00000073670	ENSG00000073670.9	4185	ADAM11	1.31603	1	NA	NA	NA	NA	NA	NA	NA	NA	0	NA	NA	NA	NA	NA	NA	NA	NA	2	NA	NA	NA	NA	NA	NA	NA	NA	1	NA	NA	NA	NA	NA	NA	NA	NA	4	NA	NA	2.37948	0.017493	0.350023	2.21783	0.0267537	0.198668
ENSG00000073711	ENSG00000073711.6	5523	PPP2R3A	3.40835	2	NA	NA	NA	NA	NA	NA	NA	NA	4	0.613549	0.539628	0.4658	0.641444	0.732394	-0.280145	0.779415	0.998554	4	1.27018	0.204264	0.477373	0.633184	0.732381	-0.142757	0.886506	1.0086	5	-0.112701	0.910286	-0.874355	0.3821	0.732516	-0.789433	0.430015	0.884329	10	1.27018	0.204264	0.346743	0.728845	0.732463	0.622387	0.533806	0.873885
ENSG00000073712	ENSG00000073712.9	10979	FERMT2	5.80584	4	1.77412	0.076293	1.60525	0.108702	0.653871	1.65718	0.0977445	0.430695	1	NA	NA	NA	NA	NA	NA	NA	NA	0	NA	NA	NA	NA	NA	NA	NA	NA	1	NA	NA	NA	NA	NA	NA	NA	NA	4	NA	NA	2.27011	0.0233775	0.654492	2.21451	0.0269814	0.199759
ENSG00000073734	ENSG00000073734.8	8647	ABCB11	1.23323	1	NA	NA	NA	NA	NA	NA	NA	NA	0	NA	NA	NA	NA	NA	NA	NA	NA	2	NA	NA	NA	NA	NA	NA	NA	NA	1	NA	NA	NA	NA	NA	NA	NA	NA	10	NA	NA	0.177867	0.858857	0.58198	0.192813	0.847138	0.972055
ENSG00000073737	ENSG00000073737.12	10170	DHRS9	2.0547	1	NA	NA	NA	NA	NA	NA	NA	NA	3	-0.955865	0.33933	-0.571061	0.568065	0.391528	-0.596038	0.551262	0.96285	5	-1.14807	0.251165	-0.774561	0.438752	0.391718	-0.854147	0.393194	0.92949	1	NA	NA	NA	NA	NA	NA	NA	NA	0	-1.14807	0.251165	NA	NA	NA	NA	NA	NA
ENSG00000073754	ENSG00000073754.5	922	CD5L	1.29493	5	-0.785771	0.432155	-0.0687639	0.945189	0.357158	-0.0952685	0.924117	0.999689	10	-1.07011	0.28478	-0.0972421	0.92255	0.357155	0.049202	0.960767	1.00116	5	-0.75941	0.447754	-0.146369	0.883655	0.357163	-0.13377	0.893607	1.00849	5	-0.570551	0.568409	-0.188125	0.85081	0.357178	-0.213091	0.831292	0.991479	9	-0.75941	0.447754	-0.535453	0.592436	0.357321	-0.558863	0.57636	0.8914
ENSG00000073756	ENSG00000073756.7	5743	PTGS2	2.75471	2	NA	NA	NA	NA	NA	NA	NA	NA	2	NA	NA	NA	NA	NA	NA	NA	NA	1	NA	NA	NA	NA	NA	NA	NA	NA	3	-0.956559	0.33898	-0.437967	0.661489	0.340085	-0.475453	0.634551	0.963168	1	NA	NA	NA	NA	NA	NA	NA	NA
ENSG00000073792	ENSG00000073792.11	10644	IGF2BP2	5.24814	1	NA	NA	NA	NA	NA	NA	NA	NA	3	2.06643	0.0389986	1.20643	0.227889	0.525824	0.242883	0.808138	0.99992	8	2.31684	0.0206775	0.756974	0.449214	0.525812	0.168026	0.866591	1.00921	0	NA	NA	NA	NA	NA	NA	NA	NA	9	2.31684	0.0206775	2.26555	0.0236569	0.526715	1.52071	0.128596	0.487512
ENSG00000073803	ENSG00000073803.9	9175	MAP3K13	4.62965	2	NA	NA	NA	NA	NA	NA	NA	NA	3	1.33462	0.182249	0.0530269	0.957719	0.620727	-0.754518	0.450687	0.928562	5	-0.218718	0.826907	-0.00762877	0.993914	0.620589	-0.366114	0.714345	1.00535	1	NA	NA	NA	NA	NA	NA	NA	NA	16	-0.218718	0.826907	3.02109	0.00257204	0.623787	3.21241	0.0013513	0.02425
ENSG00000073849	ENSG00000073849.10	6480	ST6GAL1	16.3682	0	NA	NA	NA	NA	NA	NA	NA	NA	0	NA	NA	NA	NA	NA	NA	NA	NA	2	NA	NA	NA	NA	NA	NA	NA	NA	1	NA	NA	NA	NA	NA	NA	NA	NA	14	NA	NA	0.225589	0.82156	0.559024	0.319531	0.749379	0.949885
ENSG00000073861	ENSG00000073861.2	30009	TBX21	1.6683	2	NA	NA	NA	NA	NA	NA	NA	NA	4	-1.09542	0.273551	-0.836403	0.403095	0.634526	-0.792045	0.428491	0.917258	9	-1.16858	0.242801	-0.407531	0.683691	0.634368	-0.331659	0.740205	1.00828	5	-0.942458	0.346145	-0.303735	0.761382	0.634367	-0.328102	0.742892	0.983267	1	-1.16858	0.242801	NA	NA	NA	NA	NA	NA
ENSG00000073905	ENSG00000073905.8	7416	VDAC1	2.25414	4	0.0965291	0.923116	-0.607506	0.54363	0.503117	-0.621802	0.53419	0.926393	2	NA	NA	NA	NA	NA	NA	NA	NA	3	-0.593629	0.55287	-0.56567	0.571724	0.503093	-0.572002	0.567428	0.991294	3	-0.430199	0.667127	0.134804	0.892789	0.502963	0.125488	0.900159	0.997236	0	-0.593629	0.55287	NA	NA	NA	NA	NA	NA
ENSG00000073910	ENSG00000073910.15	10129	FRY	2.76436	0	NA	NA	NA	NA	NA	NA	NA	NA	0	NA	NA	NA	NA	NA	NA	NA	NA	1	NA	NA	NA	NA	NA	NA	NA	NA	2	NA	NA	NA	NA	NA	NA	NA	NA	13	NA	NA	-0.503362	0.614802	0.521244	-0.411526	0.68076	0.928616
ENSG00000073921	ENSG00000073921.13	8301	PICALM	33.6303	1	NA	NA	NA	NA	NA	NA	NA	NA	1	NA	NA	NA	NA	NA	NA	NA	NA	1	NA	NA	NA	NA	NA	NA	NA	NA	0	NA	NA	NA	NA	NA	NA	NA	NA	12	NA	NA	-1.78509	0.0744988	0.52095	-2.5138	0.0120742	0.119847
ENSG00000073969	ENSG00000073969.14	4905	NSF	10.8908	0	NA	NA	NA	NA	NA	NA	NA	NA	0	NA	NA	NA	NA	NA	NA	NA	NA	0	NA	NA	NA	NA	NA	NA	NA	NA	1	NA	NA	NA	NA	NA	NA	NA	NA	7	NA	NA	1.35126	0.176867	0.329443	1.27156	0.203778	0.597402
ENSG00000074047	ENSG00000074047.16	2736	GLI2	1.6191	0	NA	NA	NA	NA	NA	NA	NA	NA	1	NA	NA	NA	NA	NA	NA	NA	NA	3	0.0586945	0.953205	0.497363	0.619024	0.457358	0.315944	0.7521	1.01087	2	NA	NA	NA	NA	NA	NA	NA	NA	6	0.0586945	0.953205	0.914587	0.360592	0.457866	1.10525	0.269273	0.679424
ENSG00000074054	ENSG00000074054.13	23332	CLASP1	7.49374	2	NA	NA	NA	NA	NA	NA	NA	NA	2	NA	NA	NA	NA	NA	NA	NA	NA	5	0.472916	0.636358	0.629054	0.529433	0.398013	0.687013	0.492208	0.96634	0	NA	NA	NA	NA	NA	NA	NA	NA	10	0.472916	0.636358	-2.2015	0.0278909	0.399621	-1.9185	0.0552848	0.305439
ENSG00000074071	ENSG00000074071.9	65993	MRPS34	56.3477	2	NA	NA	NA	NA	NA	NA	NA	NA	4	1.18321	0.236959	0.338349	0.73516	0.508471	0.145569	0.884286	0.999864	3	0.6557	0.512141	-0.642559	0.520633	0.508747	-0.832939	0.405045	0.932947	5	1.56067	0.11886	1.89413	0.0584482	0.509584	1.65512	0.0981616	0.489578	0	0.6557	0.512141	NA	NA	NA	NA	NA	NA
ENSG00000074181	ENSG00000074181.4	4854	NOTCH3	13.0427	6	0.579668	0.562246	-0.548646	0.583351	0.581891	-0.911425	0.362255	0.816215	4	0.248835	0.80353	0.580013	0.562015	0.581602	0.0449166	0.964181	1.00103	25	2.4846	0.0131031	0.655492	0.512277	0.581635	0.312453	0.75475	1.01112	3	1.36916	0.171203	0.204643	0.837886	0.581601	0.030829	0.975411	0.998777	11	2.4846	0.0131031	1.23277	0.217904	0.582072	1.16195	0.245489	0.648657
ENSG00000074201	ENSG00000074201.4	1207	CLNS1A	19.5517	1	NA	NA	NA	NA	NA	NA	NA	NA	4	1.73632	0.0827604	1.8408	0.0658983	0.500527	0.222249	0.824158	1.00108	8	8.04869	1.97308e-15	7.8332	1.04165e-14	0.501204	-1.29474	0.195661	0.766577	4	3.21017	0.00136119	3.45589	0.000567655	0.500683	-0.651239	0.515017	0.933715	16	8.04869	1.97308e-15	6.03195	2.15487e-09	0.504173	2.97653	0.00297382	0.0446343
ENSG00000074211	ENSG00000074211.9	5522	PPP2R2C	1.72865	1	NA	NA	NA	NA	NA	NA	NA	NA	3	-0.164095	0.869684	-1.09477	0.273836	0.373148	-1.04233	0.297468	0.824029	5	0.576484	0.564394	0.458966	0.646342	0.37266	0.392788	0.694546	1.00656	0	NA	NA	NA	NA	NA	NA	NA	NA	12	0.576484	0.564394	-1.97677	0.0482969	0.37459	-1.96274	0.049908	0.28861
ENSG00000074219	ENSG00000074219.9	8463	TEAD2	12.4045	4	0.245429	0.806166	0.366136	0.714328	0.497921	0.212033	0.832118	0.996089	4	-0.636099	0.524831	-0.626343	0.531209	0.497983	-0.439259	0.660553	0.98899	6	-0.687832	0.491689	-0.922298	0.356558	0.498189	-0.827496	0.408121	0.934242	3	0.407663	0.683593	0.385046	0.700271	0.498038	0.570152	0.568681	0.947901	5	-0.687832	0.491689	-0.429505	0.667633	0.497924	-0.227859	0.819795	0.965968
ENSG00000074266	ENSG00000074266.13	8726	EED	4.59162	0	NA	NA	NA	NA	NA	NA	NA	NA	2	NA	NA	NA	NA	NA	NA	NA	NA	3	0.76246	0.445933	1.15404	0.248712	0.651486	0.686357	0.492621	0.966201	2	NA	NA	NA	NA	NA	NA	NA	NA	6	0.76246	0.445933	-1.47065	0.141648	0.651467	-0.635694	0.525097	0.867948
ENSG00000074276	ENSG00000074276.6	54825	CDHR2	1.96717	1	NA	NA	NA	NA	NA	NA	NA	NA	3	-0.833648	0.404643	-0.836415	0.403088	0.49922	-1.12942	0.258949	0.787664	3	-0.863429	0.388072	-0.892133	0.372501	0.499174	-1.07957	0.28055	0.856165	2	NA	NA	NA	NA	NA	NA	NA	NA	2	-0.863429	0.388072	NA	NA	NA	NA	NA	NA
ENSG00000074317	ENSG00000074317.6	6620	SNCB	1.2397	0	NA	NA	NA	NA	NA	NA	NA	NA	0	NA	NA	NA	NA	NA	NA	NA	NA	3	-0.403695	0.686508	-0.234452	0.814674	0.55464	-0.252667	0.800569	1.01115	2	NA	NA	NA	NA	NA	NA	NA	NA	0	-0.403695	0.686508	NA	NA	NA	NA	NA	NA
ENSG00000074319	ENSG00000074319.8	7251	TSG101	19.21	2	NA	NA	NA	NA	NA	NA	NA	NA	2	NA	NA	NA	NA	NA	NA	NA	NA	4	0.891133	0.373034	1.50378	0.132901	0.331922	-0.691689	0.489266	0.964831	2	NA	NA	NA	NA	NA	NA	NA	NA	2	0.891133	0.373034	NA	NA	NA	NA	NA	NA
ENSG00000074356	ENSG00000074356.12	55421	C17orf85	6.62319	4	0.749205	0.453878	1.47817	0.139626	0.511218	1.5182	0.129229	0.505682	2	NA	NA	NA	NA	NA	NA	NA	NA	7	1.0232	0.306415	1.12568	0.260527	0.510406	0.56064	0.575148	0.994133	0	NA	NA	NA	NA	NA	NA	NA	NA	2	1.0232	0.306415	NA	NA	NA	NA	NA	NA
ENSG00000074370	ENSG00000074370.13	489	ATP2A3	8.44683	3	-0.433833	0.664486	0.33801	0.735415	0.724179	0.435485	0.663289	0.967863	4	-0.85135	0.394742	-0.0100005	0.992023	0.724137	-0.068486	0.94541	1.00158	4	-0.123625	0.901632	0.362781	0.716833	0.724136	0.017298	0.986202	1.00238	4	-0.361939	0.71746	-1.48524	0.137743	0.724779	-1.67382	0.0944279	0.48036	3	-0.123625	0.901632	0.647435	0.517474	0.724198	0.520422	0.602866	0.90225
ENSG00000074410	ENSG00000074410.9	771	CA12	7.54559	1	NA	NA	NA	NA	NA	NA	NA	NA	3	1.22062	0.222468	1.25293	0.210474	0.57301	0.989135	0.322797	0.847191	7	-0.344907	0.730224	0.544319	0.586323	0.572741	0.470699	0.637941	1.00182	0	NA	NA	NA	NA	NA	NA	NA	NA	7	-0.344907	0.730224	-0.420843	0.673945	0.572717	-0.394779	0.693077	0.932955
ENSG00000074416	ENSG00000074416.9	11343	MGLL	8.96913	3	-0.964137	0.335169	-0.535907	0.592122	0.574734	-0.5241	0.600306	0.951397	3	0.273635	0.784412	0.0724588	0.942249	0.574639	0.0887854	0.929267	1.00323	3	-0.32842	0.74265	0.416393	0.677197	0.574699	0.418511	0.675649	1.00327	1	NA	NA	NA	NA	NA	NA	NA	NA	7	-0.32842	0.74265	-0.921235	0.357113	0.574907	-0.873219	0.382719	0.778004
ENSG00000074527	ENSG00000074527.7	59277	NTN4	6.90841	4	1.49629	0.134838	1.52421	0.12772	0.565464	1.63207	0.102928	0.444458	5	2.73525	0.00632381	3.83641	0.000131346	0.567651	2.95581	0.00317953	0.0594249	4	2.15261	0.0315454	3.04287	0.00239432	0.5682	3.2048	0.00138725	0.0406138	4	0.67346	0.500782	0.825031	0.409518	0.564545	-0.360826	0.718293	0.980877	13	2.15261	0.0315454	1.44047	0.149995	0.56489	1.03838	0.299302	0.709302
ENSG00000074582	ENSG00000074582.8	617	BCS1L	8.59187	1	NA	NA	NA	NA	NA	NA	NA	NA	5	1.421	0.155573	1.91506	0.0557226	0.371769	1.74444	0.0813392	0.467567	7	-0.00996754	0.992049	-1.44288	0.149316	0.371317	-1.47642	0.140095	0.682127	0	NA	NA	NA	NA	NA	NA	NA	NA	0	-0.00996754	0.992049	NA	NA	NA	NA	NA	NA
ENSG00000074590	ENSG00000074590.9	9891	NUAK1	3.50613	1	NA	NA	NA	NA	NA	NA	NA	NA	1	NA	NA	NA	NA	NA	NA	NA	NA	4	0.619626	0.53562	0.688746	0.491116	0.432564	0.555713	0.578511	0.994996	1	NA	NA	NA	NA	NA	NA	NA	NA	1	0.619626	0.53562	NA	NA	NA	NA	NA	NA
ENSG00000074603	ENSG00000074603.14	54878	DPP8	5.70679	3	1.49089	0.13625	1.7625	0.0782392	0.514447	1.12816	0.259478	0.718705	3	0.926276	0.354486	0.23179	0.816741	0.51395	-0.213898	0.830663	1.00075	3	0.0412776	0.967081	0.382522	0.702142	0.513931	0.0208158	0.983396	1.00214	2	NA	NA	NA	NA	NA	NA	NA	NA	6	0.0412776	0.967081	-0.473925	0.63564	0.514132	-0.704183	0.481456	0.85075
ENSG00000074621	ENSG00000074621.9	9187	SLC24A1	2.78694	1	NA	NA	NA	NA	NA	NA	NA	NA	3	2.53366	0.0114125	2.48049	0.0132567	0.416654	1.97555	0.0484345	0.356627	5	4.16465	3.33812e-05	3.27148	0.0011003	0.416798	2.04916	0.040664	0.392996	2	NA	NA	NA	NA	NA	NA	NA	NA	3	4.16465	3.33812e-05	6.4501	1.61762e-10	0.421908	3.85041	0.000124152	0.00354424
ENSG00000074657	ENSG00000074657.9	55205	ZNF532	6.32646	1	NA	NA	NA	NA	NA	NA	NA	NA	1	NA	NA	NA	NA	NA	NA	NA	NA	2	NA	NA	NA	NA	NA	NA	NA	NA	0	NA	NA	NA	NA	NA	NA	NA	NA	4	NA	NA	-0.673877	0.500519	0.424551	-0.561377	0.574646	0.891114
ENSG00000074660	ENSG00000074660.11	8578	SCARF1	3.08451	0	NA	NA	NA	NA	NA	NA	NA	NA	2	NA	NA	NA	NA	NA	NA	NA	NA	4	0.452742	0.650815	0.944412	0.345149	0.517037	0.960552	0.336971	0.896104	1	NA	NA	NA	NA	NA	NA	NA	NA	0	0.452742	0.650815	NA	NA	NA	NA	NA	NA
ENSG00000074695	ENSG00000074695.5	3998	LMAN1	25.9189	0	NA	NA	NA	NA	NA	NA	NA	NA	12	1.40856	0.159221	1.46531	0.1431	0.421378	0.421883	0.673186	0.988704	4	-0.390052	0.696566	0.0655078	0.947781	0.421292	-0.00725203	0.994215	1.00085	0	NA	NA	NA	NA	NA	NA	NA	NA	3	-0.390052	0.696566	1.34574	0.17864	0.421869	1.09362	0.274339	0.684708
ENSG00000074696	ENSG00000074696.8	51495	PTPLAD1	27.122	3	1.37449	0.169543	1.13994	0.254538	0.545426	0.607966	0.543325	0.931139	1	NA	NA	NA	NA	NA	NA	NA	NA	5	1.36061	0.173889	0.676222	0.49903	0.545324	0.318417	0.750224	1.01116	2	NA	NA	NA	NA	NA	NA	NA	NA	4	1.36061	0.173889	-1.17195	0.241452	0.546049	-1.41977	0.155936	0.533944
ENSG00000074706	ENSG00000074706.9	26034	IPCEF1	1.68477	0	NA	NA	NA	NA	NA	NA	NA	NA	0	NA	NA	NA	NA	NA	NA	NA	NA	5	1.19059	0.234045	2.08963	0.0368612	0.315619	1.92607	0.0543319	0.453759	0	NA	NA	NA	NA	NA	NA	NA	NA	6	1.19059	0.234045	-0.385215	0.700146	0.313692	-0.579957	0.562053	0.884604
ENSG00000074755	ENSG00000074755.10	23140	ZZEF1	5.06815	1	NA	NA	NA	NA	NA	NA	NA	NA	3	-1.31334	0.189314	-0.316642	0.75157	0.612393	-0.744026	0.457007	0.93333	4	-0.626706	0.530969	-0.329223	0.742044	0.613071	-1.62863	0.103655	0.606933	4	-3.02968	0.00249976	-2.96774	0.00305948	0.61562	-3.25803	0.00115338	0.0231731	7	-0.626706	0.530969	-1.80274	0.0716794	0.614322	-2.55895	0.010621	0.1111
ENSG00000074771	ENSG00000074771.3	50508	NOX3	1.01154	1	NA	NA	NA	NA	NA	NA	NA	NA	1	NA	NA	NA	NA	NA	NA	NA	NA	5	7.68518	3.12998e-14	7.68424	3.18684e-14	0.185374	7.666	3.65176e-14	8.71245e-12	2	NA	NA	NA	NA	NA	NA	NA	NA	8	7.68518	3.12998e-14	6.19841	7.8308e-10	0.17203	6.20589	7.4803e-10	5.88094e-08
ENSG00000074800	ENSG00000074800.9	2023	ENO1	304.467	2	NA	NA	NA	NA	NA	NA	NA	NA	1	NA	NA	NA	NA	NA	NA	NA	NA	2	NA	NA	NA	NA	NA	NA	NA	NA	2	NA	NA	NA	NA	NA	NA	NA	NA	0	NA	NA	NA	NA	NA	NA	NA	NA
ENSG00000074803	ENSG00000074803.13	6557	SLC12A1	1.08872	1	NA	NA	NA	NA	NA	NA	NA	NA	2	NA	NA	NA	NA	NA	NA	NA	NA	3	-0.392371	0.694853	-0.473828	0.635709	0.100551	-0.498742	0.618053	1.00138	1	NA	NA	NA	NA	NA	NA	NA	NA	6	-0.392371	0.694853	-0.0309819	0.975289	0.100365	-0.0237225	0.981078	0.99504
ENSG00000074842	ENSG00000074842.3	56005	C19orf10	48.1005	3	1.43073	0.152765	0.783322	0.433593	0.543369	0.665829	0.505649	0.908368	5	0.146428	0.883608	0.568803	0.569596	0.543238	0.314464	0.753223	0.999436	6	0.81445	0.415547	0.516171	0.60583	0.54336	0.647434	0.517475	0.976489	0	NA	NA	NA	NA	NA	NA	NA	NA	5	0.81445	0.415547	-0.0972886	0.922513	0.543221	-0.229962	0.81816	0.96588
ENSG00000074855	ENSG00000074855.6	57719	ANO8	3.85683	2	NA	NA	NA	NA	NA	NA	NA	NA	4	2.66322	0.00784182	1.84104	0.0658619	0.413491	1.34578	0.178627	0.674433	7	0.245859	0.805833	-0.884706	0.376492	0.413058	-0.962199	0.336144	0.89629	2	NA	NA	NA	NA	NA	NA	NA	NA	1	0.245859	0.805833	NA	NA	NA	NA	NA	NA
ENSG00000074935	ENSG00000074935.9	51175	TUBE1	2.97225	2	NA	NA	NA	NA	NA	NA	NA	NA	0	NA	NA	NA	NA	NA	NA	NA	NA	1	NA	NA	NA	NA	NA	NA	NA	NA	3	0.343204	0.731504	0.848247	0.39647	0.337994	-0.189084	0.850059	0.993581	1	NA	NA	NA	NA	NA	NA	NA	NA
ENSG00000074964	ENSG00000074964.12	55160	ARHGEF10L	7.59156	2	NA	NA	NA	NA	NA	NA	NA	NA	1	NA	NA	NA	NA	NA	NA	NA	NA	2	NA	NA	NA	NA	NA	NA	NA	NA	3	3.48342	0.00051261	2.39077	0.0169666	0.534356	1.69771	0.0898216	0.470842	7	NA	NA	0.207984	0.835277	0.533251	-0.199346	0.842026	0.970235
ENSG00000074966	ENSG00000074966.6	7294	TXK	1.57406	3	-1.24425	0.213648	-0.131406	0.895476	0.418853	-0.156099	0.875981	1.00238	1	NA	NA	NA	NA	NA	NA	NA	NA	1	NA	NA	NA	NA	NA	NA	NA	NA	1	NA	NA	NA	NA	NA	NA	NA	NA	2	NA	NA	NA	NA	NA	NA	NA	NA
ENSG00000075035	ENSG00000075035.5	9671	WSCD2	1.27239	0	NA	NA	NA	NA	NA	NA	NA	NA	0	NA	NA	NA	NA	NA	NA	NA	NA	1	NA	NA	NA	NA	NA	NA	NA	NA	1	NA	NA	NA	NA	NA	NA	NA	NA	3	NA	NA	0.733003	0.4637	0.299579	0.746023	0.4558	0.832286
ENSG00000075043	ENSG00000075043.13	3785	KCNQ2	1.19414	1	NA	NA	NA	NA	NA	NA	NA	NA	6	1.26036	0.207782	2.77602	0.00558841	0.690928	2.73166	0.00639425	0.0983046	4	-0.449075	0.653458	-0.269176	0.78784	0.689025	-0.292571	0.769901	1.01249	1	NA	NA	NA	NA	NA	NA	NA	NA	8	-0.449075	0.653458	-0.701416	0.48318	0.689123	-0.679198	0.497144	0.85916
ENSG00000075073	ENSG00000075073.10	6865	TACR2	1.43554	2	NA	NA	NA	NA	NA	NA	NA	NA	1	NA	NA	NA	NA	NA	NA	NA	NA	3	1.76102	0.0784866	1.14088	0.254147	0.213438	1.16281	0.24514	0.828448	1	NA	NA	NA	NA	NA	NA	NA	NA	1	1.76102	0.0784866	NA	NA	NA	NA	NA	NA
ENSG00000075089	ENSG00000075089.5	64431	ACTR6	7.34365	2	NA	NA	NA	NA	NA	NA	NA	NA	3	2.80106	0.00517416	3.16508	0.00158942	0.296851	2.84859	0.00446641	0.0759	7	2.29023	0.0221783	2.90581	0.00373028	0.296263	2.66596	0.00778009	0.143443	6	2.04696	0.0408759	2.26007	0.0239958	0.293912	1.75903	0.0788274	0.446665	12	2.29023	0.0221783	-1.77533	0.076097	0.294021	-1.81094	0.0704002	0.347822
ENSG00000075131	ENSG00000075131.5	54962	TIPIN	3.72877	1	NA	NA	NA	NA	NA	NA	NA	NA	2	NA	NA	NA	NA	NA	NA	NA	NA	2	NA	NA	NA	NA	NA	NA	NA	NA	0	NA	NA	NA	NA	NA	NA	NA	NA	0	NA	NA	NA	NA	NA	NA	NA	NA
ENSG00000075142	ENSG00000075142.9	6717	SRI	21.15	3	1.03747	0.299724	-0.622212	0.533921	0.594932	-0.598618	0.549541	0.933608	2	NA	NA	NA	NA	NA	NA	NA	NA	1	NA	NA	NA	NA	NA	NA	NA	NA	0	NA	NA	NA	NA	NA	NA	NA	NA	0	NA	NA	NA	NA	NA	NA	NA	NA
ENSG00000075151	ENSG00000075151.15	8672	EIF4G3	11.2555	4	1.82435	0.0683439	2.1986	0.028097	0.266492	1.88749	0.0593364	0.322841	1	NA	NA	NA	NA	NA	NA	NA	NA	7	1.80917	0.0706715	1.77143	0.0767427	0.26581	1.56417	0.118041	0.637246	3	1.11152	0.266566	1.46454	0.143309	0.265654	1.48021	0.139079	0.575191	24	1.80917	0.0706715	-0.894808	0.371069	0.265549	-1.42139	0.155465	0.533069
ENSG00000075188	ENSG00000075188.4	79023	NUP37	9.2906	2	NA	NA	NA	NA	NA	NA	NA	NA	2	NA	NA	NA	NA	NA	NA	NA	NA	4	2.4777	0.0133579	3.69215	0.000232366	0.516219	0.164858	0.869083	1.00852	2	NA	NA	NA	NA	NA	NA	NA	NA	4	2.4777	0.0133579	1.77575	0.076028	0.517916	-2.06055	0.0395612	0.254146
ENSG00000075213	ENSG00000075213.6	10371	SEMA3A	1.73317	1	NA	NA	NA	NA	NA	NA	NA	NA	1	NA	NA	NA	NA	NA	NA	NA	NA	0	NA	NA	NA	NA	NA	NA	NA	NA	1	NA	NA	NA	NA	NA	NA	NA	NA	25	NA	NA	0.106015	0.915588	0.342804	0.43423	0.664199	0.923188
ENSG00000075218	ENSG00000075218.14	51512	GTSE1	3.57851	1	NA	NA	NA	NA	NA	NA	NA	NA	6	-1.24792	0.2123	-3.06045	0.00225916	0.682386	-2.4317	0.0151738	0.175024	10	1.33947	0.180669	0.725251	0.46844	0.680894	0.532134	0.594732	0.997983	4	1.22582	0.220505	1.09359	0.274353	0.681097	1.0236	0.306233	0.795431	4	1.33947	0.180669	0.993011	0.320905	0.681083	0.998108	0.318429	0.728152
ENSG00000075223	ENSG00000075223.9	10512	SEMA3C	6.30571	0	NA	NA	NA	NA	NA	NA	NA	NA	2	NA	NA	NA	NA	NA	NA	NA	NA	2	NA	NA	NA	NA	NA	NA	NA	NA	1	NA	NA	NA	NA	NA	NA	NA	NA	12	NA	NA	0.805377	0.420762	0.571347	0.905765	0.365242	0.767032
ENSG00000075234	ENSG00000075234.12	55020	TTC38	11.1297	5	-0.785515	0.432305	-1.40014	0.161731	0.669874	-1.1015	0.270901	0.733143	7	1.17539	0.240068	1.16515	0.244188	0.669935	1.19668	0.231668	0.754594	9	-0.74191	0.458285	-0.250164	0.802504	0.669616	-0.525345	0.59944	0.998027	3	0.643638	0.519932	0.295963	0.767309	0.669617	0.52968	0.596432	0.954921	0	-0.74191	0.458285	NA	NA	NA	NA	NA	NA
ENSG00000075239	ENSG00000075239.9	38	ACAT1	12.2186	0	NA	NA	NA	NA	NA	NA	NA	NA	5	-0.24481	0.806645	0.830156	0.406616	0.656819	0.104896	0.916476	1.00075	2	NA	NA	NA	NA	NA	NA	NA	NA	2	NA	NA	NA	NA	NA	NA	NA	NA	1	NA	NA	NA	NA	NA	NA	NA	NA
ENSG00000075240	ENSG00000075240.12	23151	GRAMD4	10.3195	4	-0.137494	0.890663	0.11032	0.912174	0.372106	0.241586	0.809143	0.989022	3	0.188643	0.850404	0.82007	0.412339	0.372292	0.643707	0.519889	0.953978	7	-0.441366	0.659026	-0.874283	0.382139	0.372289	-0.639139	0.522854	0.976496	8	0.329769	0.741631	0.810157	0.418011	0.372438	0.83188	0.405642	0.872227	12	-0.441366	0.659026	0.258835	0.795807	0.372077	0.052688	0.957989	0.991313
ENSG00000075275	ENSG00000075275.12	9620	CELSR1	6.4979	4	0.162669	0.870806	1.02975	0.303336	0.601241	0.920663	0.357412	0.813505	6	1.18224	0.237342	1.37958	0.167974	0.601626	1.41633	0.156938	0.641517	4	0.672726	0.501249	0.77417	0.438983	0.601148	0.753817	0.451107	0.950686	4	0.751546	0.452469	1.05155	0.293217	0.601372	1.11344	0.265741	0.758971	15	0.672726	0.501249	-2.00534	0.045151	0.602132	-1.87921	0.0604578	0.32216
ENSG00000075290	ENSG00000075290.7	7479	WNT8B	1.08795	0	NA	NA	NA	NA	NA	NA	NA	NA	1	NA	NA	NA	NA	NA	NA	NA	NA	5	-0.363644	0.716187	-0.16404	0.869728	0.321951	-0.150956	0.880036	1.00856	1	NA	NA	NA	NA	NA	NA	NA	NA	0	-0.363644	0.716187	NA	NA	NA	NA	NA	NA
ENSG00000075292	ENSG00000075292.14	27332	ZNF638	9.33228	2	NA	NA	NA	NA	NA	NA	NA	NA	1	NA	NA	NA	NA	NA	NA	NA	NA	2	NA	NA	NA	NA	NA	NA	NA	NA	1	NA	NA	NA	NA	NA	NA	NA	NA	3	NA	NA	-0.0846642	0.932543	0.429053	0.0264618	0.978893	0.994556
ENSG00000075303	ENSG00000075303.8	55972	SLC25A40	5.76622	1	NA	NA	NA	NA	NA	NA	NA	NA	5	-0.201185	0.840587	-0.246317	0.805479	0.294282	-0.809809	0.418211	0.91372	2	NA	NA	NA	NA	NA	NA	NA	NA	2	NA	NA	NA	NA	NA	NA	NA	NA	3	NA	NA	-0.356131	0.721805	0.294056	-0.521134	0.60237	0.902734
ENSG00000075336	ENSG00000075336.7	29090	TIMM21	6.69523	1	NA	NA	NA	NA	NA	NA	NA	NA	3	1.08186	0.279528	0.868372	0.385365	0.424248	0.874383	0.382085	0.893634	2	NA	NA	NA	NA	NA	NA	NA	NA	1	NA	NA	NA	NA	NA	NA	NA	NA	0	NA	NA	NA	NA	NA	NA	NA	NA
ENSG00000075340	ENSG00000075340.18	119	ADD2	1.50563	0	NA	NA	NA	NA	NA	NA	NA	NA	1	NA	NA	NA	NA	NA	NA	NA	NA	0	NA	NA	NA	NA	NA	NA	NA	NA	0	NA	NA	NA	NA	NA	NA	NA	NA	6	NA	NA	-0.100429	0.92002	0.493736	0.0433178	0.965455	0.991376
ENSG00000075388	ENSG00000075388.2	2249	FGF4	1.01412	8	5.34449	1.08157e-07	5.18963	2.47269e-07	0.0368498	4.83891	1.47562e-06	4.68678e-05	5	4.65445	3.60396e-06	4.42847	1.03561e-05	0.0296756	3.79268	0.000156465	0.00567661	5	-0.252275	0.800871	-0.442842	0.65796	0.0190337	-1.10995	0.267244	0.845584	8	7.89933	6.22606e-15	7.79423	1.39814e-14	0.061155	7.41859	2.23515e-13	2.79131e-11	1	-0.252275	0.800871	NA	NA	NA	NA	NA	NA
ENSG00000075391	ENSG00000075391.12	9462	RASAL2	3.72879	2	NA	NA	NA	NA	NA	NA	NA	NA	2	NA	NA	NA	NA	NA	NA	NA	NA	5	0.285766	0.775106	0.637475	0.523937	0.56161	0.664264	0.506649	0.973061	0	NA	NA	NA	NA	NA	NA	NA	NA	16	0.285766	0.775106	0.0603872	0.951857	0.561458	0.162493	0.870945	0.975971
ENSG00000075399	ENSG00000075399.8	9605	VPS9D1	6.70581	5	-0.945148	0.344771	-0.448805	0.653653	0.32864	-0.503324	0.614829	0.952459	6	0.287106	0.77408	1.71519	0.0865694	0.329518	1.3496	0.1774	0.672223	6	-0.188071	0.850852	0.212141	0.832033	0.328651	-0.522138	0.601671	0.998932	1	NA	NA	NA	NA	NA	NA	NA	NA	1	-0.188071	0.850852	NA	NA	NA	NA	NA	NA
ENSG00000075407	ENSG00000075407.13	7587	ZNF37A	4.05043	0	NA	NA	NA	NA	NA	NA	NA	NA	2	NA	NA	NA	NA	NA	NA	NA	NA	3	1.2547	0.209827	2.42099	0.0156259	0.471991	1.89851	0.0578684	0.467894	2	NA	NA	NA	NA	NA	NA	NA	NA	1	1.2547	0.209827	NA	NA	NA	NA	NA	NA
ENSG00000075413	ENSG00000075413.13	4140	MARK3	9.33028	2	NA	NA	NA	NA	NA	NA	NA	NA	4	-0.503209	0.614908	0.0791719	0.936909	0.427447	-0.486183	0.626927	0.981973	3	0.395534	0.692518	1.12038	0.262778	0.42738	0.31122	0.755688	1.01077	4	1.20091	0.230018	2.42986	0.0152509	0.429559	2.16166	0.030842	0.254776	15	0.395534	0.692518	-0.268674	0.788226	0.427667	-0.836028	0.403306	0.794896
ENSG00000075415	ENSG00000075415.8	5250	SLC25A3	81.0598	3	-0.571165	0.567993	-0.57365	0.566312	0.227922	0.00213831	0.998294	0.999732	8	-0.0485665	0.961273	0.304276	0.76097	0.227922	-0.00968816	0.992272	0.999613	9	-1.34616	0.178502	-0.471308	0.637506	0.22806	-0.463446	0.643129	1.00238	3	0.203351	0.838895	-0.548011	0.583786	0.228162	-0.610961	0.541341	0.940224	3	-1.34616	0.178502	-1.16313	0.245007	0.229192	-1.40506	0.160262	0.540721
ENSG00000075420	ENSG00000075420.8	64778	FNDC3B	8.25515	2	NA	NA	NA	NA	NA	NA	NA	NA	4	-0.380752	0.703454	-1.79641	0.0726811	0.706305	-2.09219	0.0366312	0.304582	3	2.77369	0.00562711	3.58283	0.000353518	0.70788	3.29562	0.0010108	0.0323152	5	0.582745	0.560173	0.19447	0.845841	0.705244	0.220869	0.825232	0.992242	32	2.77369	0.00562711	1.8056	0.0712314	0.705853	1.59068	0.111946	0.454298
ENSG00000075426	ENSG00000075426.7	2355	FOSL2	18.7265	2	NA	NA	NA	NA	NA	NA	NA	NA	2	NA	NA	NA	NA	NA	NA	NA	NA	8	1.57399	0.11575	1.1582	0.247013	0.636994	0.960442	0.337027	0.896103	3	1.13572	0.256295	0.767193	0.443118	0.636966	0.910721	0.362626	0.84848	1	1.57399	0.11575	NA	NA	NA	NA	NA	NA
ENSG00000075429	ENSG00000075429.4	27091	CACNG5	1.05027	4	0.122844	0.902251	0.296728	0.766726	0.12185	-0.302618	0.762233	0.983765	3	-0.240332	0.810113	-0.293074	0.769516	0.121859	-0.323496	0.746376	0.999458	5	1.48036	0.139036	1.62885	0.103607	0.122691	1.11362	0.265667	0.845618	2	NA	NA	NA	NA	NA	NA	NA	NA	5	1.48036	0.139036	-0.121049	0.903672	0.122094	-0.651648	0.514753	0.864702
ENSG00000075461	ENSG00000075461.5	27092	CACNG4	2.36468	1	NA	NA	NA	NA	NA	NA	NA	NA	2	NA	NA	NA	NA	NA	NA	NA	NA	5	3.24312	0.00121433	2.17628	0.0297293	0.563855	1.68593	0.0920706	0.577383	2	NA	NA	NA	NA	NA	NA	NA	NA	9	3.24312	0.00121433	0.913297	0.36127	0.562871	0.36992	0.711508	0.937509
ENSG00000075539	ENSG00000075539.9	285527	FRYL	4.74577	2	NA	NA	NA	NA	NA	NA	NA	NA	2	NA	NA	NA	NA	NA	NA	NA	NA	2	NA	NA	NA	NA	NA	NA	NA	NA	1	NA	NA	NA	NA	NA	NA	NA	NA	12	NA	NA	1.38883	0.165143	0.632599	1.49655	0.134773	0.498157
ENSG00000075568	ENSG00000075568.12	23505	TMEM131	7.79308	0	NA	NA	NA	NA	NA	NA	NA	NA	0	NA	NA	NA	NA	NA	NA	NA	NA	2	NA	NA	NA	NA	NA	NA	NA	NA	0	NA	NA	NA	NA	NA	NA	NA	NA	11	NA	NA	1.68733	0.0917996	0.51806	0.997752	0.318601	0.728042
ENSG00000075618	ENSG00000075618.13	6624	FSCN1	19.8399	1	NA	NA	NA	NA	NA	NA	NA	NA	7	1.32367	0.185863	0.914523	0.360626	0.605291	0.390407	0.696305	0.9933	10	-0.0341691	0.972748	-0.101487	0.919181	0.6053	-0.422454	0.672769	1.00403	3	1.62815	0.103753	0.560645	0.575144	0.605248	0.148329	0.882108	0.998072	5	-0.0341691	0.972748	1.41063	0.158612	0.605561	0.985572	0.324542	0.731494
ENSG00000075624	ENSG00000075624.9	60	ACTB	1363.82	1	NA	NA	NA	NA	NA	NA	NA	NA	6	1.51748	0.129405	0.272168	0.78554	0.538985	-0.316333	0.751805	1.00021	6	1.02565	0.305261	0.959508	0.337496	0.539387	1.07154	0.284144	0.858448	3	-0.805573	0.420647	-1.32818	0.184371	0.540454	-1.98296	0.0475999	0.328454	10	1.02565	0.305261	0.511241	0.609276	0.538946	-0.0195603	0.984397	0.995451
ENSG00000075643	ENSG00000075643.5	55034	MOCOS	2.79545	2	NA	NA	NA	NA	NA	NA	NA	NA	1	NA	NA	NA	NA	NA	NA	NA	NA	1	NA	NA	NA	NA	NA	NA	NA	NA	1	NA	NA	NA	NA	NA	NA	NA	NA	7	NA	NA	-0.690908	0.489757	0.580231	-0.667533	0.504561	0.863243
ENSG00000075651	ENSG00000075651.11	5337	PLD1	3.48107	2	NA	NA	NA	NA	NA	NA	NA	NA	3	0.354909	0.722719	0.973741	0.330381	0.615724	0.299202	0.764837	1.00016	4	1.95356	0.0509822	1.79492	0.072919	0.616426	1.51082	0.131097	0.668022	1	NA	NA	NA	NA	NA	NA	NA	NA	10	1.95356	0.0509822	0.587533	0.556956	0.615795	0.557242	0.577466	0.89158
ENSG00000075673	ENSG00000075673.7	479	ATP12A	1.17007	2	NA	NA	NA	NA	NA	NA	NA	NA	3	1.3192	0.187349	0.825033	0.409517	0.245369	0.750686	0.452989	0.93038	2	NA	NA	NA	NA	NA	NA	NA	NA	0	NA	NA	NA	NA	NA	NA	NA	NA	0	NA	NA	NA	NA	NA	NA	NA	NA
ENSG00000075702	ENSG00000075702.12	284403	WDR62	2.26594	2	NA	NA	NA	NA	NA	NA	NA	NA	0	NA	NA	NA	NA	NA	NA	NA	NA	5	1.62501	0.104419	1.34111	0.180138	0.534397	-0.181496	0.856009	1.01081	1	NA	NA	NA	NA	NA	NA	NA	NA	7	1.62501	0.104419	1.18232	0.237314	0.534634	0.800955	0.423317	0.810784
ENSG00000075711	ENSG00000075711.16	1739	DLG1	8.21094	3	3.51557	0.00045493	3.24513	0.00120641	0.357313	3.39538	0.000707779	0.0122336	3	-0.146535	0.883523	0.238634	0.81143	0.351205	0.375105	0.707648	0.995264	4	-1.32922	0.184026	-1.5367	0.124631	0.352919	-1.82078	0.0688904	0.506538	2	NA	NA	NA	NA	NA	NA	NA	NA	21	-1.32922	0.184026	2.14218	0.0323797	0.35197	1.24688	0.212686	0.607343
ENSG00000075785	ENSG00000075785.8	7879	RAB7A	100.728	0	NA	NA	NA	NA	NA	NA	NA	NA	2	NA	NA	NA	NA	NA	NA	NA	NA	4	0.937375	0.348752	0.621016	0.534707	0.67478	-0.0405994	0.967622	1.00405	1	NA	NA	NA	NA	NA	NA	NA	NA	4	0.937375	0.348752	0.985616	0.32452	0.675187	1.22591	0.220474	0.617651
ENSG00000075790	ENSG00000075790.6	55973	BCAP29	7.56136	2	NA	NA	NA	NA	NA	NA	NA	NA	2	NA	NA	NA	NA	NA	NA	NA	NA	4	-1.21094	0.226154	-0.917405	0.359115	0.427805	-1.3687	0.171348	0.734514	0	NA	NA	NA	NA	NA	NA	NA	NA	3	-1.21094	0.226154	-0.600771	0.548106	0.427821	-1.38095	0.167552	0.549775
ENSG00000075826	ENSG00000075826.12	25956	SEC31B	2.1792	2	NA	NA	NA	NA	NA	NA	NA	NA	4	0.374971	0.707747	0.57088	0.568188	0.712763	0.556766	0.577791	0.970234	0	NA	NA	NA	NA	NA	NA	NA	NA	0	NA	NA	NA	NA	NA	NA	NA	NA	1	NA	NA	NA	NA	NA	NA	NA	NA
ENSG00000075856	ENSG00000075856.7	9733	SART3	10.3545	2	NA	NA	NA	NA	NA	NA	NA	NA	5	-0.509952	0.610177	-0.795937	0.426226	0.521808	-1.08383	0.278659	0.807778	5	-0.163627	0.870052	0.13459	0.892959	0.521369	-0.275428	0.783035	1.01089	1	NA	NA	NA	NA	NA	NA	NA	NA	2	-0.163627	0.870052	NA	NA	NA	NA	NA	NA
ENSG00000075884	ENSG00000075884.8	55843	ARHGAP15	2.34662	1	NA	NA	NA	NA	NA	NA	NA	NA	4	0.0175973	0.985963	-1.40051	0.16162	0.716784	-1.41489	0.157361	0.642246	4	-0.944964	0.344865	-0.952315	0.341129	0.716561	-1.03006	0.30319	0.877035	1	NA	NA	NA	NA	NA	NA	NA	NA	32	-0.944964	0.344865	0.538085	0.590618	0.716383	0.553962	0.579708	0.891983
ENSG00000075886	ENSG00000075886.10	113457	TUBA3D	1.46046	0	NA	NA	NA	NA	NA	NA	NA	NA	3	-0.747815	0.454716	-0.829301	0.407099	0.220225	-0.8312	0.406026	0.906749	1	NA	NA	NA	NA	NA	NA	NA	NA	3	-0.853448	0.393579	-0.875364	0.381551	0.220273	-0.874256	0.382154	0.860657	0	NA	NA	NA	NA	NA	NA	NA	NA
ENSG00000075891	ENSG00000075891.17	5076	PAX2	1.5324	0	NA	NA	NA	NA	NA	NA	NA	NA	1	NA	NA	NA	NA	NA	NA	NA	NA	1	NA	NA	NA	NA	NA	NA	NA	NA	0	NA	NA	NA	NA	NA	NA	NA	NA	5	NA	NA	0.185579	0.852807	0.652492	0.214035	0.830556	0.96794
ENSG00000075914	ENSG00000075914.8	23016	EXOSC7	7.94479	0	NA	NA	NA	NA	NA	NA	NA	NA	3	-0.573033	0.566728	-0.427791	0.66888	0.289929	-0.38155	0.702863	0.994939	4	-1.53823	0.124252	-1.57304	0.115974	0.291593	-1.72006	0.0856801	0.557881	1	NA	NA	NA	NA	NA	NA	NA	NA	3	-1.53823	0.124252	-0.0757758	0.93961	0.289853	-0.129042	0.897346	0.981571
ENSG00000075945	ENSG00000075945.8	22920	KIFAP3	8.90503	1	NA	NA	NA	NA	NA	NA	NA	NA	2	NA	NA	NA	NA	NA	NA	NA	NA	1	NA	NA	NA	NA	NA	NA	NA	NA	1	NA	NA	NA	NA	NA	NA	NA	NA	11	NA	NA	4.5462	6.0153e-06	0.565527	3.78036	0.000164315	0.00443516
ENSG00000075975	ENSG00000075975.11	23609	MKRN2	12.6651	0	NA	NA	NA	NA	NA	NA	NA	NA	2	NA	NA	NA	NA	NA	NA	NA	NA	1	NA	NA	NA	NA	NA	NA	NA	NA	4	2.2528	0.0244493	0.756237	0.449655	0.376047	0.671629	0.501949	0.927718	0	NA	NA	NA	NA	NA	NA	NA	NA
ENSG00000076003	ENSG00000076003.4	4175	MCM6	14.1577	0	NA	NA	NA	NA	NA	NA	NA	NA	2	NA	NA	NA	NA	NA	NA	NA	NA	1	NA	NA	NA	NA	NA	NA	NA	NA	2	NA	NA	NA	NA	NA	NA	NA	NA	4	NA	NA	0.721696	0.470622	0.602619	1.18249	0.237248	0.637941
ENSG00000076043	ENSG00000076043.5	25996	REXO2	12.0469	0	NA	NA	NA	NA	NA	NA	NA	NA	2	NA	NA	NA	NA	NA	NA	NA	NA	0	NA	NA	NA	NA	NA	NA	NA	NA	2	NA	NA	NA	NA	NA	NA	NA	NA	0	NA	NA	NA	NA	NA	NA	NA	NA
ENSG00000076053	ENSG00000076053.6	10179	RBM7	4.5388	1	NA	NA	NA	NA	NA	NA	NA	NA	0	NA	NA	NA	NA	NA	NA	NA	NA	2	NA	NA	NA	NA	NA	NA	NA	NA	0	NA	NA	NA	NA	NA	NA	NA	NA	1	NA	NA	NA	NA	NA	NA	NA	NA
ENSG00000076067	ENSG00000076067.7	5939	RBMS2	5.4905	5	1.95092	0.0512961	1.91857	0.055276	0.59752	1.988	0.0470394	0.276621	5	3.24668	0.00119938	3.37804	0.000753491	0.598294	2.50387	0.0124165	0.152981	10	1.57814	0.114792	2.29738	0.0217689	0.597238	1.76337	0.0780927	0.535297	4	2.54086	0.0111813	5.01647	6.05671e-07	0.602821	4.47142	8.50732e-06	0.000349569	18	1.57814	0.114792	3.57779	0.000360328	0.598991	2.89164	0.00390156	0.0549771
ENSG00000076108	ENSG00000076108.7	11176	BAZ2A	14.0941	5	0.418766	0.675461	1.75955	0.0787397	0.668273	1.30643	0.191657	0.621347	8	0.257059	0.797177	1.76975	0.0770222	0.668545	1.63982	0.101305	0.520166	11	-0.249712	0.802852	1.61358	0.106882	0.668061	0.969767	0.332358	0.894402	7	1.10113	0.271057	2.85609	0.00436292	0.667804	0.109745	0.91263	0.996663	6	-0.249712	0.802852	5.61809	2.39867e-08	0.669297	2.32803	0.0200761	0.163548
ENSG00000076201	ENSG00000076201.10	25930	PTPN23	12.9434	3	1.56727	0.117312	1.07336	0.283327	0.421316	1.48244	0.138487	0.526114	5	1.9252	0.0544366	1.38988	0.164823	0.420538	0.76535	0.444214	0.925592	7	1.32953	0.183923	0.6321	0.527442	0.420341	0.421822	0.673231	1.00379	2	NA	NA	NA	NA	NA	NA	NA	NA	5	1.32953	0.183923	0.100171	0.920226	0.420384	0.517688	0.604772	0.902647
ENSG00000076242	ENSG00000076242.10	4292	MLH1	10.4412	0	NA	NA	NA	NA	NA	NA	NA	NA	2	NA	NA	NA	NA	NA	NA	NA	NA	3	-2.37854	0.017535	-3.16577	0.0015857	0.408157	-2.69998	0.00703197	0.133976	1	NA	NA	NA	NA	NA	NA	NA	NA	4	-2.37854	0.017535	-2.78868	0.00537603	0.409708	-3.23383	0.00125477	0.023018
ENSG00000076248	ENSG00000076248.6	7374	UNG	19.7986	0	NA	NA	NA	NA	NA	NA	NA	NA	3	1.72563	0.0846683	3.28604	0.00104547	0.588048	3.07693	0.00213891	0.0441466	3	3.88304	0.000108695	5.00139	6.53963e-07	0.591341	4.38136	1.2826e-05	0.000850721	4	1.22832	0.219564	1.77833	0.0756023	0.585212	1.1006	0.271291	0.763862	0	3.88304	0.000108695	NA	NA	NA	NA	NA	NA
ENSG00000076258	ENSG00000076258.5	2329	FMO4	3.8503	1	NA	NA	NA	NA	NA	NA	NA	NA	5	1.19943	0.230594	1.05494	0.291665	0.464794	0.807456	0.419564	0.91363	13	1.26925	0.204595	1.50037	0.133782	0.464508	-0.101013	0.919557	1.007	1	NA	NA	NA	NA	NA	NA	NA	NA	2	1.26925	0.204595	NA	NA	NA	NA	NA	NA
ENSG00000076321	ENSG00000076321.6	27252	KLHL20	6.07499	2	NA	NA	NA	NA	NA	NA	NA	NA	1	NA	NA	NA	NA	NA	NA	NA	NA	4	-0.244959	0.80653	0.0593773	0.952661	0.379105	-0.331642	0.740218	1.00821	1	NA	NA	NA	NA	NA	NA	NA	NA	5	-0.244959	0.80653	3.36008	0.000803702	0.380999	1.94283	0.0522713	0.296054
ENSG00000076344	ENSG00000076344.11	8786	RGS11	1.56198	5	1.55786	0.119525	0.879676	0.379211	0.261948	0.594257	0.552452	0.935759	3	-1.4885	0.136878	-1.55441	0.120351	0.262931	-1.39706	0.162656	0.650684	12	-0.151543	0.879572	-0.510665	0.60968	0.261845	-0.432957	0.665124	1.00558	2	NA	NA	NA	NA	NA	NA	NA	NA	2	-0.151543	0.879572	NA	NA	NA	NA	NA	NA
ENSG00000076351	ENSG00000076351.8	113235	SLC46A1	2.37559	1	NA	NA	NA	NA	NA	NA	NA	NA	1	NA	NA	NA	NA	NA	NA	NA	NA	4	-0.0789803	0.937061	0.174705	0.861341	0.587803	-0.217829	0.827599	1.01102	4	0.242826	0.808181	-0.663974	0.506835	0.588075	-0.915271	0.360233	0.843812	2	-0.0789803	0.937061	NA	NA	NA	NA	NA	NA
ENSG00000076356	ENSG00000076356.6	5362	PLXNA2	3.79743	3	-0.417254	0.676566	-0.308023	0.758118	0.557999	-0.32627	0.744277	0.980202	4	-0.283899	0.776536	-0.108804	0.913376	0.557973	-0.19152	0.848151	0.997741	2	NA	NA	NA	NA	NA	NA	NA	NA	1	NA	NA	NA	NA	NA	NA	NA	NA	17	NA	NA	0.897449	0.36966	0.5583	0.961403	0.336543	0.742164
ENSG00000076382	ENSG00000076382.12	10615	SPAG5	6.34889	4	1.03173	0.302403	0.451193	0.651932	0.52897	0.0294066	0.976545	1.00004	6	1.39274	0.163954	0.727809	0.466873	0.529218	0.795726	0.426349	0.916414	5	2.73624	0.00630494	2.09507	0.0363744	0.529553	1.21854	0.22326	0.805419	7	3.03351	0.00246845	2.88961	0.00392659	0.532442	2.98302	0.00291199	0.0474334	3	2.73624	0.00630494	0.407434	0.683762	0.528974	-0.103443	0.917629	0.982812
ENSG00000076513	ENSG00000076513.12	88455	ANKRD13A	11.9564	2	NA	NA	NA	NA	NA	NA	NA	NA	3	0.347602	0.728199	0.0207566	0.983443	0.729092	-0.260591	0.794452	1.00178	6	0.80602	0.420389	3.91152	9.68645e-05	0.73006	2.08935	0.0368866	0.373421	1	NA	NA	NA	NA	NA	NA	NA	NA	2	0.80602	0.420389	NA	NA	NA	NA	NA	NA
ENSG00000076554	ENSG00000076554.11	7163	TPD52	13.9159	0	NA	NA	NA	NA	NA	NA	NA	NA	2	NA	NA	NA	NA	NA	NA	NA	NA	2	NA	NA	NA	NA	NA	NA	NA	NA	0	NA	NA	NA	NA	NA	NA	NA	NA	14	NA	NA	0.672622	0.501318	0.491149	0.794003	0.427351	0.814416
ENSG00000076555	ENSG00000076555.11	32	ACACB	2.97477	2	NA	NA	NA	NA	NA	NA	NA	NA	1	NA	NA	NA	NA	NA	NA	NA	NA	4	0.482828	0.629304	1.34778	0.177983	0.496365	1.33247	0.182959	0.751438	1	NA	NA	NA	NA	NA	NA	NA	NA	7	0.482828	0.629304	0.685105	0.49341	0.495908	0.829355	0.407069	0.799133
[truncated: 23,915 more rows]
[truncated: 4 more columns]

## Sheet: GO TERMS up 0-100kb upstream
Category	Term	Count in Selected Genes	Count in Total Population	Enrichment P-value
[truncated: 2,719 more rows]

[truncated: 1 more sheets: TERMS W GENES up 0-100kb upstr]
