# Supplementary material for: High-coverage whole-genome analysis of 1220 cancers reveals hundreds of genes deregulated by rearrangement-mediated cis-regulatory alterations
Source: Nat Commun. 2020 Feb 5;11:736. doi: 10.1038/s41467-019-13885-w (PMC7002524; doi:10.1038/s41467-019-13885-w)
Supplement: Supplementary file 9 — Supplementary Data 7 [file 41467_2019_13885_MOESM9_ESM.xlsx]

## Sheet: gene features info
	feature	EntrezGene ID	Symbol
ENSG00000008838	ENSG00000008838.13	9862	MED24	feature1
ENSG00000010165	ENSG00000010165.15	51603	METTL13	feature2
ENSG00000013293	ENSG00000013293.5	57709	SLC7A14	feature3
ENSG00000037897	ENSG00000037897.12	4234	METTL1	feature4
ENSG00000043355	ENSG00000043355.6	7546	ZIC2	feature5
ENSG00000053438	ENSG00000053438.7	4826	NNAT	feature6
ENSG00000054116	ENSG00000054116.7	27095	TRAPPC3	feature7
ENSG00000054796	ENSG00000054796.8	23626	SPO11	feature8
ENSG00000066084	ENSG00000066084.8	57609	DIP2B	feature9
ENSG00000068323	ENSG00000068323.12	7030	TFE3	feature10
ENSG00000069696	ENSG00000069696.6	1815	DRD4	feature11
ENSG00000073605	ENSG00000073605.14	55876	GSDMB	feature12
ENSG00000075388	ENSG00000075388.2	2249	FGF4	feature13
ENSG00000075711	ENSG00000075711.16	1739	DLG1	feature14
ENSG00000084463	ENSG00000084463.3	51729	WBP11	feature15
ENSG00000089053	ENSG00000089053.8	51433	ANAPC5	feature16
ENSG00000090932	ENSG00000090932.6	10683	DLL3	feature17
ENSG00000099817	ENSG00000099817.7	5434	POLR2E	feature18
ENSG00000100012	ENSG00000100012.7	266629	SEC14L3	feature19
ENSG00000100285	ENSG00000100285.9	4744	NEFH	feature20
ENSG00000100811	ENSG00000100811.6	7528	YY1	feature21
ENSG00000100902	ENSG00000100902.6	5687	PSMA6	feature22
ENSG00000102218	ENSG00000102218.5	6102	RP2	feature23
ENSG00000102796	ENSG00000102796.6	79758	DHRS12	feature24
ENSG00000102921	ENSG00000102921.3	9683	N4BP1	feature25
ENSG00000105127	ENSG00000105127.4	10270	AKAP8	feature26
ENSG00000105176	ENSG00000105176.13	8725	URI1	feature27
ENSG00000105668	ENSG00000105668.3	11045	UPK1A	feature28
ENSG00000108298	ENSG00000108298.5	6143	RPL19	feature29
ENSG00000108306	ENSG00000108306.7	84961	FBXL20	feature30
ENSG00000108344	ENSG00000108344.10	5709	PSMD3	feature31
ENSG00000108788	ENSG00000108788.7	6945	MLX	feature32
ENSG00000108825	ENSG00000108825.13	100885850	PTGES3L-AARSD1	feature33
ENSG00000108932	ENSG00000108932.7	9120	SLC16A6	feature34
ENSG00000108953	ENSG00000108953.12	7531	YWHAE	feature35
ENSG00000110514	ENSG00000110514.14	8567	MADD	feature36
ENSG00000110958	ENSG00000110958.11	10728	PTGES3	feature37
ENSG00000111012	ENSG00000111012.5	1594	CYP27B1	feature38
ENSG00000111087	ENSG00000111087.5	2735	GLI1	feature39
ENSG00000111144	ENSG00000111144.5	4048	LTA4H	feature40
ENSG00000111231	ENSG00000111231.4	51184	GPN3	feature41
ENSG00000111536	ENSG00000111536.4	55801	IL26	feature42
ENSG00000111596	ENSG00000111596.7	4848	CNOT2	feature43
ENSG00000112212	ENSG00000112212.7	222642	TSPO2	feature44
ENSG00000113430	ENSG00000113430.5	50805	IRX4	feature45
ENSG00000114349	ENSG00000114349.5	2779	GNAT1	feature46
ENSG00000115484	ENSG00000115484.10	10575	CCT4	feature47
ENSG00000115592	ENSG00000115592.7	53632	PRKAG3	feature48
ENSG00000116014	ENSG00000116014.5	84634	KISS1R	feature49
ENSG00000118113	ENSG00000118113.7	4317	MMP8	feature50
ENSG00000119878	ENSG00000119878.5	9419	CRIPT	feature51
ENSG00000120217	ENSG00000120217.9	29126	CD274	feature52
ENSG00000120370	ENSG00000120370.8	92344	GORAB	feature53
ENSG00000121749	ENSG00000121749.11	64786	TBC1D15	feature54
ENSG00000122585	ENSG00000122585.3	4852	NPY	feature55
ENSG00000123131	ENSG00000123131.8	10549	PRDX4	feature56
ENSG00000123297	ENSG00000123297.12	10102	TSFM	feature57
ENSG00000123307	ENSG00000123307.3	58158	NEUROD4	feature58
ENSG00000123411	ENSG00000123411.10	64375	IKZF4	feature59
ENSG00000123737	ENSG00000123737.8	5393	EXOSC9	feature60
ENSG00000124657	ENSG00000124657.1	26212	OR2B6	feature61
ENSG00000124733	ENSG00000124733.3	4201	MEA1	feature62
ENSG00000125084	ENSG00000125084.7	7471	WNT1	feature63
ENSG00000125462	ENSG00000125462.12	10485	C1orf61	feature64
ENSG00000125975	ENSG00000125975.9	140873	C20orf173	feature65
ENSG00000125977	ENSG00000125977.6	8894	EIF2S2	feature66
ENSG00000126259	ENSG00000126259.15	84063	KIRREL2	feature67
ENSG00000126337	ENSG00000126337.9	8689	KRT36	feature68
ENSG00000126545	ENSG00000126545.9	1446	CSN1S1	feature69
ENSG00000127318	ENSG00000127318.6	50616	IL22	feature70
ENSG00000127334	ENSG00000127334.10	8445	DYRK2	feature71
ENSG00000127337	ENSG00000127337.2	8089	YEATS4	feature72
ENSG00000127526	ENSG00000127526.9	79939	SLC35E1	feature73
ENSG00000127529	ENSG00000127529.7	26658	OR7C2	feature74
ENSG00000128510	ENSG00000128510.6	51200	CPA4	feature75
ENSG00000129003	ENSG00000129003.11	54832	VPS13C	feature76
ENSG00000130348	ENSG00000130348.7	55278	QRSL1	feature77
ENSG00000130725	ENSG00000130725.3	9040	UBE2M	feature78
ENSG00000130733	ENSG00000130733.6	78992	YIPF2	feature79
ENSG00000130783	ENSG00000130783.9	84660	CCDC62	feature80
ENSG00000131626	ENSG00000131626.11	8500	PPFIA1	feature81
ENSG00000131748	ENSG00000131748.11	10948	STARD3	feature82
ENSG00000131771	ENSG00000131771.9	84152	PPP1R1B	feature83
ENSG00000131944	ENSG00000131944.5	91442	C19orf40	feature84
ENSG00000132434	ENSG00000132434.5	55915	LANCL2	feature85
ENSG00000132466	ENSG00000132466.13	26057	ANKRD17	feature86
ENSG00000133124	ENSG00000133124.10	8471	IRS4	feature87
ENSG00000133858	ENSG00000133858.11	196441	ZFC3H1	feature88
ENSG00000134249	ENSG00000134249.6	11085	ADAM30	feature89
ENSG00000134640	ENSG00000134640.2	4544	MTNR1B	feature90
ENSG00000134853	ENSG00000134853.7	5156	PDGFRA	feature91
ENSG00000135318	ENSG00000135318.7	4907	NT5E	feature92
ENSG00000135439	ENSG00000135439.7	116986	AGAP2	feature93
ENSG00000135454	ENSG00000135454.9	2583	B4GALNT1	feature94
ENSG00000135502	ENSG00000135502.12	65012	SLC26A10	feature95
ENSG00000135506	ENSG00000135506.11	10956	OS9	feature96
ENSG00000135643	ENSG00000135643.4	27345	KCNMB4	feature97
ENSG00000135678	ENSG00000135678.7	1368	CPM	feature98
ENSG00000135679	ENSG00000135679.17	4193	MDM2	feature99
ENSG00000136021	ENSG00000136021.13	55681	SCYL2	feature100
ENSG00000136048	ENSG00000136048.9	55332	DRAM1	feature101
ENSG00000136169	ENSG00000136169.12	83852	SETDB2	feature102
ENSG00000136231	ENSG00000136231.9	10643	IGF2BP3	feature103
ENSG00000136908	ENSG00000136908.13	8818	DPM2	feature104
ENSG00000137413	ENSG00000137413.11	129685	TAF8	feature105
ENSG00000137693	ENSG00000137693.9	10413	YAP1	feature106
ENSG00000138593	ENSG00000138593.4	9728	SECISBP2L	feature107
ENSG00000139266	ENSG00000139266.5	92979	41707	feature108
ENSG00000139287	ENSG00000139287.8	121278	TPH2	feature109
ENSG00000139330	ENSG00000139330.5	11081	KERA	feature110
ENSG00000139610	ENSG00000139610.1	1990	CELA1	feature111
ENSG00000139620	ENSG00000139620.8	54934	KANSL2	feature112
ENSG00000140505	ENSG00000140505.6	1544	CYP1A2	feature113
ENSG00000141194	ENSG00000141194.5	26689	OR4D1	feature114
ENSG00000141736	ENSG00000141736.9	2064	ERBB2	feature115
ENSG00000141744	ENSG00000141744.3	5409	PNMT	feature116
ENSG00000141748	ENSG00000141748.8	390790	ARL5C	feature117
ENSG00000143858	ENSG00000143858.7	127833	SYT2	feature118
ENSG00000144229	ENSG00000144229.7	80731	THSD7B	feature119
ENSG00000145191	ENSG00000145191.7	8893	EIF2B5	feature120
ENSG00000145740	ENSG00000145740.14	64924	SLC30A5	feature121
ENSG00000146676	ENSG00000146676.5	5814	PURB	feature122
ENSG00000147869	ENSG00000147869.4	9350	CER1	feature123
ENSG00000147883	ENSG00000147883.9	1030	CDKN2B	feature124
ENSG00000149218	ENSG00000149218.4	23052	ENDOD1	feature125
ENSG00000149600	ENSG00000149600.7	149951	COMMD7	feature126
ENSG00000149716	ENSG00000149716.8	220064	ORAOV1	feature127
ENSG00000149923	ENSG00000149923.9	5531	PPP4C	feature128
ENSG00000149948	ENSG00000149948.9	8091	HMGA2	feature129
ENSG00000153896	ENSG00000153896.13	148103	ZNF599	feature130
ENSG00000153982	ENSG00000153982.6	284161	GDPD1	feature131
ENSG00000154342	ENSG00000154342.4	89780	WNT3A	feature132
ENSG00000155034	ENSG00000155034.14	80028	FBXL18	feature133
ENSG00000155980	ENSG00000155980.7	3798	KIF5A	feature134
ENSG00000158615	ENSG00000158615.8	84919	PPP1R15B	feature135
ENSG00000158796	ENSG00000158796.12	9191	DEDD	feature136
ENSG00000161395	ENSG00000161395.8	93210	PGAP3	feature137
ENSG00000161807	ENSG00000161807.2	125962	OR7G1	feature138
ENSG00000162105	ENSG00000162105.12	22941	SHANK2	feature139
ENSG00000162341	ENSG00000162341.11	219931	TPCN2	feature140
ENSG00000163930	ENSG00000163930.5	8314	BAP1	feature141
ENSG00000164362	ENSG00000164362.14	7015	TERT	feature142
ENSG00000164494	ENSG00000164494.7	57107	PDSS2	feature143
ENSG00000164776	ENSG00000164776.5	5260	PHKG1	feature144
ENSG00000165623	ENSG00000165623.5	221044	UCMA	feature145
ENSG00000165805	ENSG00000165805.5	160419	C12orf50	feature146
ENSG00000166153	ENSG00000166153.12	120863	DEPDC4	feature147
ENSG00000166225	ENSG00000166225.4	10818	FRS2	feature148
ENSG00000166278	ENSG00000166278.10	101928623	LOC101928623	feature149
ENSG00000166670	ENSG00000166670.5	4319	MMP10	feature150
ENSG00000166896	ENSG00000166896.3	91419	XRCC6BP1	feature151
ENSG00000166987	ENSG00000166987.10	114785	MBD6	feature152
ENSG00000167103	ENSG00000167103.7	138429	PIP5KL1	feature153
ENSG00000167117	ENSG00000167117.4	55018	LINC00483	feature154
ENSG00000167139	ENSG00000167139.4	161514	TBC1D21	feature155
ENSG00000167459	ENSG00000167459.12	148231	LINC00905	feature156
ENSG00000167612	ENSG00000167612.8	341405	ANKRD33	feature157
ENSG00000168056	ENSG00000168056.10	4054	LTBP3	feature158
ENSG00000168124	ENSG00000168124.2	4992	OR1F1	feature159
ENSG00000169884	ENSG00000169884.9	7480	WNT10B	feature160
ENSG00000170279	ENSG00000170279.2	202865	C7orf33	feature161
ENSG00000170423	ENSG00000170423.8	196374	KRT78	feature162
ENSG00000170465	ENSG00000170465.9	286887	KRT6C	feature163
ENSG00000170523	ENSG00000170523.3	3889	KRT83	feature164
ENSG00000170832	ENSG00000170832.8	84669	USP32	feature165
ENSG00000170920	ENSG00000170920.2	390883	OR7G3	feature166
ENSG00000170923	ENSG00000170923.2	390882	OR7G2	feature167
ENSG00000171428	ENSG00000171428.9	9	NAT1	feature168
ENSG00000171475	ENSG00000171475.9	147179	WIPF2	feature169
ENSG00000171532	ENSG00000171532.4	4761	NEUROD2	feature170
ENSG00000171747	ENSG00000171747.4	3960	LGALS4	feature171
ENSG00000171773	ENSG00000171773.2	115861	NXNL1	feature172
ENSG00000172244	ENSG00000172244.4	375444	C5orf34	feature173
ENSG00000172289	ENSG00000172289.2	390201	OR10V1	feature174
ENSG00000172404	ENSG00000172404.4	150353	DNAJB7	feature175
ENSG00000172426	ENSG00000172426.11	221421	RSPH9	feature176
ENSG00000172456	ENSG00000172456.12	55277	FGGY	feature177
ENSG00000172938	ENSG00000172938.3	116512	MRGPRD	feature178
ENSG00000173451	ENSG00000173451.2	83591	THAP2	feature179
ENSG00000173572	ENSG00000173572.7	126204	NLRP13	feature180
ENSG00000174106	ENSG00000174106.2	23592	LEMD3	feature181
ENSG00000174206	ENSG00000174206.8	144577	C12orf66	feature182
ENSG00000174586	ENSG00000174586.6	162968	ZNF497	feature183
ENSG00000174667	ENSG00000174667.2	125958	OR7D4	feature184
ENSG00000174792	ENSG00000174792.6	152816	C4orf26	feature185
ENSG00000175203	ENSG00000175203.11	10540	DCTN2	feature186
ENSG00000175215	ENSG00000175215.5	10106	CTDSP2	feature187
ENSG00000175398	ENSG00000175398.2	121130	OR10P1	feature188
ENSG00000175536	ENSG00000175536.6	387787	LIPT2	feature189
ENSG00000175711	ENSG00000175711.4	146712	B3GNTL1	feature190
ENSG00000175746	ENSG00000175746.4	400360	C15orf54	feature191
ENSG00000175782	ENSG00000175782.8	55508	SLC35E3	feature192
ENSG00000176209	ENSG00000176209.7	114926	SMIM19	feature193
ENSG00000176472	ENSG00000176472.6	284346	ZNF575	feature194
ENSG00000176956	ENSG00000176956.8	4062	LY6H	feature195
ENSG00000177143	ENSG00000177143.3	1068	CETN1	feature196
ENSG00000177628	ENSG00000177628.11	2629	GBA	feature197
ENSG00000177752	ENSG00000177752.10	285525	YIPF7	feature198
ENSG00000178498	ENSG00000178498.11	196403	DTX3	feature199
ENSG00000179256	ENSG00000179256.2	440087	SMCO3	feature200
ENSG00000179284	ENSG00000179284.4	199699	DAND5	feature201
ENSG00000179846	ENSG00000179846.7	284353	NKPD1	feature202
ENSG00000179919	ENSG00000179919.3	121364	OR10A7	feature203
ENSG00000179921	ENSG00000179921.10	151306	GPBAR1	feature204
ENSG00000180104	ENSG00000180104.11	11336	EXOC3	feature205
ENSG00000180532	ENSG00000180532.6	201516	ZSCAN4	feature206
ENSG00000180613	ENSG00000180613.6	170825	GSX2	feature207
ENSG00000182010	ENSG00000182010.6	219790	RTKN2	feature208
ENSG00000182083	ENSG00000182083.6	389090	OR6B2	feature209
ENSG00000182393	ENSG00000182393.2	282618	IFNL1	feature210
ENSG00000182676	ENSG00000182676.4	116729	PPP1R27	feature211
ENSG00000182898	ENSG00000182898.3	126637	TCHHL1	feature212
ENSG00000183150	ENSG00000183150.3	2842	GPR19	feature213
ENSG00000183283	ENSG00000183283.11	9802	DAZAP2	feature214
ENSG00000183955	ENSG00000183955.8	387893	SETD8	feature215
ENSG00000184697	ENSG00000184697.6	9074	CLDN6	feature216
ENSG00000184949	ENSG00000184949.11	646851	FAM227A	feature217
ENSG00000185163	ENSG00000185163.5	317781	DDX51	feature218
ENSG00000185739	ENSG00000185739.9	6345	SRL	feature219
ENSG00000185821	ENSG00000185821.3	390326	OR6C76	feature220
ENSG00000186117	ENSG00000186117.2	219437	OR5L1	feature221
ENSG00000186119	ENSG00000186119.6	219438	OR5D18	feature222
ENSG00000186458	ENSG00000186458.4	400830	DEFB132	feature223
ENSG00000186838	ENSG00000186838.9	348303	SELV	feature224
ENSG00000187033	ENSG00000187033.5	344658	SAMD7	feature225
ENSG00000187808	ENSG00000187808.3	347454	SOWAHD	feature226
ENSG00000187823	ENSG00000187823.2	340595	ZCCHC16	feature227
ENSG00000187840	ENSG00000187840.4	1978	EIF4EBP1	feature228
ENSG00000188396	ENSG00000188396.2	343521	TCTEX1D4	feature229
ENSG00000188800	ENSG00000188800.5	127391	TMCO2	feature230
ENSG00000188984	ENSG00000188984.7	126767	AADACL3	feature231
ENSG00000196171	ENSG00000196171.2	81448	OR6K2	feature232
ENSG00000196218	ENSG00000196218.7	6261	RYR1	feature233
ENSG00000196366	ENSG00000196366.1	158055	C9orf163	feature234
ENSG00000196859	ENSG00000196859.3	390792	KRT39	feature235
ENSG00000197345	ENSG00000197345.8	219927	MRPL21	feature236
ENSG00000197451	ENSG00000197451.6	3182	HNRNPAB	feature237
ENSG00000197646	ENSG00000197646.6	80380	PDCD1LG2	feature238
ENSG00000197651	ENSG00000197651.3	196477	CCER1	feature239
ENSG00000198090	ENSG00000198090.3	81871	KRTAP4-6	feature240
ENSG00000198356	ENSG00000198356.7	439	ASNA1	feature241
ENSG00000198471	ENSG00000198471.1	344892	RTP2	feature242
ENSG00000198574	ENSG00000198574.4	117157	SH2D1B	feature243
ENSG00000198691	ENSG00000198691.7	24	ABCA4	feature244
ENSG00000198707	ENSG00000198707.10	80184	CEP290	feature245
ENSG00000198812	ENSG00000198812.3	376132	LRRC10	feature246
ENSG00000198929	ENSG00000198929.8	9722	NOS1AP	feature247
ENSG00000203585	ENSG00000203585.3	100507175	LOC100507175	feature248
ENSG00000203757	ENSG00000203757.1	391114	OR6K3	feature249
ENSG00000203786	ENSG00000203786.5	448834	KPRP	feature250
ENSG00000203808	ENSG00000203808.6	154442	BVES-AS1	feature251
ENSG00000203859	ENSG00000203859.5	3284	HSD3B2	feature252
ENSG00000204581	ENSG00000204581.2	400997	LOC400997	feature253
ENSG00000204624	ENSG00000204624.6	57540	PTCHD2	feature254
ENSG00000204673	ENSG00000204673.6	84335	AKT1S1	feature255
ENSG00000204682	ENSG00000204682.5	399726	CASC10	feature256
ENSG00000204710	ENSG00000204710.2	387778	SPDYC	feature257
ENSG00000204913	ENSG00000204913.5	100505591	LRRC3C	feature258
ENSG00000204952	ENSG00000204952.2	494188	FBXO47	feature259
ENSG00000204990	ENSG00000204990.3	401410	LOC401410	feature260
ENSG00000205212	ENSG00000205212.3	339184	CCDC144NL	feature261
ENSG00000205327	ENSG00000205327.2	403284	OR6C68	feature262
ENSG00000205328	ENSG00000205328.2	403282	OR6C65	feature263
ENSG00000205329	ENSG00000205329.1	254786	OR6C3	feature264
ENSG00000205330	ENSG00000205330.2	390321	OR6C1	feature265
ENSG00000205856	ENSG00000205856.3	150297	C22orf42	feature266
ENSG00000205899	ENSG00000205899.3	727857	BHLHA9	feature267
ENSG00000206106	ENSG00000206106.2	100288287	KRTAP22-2	feature268
ENSG00000206150	ENSG00000206150.3	440163	RNASE13	feature269
ENSG00000207181	ENSG00000207181.1	677802	SNORA14B	feature270
ENSG00000207944	ENSG00000207944.1	693159	MIR574	feature271
ENSG00000208035	ENSG00000208035.1	406935	MIR143	feature272
ENSG00000209042	ENSG00000209042.1	26765	SNORD12C	feature273
ENSG00000211514	ENSG00000211514.1	768216	MIR454	feature274
ENSG00000212304	ENSG00000212304.1	692057	SNORD12	feature275
ENSG00000212710	ENSG00000212710.3	64693	CTAGE1	feature276
ENSG00000213417	ENSG00000213417.2	85294	KRTAP2-4	feature277
ENSG00000214042	ENSG00000214042.1	3444	IFNA7	feature278
ENSG00000214198	ENSG00000214198.3	253724	GNN	feature279
ENSG00000214553	ENSG00000214553.5	342666	LRRC37A11P	feature280
ENSG00000214819	ENSG00000214819.1	256223	CDRT15L2	feature281
ENSG00000215529	ENSG00000215529.8	101928239	LOC101928239	feature282
ENSG00000215838	ENSG00000215838.4	440700	LOC440700	feature283
ENSG00000221039	ENSG00000221039.1	100302118	MIR1286	feature284
ENSG00000221459	ENSG00000221459.1	100124540	SNORA11C	feature285
ENSG00000221493	ENSG00000221493.1	100302135	MIR320C1	feature286
ENSG00000221680	ENSG00000221680.1	100302163	MIR1278	feature287
ENSG00000221771	ENSG00000221771.1	100302161	MIR1205	feature288
ENSG00000222071	ENSG00000222071.1	100302129	MIR1915	feature289
ENSG00000223573	ENSG00000223573.2	257000	TINCR	feature290
ENSG00000224329	ENSG00000224329.2	100874059	LINC00297	feature291
ENSG00000224416	ENSG00000224416.2	3453	IFNA22P	feature292
ENSG00000224506	ENSG00000224506.2	643623	LOC643623	feature293
ENSG00000224973	ENSG00000224973.1	100506195	LARGE-AS1	feature294
ENSG00000225298	ENSG00000225298.1	54088	LINC00113	feature295
ENSG00000225331	ENSG00000225331.1	101928576	LOC101928576	feature296
ENSG00000225731	ENSG00000225731.1	101928284	LOC101928284	feature297
ENSG00000225868	ENSG00000225868.2	100631378	LOC100631378	feature298
ENSG00000226828	ENSG00000226828.1	339529	LOC339529	feature299
ENSG00000227057	ENSG00000227057.3	9277	WDR46	feature300
ENSG00000227071	ENSG00000227071.1	101929548	FOCAD-AS1	feature301
ENSG00000227467	ENSG00000227467.3	101928555	LOC101928555	feature302
ENSG00000227702	ENSG00000227702.1	54090	LINC00111	feature303
ENSG00000227868	ENSG00000227868.2	729059	C1orf234	feature304
ENSG00000227929	ENSG00000227929.3	100288831	SRGAP3-AS3	feature305
ENSG00000228630	ENSG00000228630.1	100124700	HOTAIR	feature306
ENSG00000229558	ENSG00000229558.1	100506680	SACS-AS1	feature307
ENSG00000229590	ENSG00000229590.2	55545	MSX2P1	feature308
ENSG00000229809	ENSG00000229809.4	146542	ZNF688	feature309
ENSG00000229980	ENSG00000229980.4	400604	TOB1-AS1	feature310
ENSG00000230173	ENSG00000230173.1	101927431	LOC101927431	feature311
ENSG00000230657	ENSG00000230657.2	5545	PRB4	feature312
ENSG00000231458	ENSG00000231458.2	246243	RNASEH1	feature313
ENSG00000231648	ENSG00000231648.1	101929476	LOC101929476	feature314
ENSG00000231738	ENSG00000231738.6	144448	TSPAN19	feature315
ENSG00000233048	ENSG00000233048.1	101929486	LOC101929486	feature316
ENSG00000233232	ENSG00000233232.2	100507607	NPIPB9	feature317
ENSG00000234124	ENSG00000234124.2	286828	CSN1S2AP	feature318
ENSG00000234265	ENSG00000234265.1	100505515	LOC100505515	feature319
ENSG00000234409	ENSG00000234409.4	388849	LOC388849	feature320
ENSG00000234693	ENSG00000234693.1	100506175	LOC100506175	feature321
ENSG00000234707	ENSG00000234707.2	100996654	LOC100996654	feature322
ENSG00000235942	ENSG00000235942.2	448835	LCE6A	feature323
ENSG00000236354	ENSG00000236354.1	101929121	LOC101929121	feature324
ENSG00000236384	ENSG00000236384.3	150135	LINC00479	feature325
ENSG00000236637	ENSG00000236637.1	3441	IFNA4	feature326
ENSG00000237064	ENSG00000237064.1	442720	EIF3IP1	feature327
ENSG00000237353	ENSG00000237353.2	399968	PATE4	feature328
ENSG00000237651	ENSG00000237651.2	339804	C2orf74	feature329
ENSG00000238156	ENSG00000238156.1	101928540	LOC101928540	feature330
ENSG00000239886	ENSG00000239886.2	83899	KRTAP9-2	feature331
ENSG00000240542	ENSG00000240542.2	728318	KRTAP9-1	feature332
ENSG00000241595	ENSG00000241595.1	85280	KRTAP9-4	feature333
ENSG00000241749	ENSG00000241749.3	204010	RPSAP52	feature334
ENSG00000244791	ENSG00000244791.2	101927657	LOC101927657	feature335
ENSG00000245651	ENSG00000245651.2	283387	LOC283387	feature336
ENSG00000246211	ENSG00000246211.2	101928580	LOC101928580	feature337
ENSG00000246363	ENSG00000246363.2	728084	LOC728084	feature338
ENSG00000249375	ENSG00000249375.3	100270680	CASC11	feature339
ENSG00000250331	ENSG00000250331.1	102546227	LINC01340	feature340
ENSG00000251323	ENSG00000251323.2	101928865	LOC101928865	feature341
ENSG00000252316	ENSG00000252316.1	6086	RNY4	feature342
ENSG00000253148	ENSG00000253148.1	431704	RGS21	feature343
ENSG00000253313	ENSG00000253313.1	149466	C1orf210	feature344
ENSG00000253719	ENSG00000253719.2	552889	ATXN7L3B	feature345
ENSG00000253971	ENSG00000253971.1	100128627	CDC42P3	feature346
ENSG00000254082	ENSG00000254082.1	100130964	LOC100130964	feature347
ENSG00000254440	ENSG00000254440.2	59351	PBOV1	feature348
ENSG00000254451	ENSG00000254451.2	101928157	LOC101928157	feature349
ENSG00000254858	ENSG00000254858.5	84769	MPV17L2	feature350
ENSG00000255433	ENSG00000255433.1	101927120	LOC101927120	feature351
ENSG00000255507	ENSG00000255507.1	100506113	LOC100506113	feature352
ENSG00000255693	ENSG00000255693.1	400046	FLJ41278	feature353
ENSG00000255713	ENSG00000255713.1	124538	OR4D2	feature354
ENSG00000255970	ENSG00000255970.1	101927901	LOC101927901	feature355
ENSG00000256678	ENSG00000256678.1	100130075	LOC100130075	feature356
ENSG00000257178	ENSG00000257178.2	406902	MIR10A	feature357
ENSG00000257259	ENSG00000257259.1	101927653	LOC101927653	feature358
ENSG00000257495	ENSG00000257495.1	100127967	KRT73-AS1	feature359
ENSG00000257762	ENSG00000257762.1	101929084	LOC101929084	feature360
ENSG00000257802	ENSG00000257802.1	729633	MRS2P2	feature361
ENSG00000257815	ENSG00000257815.1	101928062	LINC01481	feature362
ENSG00000258083	ENSG00000258083.1	130075	OR9A4	feature363
ENSG00000258527	ENSG00000258527.1	728619	ASB9P1	feature364
ENSG00000258675	ENSG00000258675.1	100506700	LOC100506700	feature365
ENSG00000258929	ENSG00000258929.2	100506499	LOC100506499	feature366
ENSG00000260001	ENSG00000260001.2	100507588	TGFBR3L	feature367
ENSG00000260192	ENSG00000260192.1	101927460	LOC101927460	feature368
ENSG00000261070	ENSG00000261070.1	338694	LOC338694	feature369
ENSG00000262061	ENSG00000262061.1	100506388	LOC100506388	feature370
ENSG00000262117	ENSG00000262117.1	400500	BCAR4	feature371
ENSG00000263407	ENSG00000263407.1	100616350	MIR4660	feature372
ENSG00000263742	ENSG00000263742.1	100422953	MIR3165	feature373
ENSG00000264406	ENSG00000264406.1	100847084	MIR548AP	feature374
ENSG00000264603	ENSG00000264603.1	100423016	MIR3159	feature375
ENSG00000265666	ENSG00000265666.1	101929693	RARA-AS1	feature376
ENSG00000266383	ENSG00000266383.1	100847021	MIR5002	feature377
ENSG00000266835	ENSG00000266835.1	100505592	LOC100505592	feature378
ENSG00000267060	ENSG00000267060.1	100885848	PTGES3L	feature379
ENSG00000267142	ENSG00000267142.1	644189	LOC644189	feature380
ENSG00000267779	ENSG00000267779.1	100996665	CTC-360P9.3	feature381
ENSG00000271614	ENSG00000271614.1	338758	LINC00936	feature382
ENSG00000272333	ENSG00000272333.1	9757	KMT2B	feature383
ENSG00000273428	ENSG00000273428.1	646513	LOC646513	feature384

## Sheet: sample info
number_for_table	cancer type	donor_unique_id	wgs_exclusion_white_gray	RNA data	dcc_project_code	TCGA identifier	submitter_donor_id	icgc_donor_id	tumor class
Sample1	uterus	UCEC-US::2b865f8c-539f-4cb2-8f08-41709e9511e5	Whitelist	TRUE	UCEC-US	TCGA-BK-A0CC	2b865f8c-539f-4cb2-8f08-41709e9511e5	DO40806	uterus
Sample2	colorectal	COAD-US::7d8eab0a-e6c8-4449-9ebf-50c41db94a06	Whitelist	TRUE	COAD-US	TCGA-A6-2681	7d8eab0a-e6c8-4449-9ebf-50c41db94a06	DO9788	colorectal
Sample3	cervix	CESC-US::e733f289-a0ec-478c-aad9-1378ad26ddfa	Whitelist	TRUE	CESC-US	TCGA-C5-A2LY	e733f289-a0ec-478c-aad9-1378ad26ddfa	DO6314	cervix
Sample4	kidney	RECA-EU::C0070	Whitelist	TRUE	RECA-EU	NA	C0070	DO47132	kidney
Sample5	head/neck	HNSC-US::d7641ca1-a062-4dd2-9414-447af7311a84	Whitelist	TRUE	HNSC-US	TCGA-CN-5374	d7641ca1-a062-4dd2-9414-447af7311a84	DO15430	head/neck
Sample6	eosophagus	ESAD-UK::OCCAMS-AH-135	Whitelist	TRUE	ESAD-UK	NA	OCCAMS-AH-135	DO50348	eosophagus
Sample7	breast	BRCA-US::084c6aec-94f7-4090-8f3f-59fa9e89721a	Whitelist	TRUE	BRCA-US	TCGA-A2-A0D1	084c6aec-94f7-4090-8f3f-59fa9e89721a	DO3958	breast
Sample8	thyroid	THCA-US::78d14f86-896a-4f98-9274-b2e8e387add9	Whitelist	TRUE	THCA-US	TCGA-FE-A22Z	78d14f86-896a-4f98-9274-b2e8e387add9	DO39847	thyroid
Sample9	kidney	KIRC-US::2939c03a-6f3f-4f7b-b246-34361baadeb9	Whitelist	TRUE	KIRC-US	TCGA-CJ-5681	2939c03a-6f3f-4f7b-b246-34361baadeb9	DO17373	kidney
Sample10	kidney	KICH-US::2ea84e23-6a0a-4c5d-9c70-d5355a85df35	Whitelist	TRUE	KICH-US	TCGA-KM-8639	2ea84e23-6a0a-4c5d-9c70-d5355a85df35	DO220363	kidney
Sample11	lymphoma	MALY-DE::4184094	Whitelist	TRUE	MALY-DE	NA	4184094	DO27857	lymphoma
Sample12	cns	GBM-US::01a92062-967a-4900-8dc7-a5ecd3b3f8e2	Whitelist	TRUE	GBM-US	TCGA-06-0171	01a92062-967a-4900-8dc7-a5ecd3b3f8e2	DO11382	cns
Sample13	thyroid	THCA-US::e4b08e66-0772-4956-8670-e5c6553eecbe	Whitelist	TRUE	THCA-US	TCGA-DJ-A1QL	e4b08e66-0772-4956-8670-e5c6553eecbe	DO40274	thyroid
Sample14	uterus	UCEC-US::c350b53b-3c27-4b9e-8b57-d7b6a1205a1f	Whitelist	TRUE	UCEC-US	TCGA-AP-A05A	c350b53b-3c27-4b9e-8b57-d7b6a1205a1f	DO41530	uterus
Sample15	ovary	OV-AU::AOCS-061	Whitelist	TRUE	OV-AU	NA	AOCS-061	DO46338	ovary
Sample16	breast	BRCA-US::d8d7a6c2-6427-4f47-968c-6c3affba4617	Whitelist	TRUE	BRCA-US	TCGA-A8-A08B	d8d7a6c2-6427-4f47-968c-6c3affba4617	DO5012	breast
Sample17	pancreas	PACA-AU::ICGC_0304	Whitelist	TRUE	PACA-AU	NA	ICGC_0304	DO34785	pancreas
Sample18	sarcoma	SARC-US::2cacd9d0-8414-4f17-8259-c9d838597f39	Whitelist	TRUE	SARC-US	TCGA-DX-A3LW	2cacd9d0-8414-4f17-8259-c9d838597f39	DO219968	sarcoma
Sample19	breast	BRCA-US::53886143-c1c6-40e9-88e6-e4e5e0271fc8	Whitelist	TRUE	BRCA-US	TCGA-A2-A3XX	53886143-c1c6-40e9-88e6-e4e5e0271fc8	DO44103	breast
Sample20	breast	BRCA-US::1b703058-e596-45bc-80fe-8b98d545c2e2	Whitelist	TRUE	BRCA-US	TCGA-AR-A2LK	1b703058-e596-45bc-80fe-8b98d545c2e2	DO1281	breast
Sample21	liver-biliary	LIHC-US::1ad7f17e-b3b8-40e9-aab8-5a17e0aec408	Whitelist	TRUE	LIHC-US	TCGA-CC-5261	1ad7f17e-b3b8-40e9-aab8-5a17e0aec408	DO22875	liver-biliary
Sample22	liver-biliary	LIHC-US::bce25281-502e-4599-9679-32dc8462ffb1	Whitelist	TRUE	LIHC-US	TCGA-DD-A4NE	bce25281-502e-4599-9679-32dc8462ffb1	DO44889	liver-biliary
Sample23	liver-biliary	LIHC-US::cab5b264-abab-4bdb-816e-9d2c0ac30629	Whitelist	TRUE	LIHC-US	TCGA-DD-A1EH	cab5b264-abab-4bdb-816e-9d2c0ac30629	DO22986	liver-biliary
Sample24	pancreas	PACA-AU::ICGC_0020	Whitelist	TRUE	PACA-AU	NA	ICGC_0020	DO32860	pancreas
Sample25	lymphoma	MALY-DE::4150895	Whitelist	TRUE	MALY-DE	NA	4150895	DO52666	lymphoma
Sample26	ovary	OV-AU::AOCS-094	Whitelist	TRUE	OV-AU	NA	AOCS-094	DO46378	ovary
Sample27	leukemia	CLLE-ES::308	Whitelist	TRUE	CLLE-ES	NA	308	DO6585	leukemia
Sample28	sarcoma	SARC-US::257dc623-41e1-4fa3-859c-c787db10bd60	Whitelist	TRUE	SARC-US	TCGA-IS-A3KA	257dc623-41e1-4fa3-859c-c787db10bd60	DO220172	sarcoma
Sample29	lymphoma	MALY-DE::4125240	Whitelist	TRUE	MALY-DE	NA	4125240	DO27765	lymphoma
Sample30	stomach	STAD-US::b2e2d35c-7a79-4165-97a5-82d5c37d94f2	Whitelist	TRUE	STAD-US	TCGA-FP-7998	b2e2d35c-7a79-4165-97a5-82d5c37d94f2	DO38190	stomach
Sample31	kidney	KIRP-US::1db41963-a520-47f0-828c-ed5c626507b1	Whitelist	TRUE	KIRP-US	TCGA-IA-A40Y	1db41963-a520-47f0-828c-ed5c626507b1	DO44462	kidney
Sample32	ovary	OV-AU::AOCS-159	Whitelist	TRUE	OV-AU	NA	AOCS-159	DO46566	ovary
Sample33	kidney	RECA-EU::C0047	Whitelist	TRUE	RECA-EU	NA	C0047	DO46925	kidney
Sample34	kidney	KIRC-US::267ff78b-bceb-466e-8582-c560fe227ff0	Whitelist	TRUE	KIRC-US	TCGA-CJ-4918	267ff78b-bceb-466e-8582-c560fe227ff0	DO17977	kidney
Sample35	thyroid	THCA-US::085ffcdc-8600-42e2-852a-506465f716a2	Whitelist	TRUE	THCA-US	TCGA-DE-A3KN	085ffcdc-8600-42e2-852a-506465f716a2	DO39910	thyroid
Sample36	lymphoma	MALY-DE::4145177	Whitelist	TRUE	MALY-DE	NA	4145177	DO52655	lymphoma
Sample37	liver-biliary	LIHC-US::9a56d8a8-dadd-442e-bc09-732cd619aef7	Whitelist	TRUE	LIHC-US	TCGA-G3-A5SL	9a56d8a8-dadd-442e-bc09-732cd619aef7	DO44978	liver-biliary
Sample38	breast	BRCA-US::6fa2a667-9c36-4526-8a58-1975e863a806	Whitelist	TRUE	BRCA-US	TCGA-AC-A2BK	6fa2a667-9c36-4526-8a58-1975e863a806	DO1328	breast
Sample39	breast	BRCA-US::733a2a0f-b37a-4b81-b49e-3c0f30d1eb37	Whitelist	TRUE	BRCA-US	TCGA-A2-A04X	733a2a0f-b37a-4b81-b49e-3c0f30d1eb37	DO5249	breast
Sample40	breast	BRCA-US::c364e81c-eb1e-4870-ab37-9c661f5f2e3d	Whitelist	TRUE	BRCA-US	TCGA-AR-A0TX	c364e81c-eb1e-4870-ab37-9c661f5f2e3d	DO1663	breast
Sample41	lymphoma	MALY-DE::4131095	Whitelist	TRUE	MALY-DE	NA	4131095	DO52682	lymphoma
Sample42	kidney	KIRC-US::8aaa4e25-5c12-4ace-96dc-91aaa0c4457c	Whitelist	TRUE	KIRC-US	TCGA-B0-5094	8aaa4e25-5c12-4ace-96dc-91aaa0c4457c	DO16769	kidney
Sample43	ovary	OV-AU::AOCS-097	Whitelist	TRUE	OV-AU	NA	AOCS-097	DO46384	ovary
Sample44	prostate	PRAD-US::91e249a6-b0b0-487e-9fad-0e9f5798dcae	Whitelist	TRUE	PRAD-US	TCGA-HC-7740	91e249a6-b0b0-487e-9fad-0e9f5798dcae	DO36262	prostate
Sample45	skin	SKCM-US::ce28f65d-4ae8-4e63-815f-5b8d4389e092	Whitelist	TRUE	SKCM-US	TCGA-ER-A19J	ce28f65d-4ae8-4e63-815f-5b8d4389e092	DO37426	skin
Sample46	lymphoma	MALY-DE::4121361	Whitelist	TRUE	MALY-DE	NA	4121361	DO27801	lymphoma
Sample47	breast	BRCA-US::045c13ef-3db7-4adf-b0a3-23338f0479f3	Whitelist	TRUE	BRCA-US	TCGA-B6-A0I6	045c13ef-3db7-4adf-b0a3-23338f0479f3	DO4557	breast
Sample48	breast	BRCA-US::441919eb-8c9f-478c-bda3-8de4f8295e8a	Whitelist	TRUE	BRCA-US	TCGA-C8-A12L	441919eb-8c9f-478c-bda3-8de4f8295e8a	DO2055	breast
Sample49	lung	LUSC-US::dc6ceece-efaa-4b9d-9e12-d35863d7a902	Whitelist	TRUE	LUSC-US	TCGA-92-8064	dc6ceece-efaa-4b9d-9e12-d35863d7a902	DO26957	lung
Sample50	breast	BRCA-US::1549dc64-3dab-43fc-96e9-b07d520957e1	Whitelist	TRUE	BRCA-US	TCGA-D8-A27F	1549dc64-3dab-43fc-96e9-b07d520957e1	DO1274	breast
Sample51	kidney	KICH-US::f2b58595-dec0-4194-ab33-7c7dc6c058a6	Whitelist	TRUE	KICH-US	TCGA-KN-8435	f2b58595-dec0-4194-ab33-7c7dc6c058a6	DO220525	kidney
Sample52	liver-biliary	LIHC-US::18c08546-bed3-4ed9-b223-479afe633c8e	Whitelist	TRUE	LIHC-US	TCGA-EP-A2KB	18c08546-bed3-4ed9-b223-479afe633c8e	DO22932	liver-biliary
Sample53	uterus	UCEC-US::7b7d2d2b-abe6-4f32-add0-3715096995d1	Whitelist	TRUE	UCEC-US	TCGA-BS-A0TC	7b7d2d2b-abe6-4f32-add0-3715096995d1	DO42400	uterus
Sample54	breast	BRCA-US::8bd68696-5eeb-46d7-9dc6-c39c849029a4	Whitelist	TRUE	BRCA-US	TCGA-A8-A08L	8bd68696-5eeb-46d7-9dc6-c39c849029a4	DO3110	breast
Sample55	liver-biliary	LIHC-US::c52abac9-07da-4b3d-bf8a-2161cacf9682	Whitelist	TRUE	LIHC-US	TCGA-ED-A4XI	c52abac9-07da-4b3d-bf8a-2161cacf9682	DO48505	liver-biliary
Sample56	lung	LUAD-US::61c655ec-52b5-453f-a6cc-b2aba445b027	Whitelist	TRUE	LUAD-US	TCGA-49-4486	61c655ec-52b5-453f-a6cc-b2aba445b027	DO23786	lung
Sample57	lung	LUAD-US::97831d28-ab41-4c18-bfc2-c4c6bc757d13	Whitelist	TRUE	LUAD-US	TCGA-91-6847	97831d28-ab41-4c18-bfc2-c4c6bc757d13	DO23584	lung
Sample58	breast	BRCA-US::b43e41af-1d82-4b5f-b8f1-add0510e6b86	Whitelist	TRUE	BRCA-US	TCGA-A8-A07B	b43e41af-1d82-4b5f-b8f1-add0510e6b86	DO2539	breast
Sample59	skin	SKCM-US::c2948fe9-5798-43bc-a743-511e94e417f8	Whitelist	TRUE	SKCM-US	TCGA-FS-A1ZD	c2948fe9-5798-43bc-a743-511e94e417f8	DO37627	skin
Sample60	ovary	OV-AU::AOCS-104	Whitelist	TRUE	OV-AU	NA	AOCS-104	DO46386	ovary
Sample61	pancreas	PACA-AU::ICGC_0338	Graylist	TRUE	PACA-AU	NA	ICGC_0338	DO34961	pancreas
Sample62	pancreas	PACA-AU::ICGC_0066	Whitelist	TRUE	PACA-AU	NA	ICGC_0066	DO33028	pancreas
Sample63	lung	LUSC-US::305f72a8-069b-410b-bbe4-4ecb761c748d	Whitelist	TRUE	LUSC-US	TCGA-22-5485	305f72a8-069b-410b-bbe4-4ecb761c748d	DO26553	lung
Sample64	colorectal	COAD-US::b08b5f49-9434-4653-9772-097ec29b2ca3	Graylist	TRUE	COAD-US	TCGA-D5-6540	b08b5f49-9434-4653-9772-097ec29b2ca3	DO9708	colorectal
Sample65	leukemia	CLLE-ES::39	Whitelist	TRUE	CLLE-ES	NA	39	DO6402	leukemia
Sample66	cervix	CESC-US::61eb08d0-ea01-45e7-884b-ac3d6070172a	Whitelist	TRUE	CESC-US	TCGA-EK-A2RL	61eb08d0-ea01-45e7-884b-ac3d6070172a	DO49954	cervix
Sample67	breast	BRCA-US::b2aac45b-2073-4c7a-adb9-769a4fdcc111	Whitelist	TRUE	BRCA-US	TCGA-E9-A1NH	b2aac45b-2073-4c7a-adb9-769a4fdcc111	DO1290	breast
Sample68	ovary	OV-US::f5033d52-ec36-4e67-88d8-b6d898b81b2f	Whitelist	TRUE	OV-US	TCGA-25-2391	f5033d52-ec36-4e67-88d8-b6d898b81b2f	DO31769	ovary
Sample69	skin	SKCM-US::be73fde2-d843-426b-9306-a02d3f2a754b	Whitelist	TRUE	SKCM-US	TCGA-EE-A2GN	be73fde2-d843-426b-9306-a02d3f2a754b	DO37896	skin
Sample70	pancreas	PACA-AU::ICGC_0054	Whitelist	TRUE	PACA-AU	NA	ICGC_0054	DO32980	pancreas
Sample71	liver-biliary	LIHC-US::89791f8f-dc06-4a04-b166-afbfd6cf53de	Whitelist	TRUE	LIHC-US	TCGA-DD-A4NG	89791f8f-dc06-4a04-b166-afbfd6cf53de	DO44885	liver-biliary
Sample72	uterus	UCEC-US::e1e8dc66-467c-48a5-be56-3db4f665b9f1	Whitelist	TRUE	UCEC-US	TCGA-AP-A0LI	e1e8dc66-467c-48a5-be56-3db4f665b9f1	DO43658	uterus
Sample73	cns	GBM-US::521ea765-1bd1-423d-a75d-091243df37a9	Whitelist	TRUE	GBM-US	TCGA-02-2485	521ea765-1bd1-423d-a75d-091243df37a9	DO12742	cns
Sample74	kidney	KICH-US::3129e869-bb2f-423a-bd20-d0daae33b11a	Whitelist	TRUE	KICH-US	TCGA-KL-8340	3129e869-bb2f-423a-bd20-d0daae33b11a	DO220348	kidney
Sample75	cns	LGG-US::70939245-41e0-4845-a473-5fef719b9828	Whitelist	TRUE	LGG-US	TCGA-DU-6407	70939245-41e0-4845-a473-5fef719b9828	DO22295	cns
Sample76	liver-biliary	LIHC-US::ca8afb2c-be3d-41e8-8dbc-19fe7ab6154b	Whitelist	TRUE	LIHC-US	TCGA-CC-5260	ca8afb2c-be3d-41e8-8dbc-19fe7ab6154b	DO22860	liver-biliary
Sample77	lung	LUSC-US::037c57d1-b4a5-45dc-bda4-0550461d321b	Whitelist	TRUE	LUSC-US	TCGA-22-1016	037c57d1-b4a5-45dc-bda4-0550461d321b	DO26971	lung
Sample78	leukemia	CLLE-ES::145	Graylist	TRUE	CLLE-ES	NA	145	DO6940	leukemia
Sample79	lymphoma	MALY-DE::4142267	Whitelist	TRUE	MALY-DE	NA	4142267	DO27823	lymphoma
Sample80	kidney	KICH-US::2f1c4db6-88a7-4a5d-a5fe-94d85f569440	Whitelist	TRUE	KICH-US	TCGA-KM-8443	2f1c4db6-88a7-4a5d-a5fe-94d85f569440	DO220360	kidney
Sample81	leukemia	CLLE-ES::137	Whitelist	TRUE	CLLE-ES	NA	137	DO7024	leukemia
Sample82	skin	SKCM-US::210726bd-db19-48ae-9a3d-e6ac44480e85	Whitelist	TRUE	SKCM-US	TCGA-DA-A1HV	210726bd-db19-48ae-9a3d-e6ac44480e85	DO37659	skin
Sample83	lung	LUSC-US::4ca13c92-84b4-4edf-842a-b20b7e713415	Whitelist	TRUE	LUSC-US	TCGA-96-7545	4ca13c92-84b4-4edf-842a-b20b7e713415	DO26492	lung
Sample84	skin	SKCM-US::b85b14d7-3b5a-4800-af12-622ec03b9fe5	Whitelist	TRUE	SKCM-US	TCGA-ER-A19T	b85b14d7-3b5a-4800-af12-622ec03b9fe5	DO51251	skin
Sample85	breast	BRCA-US::0dca98b0-f43e-45b6-9a02-00092c78678c	Whitelist	TRUE	BRCA-US	TCGA-D8-A27H	0dca98b0-f43e-45b6-9a02-00092c78678c	DO1249	breast
Sample86	cns	LGG-US::a5d3f3fb-6541-419d-b47e-720d438f1bff	Whitelist	TRUE	LGG-US	TCGA-CS-6668	a5d3f3fb-6541-419d-b47e-720d438f1bff	DO22548	cns
Sample87	ovary	OV-US::c435627c-159d-4a6d-a819-30abac24bf4d	Whitelist	TRUE	OV-US	TCGA-25-1632	c435627c-159d-4a6d-a819-30abac24bf4d	DO28521	ovary
Sample88	kidney	KIRP-US::4edd92e1-5da5-49a3-80e4-fa456aa425b8	Whitelist	TRUE	KIRP-US	TCGA-B9-4116	4edd92e1-5da5-49a3-80e4-fa456aa425b8	DO20849	kidney
Sample89	kidney	KICH-US::b4a0bf74-1381-4c17-b97d-206810d9e59a	Whitelist	TRUE	KICH-US	TCGA-KL-8343	b4a0bf74-1381-4c17-b97d-206810d9e59a	DO220351	kidney
Sample90	ovary	OV-AU::AOCS-083	Whitelist	TRUE	OV-AU	NA	AOCS-083	DO46360	ovary
Sample91	leukemia	CLLE-ES::9	Graylist	TRUE	CLLE-ES	NA	9	DO6360	leukemia
Sample92	lymphoma	MALY-DE::4111337	Whitelist	TRUE	MALY-DE	NA	4111337	DO52692	lymphoma
Sample93	lung	LUAD-US::c4d1e105-28b7-48df-abef-fbe09782fdb2	Whitelist	TRUE	LUAD-US	TCGA-55-6972	c4d1e105-28b7-48df-abef-fbe09782fdb2	DO25010	lung
Sample94	breast	BRCA-US::17c1d42c-cb84-4655-a4cd-b54bae17ecaf	Whitelist	TRUE	BRCA-US	TCGA-E2-A15K	17c1d42c-cb84-4655-a4cd-b54bae17ecaf	DO3352	breast
Sample95	lymphoma	DLBC-US::f0a326d2-1f3e-4a5d-bca8-32aaccc52338	Whitelist	TRUE	DLBC-US	TCGA-FF-8042	f0a326d2-1f3e-4a5d-bca8-32aaccc52338	DO222306	lymphoma
Sample96	prostate	PRAD-US::4fe004e5-49f9-4336-a690-6ebad512c813	Whitelist	TRUE	PRAD-US	TCGA-EJ-7791	4fe004e5-49f9-4336-a690-6ebad512c813	DO36360	prostate
Sample97	cns	LGG-US::400b2fa3-baf7-4baa-99b4-88b9f25b5049	Whitelist	TRUE	LGG-US	TCGA-E1-5318	400b2fa3-baf7-4baa-99b4-88b9f25b5049	DO22195	cns
Sample98	stomach	STAD-US::60879669-96c2-4710-82e0-0ae9d0e5b242	Whitelist	TRUE	STAD-US	TCGA-BR-8373	60879669-96c2-4710-82e0-0ae9d0e5b242	DO47859	stomach
Sample99	leukemia	CLLE-ES::125	Whitelist	TRUE	CLLE-ES	NA	125	DO7018	leukemia
Sample100	colorectal	COAD-US::84e34cf2-b3bb-4a1a-8fb7-6c2c604c4008	Whitelist	TRUE	COAD-US	TCGA-AA-A01S	84e34cf2-b3bb-4a1a-8fb7-6c2c604c4008	DO9106	colorectal
Sample101	kidney	RECA-EU::C0086	Whitelist	TRUE	RECA-EU	NA	C0086	DO47159	kidney
Sample102	lymphoma	MALY-DE::4166503	Whitelist	TRUE	MALY-DE	NA	4166503	DO52662	lymphoma
Sample103	kidney	KICH-US::366219b9-fde3-4d2d-82d3-15fe6245aa98	Whitelist	TRUE	KICH-US	TCGA-KN-8429	366219b9-fde3-4d2d-82d3-15fe6245aa98	DO220490	kidney
Sample104	head/neck	HNSC-US::468649e7-1525-4b8a-8ab5-ddb27db5f022	Whitelist	TRUE	HNSC-US	TCGA-CR-6482	468649e7-1525-4b8a-8ab5-ddb27db5f022	DO15943	head/neck
Sample105	pancreas	PACA-AU::ICGC_0207	Whitelist	TRUE	PACA-AU	NA	ICGC_0207	DO33264	pancreas
Sample106	lymphoma	MALY-DE::4188900	Whitelist	TRUE	MALY-DE	NA	4188900	DO27805	lymphoma
Sample107	kidney	KIRP-US::36b46540-472f-4a4d-a801-b8b6ae660dc9	Whitelist	TRUE	KIRP-US	TCGA-HE-A5NF	36b46540-472f-4a4d-a801-b8b6ae660dc9	DO44515	kidney
Sample108	lung	LUSC-US::aecf85cc-058c-46f3-9cdc-3573ac3b8438	Whitelist	TRUE	LUSC-US	TCGA-94-7943	aecf85cc-058c-46f3-9cdc-3573ac3b8438	DO26475	lung
Sample109	kidney	KICH-US::e1e15226-9f8e-4035-8f08-eb1fed57080e	Whitelist	TRUE	KICH-US	TCGA-KN-8434	e1e15226-9f8e-4035-8f08-eb1fed57080e	DO220519	kidney
Sample110	liver-biliary	LIHC-US::1983fade-44f1-41e0-8983-f2ce8d649655	Whitelist	TRUE	LIHC-US	TCGA-DD-A4NB	1983fade-44f1-41e0-8983-f2ce8d649655	DO48552	liver-biliary
Sample111	kidney	KICH-US::2fc175d1-9d95-44fd-a53e-820f6f404551	Whitelist	TRUE	KICH-US	TCGA-KN-8421	2fc175d1-9d95-44fd-a53e-820f6f404551	DO220439	kidney
Sample112	ovary	OV-AU::AOCS-111	Whitelist	TRUE	OV-AU	NA	AOCS-111	DO46398	ovary
Sample113	lymphoma	MALY-DE::4134005	Whitelist	TRUE	MALY-DE	NA	4134005	DO27803	lymphoma
Sample114	kidney	KIRP-US::6a6c1569-1045-4ed3-acdb-5c45e47614ca	Whitelist	TRUE	KIRP-US	TCGA-B1-A47O	6a6c1569-1045-4ed3-acdb-5c45e47614ca	DO51551	kidney
Sample115	uterus	UCEC-US::944a102f-3475-45aa-9e30-4b92d1449f00	Whitelist	TRUE	UCEC-US	TCGA-DI-A1NN	944a102f-3475-45aa-9e30-4b92d1449f00	DO41911	uterus
Sample116	lung	LUSC-US::9293e197-e38a-4e19-a7d0-1b45d1ad48bd	Whitelist	TRUE	LUSC-US	TCGA-43-3920	9293e197-e38a-4e19-a7d0-1b45d1ad48bd	DO26445	lung
Sample117	thyroid	THCA-US::bed1fb3c-4459-460e-8190-29211857fa73	Whitelist	TRUE	THCA-US	TCGA-BJ-A28V	bed1fb3c-4459-460e-8190-29211857fa73	DO39070	thyroid
Sample118	liver-biliary	LIHC-US::dfa15fbe-bb14-40ce-afc6-70694112e3e2	Whitelist	TRUE	LIHC-US	TCGA-BC-A10Q	dfa15fbe-bb14-40ce-afc6-70694112e3e2	DO22887	liver-biliary
Sample119	kidney	KICH-US::4e4faf51-2cbf-4910-a093-186660e4a19b	Whitelist	TRUE	KICH-US	TCGA-KM-8476	4e4faf51-2cbf-4910-a093-186660e4a19b	DO220361	kidney
Sample120	kidney	KIRC-US::cc353686-e2b6-46a1-8095-48e2bc44b11f	Whitelist	TRUE	KIRC-US	TCGA-BP-4977	cc353686-e2b6-46a1-8095-48e2bc44b11f	DO17848	kidney
Sample121	cervix	CESC-US::c13215d9-26a8-4c8b-b4fe-5da6aa3222af	Whitelist	TRUE	CESC-US	TCGA-EK-A2RM	c13215d9-26a8-4c8b-b4fe-5da6aa3222af	DO49956	cervix
Sample122	pancreas	PACA-AU::ICGC_0420	Whitelist	TRUE	PACA-AU	NA	ICGC_0420	DO49138	pancreas
Sample123	bladder	BLCA-US::cce62116-3dcd-400d-ada0-9839ca02466e	Whitelist	TRUE	BLCA-US	TCGA-FT-A3EE	cce62116-3dcd-400d-ada0-9839ca02466e	DO720	bladder
Sample124	stomach	STAD-US::e0916597-e489-45ef-a8f7-653a3c6591ef	Whitelist	TRUE	STAD-US	TCGA-BR-4280	e0916597-e489-45ef-a8f7-653a3c6591ef	DO38663	stomach
Sample125	head/neck	HNSC-US::9f89510c-ed07-471f-b35e-7c87c237b9fe	Whitelist	TRUE	HNSC-US	TCGA-CR-7385	9f89510c-ed07-471f-b35e-7c87c237b9fe	DO14282	head/neck
Sample126	ovary	OV-US::ba68f2cf-9271-41fd-9655-1fac7681f588	Whitelist	TRUE	OV-US	TCGA-24-1558	ba68f2cf-9271-41fd-9655-1fac7681f588	DO30060	ovary
Sample127	head/neck	HNSC-US::e8ac39e6-377a-412c-b18d-f6c4fc654ec6	Whitelist	TRUE	HNSC-US	TCGA-HD-7753	e8ac39e6-377a-412c-b18d-f6c4fc654ec6	DO14614	head/neck
Sample128	skin	SKCM-US::b6691e3c-ee3f-49a2-8bd4-2086413e5d8d	Whitelist	TRUE	SKCM-US	TCGA-DA-A3F8	b6691e3c-ee3f-49a2-8bd4-2086413e5d8d	DO37418	skin
Sample129	lymphoma	MALY-DE::4145528	Whitelist	TRUE	MALY-DE	NA	4145528	DO52686	lymphoma
Sample130	lymphoma	MALY-DE::4188398	Whitelist	TRUE	MALY-DE	NA	4188398	DO52670	lymphoma
Sample131	uterus	UCEC-US::2b76cc9c-c379-43e4-9c3f-56197a3353be	Whitelist	TRUE	UCEC-US	TCGA-BS-A0V8	2b76cc9c-c379-43e4-9c3f-56197a3353be	DO42240	uterus
Sample132	lung	LUAD-US::1ab7ad70-0f80-41d8-8efa-3baebc8223cc	Whitelist	TRUE	LUAD-US	TCGA-64-1680	1ab7ad70-0f80-41d8-8efa-3baebc8223cc	DO24646	lung
Sample133	liver-biliary	LIHC-US::bfd20d71-18a5-4f01-8d56-84378ad92359	Whitelist	TRUE	LIHC-US	TCGA-FV-A3I1	bfd20d71-18a5-4f01-8d56-84378ad92359	DO22914	liver-biliary
Sample134	thyroid	THCA-US::fb83f7d7-2182-4fb7-8e3e-8ad7f1feac72	Whitelist	TRUE	THCA-US	TCGA-EL-A3CV	fb83f7d7-2182-4fb7-8e3e-8ad7f1feac72	DO38903	thyroid
Sample135	breast	BRCA-US::7861a5f2-8910-4bcb-9c34-f79c5acd6e21	Whitelist	TRUE	BRCA-US	TCGA-A8-A075	7861a5f2-8910-4bcb-9c34-f79c5acd6e21	DO4185	breast
Sample136	kidney	KIRP-US::b06cdf61-61c9-4035-a55d-1ef21dc21069	Whitelist	TRUE	KIRP-US	TCGA-AL-A5DJ	b06cdf61-61c9-4035-a55d-1ef21dc21069	DO49728	kidney
Sample137	ovary	OV-AU::AOCS-105	Whitelist	TRUE	OV-AU	NA	AOCS-105	DO46388	ovary
Sample138	lymphoma	MALY-DE::4147968	Whitelist	TRUE	MALY-DE	NA	4147968	DO52687	lymphoma
Sample139	colorectal	COAD-US::ca22edd4-eb7c-4677-84aa-6f0354459a19	Whitelist	TRUE	COAD-US	TCGA-AA-A00R	ca22edd4-eb7c-4677-84aa-6f0354459a19	DO8858	colorectal
Sample140	stomach	STAD-US::956017ba-5e4b-42c7-b93d-42316874ba93	Whitelist	TRUE	STAD-US	TCGA-BR-4255	956017ba-5e4b-42c7-b93d-42316874ba93	DO38791	stomach
Sample141	cervix	CESC-US::0809ba8b-4ab6-4f43-934c-c1ccbc014a7e	Whitelist	TRUE	CESC-US	TCGA-EK-A2PK	0809ba8b-4ab6-4f43-934c-c1ccbc014a7e	DO48977	cervix
Sample142	skin	SKCM-US::40e17bf8-6c19-4e5e-b60d-ad54f504a970	Whitelist	TRUE	SKCM-US	TCGA-DA-A1HY	40e17bf8-6c19-4e5e-b60d-ad54f504a970	DO37409	skin
Sample143	cervix	CESC-US::eb59cf69-1997-41b9-bf69-69ad7da292a1	Whitelist	TRUE	CESC-US	TCGA-C5-A1MQ	eb59cf69-1997-41b9-bf69-69ad7da292a1	DO49001	cervix
Sample144	cervix	CESC-US::374f614a-bcd1-4283-ac6f-fc27ddc79987	Whitelist	TRUE	CESC-US	TCGA-C5-A1ML	374f614a-bcd1-4283-ac6f-fc27ddc79987	DO51592	cervix
Sample145	breast	BRCA-US::e9f4f373-37a5-48ad-a1a0-b0d47820111a	Whitelist	TRUE	BRCA-US	TCGA-AO-A0J6	e9f4f373-37a5-48ad-a1a0-b0d47820111a	DO4233	breast
Sample146	ovary	OV-US::f34aa3b6-e966-49c6-bc55-130545772c53	Whitelist	TRUE	OV-US	TCGA-24-1103	f34aa3b6-e966-49c6-bc55-130545772c53	DO28089	ovary
Sample147	lymphoma	MALY-DE::4160468	Whitelist	TRUE	MALY-DE	NA	4160468	DO27835	lymphoma
Sample148	pancreas	PACA-AU::ICGC_0037	Whitelist	TRUE	PACA-AU	NA	ICGC_0037	DO32916	pancreas
Sample149	leukemia	CLLE-ES::157	Whitelist	TRUE	CLLE-ES	NA	157	DO6470	leukemia
Sample150	uterus	UCEC-US::ec7a9d74-8b3f-4747-8926-1739a016ab2b	Graylist	TRUE	UCEC-US	TCGA-AX-A0J1	ec7a9d74-8b3f-4747-8926-1739a016ab2b	DO41199	uterus
Sample151	lung	LUAD-US::cc4bd56a-25c5-4c48-b583-ac3aeb778ca6	Whitelist	TRUE	LUAD-US	TCGA-38-4628	cc4bd56a-25c5-4c48-b583-ac3aeb778ca6	DO26354	lung
Sample152	lymphoma	MALY-DE::4194891	Whitelist	TRUE	MALY-DE	NA	4194891	DO27825	lymphoma
Sample153	leukemia	CLLE-ES::677	Whitelist	TRUE	CLLE-ES	NA	677	DO52720	leukemia
Sample154	pancreas	PACA-AU::ICGC_0087	Whitelist	TRUE	PACA-AU	NA	ICGC_0087	DO33344	pancreas
Sample155	pancreas	PACA-AU::ICGC_0185	Whitelist	TRUE	PACA-AU	NA	ICGC_0185	DO34656	pancreas
Sample156	lymphoma	MALY-DE::4198542	Whitelist	TRUE	MALY-DE	NA	4198542	DO52649	lymphoma
Sample157	bladder	BLCA-US::096b4f32-10c1-4737-a0dd-cae04c54ee33	Whitelist	TRUE	BLCA-US	TCGA-BT-A20T	096b4f32-10c1-4737-a0dd-cae04c54ee33	DO804	bladder
Sample158	kidney	RECA-EU::C0005	Whitelist	TRUE	RECA-EU	NA	C0005	DO46832	kidney
Sample159	lymphoma	MALY-DE::4189035	Whitelist	TRUE	MALY-DE	NA	4189035	DO52665	lymphoma
Sample160	kidney	KIRP-US::98a639c2-d615-4dc1-98f0-298752b69b09	Whitelist	TRUE	KIRP-US	TCGA-HE-A5NH	98a639c2-d615-4dc1-98f0-298752b69b09	DO44485	kidney
Sample161	colorectal	COAD-US::790266bc-c252-43f4-85d1-1b06ee529cf8	Whitelist	TRUE	COAD-US	TCGA-A6-A566	790266bc-c252-43f4-85d1-1b06ee529cf8	DO44092	colorectal
Sample162	skin	SKCM-US::7ce09a09-074e-4f38-bed7-98ab34347fbe	Whitelist	TRUE	SKCM-US	TCGA-FS-A1ZU	7ce09a09-074e-4f38-bed7-98ab34347fbe	DO37723	skin
Sample163	liver-biliary	LIHC-US::f15279dd-5d12-460b-9bd1-b4f95681ca65	Whitelist	TRUE	LIHC-US	TCGA-EP-A3RK	f15279dd-5d12-460b-9bd1-b4f95681ca65	DO22935	liver-biliary
Sample164	lymphoma	MALY-DE::4111326	Whitelist	TRUE	MALY-DE	NA	4111326	DO52690	lymphoma
Sample165	breast	BRCA-US::8785012f-f73e-4d68-87cf-1d804af32782	Whitelist	TRUE	BRCA-US	TCGA-A7-A13D	8785012f-f73e-4d68-87cf-1d804af32782	DO1392	breast
Sample166	lymphoma	MALY-DE::4119279	Whitelist	TRUE	MALY-DE	NA	4119279	DO52659	lymphoma
Sample167	stomach	STAD-US::8a24f1a3-4bab-4591-9676-7bee01d096c1	Whitelist	TRUE	STAD-US	TCGA-BR-A4J4	8a24f1a3-4bab-4591-9676-7bee01d096c1	DO38671	stomach
Sample168	leukemia	CLLE-ES::358	Whitelist	TRUE	CLLE-ES	NA	358	DO6690	leukemia
Sample169	liver-biliary	LIHC-US::0ff6364a-e6f4-47ca-a7e7-14705bf0a8df	Whitelist	TRUE	LIHC-US	TCGA-DD-A1ED	0ff6364a-e6f4-47ca-a7e7-14705bf0a8df	DO22998	liver-biliary
Sample170	breast	BRCA-US::75113445-d2d6-44a0-866c-c9175e6d214b	Whitelist	TRUE	BRCA-US	TCGA-A2-A0D4	75113445-d2d6-44a0-866c-c9175e6d214b	DO5347	breast
Sample171	head/neck	HNSC-US::3c975b68-4a6e-4c97-a8d1-b9a427d4957c	Whitelist	TRUE	HNSC-US	TCGA-CV-5442	3c975b68-4a6e-4c97-a8d1-b9a427d4957c	DO14678	head/neck
Sample172	lymphoma	MALY-DE::4176133	Whitelist	TRUE	MALY-DE	NA	4176133	DO27855	lymphoma
Sample173	cns	GBM-US::de7b7cac-f094-4d59-8651-e991e34ea093	Whitelist	TRUE	GBM-US	TCGA-06-0210	de7b7cac-f094-4d59-8651-e991e34ea093	DO13869	cns
Sample174	thyroid	THCA-US::c31b3adf-3fc6-4a72-83b0-bbc0f295b5e7	Whitelist	TRUE	THCA-US	TCGA-DE-A0Y3	c31b3adf-3fc6-4a72-83b0-bbc0f295b5e7	DO38946	thyroid
Sample175	ovary	OV-AU::AOCS-080	Whitelist	TRUE	OV-AU	NA	AOCS-080	DO46356	ovary
Sample176	lymphoma	MALY-DE::4105746	Whitelist	TRUE	MALY-DE	NA	4105746	DO221127	lymphoma
Sample177	cervix	CESC-US::fb66b7f5-22ca-4d4d-97c2-30e6edfff781	Whitelist	TRUE	CESC-US	TCGA-C5-A2LT	fb66b7f5-22ca-4d4d-97c2-30e6edfff781	DO49880	cervix
Sample178	head/neck	HNSC-US::e7d49212-e9cb-4cd7-923a-bdfc82a4a150	Whitelist	TRUE	HNSC-US	TCGA-CN-6011	e7d49212-e9cb-4cd7-923a-bdfc82a4a150	DO15791	head/neck
Sample179	cns	LGG-US::97cb8701-7d63-4142-b404-006fbb3ecb0b	Whitelist	TRUE	LGG-US	TCGA-DU-6401	97cb8701-7d63-4142-b404-006fbb3ecb0b	DO22490	cns
Sample180	ovary	OV-AU::AOCS-005	Whitelist	TRUE	OV-AU	NA	AOCS-005	DO46328	ovary
Sample181	pancreas	PACA-AU::ICGC_0365	Whitelist	TRUE	PACA-AU	NA	ICGC_0365	DO49129	pancreas
Sample182	breast	BRCA-US::f51af6db-2655-47fb-9ffc-83a503a728ea	Whitelist	TRUE	BRCA-US	TCGA-AN-A0XR	f51af6db-2655-47fb-9ffc-83a503a728ea	DO3412	breast
Sample183	head/neck	HNSC-US::c7df3466-b9a7-4818-883b-d0cd08483570	Whitelist	TRUE	HNSC-US	TCGA-CR-5249	c7df3466-b9a7-4818-883b-d0cd08483570	DO14582	head/neck
Sample184	kidney	KIRP-US::42d044ae-1416-477d-ac80-779c49bc8d35	Whitelist	TRUE	KIRP-US	TCGA-AL-3472	42d044ae-1416-477d-ac80-779c49bc8d35	DO20923	kidney
Sample185	kidney	RECA-EU::C0029	Whitelist	TRUE	RECA-EU	NA	C0029	DO46893	kidney
Sample186	stomach	STAD-US::fe45eaee-ff0c-4d52-b18c-04dc2d64d3b4	Whitelist	TRUE	STAD-US	TCGA-HU-A4H0	fe45eaee-ff0c-4d52-b18c-04dc2d64d3b4	DO47785	stomach
Sample187	lung	LUSC-US::ce8612ab-3149-4a6a-b424-29c0c21c9b8b	Whitelist	TRUE	LUSC-US	TCGA-43-3394	ce8612ab-3149-4a6a-b424-29c0c21c9b8b	DO26596	lung
Sample188	cns	GBM-US::0078b0c4-68a9-483b-9aab-61156d263213	Whitelist	TRUE	GBM-US	TCGA-14-1034	0078b0c4-68a9-483b-9aab-61156d263213	DO11148	cns
Sample189	colorectal	READ-US::0eda7373-8335-455f-b90a-8c3540f28088	Whitelist	TRUE	READ-US	TCGA-AG-3574	0eda7373-8335-455f-b90a-8c3540f28088	DO37267	colorectal
Sample190	kidney	KIRC-US::bbdaa931-e922-49be-bfbf-fa0c2ae27d7a	Whitelist	TRUE	KIRC-US	TCGA-CW-6087	bbdaa931-e922-49be-bfbf-fa0c2ae27d7a	DO20082	kidney
Sample191	skin	SKCM-US::e36c9411-773b-4a8e-9b43-895b3cb044c7	Whitelist	TRUE	SKCM-US	TCGA-GN-A262	e36c9411-773b-4a8e-9b43-895b3cb044c7	DO37515	skin
Sample192	breast	BRCA-US::65cac997-4d39-4501-85ec-4fcb328a8eb5	Whitelist	TRUE	BRCA-US	TCGA-GM-A3XL	65cac997-4d39-4501-85ec-4fcb328a8eb5	DO44111	breast
Sample193	colorectal	COAD-US::74a0264d-1d31-430d-9a88-e7334c8aa96c	Whitelist	TRUE	COAD-US	TCGA-A6-A56B	74a0264d-1d31-430d-9a88-e7334c8aa96c	DO44095	colorectal
Sample194	stomach	STAD-US::27988b3e-cde1-4f4b-82a1-6d8ad08db8e9	Whitelist	TRUE	STAD-US	TCGA-BR-6452	27988b3e-cde1-4f4b-82a1-6d8ad08db8e9	DO38404	stomach
Sample195	head/neck	HNSC-US::eaf674dd-9909-4879-b9a3-74253169eddd	Graylist	TRUE	HNSC-US	TCGA-CV-7432	eaf674dd-9909-4879-b9a3-74253169eddd	DO14159	head/neck
Sample196	thyroid	THCA-US::6ee95dc8-2bac-4691-afa2-8222e07506ad	Whitelist	TRUE	THCA-US	TCGA-DJ-A3US	6ee95dc8-2bac-4691-afa2-8222e07506ad	DO39216	thyroid
Sample197	thyroid	THCA-US::39d90499-8549-4da5-b391-c421f18facf1	Whitelist	TRUE	THCA-US	TCGA-FE-A3PD	39d90499-8549-4da5-b391-c421f18facf1	DO40193	thyroid
Sample198	thyroid	THCA-US::2b84cfbc-7cf6-4cb1-a1e3-ba85dafb89f4	Whitelist	TRUE	THCA-US	TCGA-EM-A3FR	2b84cfbc-7cf6-4cb1-a1e3-ba85dafb89f4	DO48103	thyroid
Sample199	lung	LUSC-US::1ee543d5-b8c0-4f79-8373-6bb6319f2ee2	Whitelist	TRUE	LUSC-US	TCGA-66-2744	1ee543d5-b8c0-4f79-8373-6bb6319f2ee2	DO27025	lung
Sample200	pancreas	PACA-AU::ICGC_0406	Whitelist	TRUE	PACA-AU	NA	ICGC_0406	DO49113	pancreas
Sample201	thyroid	THCA-US::dc4d8468-6f34-40cb-a826-8d582cd86fde	Whitelist	TRUE	THCA-US	TCGA-BJ-A0ZB	dc4d8468-6f34-40cb-a826-8d582cd86fde	DO39363	thyroid
Sample202	kidney	KICH-US::b08dfba8-6afb-4217-9259-72be6f1f3363	Whitelist	TRUE	KICH-US	TCGA-KN-8426	b08dfba8-6afb-4217-9259-72be6f1f3363	DO220478	kidney
Sample203	kidney	KIRC-US::4b2ec8aa-8460-440e-b75b-6b92ae7a3ffc	Whitelist	TRUE	KIRC-US	TCGA-DV-5566	4b2ec8aa-8460-440e-b75b-6b92ae7a3ffc	DO18651	kidney
Sample204	lung	LUSC-US::1f6b2aca-7357-40d1-ba7a-99227d9900a2	Whitelist	TRUE	LUSC-US	TCGA-37-4135	1f6b2aca-7357-40d1-ba7a-99227d9900a2	DO26806	lung
Sample205	lung	LUSC-US::81b7cbc1-c037-426f-95b0-d729a30697da	Whitelist	TRUE	LUSC-US	TCGA-52-7812	81b7cbc1-c037-426f-95b0-d729a30697da	DO27067	lung
Sample206	uterus	UCEC-US::94817e78-78f5-4556-9394-610df65605e2	Whitelist	TRUE	UCEC-US	TCGA-A5-A0GJ	94817e78-78f5-4556-9394-610df65605e2	DO43210	uterus
Sample207	uterus	UCEC-US::bd4284a7-260d-48b3-9b48-a1c578c30d27	Whitelist	TRUE	UCEC-US	TCGA-AP-A052	bd4284a7-260d-48b3-9b48-a1c578c30d27	DO42881	uterus
Sample208	skin	SKCM-US::d8eac750-9daf-4465-b672-9e31fd369057	Whitelist	TRUE	SKCM-US	TCGA-DA-A3F5	d8eac750-9daf-4465-b672-9e31fd369057	DO37435	skin
Sample209	breast	BRCA-US::4bf50455-9ab7-4521-a791-089f66d3b877	Whitelist	TRUE	BRCA-US	TCGA-B6-A0RT	4bf50455-9ab7-4521-a791-089f66d3b877	DO5375	breast
Sample210	kidney	KIRC-US::9b84d013-713b-4571-888c-12863fdd4a52	Whitelist	TRUE	KIRC-US	TCGA-BP-4327	9b84d013-713b-4571-888c-12863fdd4a52	DO16999	kidney
Sample211	lung	LUSC-US::7b982d5e-3a7d-40ac-bd25-6044c62879b6	Whitelist	TRUE	LUSC-US	TCGA-68-8250	7b982d5e-3a7d-40ac-bd25-6044c62879b6	DO26993	lung
Sample212	ovary	OV-AU::AOCS-075	Whitelist	TRUE	OV-AU	NA	AOCS-075	DO46346	ovary
Sample213	cns	LGG-US::55a67639-ed05-4143-af96-a377bc5489ee	Whitelist	TRUE	LGG-US	TCGA-HW-7486	55a67639-ed05-4143-af96-a377bc5489ee	DO22736	cns
Sample214	uterus	UCEC-US::748e38b1-2ead-4a0a-8881-d640617b856b	Whitelist	TRUE	UCEC-US	TCGA-AP-A0LF	748e38b1-2ead-4a0a-8881-d640617b856b	DO43610	uterus
Sample215	bladder	BLCA-US::cede5274-279d-4021-8aca-5ecc4bf94d66	Whitelist	TRUE	BLCA-US	TCGA-H4-A2HQ	cede5274-279d-4021-8aca-5ecc4bf94d66	DO522	bladder
Sample216	kidney	RECA-EU::C0085	Whitelist	TRUE	RECA-EU	NA	C0085	DO47000	kidney
Sample217	lung	LUAD-US::46592b7b-6968-42a6-83af-0917c9f4a9a5	Whitelist	TRUE	LUAD-US	TCGA-78-7535	46592b7b-6968-42a6-83af-0917c9f4a9a5	DO24860	lung
Sample218	kidney	RECA-EU::C0084	Whitelist	TRUE	RECA-EU	NA	C0084	DO47156	kidney
Sample219	head/neck	HNSC-US::f33aa93f-b32d-4c4f-9a71-1e5ab69c6899	Whitelist	TRUE	HNSC-US	TCGA-CN-6989	f33aa93f-b32d-4c4f-9a71-1e5ab69c6899	DO14814	head/neck
Sample220	liver-biliary	LIHC-US::4bbdbe77-f3cb-4b64-9826-72debb734784	Whitelist	TRUE	LIHC-US	TCGA-BC-A216	4bbdbe77-f3cb-4b64-9826-72debb734784	DO22929	liver-biliary
Sample221	pancreas	PACA-AU::ICGC_0303	Whitelist	TRUE	PACA-AU	NA	ICGC_0303	DO34736	pancreas
Sample222	cns	GBM-US::be3a7ef3-34ed-40e1-9d9c-187940596b26	Whitelist	TRUE	GBM-US	TCGA-27-2528	be3a7ef3-34ed-40e1-9d9c-187940596b26	DO11782	cns
Sample223	pancreas	PACA-AU::ICGC_0048	Whitelist	TRUE	PACA-AU	NA	ICGC_0048	DO32960	pancreas
Sample224	lung	LUSC-US::9dff11cd-0784-4a60-9c77-43f8957d3dfa	Whitelist	TRUE	LUSC-US	TCGA-90-7767	9dff11cd-0784-4a60-9c77-43f8957d3dfa	DO26692	lung
Sample225	pancreas	PACA-AU::ICGC_0223	Whitelist	TRUE	PACA-AU	NA	ICGC_0223	DO34288	pancreas
Sample226	lymphoma	MALY-DE::4178345	Whitelist	TRUE	MALY-DE	NA	4178345	DO52691	lymphoma
Sample227	colorectal	READ-US::9af35239-ffb9-4d4f-889e-f743da271eef	Whitelist	TRUE	READ-US	TCGA-AG-3896	9af35239-ffb9-4d4f-889e-f743da271eef	DO37259	colorectal
Sample228	sarcoma	SARC-US::73d2e8ef-4e10-416a-845b-f48374e48ecb	Whitelist	TRUE	SARC-US	TCGA-DX-A1L2	73d2e8ef-4e10-416a-845b-f48374e48ecb	DO219951	sarcoma
Sample229	uterus	UCEC-US::c88e3901-f3ee-436a-ba80-143c8eab7d69	Whitelist	TRUE	UCEC-US	TCGA-AX-A2H5	c88e3901-f3ee-436a-ba80-143c8eab7d69	DO41157	uterus
Sample230	uterus	UCEC-US::d77e4dbc-b239-4742-8cb7-efd427010d13	Whitelist	TRUE	UCEC-US	TCGA-AP-A054	d77e4dbc-b239-4742-8cb7-efd427010d13	DO42256	uterus
Sample231	leukemia	CLLE-ES::63	Whitelist	TRUE	CLLE-ES	NA	63	DO6430	leukemia
Sample232	kidney	RECA-EU::C0050	Whitelist	TRUE	RECA-EU	NA	C0050	DO47096	kidney
Sample233	ovary	OV-AU::AOCS-164	Whitelist	TRUE	OV-AU	NA	AOCS-164	DO46586	ovary
Sample234	pancreas	PACA-AU::ICGC_0115	Whitelist	TRUE	PACA-AU	NA	ICGC_0115	DO33248	pancreas
Sample235	leukemia	CLLE-ES::372	Whitelist	TRUE	CLLE-ES	NA	372	DO7112	leukemia
Sample236	leukemia	CLLE-ES::343	Whitelist	TRUE	CLLE-ES	NA	343	DO52711	leukemia
Sample237	head/neck	HNSC-US::7de19081-d5fd-468c-ad0d-f6e3e8b2ad70	Whitelist	TRUE	HNSC-US	TCGA-BA-4076	7de19081-d5fd-468c-ad0d-f6e3e8b2ad70	DO14502	head/neck
Sample238	colorectal	COAD-US::ddf69ed9-4c53-48b8-9f01-495bd60c3425	Whitelist	TRUE	COAD-US	TCGA-AA-3514	ddf69ed9-4c53-48b8-9f01-495bd60c3425	DO10486	colorectal
Sample239	eosophagus	ESAD-UK::OCCAMS-ED-041	Whitelist	TRUE	ESAD-UK	NA	OCCAMS-ED-041	DO50446	eosophagus
Sample240	bladder	BLCA-US::797a71ee-372d-41e5-aeee-5ab3c4661110	Whitelist	TRUE	BLCA-US	TCGA-BT-A2LA	797a71ee-372d-41e5-aeee-5ab3c4661110	DO561	bladder
Sample241	cns	GBM-US::2c5fa2d4-8e35-42e4-8bca-9fb3371a19c8	Whitelist	TRUE	GBM-US	TCGA-26-5132	2c5fa2d4-8e35-42e4-8bca-9fb3371a19c8	DO13474	cns
Sample242	skin	SKCM-US::d6283ab0-9019-4ad2-93aa-2e6b39cd9641	Whitelist	TRUE	SKCM-US	TCGA-EE-A3J5	d6283ab0-9019-4ad2-93aa-2e6b39cd9641	DO47331	skin
Sample243	liver-biliary	LIHC-US::56403463-1727-4c23-a709-de5f168c4073	Whitelist	TRUE	LIHC-US	TCGA-ED-A459	56403463-1727-4c23-a709-de5f168c4073	DO44974	liver-biliary
Sample244	lung	LUSC-US::0ab8d063-62b4-4d47-82aa-e3351a60029d	Whitelist	TRUE	LUSC-US	TCGA-21-1078	0ab8d063-62b4-4d47-82aa-e3351a60029d	DO26653	lung
Sample245	lung	LUSC-US::395babb3-3f5d-4e71-a675-af4443f23028	Whitelist	TRUE	LUSC-US	TCGA-85-8052	395babb3-3f5d-4e71-a675-af4443f23028	DO26459	lung
Sample246	ovary	OV-AU::AOCS-109	Graylist	TRUE	OV-AU	NA	AOCS-109	DO46396	ovary
Sample247	skin	SKCM-US::97d9dfc9-c937-48b4-b453-df081950419f	Whitelist	TRUE	SKCM-US	TCGA-EE-A2GT	97d9dfc9-c937-48b4-b453-df081950419f	DO37946	skin
Sample248	leukemia	CLLE-ES::776	Whitelist	TRUE	CLLE-ES	NA	776	DO51989	leukemia
Sample249	lymphoma	MALY-DE::4112447	Whitelist	TRUE	MALY-DE	NA	4112447	DO52647	lymphoma
Sample250	liver-biliary	LIHC-US::39eb1db0-2722-4af4-8254-d0e10256c64d	Whitelist	TRUE	LIHC-US	TCGA-G3-A3CK	39eb1db0-2722-4af4-8254-d0e10256c64d	DO22839	liver-biliary
Sample251	lung	LUAD-US::63bd2175-4b7c-44c9-aef3-9efc8f79837b	Whitelist	TRUE	LUAD-US	TCGA-05-5429	63bd2175-4b7c-44c9-aef3-9efc8f79837b	DO23942	lung
Sample252	kidney	KIRP-US::9fc40b03-0b56-4b1f-93ed-dbc455ae3fd9	Whitelist	TRUE	KIRP-US	TCGA-AL-3466	9fc40b03-0b56-4b1f-93ed-dbc455ae3fd9	DO20928	kidney
Sample253	uterus	UCEC-US::bad34c92-1e64-4187-a0b4-061105fd13ba	Whitelist	TRUE	UCEC-US	TCGA-AX-A1C8	bad34c92-1e64-4187-a0b4-061105fd13ba	DO43338	uterus
Sample254	uterus	UCEC-US::a587e62e-430e-4f1b-82b7-6fbe856fdaf1	Whitelist	TRUE	UCEC-US	TCGA-A5-A0GE	a587e62e-430e-4f1b-82b7-6fbe856fdaf1	DO42424	uterus
Sample255	head/neck	HNSC-US::90a8d2cb-1f31-45f9-8575-eed3cb9a7798	Whitelist	TRUE	HNSC-US	TCGA-CV-7100	90a8d2cb-1f31-45f9-8575-eed3cb9a7798	DO15503	head/neck
Sample256	breast	BRCA-US::1174f6e4-ffbe-4e59-a000-8d861c968369	Whitelist	TRUE	BRCA-US	TCGA-AO-A03L	1174f6e4-ffbe-4e59-a000-8d861c968369	DO3458	breast
Sample257	sarcoma	SARC-US::7f9031da-124a-4a38-83e6-878a50e58c24	Whitelist	TRUE	SARC-US	TCGA-FX-A3RE	7f9031da-124a-4a38-83e6-878a50e58c24	DO220122	sarcoma
Sample258	thyroid	THCA-US::6abc861a-376d-446b-acee-fb0f03a82c09	Whitelist	TRUE	THCA-US	TCGA-EM-A22O	6abc861a-376d-446b-acee-fb0f03a82c09	DO38911	thyroid
Sample259	kidney	RECA-EU::C0068	Whitelist	TRUE	RECA-EU	NA	C0068	DO47128	kidney
Sample260	lymphoma	MALY-DE::4188879	Whitelist	TRUE	MALY-DE	NA	4188879	DO52658	lymphoma
Sample261	cns	GBM-US::a2ac9937-f351-4d78-9261-264bf6c21e0c	Whitelist	TRUE	GBM-US	TCGA-02-2483	a2ac9937-f351-4d78-9261-264bf6c21e0c	DO12352	cns
Sample262	breast	BRCA-US::ccd4a24b-d8cc-4686-9dee-c98b0c5a8d21	Whitelist	TRUE	BRCA-US	TCGA-A2-A04P	ccd4a24b-d8cc-4686-9dee-c98b0c5a8d21	DO4963	breast
Sample263	ovary	OV-AU::AOCS-086	Whitelist	TRUE	OV-AU	NA	AOCS-086	DO46366	ovary
Sample264	cervix	CESC-US::00ad0ffe-2105-4829-a495-1c2aceb5bb31	Whitelist	TRUE	CESC-US	TCGA-EK-A2R9	00ad0ffe-2105-4829-a495-1c2aceb5bb31	DO51600	cervix
Sample265	lung	LUSC-US::7d3e77cc-9603-4722-8e39-1912b678871b	Graylist	TRUE	LUSC-US	TCGA-34-2596	7d3e77cc-9603-4722-8e39-1912b678871b	DO26508	lung
Sample266	kidney	KIRC-US::3f93d1cf-a307-4e29-9e6f-239e9ffaa179	Whitelist	TRUE	KIRC-US	TCGA-CW-6093	3f93d1cf-a307-4e29-9e6f-239e9ffaa179	DO16248	kidney
Sample267	uterus	UCEC-US::dcff8659-ecca-4798-80a3-dd6e7642ba2b	Graylist	TRUE	UCEC-US	TCGA-AP-A0LE	dcff8659-ecca-4798-80a3-dd6e7642ba2b	DO43418	uterus
Sample268	eosophagus	ESAD-UK::OCCAMS-ST-030	Whitelist	TRUE	ESAD-UK	NA	OCCAMS-ST-030	DO50453	eosophagus
Sample269	pancreas	PACA-AU::ICGC_0031	Whitelist	TRUE	PACA-AU	NA	ICGC_0031	DO32893	pancreas
Sample270	lung	LUAD-US::f77cf4d3-9829-4fd3-95a1-b29aed9e94b8	Whitelist	TRUE	LUAD-US	TCGA-64-1678	f77cf4d3-9829-4fd3-95a1-b29aed9e94b8	DO25104	lung
Sample271	bladder	BLCA-US::9c274536-3ca1-4f0e-93a8-1688074d862f	Whitelist	TRUE	BLCA-US	TCGA-DK-A1A6	9c274536-3ca1-4f0e-93a8-1688074d862f	DO472	bladder
Sample272	kidney	RECA-EU::C0063	Whitelist	TRUE	RECA-EU	NA	C0063	DO46957	kidney
Sample273	liver-biliary	LIHC-US::ee63c44b-91f4-4004-8dea-192eab527036	Whitelist	TRUE	LIHC-US	TCGA-BW-A5NO	ee63c44b-91f4-4004-8dea-192eab527036	DO52171	liver-biliary
Sample274	pancreas	PACA-AU::ICGC_0063	Whitelist	TRUE	PACA-AU	NA	ICGC_0063	DO33016	pancreas
Sample275	head/neck	HNSC-US::9e178d80-fe90-4998-9dae-726c4beceef7	Whitelist	TRUE	HNSC-US	TCGA-CR-5250	9e178d80-fe90-4998-9dae-726c4beceef7	DO16015	head/neck
Sample276	breast	BRCA-US::96457ebf-ae88-41f4-97e5-cdc3163418aa	Whitelist	TRUE	BRCA-US	TCGA-BH-A0H0	96457ebf-ae88-41f4-97e5-cdc3163418aa	DO2114	breast
Sample277	leukemia	CLLE-ES::783	Whitelist	TRUE	CLLE-ES	NA	783	DO51992	leukemia
Sample278	breast	BRCA-US::4da999a0-ef41-4a0b-b1d1-446b39cc855a	Whitelist	TRUE	BRCA-US	TCGA-EW-A1PH	4da999a0-ef41-4a0b-b1d1-446b39cc855a	DO2551	breast
Sample279	breast	BRCA-US::f45210d3-9e66-4f5e-bef1-5ee5547cc893	Whitelist	TRUE	BRCA-US	TCGA-EW-A1PC	f45210d3-9e66-4f5e-bef1-5ee5547cc893	DO6231	breast
Sample280	thyroid	THCA-US::7746be87-7ad0-48a7-84fb-08a81b220bdb	Whitelist	TRUE	THCA-US	TCGA-EL-A3MY	7746be87-7ad0-48a7-84fb-08a81b220bdb	DO39610	thyroid
Sample281	uterus	UCEC-US::7dce4215-01f6-43e9-9378-9e22c26c23a2	Whitelist	TRUE	UCEC-US	TCGA-AP-A0LH	7dce4215-01f6-43e9-9378-9e22c26c23a2	DO41080	uterus
Sample282	leukemia	CLLE-ES::151	Whitelist	TRUE	CLLE-ES	NA	151	DO52704	leukemia
Sample283	colorectal	READ-US::8e00e7e7-ffaf-44f0-91a7-172671f18e08	Whitelist	TRUE	READ-US	TCGA-AG-4007	8e00e7e7-ffaf-44f0-91a7-172671f18e08	DO37074	colorectal
Sample284	lung	LUAD-US::762dea8a-5b41-4058-979a-b7876ed13d7e	Whitelist	TRUE	LUAD-US	TCGA-05-4395	762dea8a-5b41-4058-979a-b7876ed13d7e	DO25444	lung
Sample285	head/neck	HNSC-US::bf6b931e-cb2e-4cc0-b603-e9fc71fdc509	Whitelist	TRUE	HNSC-US	TCGA-BA-6873	bf6b931e-cb2e-4cc0-b603-e9fc71fdc509	DO14242	head/neck
Sample286	bladder	BLCA-US::556fcbc8-172a-4af1-8822-ae036e8d68e8	Whitelist	TRUE	BLCA-US	TCGA-BL-A13J	556fcbc8-172a-4af1-8822-ae036e8d68e8	DO536	bladder
Sample287	ovary	OV-AU::AOCS-088	Whitelist	TRUE	OV-AU	NA	AOCS-088	DO46368	ovary
Sample288	cns	LGG-US::010aac75-3bfe-4bf2-b866-af0f2d92f125	Whitelist	TRUE	LGG-US	TCGA-DB-5278	010aac75-3bfe-4bf2-b866-af0f2d92f125	DO22496	cns
Sample289	leukemia	CLLE-ES::56	Whitelist	TRUE	CLLE-ES	NA	56	DO6428	leukemia
Sample290	prostate	PRAD-US::dc40cf49-b208-4f59-b5f0-cfbdd02970b2	Whitelist	TRUE	PRAD-US	TCGA-CH-5750	dc40cf49-b208-4f59-b5f0-cfbdd02970b2	DO36248	prostate
Sample291	leukemia	CLLE-ES::318	Whitelist	TRUE	CLLE-ES	NA	318	DO6610	leukemia
Sample292	leukemia	CLLE-ES::356	Whitelist	TRUE	CLLE-ES	NA	356	DO7084	leukemia
Sample293	lymphoma	MALY-DE::4108101	Whitelist	TRUE	MALY-DE	NA	4108101	DO27789	lymphoma
Sample294	ovary	OV-AU::AOCS-107	Whitelist	TRUE	OV-AU	NA	AOCS-107	DO46392	ovary
Sample295	cervix	CESC-US::8a4da4f0-30f2-497e-8a7c-988fd6b813cb	Whitelist	TRUE	CESC-US	TCGA-C5-A1BN	8a4da4f0-30f2-497e-8a7c-988fd6b813cb	DO6252	cervix
Sample296	breast	BRCA-US::eadf8482-e60e-4307-adb7-d5c3b9fa6cae	Whitelist	TRUE	BRCA-US	TCGA-A2-A25B	eadf8482-e60e-4307-adb7-d5c3b9fa6cae	DO2706	breast
Sample297	lung	LUSC-US::c2598334-f866-4cc3-93ec-2d2e8b85d319	Whitelist	TRUE	LUSC-US	TCGA-77-6843	c2598334-f866-4cc3-93ec-2d2e8b85d319	DO27588	lung
Sample298	kidney	RECA-EU::C0057	Whitelist	TRUE	RECA-EU	NA	C0057	DO46945	kidney
Sample299	lymphoma	DLBC-US::1f971af1-6772-4fe6-8d35-bbe527a037fe	Whitelist	TRUE	DLBC-US	TCGA-FF-8041	1f971af1-6772-4fe6-8d35-bbe527a037fe	DO222305	lymphoma
Sample300	skin	SKCM-US::3429967f-4f77-4894-bf27-c4a22698ca92	Whitelist	TRUE	SKCM-US	TCGA-GN-A266	3429967f-4f77-4894-bf27-c4a22698ca92	DO37432	skin
Sample301	pancreas	PACA-AU::ICGC_0169	Graylist	TRUE	PACA-AU	NA	ICGC_0169	DO33600	pancreas
Sample302	lymphoma	MALY-DE::4127766	Whitelist	TRUE	MALY-DE	NA	4127766	DO27829	lymphoma
Sample303	ovary	OV-AU::AOCS-169	Whitelist	TRUE	OV-AU	NA	AOCS-169	DO46602	ovary
Sample304	cns	LGG-US::1cc53ade-73c0-492b-a7dc-328269fd0e66	Whitelist	TRUE	LGG-US	TCGA-DU-5874	1cc53ade-73c0-492b-a7dc-328269fd0e66	DO22524	cns
Sample305	leukemia	CLLE-ES::26	Whitelist	TRUE	CLLE-ES	NA	26	DO6388	leukemia
Sample306	prostate	PRAD-US::18e79a01-07a2-4cd5-b700-71d41724e041	Whitelist	TRUE	PRAD-US	TCGA-CH-5763	18e79a01-07a2-4cd5-b700-71d41724e041	DO36239	prostate
Sample307	ovary	OV-AU::AOCS-085	Whitelist	TRUE	OV-AU	NA	AOCS-085	DO46364	ovary
Sample308	liver-biliary	LIHC-US::1987b453-f97d-45c7-9c89-b9a33313d645	Whitelist	TRUE	LIHC-US	TCGA-PD-A5DF	1987b453-f97d-45c7-9c89-b9a33313d645	DO52307	liver-biliary
Sample309	liver-biliary	LIHC-US::69d6881b-9e9a-407b-8b02-bad5fc2455bf	Whitelist	TRUE	LIHC-US	TCGA-DD-A3A8	69d6881b-9e9a-407b-8b02-bad5fc2455bf	DO44883	liver-biliary
Sample310	pancreas	PACA-AU::ICGC_0412	Whitelist	TRUE	PACA-AU	NA	ICGC_0412	DO49127	pancreas
Sample311	pancreas	PACA-AU::ICGC_0313	Whitelist	TRUE	PACA-AU	NA	ICGC_0313	DO34728	pancreas
Sample312	colorectal	READ-US::72802851-9340-4c5f-a90b-23b7afd7577a	Whitelist	TRUE	READ-US	TCGA-AG-4008	72802851-9340-4c5f-a90b-23b7afd7577a	DO36386	colorectal
Sample313	bladder	BLCA-US::1e308b12-0590-4dae-94d0-a539fcf25df7	Whitelist	TRUE	BLCA-US	TCGA-CF-A3MF	1e308b12-0590-4dae-94d0-a539fcf25df7	DO479	bladder
Sample314	breast	BRCA-US::0a2a3529-f645-4967-9a58-89ee20b8bb62	Whitelist	TRUE	BRCA-US	TCGA-E2-A15E	0a2a3529-f645-4967-9a58-89ee20b8bb62	DO2629	breast
Sample315	breast	BRCA-US::b97bf89a-7a85-4eef-ae7e-f787aead1f0a	Whitelist	TRUE	BRCA-US	TCGA-BH-A1FC	b97bf89a-7a85-4eef-ae7e-f787aead1f0a	DO5661	breast
Sample316	kidney	KICH-US::af1111af-9384-4e37-9b16-227d38007ebd	Whitelist	TRUE	KICH-US	TCGA-KN-8432	af1111af-9384-4e37-9b16-227d38007ebd	DO220510	kidney
Sample317	leukemia	CLLE-ES::654	Whitelist	TRUE	CLLE-ES	NA	654	DO7280	leukemia
Sample318	breast	BRCA-US::1557183c-aedd-4df6-b98a-3654667f7b69	Whitelist	TRUE	BRCA-US	TCGA-A8-A09I	1557183c-aedd-4df6-b98a-3654667f7b69	DO3188	breast
Sample319	lung	LUSC-US::d4bc755a-2585-4529-ae36-7e1d88bdecfe	Whitelist	TRUE	LUSC-US	TCGA-18-3408	d4bc755a-2585-4529-ae36-7e1d88bdecfe	DO26572	lung
Sample320	liver-biliary	LIHC-US::65e430e1-0c9a-4045-83a9-653b7cff811d	Whitelist	TRUE	LIHC-US	TCGA-FV-A4ZQ	65e430e1-0c9a-4045-83a9-653b7cff811d	DO44877	liver-biliary
Sample321	uterus	UCEC-US::7b9947d5-e86b-4006-8890-ea5209584a88	Whitelist	TRUE	UCEC-US	TCGA-AP-A0L9	7b9947d5-e86b-4006-8890-ea5209584a88	DO40948	uterus
Sample322	sarcoma	SARC-US::6201394f-b70e-4f14-9519-ff9d5f06eb09	Whitelist	TRUE	SARC-US	TCGA-DX-A3U6	6201394f-b70e-4f14-9519-ff9d5f06eb09	DO219973	sarcoma
Sample323	kidney	KICH-US::f3ba1cf8-ac67-4da8-96f3-8680dc55f247	Whitelist	TRUE	KICH-US	TCGA-KN-8418	f3ba1cf8-ac67-4da8-96f3-8680dc55f247	DO220423	kidney
Sample324	colorectal	COAD-US::a06c09a8-0951-49f4-a765-5147bbcae109	Whitelist	TRUE	COAD-US	TCGA-AA-3664	a06c09a8-0951-49f4-a765-5147bbcae109	DO7831	colorectal
Sample325	kidney	KIRP-US::2666ab3e-f2b9-4b3d-bfce-aac2a4bafe62	Graylist	TRUE	KIRP-US	TCGA-B3-3926	2666ab3e-f2b9-4b3d-bfce-aac2a4bafe62	DO20829	kidney
Sample326	thyroid	THCA-US::a65ec434-9ae0-453f-b440-08bf25558fd1	Whitelist	TRUE	THCA-US	TCGA-EM-A2OW	a65ec434-9ae0-453f-b440-08bf25558fd1	DO39956	thyroid
Sample327	ovary	OV-AU::AOCS-141	Whitelist	TRUE	OV-AU	NA	AOCS-141	DO46498	ovary
Sample328	colorectal	COAD-US::e8ec26bd-c88d-42b9-ac8a-ab121b8140f8	Whitelist	TRUE	COAD-US	TCGA-AD-A5EK	e8ec26bd-c88d-42b9-ac8a-ab121b8140f8	DO44089	colorectal
Sample329	stomach	STAD-US::1e1cdf72-820f-48a4-8fb6-89575d07cde9	Whitelist	TRUE	STAD-US	TCGA-D7-8570	1e1cdf72-820f-48a4-8fb6-89575d07cde9	DO48040	stomach
Sample330	uterus	UCEC-US::45d58088-d3f4-4eb0-b75c-bcb98c0981dc	Whitelist	TRUE	UCEC-US	TCGA-A5-A0G9	45d58088-d3f4-4eb0-b75c-bcb98c0981dc	DO42304	uterus
Sample331	lymphoma	MALY-DE::4103141	Whitelist	TRUE	MALY-DE	NA	4103141	DO52688	lymphoma
Sample332	cns	LGG-US::84ae73e4-3b39-4444-9bfb-3fc6057eab32	Whitelist	TRUE	LGG-US	TCGA-DU-7301	84ae73e4-3b39-4444-9bfb-3fc6057eab32	DO22382	cns
Sample333	thyroid	THCA-US::2f59f12d-ca0c-4ac6-9718-98a6d455af46	Whitelist	TRUE	THCA-US	TCGA-EM-A2CP	2f59f12d-ca0c-4ac6-9718-98a6d455af46	DO39046	thyroid
Sample334	lung	LUAD-US::8994c8c4-9ea0-46cb-b4a5-0055d7da5bfa	Whitelist	TRUE	LUAD-US	TCGA-44-6148	8994c8c4-9ea0-46cb-b4a5-0055d7da5bfa	DO25737	lung
Sample335	sarcoma	SARC-US::e7a72f7e-77b1-4d95-8f37-39a6cffc35dc	Whitelist	TRUE	SARC-US	TCGA-DX-A3LT	e7a72f7e-77b1-4d95-8f37-39a6cffc35dc	DO219966	sarcoma
Sample336	head/neck	HNSC-US::4075717b-2240-4842-a00a-0c4dbcb910c4	Whitelist	TRUE	HNSC-US	TCGA-CV-6961	4075717b-2240-4842-a00a-0c4dbcb910c4	DO14566	head/neck
Sample337	breast	BRCA-US::d9dc3b59-613d-469e-8b4f-6c5a557eb26a	Whitelist	TRUE	BRCA-US	TCGA-EW-A3U0	d9dc3b59-613d-469e-8b4f-6c5a557eb26a	DO2341	breast
Sample338	colorectal	COAD-US::490eabca-4575-4bd6-9604-6b6e23d069ce	Whitelist	TRUE	COAD-US	TCGA-NH-A50T	490eabca-4575-4bd6-9604-6b6e23d069ce	DO44086	colorectal
Sample339	breast	BRCA-US::a9b7d7fe-be31-4f71-afee-c1bfdf511888	Whitelist	TRUE	BRCA-US	TCGA-AO-A0J4	a9b7d7fe-be31-4f71-afee-c1bfdf511888	DO1559	breast
Sample340	uterus	UCEC-US::66e305ca-8a16-44f0-b837-85e529b7ad55	Whitelist	TRUE	UCEC-US	TCGA-BG-A18C	66e305ca-8a16-44f0-b837-85e529b7ad55	DO42464	uterus
Sample341	sarcoma	SARC-US::8654c2b5-27d7-43c5-9a39-7fdefd7a0324	Whitelist	TRUE	SARC-US	TCGA-MO-A47R	8654c2b5-27d7-43c5-9a39-7fdefd7a0324	DO220221	sarcoma
Sample342	cns	GBM-US::b37d944c-c65c-46d6-bb8b-3eb37cb85b68	Whitelist	TRUE	GBM-US	TCGA-06-2570	b37d944c-c65c-46d6-bb8b-3eb37cb85b68	DO13575	cns
Sample343	cns	GBM-US::352768f9-3ce1-419c-beef-6515c78f5d7a	Whitelist	TRUE	GBM-US	TCGA-19-2620	352768f9-3ce1-419c-beef-6515c78f5d7a	DO12952	cns
Sample344	head/neck	HNSC-US::fafd6f5b-1d76-4537-bd1c-e0bd7b4e2166	Whitelist	TRUE	HNSC-US	TCGA-BA-6869	fafd6f5b-1d76-4537-bd1c-e0bd7b4e2166	DO14250	head/neck
Sample345	breast	BRCA-US::5fd9552a-c742-4388-940d-295d1107ae00	Whitelist	TRUE	BRCA-US	TCGA-AR-A1AY	5fd9552a-c742-4388-940d-295d1107ae00	DO2509	breast
Sample346	kidney	RECA-EU::C0079	Whitelist	TRUE	RECA-EU	NA	C0079	DO46988	kidney
Sample347	cns	GBM-US::c184c3ca-7ad3-4202-b108-cb9fd5f5d947	Whitelist	TRUE	GBM-US	TCGA-41-5651	c184c3ca-7ad3-4202-b108-cb9fd5f5d947	DO11501	cns
Sample348	thyroid	THCA-US::7629f864-a009-4aa9-bf7e-2d99e00d294e	Whitelist	TRUE	THCA-US	TCGA-ET-A4KN	7629f864-a009-4aa9-bf7e-2d99e00d294e	DO39072	thyroid
Sample349	cns	LGG-US::5017c115-39b8-4c5c-8be6-2cb298d7c641	Whitelist	TRUE	LGG-US	TCGA-HT-7695	5017c115-39b8-4c5c-8be6-2cb298d7c641	DO22417	cns
Sample350	stomach	STAD-US::b8a1c8c7-3945-4d84-8f58-3a1a1eb10730	Whitelist	TRUE	STAD-US	TCGA-BR-8486	b8a1c8c7-3945-4d84-8f58-3a1a1eb10730	DO47863	stomach
Sample351	kidney	RECA-EU::C0039	Whitelist	TRUE	RECA-EU	NA	C0039	DO46913	kidney
Sample352	colorectal	COAD-US::df5ab6cc-6f68-4b6b-95e2-954c6b57ba9c	Whitelist	TRUE	COAD-US	TCGA-CA-6718	df5ab6cc-6f68-4b6b-95e2-954c6b57ba9c	DO7801	colorectal
Sample353	lymphoma	MALY-DE::4147081	Whitelist	TRUE	MALY-DE	NA	4147081	DO52677	lymphoma
Sample354	thyroid	THCA-US::acb80b76-2394-4250-8687-60e40e16e83b	Whitelist	TRUE	THCA-US	TCGA-DJ-A4UT	acb80b76-2394-4250-8687-60e40e16e83b	DO40069	thyroid
Sample355	colorectal	COAD-US::36eaf209-c332-4321-b6aa-51a3368ecd79	Whitelist	TRUE	COAD-US	TCGA-AA-3555	36eaf209-c332-4321-b6aa-51a3368ecd79	DO8898	colorectal
Sample356	thyroid	THCA-US::8cfb88f6-7b37-4f1e-882b-3a368b604167	Whitelist	TRUE	THCA-US	TCGA-BJ-A45K	8cfb88f6-7b37-4f1e-882b-3a368b604167	DO48084	thyroid
Sample357	pancreas	PACA-AU::ICGC_0099	Whitelist	TRUE	PACA-AU	NA	ICGC_0099	DO33168	pancreas
Sample358	kidney	RECA-EU::C0037	Whitelist	TRUE	RECA-EU	NA	C0037	DO46909	kidney
Sample359	kidney	RECA-EU::C0075	Whitelist	TRUE	RECA-EU	NA	C0075	DO46980	kidney
Sample360	sarcoma	SARC-US::590fdb76-20ef-4f95-9783-7d80e7a25e5a	Whitelist	TRUE	SARC-US	TCGA-IE-A4EK	590fdb76-20ef-4f95-9783-7d80e7a25e5a	DO220157	sarcoma
Sample361	lymphoma	MALY-DE::4175837	Whitelist	TRUE	MALY-DE	NA	4175837	DO27787	lymphoma
Sample362	lung	LUSC-US::87ac0ad4-8c9d-409e-9a86-1d201d01769d	Whitelist	TRUE	LUSC-US	TCGA-66-2789	87ac0ad4-8c9d-409e-9a86-1d201d01769d	DO27279	lung
Sample363	liver-biliary	LIHC-US::17833039-0d7e-47f0-90e6-8cabae94c124	Whitelist	TRUE	LIHC-US	TCGA-FV-A3R2	17833039-0d7e-47f0-90e6-8cabae94c124	DO44994	liver-biliary
Sample364	kidney	KIRC-US::2ed3296a-5b10-40d8-8af4-90dc031657cd	Whitelist	TRUE	KIRC-US	TCGA-AK-3455	2ed3296a-5b10-40d8-8af4-90dc031657cd	DO18572	kidney
Sample365	lung	LUSC-US::e58e8850-154f-4695-bee0-005c76410327	Whitelist	TRUE	LUSC-US	TCGA-60-2713	e58e8850-154f-4695-bee0-005c76410327	DO26476	lung
Sample366	kidney	KIRP-US::0c151271-2cf9-43f4-9e9b-fe927de43131	Whitelist	TRUE	KIRP-US	TCGA-IA-A40X	0c151271-2cf9-43f4-9e9b-fe927de43131	DO44478	kidney
Sample367	kidney	RECA-EU::C0024	Whitelist	TRUE	RECA-EU	NA	C0024	DO47048	kidney
Sample368	liver-biliary	LIHC-US::2854ffe8-1f77-497a-bf49-11e0189fee35	Whitelist	TRUE	LIHC-US	TCGA-DD-A1EL	2854ffe8-1f77-497a-bf49-11e0189fee35	DO23048	liver-biliary
Sample369	ovary	OV-AU::AOCS-092	Whitelist	TRUE	OV-AU	NA	AOCS-092	DO46374	ovary
Sample370	uterus	UCEC-US::f8ac5fd2-11f2-4b3a-a3a6-ff1a6d8e1cae	Whitelist	TRUE	UCEC-US	TCGA-EY-A1GW	f8ac5fd2-11f2-4b3a-a3a6-ff1a6d8e1cae	DO42536	uterus
Sample371	head/neck	HNSC-US::64bb5550-2735-4401-a0db-58ec1020a32d	Whitelist	TRUE	HNSC-US	TCGA-CV-5431	64bb5550-2735-4401-a0db-58ec1020a32d	DO15591	head/neck
Sample372	kidney	KIRP-US::f1ec5a7b-0973-4c38-9908-862196df9541	Whitelist	TRUE	KIRP-US	TCGA-B1-A47N	f1ec5a7b-0973-4c38-9908-862196df9541	DO49738	kidney
Sample373	sarcoma	SARC-US::7bab6742-4e3d-4fcf-9b90-d3e0218b4d79	Whitelist	TRUE	SARC-US	TCGA-FX-A3NJ	7bab6742-4e3d-4fcf-9b90-d3e0218b4d79	DO220118	sarcoma
Sample374	breast	BRCA-US::d67cd793-2931-429a-9084-2f3c4c8be7ad	Whitelist	TRUE	BRCA-US	TCGA-A2-A0EY	d67cd793-2931-429a-9084-2f3c4c8be7ad	DO3614	breast
Sample375	uterus	UCEC-US::9205c164-7975-421a-90c3-edfe8def595c	Whitelist	TRUE	UCEC-US	TCGA-E6-A1LZ	9205c164-7975-421a-90c3-edfe8def595c	DO41398	uterus
Sample376	head/neck	HNSC-US::534f85f2-b9eb-45be-87d5-c3dffd13d541	Whitelist	TRUE	HNSC-US	TCGA-CV-7255	534f85f2-b9eb-45be-87d5-c3dffd13d541	DO14718	head/neck
Sample377	sarcoma	SARC-US::854e42bc-95b2-4b77-a4b2-ffbd6c28b281	Whitelist	TRUE	SARC-US	TCGA-DX-A1L0	854e42bc-95b2-4b77-a4b2-ffbd6c28b281	DO219949	sarcoma
Sample378	liver-biliary	LIHC-US::b865dec4-f051-4fbe-9405-f832ff2010d7	Whitelist	TRUE	LIHC-US	TCGA-G3-A25S	b865dec4-f051-4fbe-9405-f832ff2010d7	DO23018	liver-biliary
Sample379	thyroid	THCA-US::e1ff7694-64e1-47ed-b0d8-34acfb4ffef1	Whitelist	TRUE	THCA-US	TCGA-L6-A4ET	e1ff7694-64e1-47ed-b0d8-34acfb4ffef1	DO40147	thyroid
Sample380	leukemia	CLLE-ES::82	Whitelist	TRUE	CLLE-ES	NA	82	DO6434	leukemia
Sample381	breast	BRCA-US::88db1340-e4bf-451a-87c0-6e9168296f5e	Whitelist	TRUE	BRCA-US	TCGA-EW-A1PB	88db1340-e4bf-451a-87c0-6e9168296f5e	DO4695	breast
Sample382	kidney	KIRC-US::9ecdde9c-2179-4830-bd10-c4fa40f26066	Whitelist	TRUE	KIRC-US	TCGA-BP-4756	9ecdde9c-2179-4830-bd10-c4fa40f26066	DO18164	kidney
Sample383	kidney	RECA-EU::C0014	Whitelist	TRUE	RECA-EU	NA	C0014	DO46853	kidney
Sample384	cervix	CESC-US::9aa36ac2-8418-4109-a3c1-63ca8742baab	Whitelist	TRUE	CESC-US	TCGA-EK-A2RE	9aa36ac2-8418-4109-a3c1-63ca8742baab	DO49948	cervix
Sample385	kidney	RECA-EU::C0092	Whitelist	TRUE	RECA-EU	NA	C0092	DO47162	kidney
Sample386	breast	BRCA-US::786e8dbe-442e-4551-87b3-b4c333b04dd4	Whitelist	TRUE	BRCA-US	TCGA-BH-A0WA	786e8dbe-442e-4551-87b3-b4c333b04dd4	DO2897	breast
Sample387	liver-biliary	LIHC-US::a8c2aa08-9156-4845-ad77-5e060858c757	Whitelist	TRUE	LIHC-US	TCGA-FV-A3I0	a8c2aa08-9156-4845-ad77-5e060858c757	DO45009	liver-biliary
Sample388	uterus	UCEC-US::b045f24b-f822-4df9-9ffa-47308edcec8c	Graylist	TRUE	UCEC-US	TCGA-AP-A051	b045f24b-f822-4df9-9ffa-47308edcec8c	DO42673	uterus
Sample389	breast	BRCA-US::2a84997d-ccee-4f46-bea2-752534f26416	Whitelist	TRUE	BRCA-US	TCGA-E2-A1LL	2a84997d-ccee-4f46-bea2-752534f26416	DO2694	breast
Sample390	stomach	STAD-US::c6316fb5-99a7-4adf-832f-dce44ddcd3aa	Whitelist	TRUE	STAD-US	TCGA-HU-8608	c6316fb5-99a7-4adf-832f-dce44ddcd3aa	DO47841	stomach
Sample391	kidney	KIRC-US::78048432-2de1-498c-9cf1-9c5bd43daa39	Whitelist	TRUE	KIRC-US	TCGA-CJ-4870	78048432-2de1-498c-9cf1-9c5bd43daa39	DO19380	kidney
Sample392	ovary	OV-US::4eac2c98-86d2-4ee6-a1d3-157d013c78dc	Whitelist	TRUE	OV-US	TCGA-09-1666	4eac2c98-86d2-4ee6-a1d3-157d013c78dc	DO32391	ovary
Sample393	colorectal	COAD-US::9f45a227-1fd5-478c-a194-4a5c61b68cc3	Whitelist	TRUE	COAD-US	TCGA-QG-A5YW	9f45a227-1fd5-478c-a194-4a5c61b68cc3	DO219106	colorectal
Sample394	lymphoma	MALY-DE::4110378	Whitelist	TRUE	MALY-DE	NA	4110378	DO52653	lymphoma
Sample395	liver-biliary	LIHC-US::c95ed407-bcc2-44aa-bc59-bf7549f2d665	Whitelist	TRUE	LIHC-US	TCGA-FV-A23B	c95ed407-bcc2-44aa-bc59-bf7549f2d665	DO44872	liver-biliary
Sample396	kidney	KIRP-US::45bdcfd6-1e3f-4be8-b843-ae949e8e43eb	Whitelist	TRUE	KIRP-US	TCGA-MH-A562	45bdcfd6-1e3f-4be8-b843-ae949e8e43eb	DO48495	kidney
Sample397	colorectal	READ-US::8feb0e8f-d09b-437d-8651-0cdecfe776bf	Whitelist	TRUE	READ-US	TCGA-F5-6814	8feb0e8f-d09b-437d-8651-0cdecfe776bf	DO36556	colorectal
Sample398	lung	LUSC-US::9a874b64-d0d6-416e-97bc-e9071ed0b16b	Whitelist	TRUE	LUSC-US	TCGA-18-3415	9a874b64-d0d6-416e-97bc-e9071ed0b16b	DO26427	lung
Sample399	pancreas	PACA-AU::ICGC_0143	Whitelist	TRUE	PACA-AU	NA	ICGC_0143	DO33408	pancreas
Sample400	lymphoma	MALY-DE::4177376	Whitelist	TRUE	MALY-DE	NA	4177376	DO27809	lymphoma
Sample401	uterus	UCEC-US::e56491af-718f-4ca1-b3cd-0e5b3154697b	Whitelist	TRUE	UCEC-US	TCGA-D1-A1NU	e56491af-718f-4ca1-b3cd-0e5b3154697b	DO43811	uterus
Sample402	pancreas	PACA-AU::ICGC_0139	Whitelist	TRUE	PACA-AU	NA	ICGC_0139	DO33392	pancreas
Sample403	lung	LUAD-US::3199cfe5-3be3-43cd-a36b-5cf2c7a9929f	Graylist	TRUE	LUAD-US	TCGA-50-5066	3199cfe5-3be3-43cd-a36b-5cf2c7a9929f	DO25040	lung
Sample404	leukemia	CLLE-ES::64	Whitelist	TRUE	CLLE-ES	NA	64	DO6432	leukemia
Sample405	cns	GBM-US::e17a6048-7a72-42c0-ad3f-97cbff02bc9f	Whitelist	TRUE	GBM-US	TCGA-19-2629	e17a6048-7a72-42c0-ad3f-97cbff02bc9f	DO11046	cns
Sample406	liver-biliary	LIHC-US::c4c4820b-6f4c-4cdd-b233-4d22f5933fd9	Whitelist	TRUE	LIHC-US	TCGA-DD-A3A6	c4c4820b-6f4c-4cdd-b233-4d22f5933fd9	DO44875	liver-biliary
Sample407	uterus	UCEC-US::f6d136c7-c250-4361-9fed-50f513959a40	Whitelist	TRUE	UCEC-US	TCGA-B5-A11I	f6d136c7-c250-4361-9fed-50f513959a40	DO41229	uterus
Sample408	bladder	BLCA-US::8c1dd7f7-b74a-4fa2-b6a7-86f0348d2567	Whitelist	TRUE	BLCA-US	TCGA-FD-A3N6	8c1dd7f7-b74a-4fa2-b6a7-86f0348d2567	DO575	bladder
Sample409	colorectal	COAD-US::a512701f-88bb-4b05-8c94-fd285b9dd13e	Whitelist	TRUE	COAD-US	TCGA-AA-3666	a512701f-88bb-4b05-8c94-fd285b9dd13e	DO9042	colorectal
Sample410	kidney	KICH-US::04e9a63a-d742-488c-8564-bf9d79aa2091	Whitelist	TRUE	KICH-US	TCGA-KN-8431	04e9a63a-d742-488c-8564-bf9d79aa2091	DO220509	kidney
Sample411	kidney	RECA-EU::C0040	Whitelist	TRUE	RECA-EU	NA	C0040	DO47076	kidney
Sample412	lymphoma	DLBC-US::0e9fcccc-0630-408d-a121-2c6413824cb7	Whitelist	TRUE	DLBC-US	TCGA-FF-8062	0e9fcccc-0630-408d-a121-2c6413824cb7	DO222309	lymphoma
Sample413	bladder	BLCA-US::cb664eef-be6f-44ef-aa90-6f6da0e6440a	Whitelist	TRUE	BLCA-US	TCGA-BT-A3PJ	cb664eef-be6f-44ef-aa90-6f6da0e6440a	DO44097	bladder
Sample414	liver-biliary	LIHC-US::bee9d6c8-948f-4b76-97ca-b985064249ef	Whitelist	TRUE	LIHC-US	TCGA-DD-A4NA	bee9d6c8-948f-4b76-97ca-b985064249ef	DO44930	liver-biliary
Sample415	sarcoma	SARC-US::cd73a55f-03c1-4da0-9fa7-1ae4a263664e	Whitelist	TRUE	SARC-US	TCGA-DX-A1KW	cd73a55f-03c1-4da0-9fa7-1ae4a263664e	DO219945	sarcoma
Sample416	kidney	RECA-EU::C0052	Whitelist	TRUE	RECA-EU	NA	C0052	DO47100	kidney
Sample417	leukemia	CLLE-ES::442	Whitelist	TRUE	CLLE-ES	NA	442	DO7172	leukemia
Sample418	bladder	BLCA-US::56d8a1b8-1268-4362-a7f1-77b76fbf1b59	Whitelist	TRUE	BLCA-US	TCGA-DK-A1AA	56d8a1b8-1268-4362-a7f1-77b76fbf1b59	DO548	bladder
Sample419	liver-biliary	LIHC-US::1b428ada-eb3f-40c2-b4bf-1bbf6b61729d	Whitelist	TRUE	LIHC-US	TCGA-CC-5262	1b428ada-eb3f-40c2-b4bf-1bbf6b61729d	DO22953	liver-biliary
Sample420	cervix	CESC-US::262311a0-7a10-4934-8fba-11ee581ad738	Whitelist	TRUE	CESC-US	TCGA-C5-A1BF	262311a0-7a10-4934-8fba-11ee581ad738	DO48991	cervix
Sample421	liver-biliary	LIHC-US::614c0ecf-6a84-4c86-8706-79be5bb00991	Whitelist	TRUE	LIHC-US	TCGA-DD-A3A7	614c0ecf-6a84-4c86-8706-79be5bb00991	DO44982	liver-biliary
Sample422	liver-biliary	LIHC-US::8afa3140-dcbd-44c0-ab13-4ada6a0444d4	Whitelist	TRUE	LIHC-US	TCGA-FV-A496	8afa3140-dcbd-44c0-ab13-4ada6a0444d4	DO44966	liver-biliary
Sample423	ovary	OV-US::5c127332-5ca0-45f1-a5ac-4876ad94e491	Whitelist	TRUE	OV-US	TCGA-25-2400	5c127332-5ca0-45f1-a5ac-4876ad94e491	DO28053	ovary
Sample424	kidney	KICH-US::a5af1391-89d3-4f41-930e-7e8272afec98	Whitelist	TRUE	KICH-US	TCGA-KL-8344	a5af1391-89d3-4f41-930e-7e8272afec98	DO220352	kidney
Sample425	colorectal	COAD-US::d8e9ea52-ff28-4626-baa3-71350fd53ddf	Whitelist	TRUE	COAD-US	TCGA-AY-A54L	d8e9ea52-ff28-4626-baa3-71350fd53ddf	DO44091	colorectal
Sample426	breast	BRCA-US::b094e8b2-8ece-4b36-8025-18073a8b873c	Whitelist	TRUE	BRCA-US	TCGA-AO-A124	b094e8b2-8ece-4b36-8025-18073a8b873c	DO1287	breast
Sample427	skin	SKCM-US::800d3a17-269f-4d97-94ff-8585f20038d8	Whitelist	TRUE	SKCM-US	TCGA-DA-A1HW	800d3a17-269f-4d97-94ff-8585f20038d8	DO38129	skin
Sample428	kidney	KIRC-US::fb9bafa5-7133-4955-8156-4eb6763dc8e1	Whitelist	TRUE	KIRC-US	TCGA-B0-5695	fb9bafa5-7133-4955-8156-4eb6763dc8e1	DO17054	kidney
Sample429	pancreas	PACA-AU::ICGC_0114	Whitelist	TRUE	PACA-AU	NA	ICGC_0114	DO33512	pancreas
Sample430	bladder	BLCA-US::904a8757-e0c5-41ef-b583-c8f170caaac1	Whitelist	TRUE	BLCA-US	TCGA-DK-A1A5	904a8757-e0c5-41ef-b583-c8f170caaac1	DO477	bladder
Sample431	colorectal	COAD-US::2e386e48-b99b-4806-a3e3-081d72a606e7	Whitelist	TRUE	COAD-US	TCGA-AA-A01X	2e386e48-b99b-4806-a3e3-081d72a606e7	DO8004	colorectal
Sample432	uterus	UCEC-US::13f31bcb-befd-4ed2-adc0-dc9e9ce52b75	Whitelist	TRUE	UCEC-US	TCGA-BS-A0TG	13f31bcb-befd-4ed2-adc0-dc9e9ce52b75	DO42209	uterus
Sample433	lymphoma	MALY-DE::4178310	Whitelist	TRUE	MALY-DE	NA	4178310	DO52696	lymphoma
Sample434	ovary	OV-AU::AOCS-034	Whitelist	TRUE	OV-AU	NA	AOCS-034	DO46329	ovary
Sample435	breast	BRCA-US::d3d545b3-457f-4389-821f-704cb24aff7f	Whitelist	TRUE	BRCA-US	TCGA-AR-A256	d3d545b3-457f-4389-821f-704cb24aff7f	DO4155	breast
Sample436	head/neck	HNSC-US::1f744ada-6de1-446d-b62c-76a7fc8b40af	Whitelist	TRUE	HNSC-US	TCGA-CN-4737	1f744ada-6de1-446d-b62c-76a7fc8b40af	DO15110	head/neck
Sample437	kidney	RECA-EU::C0061	Whitelist	TRUE	RECA-EU	NA	C0061	DO46953	kidney
Sample438	cns	GBM-US::74139255-a635-4c87-814d-3dd04ed630a8	Whitelist	TRUE	GBM-US	TCGA-06-0190	74139255-a635-4c87-814d-3dd04ed630a8	DO10975	cns
Sample439	cns	GBM-US::386b629e-fab1-4033-b088-45d6eeb4a13e	Whitelist	TRUE	GBM-US	TCGA-06-0745	386b629e-fab1-4033-b088-45d6eeb4a13e	DO12034	cns
Sample440	kidney	KIRC-US::33cf0893-0411-4758-aa90-602bfedf0850	Whitelist	TRUE	KIRC-US	TCGA-BP-4807	33cf0893-0411-4758-aa90-602bfedf0850	DO17074	kidney
Sample441	kidney	KIRC-US::3e976301-4042-4ac0-8f01-ef2f1a8161a6	Whitelist	TRUE	KIRC-US	TCGA-CJ-4639	3e976301-4042-4ac0-8f01-ef2f1a8161a6	DO17791	kidney
Sample442	colorectal	COAD-US::613aa3e8-a70b-45a9-9c08-0c2346c8bf00	Graylist	TRUE	COAD-US	TCGA-AD-A5EJ	613aa3e8-a70b-45a9-9c08-0c2346c8bf00	DO50090	colorectal
Sample443	kidney	KIRC-US::7ca06dbe-f073-4aee-86ff-a545fad5ea93	Whitelist	TRUE	KIRC-US	TCGA-CJ-4878	7ca06dbe-f073-4aee-86ff-a545fad5ea93	DO20604	kidney
Sample444	head/neck	HNSC-US::cd032ddb-55f2-4c77-8dcf-e4e630f7de6f	Whitelist	TRUE	HNSC-US	TCGA-CR-6470	cd032ddb-55f2-4c77-8dcf-e4e630f7de6f	DO14686	head/neck
Sample445	sarcoma	SARC-US::3505f91d-bc66-4732-84b6-18c5b32ca6b8	Whitelist	TRUE	SARC-US	TCGA-DX-A3LY	3505f91d-bc66-4732-84b6-18c5b32ca6b8	DO219969	sarcoma
Sample446	pancreas	PACA-AU::ICGC_0296	Whitelist	TRUE	PACA-AU	NA	ICGC_0296	DO34696	pancreas
Sample447	pancreas	PACA-AU::ICGC_0150	Whitelist	TRUE	PACA-AU	NA	ICGC_0150	DO33488	pancreas
Sample448	kidney	RECA-EU::C0081	Whitelist	TRUE	RECA-EU	NA	C0081	DO46992	kidney
Sample449	lymphoma	MALY-DE::4193638	Whitelist	TRUE	MALY-DE	NA	4193638	DO52672	lymphoma
Sample450	liver-biliary	LIHC-US::670c1cbc-4494-45f1-bb8b-18db82d4f7e0	Whitelist	TRUE	LIHC-US	TCGA-CC-A1HT	670c1cbc-4494-45f1-bb8b-18db82d4f7e0	DO23028	liver-biliary
Sample451	stomach	STAD-US::39dd61a8-cd17-4df3-ae17-61e239eb00bd	Whitelist	TRUE	STAD-US	TCGA-CG-4474	39dd61a8-cd17-4df3-ae17-61e239eb00bd	DO38535	stomach
Sample452	colorectal	COAD-US::6fa41234-9077-4d05-a295-6820f3bedf5b	Whitelist	TRUE	COAD-US	TCGA-AA-A02O	6fa41234-9077-4d05-a295-6820f3bedf5b	DO9226	colorectal
Sample453	lung	LUAD-US::d5326429-9805-47f9-97b0-fbda658e3f01	Whitelist	TRUE	LUAD-US	TCGA-91-6840	d5326429-9805-47f9-97b0-fbda658e3f01	DO23608	lung
Sample454	ovary	OV-US::ee0a4a13-613e-4c5d-96c3-8083a013702d	Whitelist	TRUE	OV-US	TCGA-13-0890	ee0a4a13-613e-4c5d-96c3-8083a013702d	DO28273	ovary
Sample455	lymphoma	MALY-DE::4160100	Whitelist	TRUE	MALY-DE	NA	4160100	DO52651	lymphoma
Sample456	breast	BRCA-US::2779fa01-ac93-4e80-a997-3385f72172c3	Whitelist	TRUE	BRCA-US	TCGA-A8-A08S	2779fa01-ac93-4e80-a997-3385f72172c3	DO3140	breast
Sample457	colorectal	COAD-US::84959e50-17f5-4f2b-8e0c-5ebb139d2c3a	Graylist	TRUE	COAD-US	TCGA-QG-A5Z2	84959e50-17f5-4f2b-8e0c-5ebb139d2c3a	DO44096	colorectal
Sample458	leukemia	CLLE-ES::25	Whitelist	TRUE	CLLE-ES	NA	25	DO6386	leukemia
Sample459	breast	BRCA-US::566792ae-f853-4a47-856d-f02cdcfcb18a	Whitelist	TRUE	BRCA-US	TCGA-A8-A07I	566792ae-f853-4a47-856d-f02cdcfcb18a	DO2712	breast
Sample460	lymphoma	MALY-DE::4138885	Whitelist	TRUE	MALY-DE	NA	4138885	DO52676	lymphoma
Sample461	prostate	PRAD-US::6845076e-e940-4437-8618-81db4a447544	Whitelist	TRUE	PRAD-US	TCGA-G9-6365	6845076e-e940-4437-8618-81db4a447544	DO36345	prostate
Sample462	kidney	KIRC-US::1adb05d4-e1ca-4ede-81c7-ff24a243abae	Whitelist	TRUE	KIRC-US	TCGA-B2-4099	1adb05d4-e1ca-4ede-81c7-ff24a243abae	DO18988	kidney
Sample463	colorectal	COAD-US::857a5889-19e7-4208-8362-f1377c408037	Whitelist	TRUE	COAD-US	TCGA-A6-A567	857a5889-19e7-4208-8362-f1377c408037	DO44087	colorectal
Sample464	kidney	KICH-US::dc04b82c-e1e8-4917-ba19-c2fea4a1b69a	Whitelist	TRUE	KICH-US	TCGA-KN-8419	dc04b82c-e1e8-4917-ba19-c2fea4a1b69a	DO220433	kidney
Sample465	kidney	KICH-US::02979422-5149-4750-ad5f-483e0bec6ac5	Whitelist	TRUE	KICH-US	TCGA-KL-8327	02979422-5149-4750-ad5f-483e0bec6ac5	DO220335	kidney
Sample466	lung	LUAD-US::35cb7841-9b09-465a-90c5-e3b8a9faad49	Whitelist	TRUE	LUAD-US	TCGA-55-6982	35cb7841-9b09-465a-90c5-e3b8a9faad49	DO26280	lung
Sample467	lymphoma	MALY-DE::4120193	Whitelist	TRUE	MALY-DE	NA	4120193	DO27851	lymphoma
Sample468	ovary	OV-AU::AOCS-150	Whitelist	TRUE	OV-AU	NA	AOCS-150	DO46542	ovary
Sample469	kidney	RECA-EU::C0016	Whitelist	TRUE	RECA-EU	NA	C0016	DO46859	kidney
Sample470	breast	BRCA-US::8cf54607-01ce-42b0-9bd9-8627edd9f3b7	Whitelist	TRUE	BRCA-US	TCGA-C8-A130	8cf54607-01ce-42b0-9bd9-8627edd9f3b7	DO3804	breast
Sample471	sarcoma	SARC-US::4e8c570c-3cbe-4878-8b2c-b966868dd60d	Whitelist	TRUE	SARC-US	TCGA-IF-A4AJ	4e8c570c-3cbe-4878-8b2c-b966868dd60d	DO220163	sarcoma
Sample472	cns	LGG-US::648252da-dd86-48d1-ae75-4257e3142b0b	Whitelist	TRUE	LGG-US	TCGA-FG-5964	648252da-dd86-48d1-ae75-4257e3142b0b	DO22293	cns
Sample473	liver-biliary	LIHC-US::bd48fa5e-0152-46f0-a4fa-8cf723ff2dcd	Whitelist	TRUE	LIHC-US	TCGA-FV-A495	bd48fa5e-0152-46f0-a4fa-8cf723ff2dcd	DO44890	liver-biliary
Sample474	stomach	STAD-US::647dc54f-a51b-40ea-9d97-c93598c2af71	Whitelist	TRUE	STAD-US	TCGA-HF-7136	647dc54f-a51b-40ea-9d97-c93598c2af71	DO38226	stomach
Sample475	cervix	CESC-US::6b74c07a-9932-4a80-8296-9db08d0c6964	Whitelist	TRUE	CESC-US	TCGA-EX-A1H5	6b74c07a-9932-4a80-8296-9db08d0c6964	DO6255	cervix
Sample476	head/neck	HNSC-US::89f91e36-fed8-4da3-8a35-c761d6f65285	Whitelist	TRUE	HNSC-US	TCGA-CR-6467	89f91e36-fed8-4da3-8a35-c761d6f65285	DO14942	head/neck
Sample477	kidney	KIRC-US::28e9b6f9-ab6a-400b-a6a9-79095a443591	Whitelist	TRUE	KIRC-US	TCGA-AK-3454	28e9b6f9-ab6a-400b-a6a9-79095a443591	DO17178	kidney
Sample478	head/neck	HNSC-US::c1f50a22-38df-41cc-a1f4-f7985504a7ac	Whitelist	TRUE	HNSC-US	TCGA-BB-4225	c1f50a22-38df-41cc-a1f4-f7985504a7ac	DO14264	head/neck
Sample479	lymphoma	MALY-DE::4142605	Whitelist	TRUE	MALY-DE	NA	4142605	DO52663	lymphoma
Sample480	cns	GBM-US::5c984433-33cf-42fc-b3ba-511efcdcab19	Whitelist	TRUE	GBM-US	TCGA-06-0211	5c984433-33cf-42fc-b3ba-511efcdcab19	DO11794	cns
Sample481	leukemia	CLLE-ES::278	Whitelist	TRUE	CLLE-ES	NA	278	DO6552	leukemia
Sample482	pancreas	PACA-AU::ICGC_0199	Whitelist	TRUE	PACA-AU	NA	ICGC_0199	DO34600	pancreas
Sample483	head/neck	HNSC-US::05fbd98c-28bd-41bc-ae60-16ac0c16c723	Whitelist	TRUE	HNSC-US	TCGA-CV-7090	05fbd98c-28bd-41bc-ae60-16ac0c16c723	DO14238	head/neck
Sample484	lymphoma	MALY-DE::4166151	Whitelist	TRUE	MALY-DE	NA	4166151	DO52671	lymphoma
Sample485	lung	LUSC-US::e21964b8-47c7-4a5f-bfa7-7206222883d2	Whitelist	TRUE	LUSC-US	TCGA-21-5782	e21964b8-47c7-4a5f-bfa7-7206222883d2	DO27120	lung
Sample486	breast	BRCA-US::18eb4dfc-556f-4bf3-a411-4780209ed1e0	Whitelist	TRUE	BRCA-US	TCGA-BH-A0B3	18eb4dfc-556f-4bf3-a411-4780209ed1e0	DO1301	breast
Sample487	stomach	STAD-US::87c217d4-66f4-46ca-8244-7856ce658fd3	Whitelist	TRUE	STAD-US	TCGA-IN-7806	87c217d4-66f4-46ca-8244-7856ce658fd3	DO38831	stomach
Sample488	pancreas	PACA-AU::ICGC_0300	Whitelist	TRUE	PACA-AU	NA	ICGC_0300	DO34817	pancreas
Sample489	lung	LUAD-US::21fb46f9-4bbb-441c-af19-a687e9138344	Whitelist	TRUE	LUAD-US	TCGA-49-6742	21fb46f9-4bbb-441c-af19-a687e9138344	DO25622	lung
Sample490	ovary	OV-AU::AOCS-064	Whitelist	TRUE	OV-AU	NA	AOCS-064	DO46342	ovary
Sample491	lymphoma	MALY-DE::4139696	Whitelist	TRUE	MALY-DE	NA	4139696	DO27849	lymphoma
Sample492	lung	LUAD-US::bf15f7ad-9d92-473b-91d1-f24aa373ab97	Whitelist	TRUE	LUAD-US	TCGA-44-2659	bf15f7ad-9d92-473b-91d1-f24aa373ab97	DO23744	lung
Sample493	ovary	OV-AU::AOCS-096	Whitelist	TRUE	OV-AU	NA	AOCS-096	DO46382	ovary
Sample494	lymphoma	DLBC-US::f978cb0f-d319-4c01-b4c5-23ae1403a106	Whitelist	TRUE	DLBC-US	TCGA-FF-8047	f978cb0f-d319-4c01-b4c5-23ae1403a106	DO222304	lymphoma
Sample495	cns	LGG-US::f86fa219-34e9-4812-8edf-2b66d7219779	Whitelist	TRUE	LGG-US	TCGA-CS-5395	f86fa219-34e9-4812-8edf-2b66d7219779	DO22356	cns
Sample496	prostate	PRAD-US::11fb5853-8eeb-4ad8-825d-3eaaf3fa08d6	Whitelist	TRUE	PRAD-US	TCGA-HI-7169	11fb5853-8eeb-4ad8-825d-3eaaf3fa08d6	DO36356	prostate
Sample497	leukemia	CLLE-ES::386	Whitelist	TRUE	CLLE-ES	NA	386	DO7124	leukemia
Sample498	pancreas	PACA-AU::ICGC_0140	Whitelist	TRUE	PACA-AU	NA	ICGC_0140	DO33400	pancreas
Sample499	kidney	KIRC-US::1e417b93-837d-4110-9090-239eb82c3e20	Whitelist	TRUE	KIRC-US	TCGA-BP-4968	1e417b93-837d-4110-9090-239eb82c3e20	DO16269	kidney
Sample500	head/neck	HNSC-US::3e5f451a-5882-4914-ae1a-95c898c2bcca	Whitelist	TRUE	HNSC-US	TCGA-BA-6872	3e5f451a-5882-4914-ae1a-95c898c2bcca	DO14236	head/neck
Sample501	breast	BRCA-US::3fc3755d-a3f8-4e2c-813f-ff124f2a75c1	Whitelist	TRUE	BRCA-US	TCGA-A2-A259	3fc3755d-a3f8-4e2c-813f-ff124f2a75c1	DO4719	breast
Sample502	breast	BRCA-US::b5b99291-507e-4b68-a039-9a0f571f55df	Whitelist	TRUE	BRCA-US	TCGA-AO-A12H	b5b99291-507e-4b68-a039-9a0f571f55df	DO3158	breast
Sample503	head/neck	HNSC-US::f030e410-2585-461e-ad23-9fdf026ac06c	Whitelist	TRUE	HNSC-US	TCGA-CR-7382	f030e410-2585-461e-ad23-9fdf026ac06c	DO14171	head/neck
Sample504	uterus	UCEC-US::24118b8f-59fe-482a-aed3-7b1bde1571b7	Whitelist	TRUE	UCEC-US	TCGA-B5-A0K8	24118b8f-59fe-482a-aed3-7b1bde1571b7	DO40831	uterus
Sample505	ovary	OV-AU::AOCS-065	Whitelist	TRUE	OV-AU	NA	AOCS-065	DO46344	ovary
Sample506	cns	LGG-US::799e9106-e62e-4681-8861-137f474ee8b8	Whitelist	TRUE	LGG-US	TCGA-HT-7602	799e9106-e62e-4681-8861-137f474ee8b8	DO22106	cns
Sample507	pancreas	PACA-AU::ICGC_0192	Whitelist	TRUE	PACA-AU	NA	ICGC_0192	DO34680	pancreas
Sample508	cervix	CESC-US::a3be445a-a592-4073-815b-47ae41f9c4a0	Whitelist	TRUE	CESC-US	TCGA-C5-A1M9	a3be445a-a592-4073-815b-47ae41f9c4a0	DO49014	cervix
Sample509	ovary	OV-AU::AOCS-163	Whitelist	TRUE	OV-AU	NA	AOCS-163	DO46581	ovary
Sample510	kidney	KIRP-US::2030e10b-a4c2-460f-9e29-90c8a76ea05e	Whitelist	TRUE	KIRP-US	TCGA-MH-A55W	2030e10b-a4c2-460f-9e29-90c8a76ea05e	DO48516	kidney
Sample511	stomach	STAD-US::af1086cc-b330-4ad6-ae1c-3b5c7259949a	Whitelist	TRUE	STAD-US	TCGA-BR-6564	af1086cc-b330-4ad6-ae1c-3b5c7259949a	DO38229	stomach
Sample512	kidney	KIRC-US::f5759059-c0e3-4f1a-af96-5c7197d3c33c	Whitelist	TRUE	KIRC-US	TCGA-CZ-5987	f5759059-c0e3-4f1a-af96-5c7197d3c33c	DO18701	kidney
Sample513	ovary	OV-AU::AOCS-056	Whitelist	TRUE	OV-AU	NA	AOCS-056	DO46331	ovary
Sample514	pancreas	PACA-AU::ICGC_0391	Whitelist	TRUE	PACA-AU	NA	ICGC_0391	DO49076	pancreas
Sample515	kidney	KICH-US::9aabcbd7-a26a-49b1-abf1-02c0dc3adcf2	Whitelist	TRUE	KICH-US	TCGA-KL-8334	9aabcbd7-a26a-49b1-abf1-02c0dc3adcf2	DO220342	kidney
Sample516	uterus	UCEC-US::c10b2885-70ea-4d32-bc48-8b85530df702	Whitelist	TRUE	UCEC-US	TCGA-EY-A1GS	c10b2885-70ea-4d32-bc48-8b85530df702	DO43162	uterus
Sample517	kidney	RECA-EU::C0020	Whitelist	TRUE	RECA-EU	NA	C0020	DO46873	kidney
Sample518	ovary	OV-AU::AOCS-115	Whitelist	TRUE	OV-AU	NA	AOCS-115	DO46408	ovary
Sample519	ovary	OV-AU::AOCS-001	Whitelist	TRUE	OV-AU	NA	AOCS-001	DO46325	ovary
Sample520	lymphoma	MALY-DE::4177434	Whitelist	TRUE	MALY-DE	NA	4177434	DO27815	lymphoma
Sample521	leukemia	CLLE-ES::84	Whitelist	TRUE	CLLE-ES	NA	84	DO52699	leukemia
Sample522	ovary	OV-AU::AOCS-060	Whitelist	TRUE	OV-AU	NA	AOCS-060	DO46336	ovary
Sample523	cns	LGG-US::01c4ca12-ac08-41dd-9e4f-bfb0971688a2	Whitelist	TRUE	LGG-US	TCGA-DU-7009	01c4ca12-ac08-41dd-9e4f-bfb0971688a2	DO22117	cns
Sample524	skin	SKCM-US::5bc515c8-7727-4d69-98e9-31bbcb748550	Whitelist	TRUE	SKCM-US	TCGA-GN-A26A	5bc515c8-7727-4d69-98e9-31bbcb748550	DO37861	skin
Sample525	cns	LGG-US::42251e02-b687-4bf1-a1b6-e3dd978542e4	Whitelist	TRUE	LGG-US	TCGA-HW-7487	42251e02-b687-4bf1-a1b6-e3dd978542e4	DO22324	cns
Sample526	kidney	RECA-EU::C0015	Whitelist	TRUE	RECA-EU	NA	C0015	DO46856	kidney
Sample527	kidney	KIRP-US::d80f601b-1064-4ff0-9c51-7f6afb22d1f5	Whitelist	TRUE	KIRP-US	TCGA-A4-A57E	d80f601b-1064-4ff0-9c51-7f6afb22d1f5	DO44517	kidney
Sample528	breast	BRCA-US::5580b21a-2cdb-4777-ad79-6e06654144f5	Whitelist	TRUE	BRCA-US	TCGA-E2-A15H	5580b21a-2cdb-4777-ad79-6e06654144f5	DO4473	breast
Sample529	head/neck	HNSC-US::8fc1f1be-d2d5-4b3a-9973-f4d964018beb	Whitelist	TRUE	HNSC-US	TCGA-CV-5973	8fc1f1be-d2d5-4b3a-9973-f4d964018beb	DO15014	head/neck
Sample530	ovary	OV-AU::AOCS-079	Whitelist	TRUE	OV-AU	NA	AOCS-079	DO46354	ovary
Sample531	lung	LUSC-US::3d1f4059-2220-45b4-a4d2-b14f76cec96a	Whitelist	TRUE	LUSC-US	TCGA-60-2726	3d1f4059-2220-45b4-a4d2-b14f76cec96a	DO27484	lung
Sample532	sarcoma	SARC-US::12bfd446-2ee5-4664-a492-c023d134f60f	Whitelist	TRUE	SARC-US	TCGA-FX-A48G	12bfd446-2ee5-4664-a492-c023d134f60f	DO220126	sarcoma
Sample533	kidney	KIRC-US::0487fc41-386c-4d76-9084-daf959bf5e98	Whitelist	TRUE	KIRC-US	TCGA-CW-5585	0487fc41-386c-4d76-9084-daf959bf5e98	DO19733	kidney
Sample534	lymphoma	MALY-DE::4196670	Whitelist	TRUE	MALY-DE	NA	4196670	DO52673	lymphoma
Sample535	head/neck	HNSC-US::e303b8c4-6428-4134-bb9d-a95dc1d8e35e	Whitelist	TRUE	HNSC-US	TCGA-CQ-6228	e303b8c4-6428-4134-bb9d-a95dc1d8e35e	DO14750	head/neck
Sample536	kidney	KIRP-US::71b35cd8-ecee-4599-bb24-b1ef78118423	Whitelist	TRUE	KIRP-US	TCGA-B9-4117	71b35cd8-ecee-4599-bb24-b1ef78118423	DO20770	kidney
Sample537	eosophagus	ESAD-UK::OCCAMS-ST-020	Whitelist	TRUE	ESAD-UK	NA	OCCAMS-ST-020	DO50311	eosophagus
Sample538	kidney	KICH-US::452135f2-6de6-4593-a091-ddf6344ee431	Whitelist	TRUE	KICH-US	TCGA-KL-8328	452135f2-6de6-4593-a091-ddf6344ee431	DO220336	kidney
Sample539	colorectal	COAD-US::0cb0dac8-4ce2-444a-b1ae-1550e065b4d9	Whitelist	TRUE	COAD-US	TCGA-AA-A01V	0cb0dac8-4ce2-444a-b1ae-1550e065b4d9	DO7822	colorectal
Sample540	ovary	OV-AU::AOCS-112	Whitelist	TRUE	OV-AU	NA	AOCS-112	DO46400	ovary
Sample541	lung	LUSC-US::43abe847-4ba7-466e-8283-5d7b80b999a7	Whitelist	TRUE	LUSC-US	TCGA-66-2756	43abe847-4ba7-466e-8283-5d7b80b999a7	DO27128	lung
Sample542	kidney	KIRP-US::2c084454-18e9-4837-9bba-7e91a73a48e0	Whitelist	TRUE	KIRP-US	TCGA-GL-A4EM	2c084454-18e9-4837-9bba-7e91a73a48e0	DO44520	kidney
Sample543	ovary	OV-US::66c92b9e-de3c-4d1a-bb69-46ffbc6caf33	Whitelist	TRUE	OV-US	TCGA-24-1548	66c92b9e-de3c-4d1a-bb69-46ffbc6caf33	DO31420	ovary
Sample544	kidney	RECA-EU::C0098	Whitelist	TRUE	RECA-EU	NA	C0098	DO47171	kidney
Sample545	pancreas	PACA-AU::ICGC_0315	Whitelist	TRUE	PACA-AU	NA	ICGC_0315	DO34312	pancreas
Sample546	pancreas	PACA-AU::ICGC_0088	Whitelist	TRUE	PACA-AU	NA	ICGC_0088	DO33288	pancreas
Sample547	sarcoma	SARC-US::9517413b-b5b8-4130-8ba1-d86d44abe2ec	Whitelist	TRUE	SARC-US	TCGA-DX-A1L3	9517413b-b5b8-4130-8ba1-d86d44abe2ec	DO219952	sarcoma
Sample548	pancreas	PACA-AU::ICGC_0021	Whitelist	TRUE	PACA-AU	NA	ICGC_0021	DO32863	pancreas
Sample549	breast	BRCA-US::5dd423e8-feaa-4568-a750-500948c41d6c	Whitelist	TRUE	BRCA-US	TCGA-B6-A0I1	5dd423e8-feaa-4568-a750-500948c41d6c	DO4138	breast
Sample550	lymphoma	MALY-DE::4190495	Whitelist	TRUE	MALY-DE	NA	4190495	DO27767	lymphoma
Sample551	lung	LUSC-US::b5e2cbda-bbfa-4ef8-a9c4-cb978bef9b23	Whitelist	TRUE	LUSC-US	TCGA-56-7582	b5e2cbda-bbfa-4ef8-a9c4-cb978bef9b23	DO26976	lung
Sample552	pancreas	PACA-AU::ICGC_0309	Whitelist	TRUE	PACA-AU	NA	ICGC_0309	DO34809	pancreas
Sample553	stomach	STAD-US::5b7e557a-6aee-4077-b3cd-c96179e643ae	Whitelist	TRUE	STAD-US	TCGA-CD-8529	5b7e557a-6aee-4077-b3cd-c96179e643ae	DO47753	stomach
Sample554	breast	BRCA-US::b58ad350-5140-4fa8-bc2c-24bca8395f3a	Whitelist	TRUE	BRCA-US	TCGA-A2-A04T	b58ad350-5140-4fa8-bc2c-24bca8395f3a	DO5696	breast
Sample555	leukemia	CLLE-ES::393	Whitelist	TRUE	CLLE-ES	NA	393	DO7136	leukemia
Sample556	ovary	OV-AU::AOCS-114	Whitelist	TRUE	OV-AU	NA	AOCS-114	DO46404	ovary
Sample557	prostate	PRAD-US::87959988-bb25-47ee-afc1-9af92592bbe7	Whitelist	TRUE	PRAD-US	TCGA-G9-7522	87959988-bb25-47ee-afc1-9af92592bbe7	DO36273	prostate
Sample558	pancreas	PACA-AU::ICGC_0025	Whitelist	TRUE	PACA-AU	NA	ICGC_0025	DO32875	pancreas
Sample559	leukemia	CLLE-ES::832	Whitelist	TRUE	CLLE-ES	NA	832	DO52725	leukemia
Sample560	breast	BRCA-US::6956473b-92e5-4069-a26b-b48e280e76f2	Whitelist	TRUE	BRCA-US	TCGA-B6-A0RU	6956473b-92e5-4069-a26b-b48e280e76f2	DO1954	breast
Sample561	ovary	OV-US::3768d34f-1527-40db-b116-cd80cee5ec3a	Whitelist	TRUE	OV-US	TCGA-09-2045	3768d34f-1527-40db-b116-cd80cee5ec3a	DO32420	ovary
Sample562	breast	BRCA-US::44bec761-b603-49c0-8634-f6bfe0319bb1	Whitelist	TRUE	BRCA-US	TCGA-AO-A0JM	44bec761-b603-49c0-8634-f6bfe0319bb1	DO5626	breast
Sample563	pancreas	PACA-AU::ICGC_0109	Whitelist	TRUE	PACA-AU	NA	ICGC_0109	DO33184	pancreas
Sample564	breast	BRCA-US::2d29a4ac-98e7-4663-9dd6-5681bc32ac2e	Whitelist	TRUE	BRCA-US	TCGA-A2-A3KC	2d29a4ac-98e7-4663-9dd6-5681bc32ac2e	DO3500	breast
Sample565	lung	LUSC-US::19f0cb8c-2e57-4310-967f-a9890f1605db	Whitelist	TRUE	LUSC-US	TCGA-18-4721	19f0cb8c-2e57-4310-967f-a9890f1605db	DO27104	lung
Sample566	ovary	OV-US::5e18b17d-4626-4b6d-8ac6-e560cee0376c	Whitelist	TRUE	OV-US	TCGA-24-1419	5e18b17d-4626-4b6d-8ac6-e560cee0376c	DO30550	ovary
Sample567	skin	SKCM-US::3fea3f02-2db3-44e0-984e-c61130d92c9b	Whitelist	TRUE	SKCM-US	TCGA-ER-A19E	3fea3f02-2db3-44e0-984e-c61130d92c9b	DO47542	skin
Sample568	lymphoma	MALY-DE::4177856	Whitelist	TRUE	MALY-DE	NA	4177856	DO27821	lymphoma
Sample569	lymphoma	MALY-DE::4134434	Whitelist	TRUE	MALY-DE	NA	4134434	DO52650	lymphoma
Sample570	lung	LUSC-US::1f11de87-a5fe-49fd-80c1-e279b2bc69de	Whitelist	TRUE	LUSC-US	TCGA-60-2711	1f11de87-a5fe-49fd-80c1-e279b2bc69de	DO26987	lung
Sample571	leukemia	CLLE-ES::3	Whitelist	TRUE	CLLE-ES	NA	3	DO6352	leukemia
Sample572	liver-biliary	LIHC-US::b7d6621c-8bce-4a01-8588-9d7761d9372b	Whitelist	TRUE	LIHC-US	TCGA-EP-A26S	b7d6621c-8bce-4a01-8588-9d7761d9372b	DO22854	liver-biliary
Sample573	breast	BRCA-US::5d1d00c6-fcae-479e-ae1e-de76efd41d98	Whitelist	TRUE	BRCA-US	TCGA-BH-A0BW	5d1d00c6-fcae-479e-ae1e-de76efd41d98	DO3662	breast
Sample574	kidney	KICH-US::a122d361-835e-4cf2-850f-af7864aa112c	Whitelist	TRUE	KICH-US	TCGA-KL-8346	a122d361-835e-4cf2-850f-af7864aa112c	DO220354	kidney
Sample575	skin	SKCM-US::85400bf1-23e0-4e0f-8df7-f0d108641aee	Whitelist	TRUE	SKCM-US	TCGA-D3-A3MO	85400bf1-23e0-4e0f-8df7-f0d108641aee	DO37427	skin
Sample576	ovary	OV-AU::AOCS-004	Whitelist	TRUE	OV-AU	NA	AOCS-004	DO46327	ovary
Sample577	lung	LUAD-US::ebcba7f2-ce13-4bae-97cd-91a6b1dcd465	Whitelist	TRUE	LUAD-US	TCGA-50-5932	ebcba7f2-ce13-4bae-97cd-91a6b1dcd465	DO23610	lung
Sample578	skin	SKCM-US::b5e37b9b-6264-4cc8-9b44-1d8ac0692d6c	Whitelist	TRUE	SKCM-US	TCGA-EE-A2M5	b5e37b9b-6264-4cc8-9b44-1d8ac0692d6c	DO37425	skin
Sample579	pancreas	PACA-AU::ICGC_0009	Whitelist	TRUE	PACA-AU	NA	ICGC_0009	DO32837	pancreas
Sample580	lymphoma	MALY-DE::4104893	Whitelist	TRUE	MALY-DE	NA	4104893	DO27807	lymphoma
Sample581	lung	LUSC-US::376dfd27-68e8-4a1a-9c4f-5064279b2a9e	Whitelist	TRUE	LUSC-US	TCGA-33-4586	376dfd27-68e8-4a1a-9c4f-5064279b2a9e	DO27318	lung
Sample582	bladder	BLCA-US::24f21425-b001-4986-aedf-5b4dd851c6ad	Whitelist	TRUE	BLCA-US	TCGA-BT-A20V	24f21425-b001-4986-aedf-5b4dd851c6ad	DO689	bladder
Sample583	stomach	STAD-US::c991697f-77f9-412a-9bd1-0e47f7387cb2	Whitelist	TRUE	STAD-US	TCGA-CD-5799	c991697f-77f9-412a-9bd1-0e47f7387cb2	DO38775	stomach
Sample584	prostate	PRAD-US::e2b33861-2247-413f-b2e5-9be3b604666c	Whitelist	TRUE	PRAD-US	TCGA-HC-7233	e2b33861-2247-413f-b2e5-9be3b604666c	DO46813	prostate
Sample585	breast	BRCA-US::d2f2560c-ec80-4fea-9474-c47a2e85ea95	Whitelist	TRUE	BRCA-US	TCGA-AO-A0J2	d2f2560c-ec80-4fea-9474-c47a2e85ea95	DO2252	breast
Sample586	liver-biliary	LIHC-US::c7f1b389-aec7-4993-8afb-b7a56064f8fc	Whitelist	TRUE	LIHC-US	TCGA-BW-A5NQ	c7f1b389-aec7-4993-8afb-b7a56064f8fc	DO49659	liver-biliary
Sample587	lymphoma	MALY-DE::4120157	Whitelist	TRUE	MALY-DE	NA	4120157	DO52684	lymphoma
Sample588	colorectal	COAD-US::33e989b9-fac4-47d8-b429-269044ac772a	Whitelist	TRUE	COAD-US	TCGA-AA-3977	33e989b9-fac4-47d8-b429-269044ac772a	DO8730	colorectal
Sample589	lung	LUAD-US::9f81c602-8afa-4588-b0b6-6e5a1a128d5a	Whitelist	TRUE	LUAD-US	TCGA-05-4396	9f81c602-8afa-4588-b0b6-6e5a1a128d5a	DO23838	lung
Sample590	prostate	PRAD-US::f6381367-142c-45d0-92b3-c1727d1813ce	Whitelist	TRUE	PRAD-US	TCGA-HC-7744	f6381367-142c-45d0-92b3-c1727d1813ce	DO36283	prostate
Sample591	colorectal	COAD-US::fafd4576-0709-49e1-926f-ad1ee09907ec	Whitelist	TRUE	COAD-US	TCGA-A6-2683	fafd4576-0709-49e1-926f-ad1ee09907ec	DO7990	colorectal
Sample592	kidney	KIRP-US::8b3c068d-5090-4030-8e7e-39da005dee79	Whitelist	TRUE	KIRP-US	TCGA-A4-A4ZT	8b3c068d-5090-4030-8e7e-39da005dee79	DO44465	kidney
Sample593	kidney	KIRC-US::f2801b21-5444-4cc3-a642-c60c6d82cd3d	Whitelist	TRUE	KIRC-US	TCGA-CZ-5454	f2801b21-5444-4cc3-a642-c60c6d82cd3d	DO17085	kidney
Sample594	kidney	KIRC-US::9dc7812b-c7a2-4de4-bf6d-4c7261384a62	Whitelist	TRUE	KIRC-US	TCGA-A3-3387	9dc7812b-c7a2-4de4-bf6d-4c7261384a62	DO17323	kidney
Sample595	ovary	OV-US::21f6bf91-dfc6-4a59-8b76-88a0f95c7b47	Whitelist	TRUE	OV-US	TCGA-24-1544	21f6bf91-dfc6-4a59-8b76-88a0f95c7b47	DO28952	ovary
Sample596	breast	BRCA-US::d6f7afc0-1558-43ad-acb1-2b5311ed2264	Whitelist	TRUE	BRCA-US	TCGA-GM-A2DF	d6f7afc0-1558-43ad-acb1-2b5311ed2264	DO3840	breast
Sample597	thyroid	THCA-US::afb00cd4-e5da-4251-86fb-532c3f65324c	Whitelist	TRUE	THCA-US	TCGA-FK-A3SE	afb00cd4-e5da-4251-86fb-532c3f65324c	DO39798	thyroid
Sample598	kidney	KIRC-US::4c325ee1-9b8e-45d4-a0a7-e47ec1eac402	Whitelist	TRUE	KIRC-US	TCGA-CJ-5682	4c325ee1-9b8e-45d4-a0a7-e47ec1eac402	DO18056	kidney
Sample599	cns	GBM-US::6c28f086-6a25-40b6-93eb-bba0014acda6	Whitelist	TRUE	GBM-US	TCGA-06-2557	6c28f086-6a25-40b6-93eb-bba0014acda6	DO13318	cns
Sample600	liver-biliary	LIHC-US::6dcfc418-ab28-4365-95ea-c1ae254f2341	Whitelist	TRUE	LIHC-US	TCGA-BC-A217	6dcfc418-ab28-4365-95ea-c1ae254f2341	DO22896	liver-biliary
Sample601	thyroid	THCA-US::0c50a2c2-1d4c-45ca-9127-f96d4db18daf	Whitelist	TRUE	THCA-US	TCGA-EM-A3AL	0c50a2c2-1d4c-45ca-9127-f96d4db18daf	DO48159	thyroid
Sample602	head/neck	HNSC-US::d189a6c6-210f-4957-b500-457d5ce3f867	Whitelist	TRUE	HNSC-US	TCGA-CR-7404	d189a6c6-210f-4957-b500-457d5ce3f867	DO14420	head/neck
Sample603	lymphoma	MALY-DE::4128477	Whitelist	TRUE	MALY-DE	NA	4128477	DO52681	lymphoma
Sample604	pancreas	PACA-AU::ICGC_0135	Whitelist	TRUE	PACA-AU	NA	ICGC_0135	DO33376	pancreas
Sample605	pancreas	PACA-AU::ICGC_0103	Whitelist	TRUE	PACA-AU	NA	ICGC_0103	DO33160	pancreas
Sample606	lung	LUSC-US::0398eae1-7216-4595-80a5-6b117d96e070	Whitelist	TRUE	LUSC-US	TCGA-21-1083	0398eae1-7216-4595-80a5-6b117d96e070	DO26769	lung
Sample607	sarcoma	SARC-US::2ff6aede-7bcd-440b-99ab-7a023faf658e	Whitelist	TRUE	SARC-US	TCGA-DX-A2J0	2ff6aede-7bcd-440b-99ab-7a023faf658e	DO219962	sarcoma
Sample608	colorectal	READ-US::1388bba1-02ba-40df-93e5-c3d58b7bbae0	Whitelist	TRUE	READ-US	TCGA-AG-4015	1388bba1-02ba-40df-93e5-c3d58b7bbae0	DO36459	colorectal
Sample609	stomach	STAD-US::aef8d98f-7a1c-47f3-b5a7-a3cb299c70de	Whitelist	TRUE	STAD-US	TCGA-BR-8381	aef8d98f-7a1c-47f3-b5a7-a3cb299c70de	DO47817	stomach
Sample610	breast	BRCA-US::993103b1-e5a1-4c33-8629-be53ebc41d64	Whitelist	TRUE	BRCA-US	TCGA-A8-A094	993103b1-e5a1-4c33-8629-be53ebc41d64	DO2593	breast
Sample611	kidney	KIRP-US::a7bf785f-0539-4899-ac21-47d1fc347ee8	Whitelist	TRUE	KIRP-US	TCGA-AL-3473	a7bf785f-0539-4899-ac21-47d1fc347ee8	DO20905	kidney
Sample612	kidney	RECA-EU::C0038	Whitelist	TRUE	RECA-EU	NA	C0038	DO47072	kidney
Sample613	lymphoma	MALY-DE::4177810	Whitelist	TRUE	MALY-DE	NA	4177810	DO27859	lymphoma
Sample614	lung	LUAD-US::31c96e35-5e2f-429c-b12a-7bc5a497a300	Whitelist	TRUE	LUAD-US	TCGA-05-4398	31c96e35-5e2f-429c-b12a-7bc5a497a300	DO25847	lung
Sample615	thyroid	THCA-US::c7a2f394-3e3f-4c90-9f1e-f2be3e5b0d6b	Whitelist	TRUE	THCA-US	TCGA-DJ-A13L	c7a2f394-3e3f-4c90-9f1e-f2be3e5b0d6b	DO219585	thyroid
Sample616	uterus	UCEC-US::a8614c49-c7f1-4de9-bd2f-4764b094d604	Whitelist	TRUE	UCEC-US	TCGA-A5-A0GG	a8614c49-c7f1-4de9-bd2f-4764b094d604	DO41056	uterus
Sample617	kidney	KIRC-US::bbbce1ba-c739-43ba-b9cf-a4f746491ae3	Whitelist	TRUE	KIRC-US	TCGA-B2-4102	bbbce1ba-c739-43ba-b9cf-a4f746491ae3	DO18839	kidney
Sample618	leukemia	CLLE-ES::594	Whitelist	TRUE	CLLE-ES	NA	594	DO52717	leukemia
Sample619	kidney	KICH-US::23656226-2d99-4548-959f-5c2eed803e33	Whitelist	TRUE	KICH-US	TCGA-KM-8438	23656226-2d99-4548-959f-5c2eed803e33	DO220355	kidney
Sample620	head/neck	HNSC-US::5fce954c-11b9-41f4-9471-4b5bdc0efa7f	Whitelist	TRUE	HNSC-US	TCGA-CR-6491	5fce954c-11b9-41f4-9471-4b5bdc0efa7f	DO14192	head/neck
Sample621	lymphoma	MALY-DE::4191799	Whitelist	TRUE	MALY-DE	NA	4191799	DO27847	lymphoma
Sample622	lung	LUAD-US::3d2aa654-1b5f-4eb4-a1c2-af31f5760069	Whitelist	TRUE	LUAD-US	TCGA-05-4420	3d2aa654-1b5f-4eb4-a1c2-af31f5760069	DO24675	lung
Sample623	head/neck	HNSC-US::8c238d30-df8e-4e6b-98fc-21696269a294	Whitelist	TRUE	HNSC-US	TCGA-CV-6956	8c238d30-df8e-4e6b-98fc-21696269a294	DO15815	head/neck
Sample624	kidney	KIRC-US::11ab53c8-6366-4bc9-b60d-23e6ed2d1cae	Whitelist	TRUE	KIRC-US	TCGA-A3-3372	11ab53c8-6366-4bc9-b60d-23e6ed2d1cae	DO19048	kidney
Sample625	lymphoma	MALY-DE::4116738	Whitelist	TRUE	MALY-DE	NA	4116738	DO27777	lymphoma
Sample626	stomach	STAD-US::35496e4e-598f-4ffc-b11e-8edaeb676079	Whitelist	TRUE	STAD-US	TCGA-D7-6528	35496e4e-598f-4ffc-b11e-8edaeb676079	DO38547	stomach
Sample627	breast	BRCA-US::5ed024e8-d05e-4c65-9441-eda9930ccc82	Whitelist	TRUE	BRCA-US	TCGA-A7-A26G	5ed024e8-d05e-4c65-9441-eda9930ccc82	DO4359	breast
Sample628	lymphoma	MALY-DE::4124188	Whitelist	TRUE	MALY-DE	NA	4124188	DO221123	lymphoma
Sample629	breast	BRCA-US::9fefbe7c-f66a-4940-843e-285cb7b392c1	Whitelist	TRUE	BRCA-US	TCGA-AR-A24Z	9fefbe7c-f66a-4940-843e-285cb7b392c1	DO1291	breast
Sample630	lymphoma	MALY-DE::4136702	Whitelist	TRUE	MALY-DE	NA	4136702	DO52652	lymphoma
Sample631	stomach	STAD-US::c3cba26e-38c2-4569-afd6-6b045e604808	Graylist	TRUE	STAD-US	TCGA-F1-6177	c3cba26e-38c2-4569-afd6-6b045e604808	DO38727	stomach
Sample632	ovary	OV-AU::AOCS-117	Whitelist	TRUE	OV-AU	NA	AOCS-117	DO46416	ovary
Sample633	head/neck	HNSC-US::180036a2-3b56-405e-a1fe-d5932517b6c7	Whitelist	TRUE	HNSC-US	TCGA-CV-5443	180036a2-3b56-405e-a1fe-d5932517b6c7	DO15911	head/neck
Sample634	kidney	KIRC-US::900b5f21-e8fb-4a3f-b8e3-ef098716e508	Whitelist	TRUE	KIRC-US	TCGA-CJ-4899	900b5f21-e8fb-4a3f-b8e3-ef098716e508	DO16233	kidney
Sample635	breast	BRCA-US::a482fc4c-ff1d-46a0-a968-7df06422cc4b	Whitelist	TRUE	BRCA-US	TCGA-B6-A0WX	a482fc4c-ff1d-46a0-a968-7df06422cc4b	DO1537	breast
Sample636	lung	LUSC-US::422a46b2-a67c-4a7e-923f-9b651ced96f8	Whitelist	TRUE	LUSC-US	TCGA-22-5492	422a46b2-a67c-4a7e-923f-9b651ced96f8	DO27208	lung
Sample637	lung	LUAD-US::397d3f69-1453-4057-b177-8723eec923d1	Whitelist	TRUE	LUAD-US	TCGA-97-8171	397d3f69-1453-4057-b177-8723eec923d1	DO24130	lung
Sample638	pancreas	PACA-AU::ICGC_0026	Whitelist	TRUE	PACA-AU	NA	ICGC_0026	DO32878	pancreas
Sample639	lymphoma	MALY-DE::4199996	Whitelist	TRUE	MALY-DE	NA	4199996	DO52667	lymphoma
Sample640	lung	LUSC-US::7d905f8f-3967-4ea8-96c8-17b1b03fbec3	Whitelist	TRUE	LUSC-US	TCGA-43-5670	7d905f8f-3967-4ea8-96c8-17b1b03fbec3	DO26434	lung
Sample641	lymphoma	MALY-DE::4193278	Whitelist	TRUE	MALY-DE	NA	4193278	DO27799	lymphoma
Sample642	pancreas	PACA-AU::ICGC_0105	Whitelist	TRUE	PACA-AU	NA	ICGC_0105	DO33152	pancreas
Sample643	uterus	UCEC-US::8d9e4917-334b-4c76-aee1-1e22be772db0	Whitelist	TRUE	UCEC-US	TCGA-BK-A139	8d9e4917-334b-4c76-aee1-1e22be772db0	DO41716	uterus
Sample644	sarcoma	SARC-US::6b189eff-b919-49d6-8775-dbf32c9ccbba	Whitelist	TRUE	SARC-US	TCGA-DX-A2IZ	6b189eff-b919-49d6-8775-dbf32c9ccbba	DO219961	sarcoma
Sample645	thyroid	THCA-US::e70feafd-1390-4f4c-a635-da65c1a7daeb	Whitelist	TRUE	THCA-US	TCGA-FE-A233	e70feafd-1390-4f4c-a635-da65c1a7daeb	DO39084	thyroid
Sample646	uterus	UCEC-US::09066fbf-6a1d-46c9-a4c5-c53340c3d1ba	Whitelist	TRUE	UCEC-US	TCGA-BS-A0TE	09066fbf-6a1d-46c9-a4c5-c53340c3d1ba	DO43506	uterus
Sample647	lymphoma	MALY-DE::4133263	Whitelist	TRUE	MALY-DE	NA	4133263	DO52661	lymphoma
Sample648	skin	SKCM-US::81cedb9e-ee43-476b-9ed9-8d0fdb346065	Whitelist	TRUE	SKCM-US	TCGA-EE-A2A0	81cedb9e-ee43-476b-9ed9-8d0fdb346065	DO37439	skin
Sample649	pancreas	PACA-AU::ICGC_0052	Whitelist	TRUE	PACA-AU	NA	ICGC_0052	DO33042	pancreas
Sample650	pancreas	PACA-AU::ICGC_0417	Whitelist	TRUE	PACA-AU	NA	ICGC_0417	DO49135	pancreas
Sample651	liver-biliary	LIRI-JP::RK001	Whitelist	TRUE	LIRI-JP	NA	RK001	DO45091	liver-biliary
Sample652	liver-biliary	LIRI-JP::RK002	Whitelist	TRUE	LIRI-JP	NA	RK002	DO45092	liver-biliary
Sample653	liver-biliary	LIRI-JP::RK003	Whitelist	TRUE	LIRI-JP	NA	RK003	DO45093	liver-biliary
Sample654	liver-biliary	LIRI-JP::RK004	Whitelist	TRUE	LIRI-JP	NA	RK004	DO45094	liver-biliary
Sample655	liver-biliary	LIRI-JP::RK007	Whitelist	TRUE	LIRI-JP	NA	RK007	DO45097	liver-biliary
Sample656	liver-biliary	LIRI-JP::RK010	Whitelist	TRUE	LIRI-JP	NA	RK010	DO45099	liver-biliary
Sample657	liver-biliary	LIRI-JP::RK012	Whitelist	TRUE	LIRI-JP	NA	RK012	DO45101	liver-biliary
Sample658	liver-biliary	LIRI-JP::RK014	Whitelist	TRUE	LIRI-JP	NA	RK014	DO45103	liver-biliary
Sample659	liver-biliary	LIRI-JP::RK019	Whitelist	TRUE	LIRI-JP	NA	RK019	DO45111	liver-biliary
Sample660	liver-biliary	LIRI-JP::RK020	Whitelist	TRUE	LIRI-JP	NA	RK020	DO45113	liver-biliary
Sample661	liver-biliary	LIRI-JP::RK023	Whitelist	TRUE	LIRI-JP	NA	RK023	DO45119	liver-biliary
Sample662	liver-biliary	LIRI-JP::RK025	Whitelist	TRUE	LIRI-JP	NA	RK025	DO45123	liver-biliary
Sample663	liver-biliary	LIRI-JP::RK026	Whitelist	TRUE	LIRI-JP	NA	RK026	DO45125	liver-biliary
Sample664	liver-biliary	LIRI-JP::RK031	Whitelist	TRUE	LIRI-JP	NA	RK031	DO45131	liver-biliary
Sample665	liver-biliary	LIRI-JP::RK032	Whitelist	TRUE	LIRI-JP	NA	RK032	DO45133	liver-biliary
Sample666	liver-biliary	LIRI-JP::RK034	Whitelist	TRUE	LIRI-JP	NA	RK034	DO45137	liver-biliary
Sample667	liver-biliary	LIRI-JP::RK036	Whitelist	TRUE	LIRI-JP	NA	RK036	DO45141	liver-biliary
Sample668	liver-biliary	LIRI-JP::RK037	Whitelist	TRUE	LIRI-JP	NA	RK037	DO45143	liver-biliary
Sample669	liver-biliary	LIRI-JP::RK041	Whitelist	TRUE	LIRI-JP	NA	RK041	DO45145	liver-biliary
Sample670	liver-biliary	LIRI-JP::RK050	Whitelist	TRUE	LIRI-JP	NA	RK050	DO45159	liver-biliary
Sample671	liver-biliary	LIRI-JP::RK051	Whitelist	TRUE	LIRI-JP	NA	RK051	DO45161	liver-biliary
Sample672	liver-biliary	LIRI-JP::RK052	Whitelist	TRUE	LIRI-JP	NA	RK052	DO45163	liver-biliary
Sample673	liver-biliary	LIRI-JP::RK054	Whitelist	TRUE	LIRI-JP	NA	RK054	DO45165	liver-biliary
Sample674	liver-biliary	LIRI-JP::RK055	Whitelist	TRUE	LIRI-JP	NA	RK055	DO45167	liver-biliary
Sample675	liver-biliary	LIRI-JP::RK056	Whitelist	TRUE	LIRI-JP	NA	RK056	DO45169	liver-biliary
Sample676	liver-biliary	LIRI-JP::RK058	Whitelist	TRUE	LIRI-JP	NA	RK058	DO45171	liver-biliary
Sample677	liver-biliary	LIRI-JP::RK061	Whitelist	TRUE	LIRI-JP	NA	RK061	DO45173	liver-biliary
Sample678	liver-biliary	LIRI-JP::RK063	Whitelist	TRUE	LIRI-JP	NA	RK063	DO45177	liver-biliary
Sample679	liver-biliary	LIRI-JP::RK067	Whitelist	TRUE	LIRI-JP	NA	RK067	DO45185	liver-biliary
Sample680	liver-biliary	LIRI-JP::RK069	Whitelist	TRUE	LIRI-JP	NA	RK069	DO45189	liver-biliary
Sample681	liver-biliary	LIRI-JP::RK073	Whitelist	TRUE	LIRI-JP	NA	RK073	DO45195	liver-biliary
Sample682	liver-biliary	LIRI-JP::RK075	Whitelist	TRUE	LIRI-JP	NA	RK075	DO23517	liver-biliary
Sample683	liver-biliary	LIRI-JP::RK079	Whitelist	TRUE	LIRI-JP	NA	RK079	DO45197	liver-biliary
Sample684	liver-biliary	LIRI-JP::RK083	Whitelist	TRUE	LIRI-JP	NA	RK083	DO45203	liver-biliary
Sample685	liver-biliary	LIRI-JP::RK084	Whitelist	TRUE	LIRI-JP	NA	RK084	DO45205	liver-biliary
Sample686	liver-biliary	LIRI-JP::RK092	Whitelist	TRUE	LIRI-JP	NA	RK092	DO45213	liver-biliary
Sample687	liver-biliary	LIRI-JP::RK098	Whitelist	TRUE	LIRI-JP	NA	RK098	DO45217	liver-biliary
Sample688	liver-biliary	LIRI-JP::RK099	Whitelist	TRUE	LIRI-JP	NA	RK099	DO45219	liver-biliary
Sample689	liver-biliary	LIRI-JP::RK100	Whitelist	TRUE	LIRI-JP	NA	RK100	DO45221	liver-biliary
Sample690	liver-biliary	LIRI-JP::RK103	Whitelist	TRUE	LIRI-JP	NA	RK103	DO45223	liver-biliary
Sample691	liver-biliary	LIRI-JP::RK106	Whitelist	TRUE	LIRI-JP	NA	RK106	DO45225	liver-biliary
Sample692	liver-biliary	LIRI-JP::RK107	Whitelist	TRUE	LIRI-JP	NA	RK107	DO45227	liver-biliary
Sample693	liver-biliary	LIRI-JP::RK108	Whitelist	TRUE	LIRI-JP	NA	RK108	DO45229	liver-biliary
Sample694	liver-biliary	LIRI-JP::RK109	Whitelist	TRUE	LIRI-JP	NA	RK109	DO45231	liver-biliary
Sample695	liver-biliary	LIRI-JP::RK112	Whitelist	TRUE	LIRI-JP	NA	RK112	DO45233	liver-biliary
Sample696	liver-biliary	LIRI-JP::RK126	Whitelist	TRUE	LIRI-JP	NA	RK126	DO45237	liver-biliary
Sample697	liver-biliary	LIRI-JP::RK130	Whitelist	TRUE	LIRI-JP	NA	RK130	DO45239	liver-biliary
Sample698	liver-biliary	LIRI-JP::RK137	Whitelist	TRUE	LIRI-JP	NA	RK137	DO45243	liver-biliary
Sample699	liver-biliary	LIRI-JP::RK138	Whitelist	TRUE	LIRI-JP	NA	RK138	DO45245	liver-biliary
Sample700	liver-biliary	LIRI-JP::RK141	Whitelist	TRUE	LIRI-JP	NA	RK141	DO45247	liver-biliary
Sample701	liver-biliary	LIRI-JP::RK142	Whitelist	TRUE	LIRI-JP	NA	RK142	DO45249	liver-biliary
Sample702	liver-biliary	LIRI-JP::RK146	Whitelist	TRUE	LIRI-JP	NA	RK146	DO45251	liver-biliary
Sample703	liver-biliary	LIRI-JP::RK147	Whitelist	TRUE	LIRI-JP	NA	RK147	DO45253	liver-biliary
Sample704	liver-biliary	LIRI-JP::RK159	Whitelist	TRUE	LIRI-JP	NA	RK159	DO45259	liver-biliary
Sample705	liver-biliary	LIRI-JP::RK166	Whitelist	TRUE	LIRI-JP	NA	RK166	DO45263	liver-biliary
Sample706	liver-biliary	LIRI-JP::RK184	Whitelist	TRUE	LIRI-JP	NA	RK184	DO45277	liver-biliary
Sample707	liver-biliary	LIRI-JP::RK204	Whitelist	TRUE	LIRI-JP	NA	RK204	DO45281	liver-biliary
Sample708	liver-biliary	LIRI-JP::RK208	Whitelist	TRUE	LIRI-JP	NA	RK208	DO45283	liver-biliary
Sample709	liver-biliary	LIRI-JP::RK226	Whitelist	TRUE	LIRI-JP	NA	RK226	DO45285	liver-biliary
Sample710	liver-biliary	LIRI-JP::RK269	Whitelist	TRUE	LIRI-JP	NA	RK269	DO45287	liver-biliary
Sample711	liver-biliary	LIRI-JP::RK272	Whitelist	TRUE	LIRI-JP	NA	RK272	DO45289	liver-biliary
Sample712	liver-biliary	LIRI-JP::RK307	Whitelist	TRUE	LIRI-JP	NA	RK307	DO45297	liver-biliary
Sample713	liver-biliary	LIRI-JP::RK308	Whitelist	TRUE	LIRI-JP	NA	RK308	DO45299	liver-biliary
Sample714	liver-biliary	LIRI-JP::RK309	Whitelist	TRUE	LIRI-JP	NA	RK309	DO45301	liver-biliary
Sample715	liver-biliary	LIRI-JP::RK310	Whitelist	TRUE	LIRI-JP	NA	RK310	DO45303	liver-biliary
Sample716	liver-biliary	LIRI-JP::RK312	Whitelist	TRUE	LIRI-JP	NA	RK312	DO45305	liver-biliary
Sample717	liver-biliary	LIRI-JP::RK316	Whitelist	TRUE	LIRI-JP	NA	RK316	DO45307	liver-biliary
Sample718	ovary	OV-AU::AOCS-160	Whitelist	TRUE	OV-AU	NA	AOCS-160	DO46568	ovary
Sample719	pancreas	PACA-AU::ICGC_0201	Whitelist	TRUE	PACA-AU	NA	ICGC_0201	DO34608	pancreas
Sample720	thyroid	THCA-US::63b01b43-a68a-4046-89b0-736ba4d08504	Whitelist	TRUE	THCA-US	TCGA-FK-A3SD	63b01b43-a68a-4046-89b0-736ba4d08504	DO39210	thyroid
Sample721	kidney	KICH-US::03f3dd32-e1d1-485b-a968-3f55798f4d46	Whitelist	TRUE	KICH-US	TCGA-KL-8326	03f3dd32-e1d1-485b-a968-3f55798f4d46	DO220334	kidney
Sample722	kidney	RECA-EU::C0004	Whitelist	TRUE	RECA-EU	NA	C0004	DO46830	kidney
Sample723	ovary	OV-AU::AOCS-077	Whitelist	TRUE	OV-AU	NA	AOCS-077	DO46350	ovary
Sample724	lymphoma	MALY-DE::4189998	Whitelist	TRUE	MALY-DE	NA	4189998	DO27769	lymphoma
Sample725	kidney	RECA-EU::C0012	Whitelist	TRUE	RECA-EU	NA	C0012	DO46847	kidney
Sample726	eosophagus	ESAD-UK::OCCAMS-WG-008	Whitelist	TRUE	ESAD-UK	NA	OCCAMS-WG-008	DO50406	eosophagus
Sample727	kidney	KICH-US::455fd7d4-5ff4-423f-83ce-4630aef89bb7	Graylist	TRUE	KICH-US	TCGA-KN-8428	455fd7d4-5ff4-423f-83ce-4630aef89bb7	DO220484	kidney
Sample728	leukemia	CLLE-ES::15	Whitelist	TRUE	CLLE-ES	NA	15	DO6368	leukemia
Sample729	colorectal	COAD-US::b54865b6-824e-4163-b759-21a6eacc98ce	Graylist	TRUE	COAD-US	TCGA-A6-6781	b54865b6-824e-4163-b759-21a6eacc98ce	DO8447	colorectal
Sample730	lung	LUAD-US::9b132e4f-7e35-4cc5-8711-43ad62b906d0	Whitelist	TRUE	LUAD-US	TCGA-50-6591	9b132e4f-7e35-4cc5-8711-43ad62b906d0	DO23702	lung
Sample731	leukemia	CLLE-ES::367	Whitelist	TRUE	CLLE-ES	NA	367	DO7108	leukemia
Sample732	sarcoma	SARC-US::d40c99d0-79f6-499d-b7f1-5fc4237cfc57	Whitelist	TRUE	SARC-US	TCGA-DX-A3U8	d40c99d0-79f6-499d-b7f1-5fc4237cfc57	DO219975	sarcoma
Sample733	skin	SKCM-US::01ad975d-c2ed-4e4d-bd3b-c9512fc9073c	Whitelist	TRUE	SKCM-US	TCGA-DA-A1I2	01ad975d-c2ed-4e4d-bd3b-c9512fc9073c	DO37758	skin
Sample734	colorectal	COAD-US::9c45eaec-d854-4f51-80a3-2d80d6b4aebc	Graylist	TRUE	COAD-US	TCGA-QG-A5Z1	9c45eaec-d854-4f51-80a3-2d80d6b4aebc	DO51731	colorectal
Sample735	head/neck	HNSC-US::0956bc67-dd55-4c54-a56a-f22f2856662a	Whitelist	TRUE	HNSC-US	TCGA-CR-6472	0956bc67-dd55-4c54-a56a-f22f2856662a	DO15870	head/neck
Sample736	cns	LGG-US::84569c1a-6baa-4380-ae3c-707df1be4618	Whitelist	TRUE	LGG-US	TCGA-E1-5319	84569c1a-6baa-4380-ae3c-707df1be4618	DO22536	cns
Sample737	colorectal	COAD-US::dca004bf-9c14-45a1-b186-ab3759f6c7fe	Whitelist	TRUE	COAD-US	TCGA-AA-3685	dca004bf-9c14-45a1-b186-ab3759f6c7fe	DO8047	colorectal
Sample738	leukemia	CLLE-ES::523	Whitelist	TRUE	CLLE-ES	NA	523	DO7214	leukemia
Sample739	kidney	KIRP-US::5c9a6c40-982e-45c7-98d3-aeb6cad16986	Whitelist	TRUE	KIRP-US	TCGA-B9-4113	5c9a6c40-982e-45c7-98d3-aeb6cad16986	DO20780	kidney
Sample740	leukemia	CLLE-ES::48	Whitelist	TRUE	CLLE-ES	NA	48	DO6418	leukemia
Sample741	colorectal	READ-US::e6827400-0d95-46b0-8874-6ce9e9d5011b	Whitelist	TRUE	READ-US	TCGA-AG-3727	e6827400-0d95-46b0-8874-6ce9e9d5011b	DO37138	colorectal
Sample742	kidney	KICH-US::f31ba8ec-a3dd-4dd8-8d15-f6c5975ebe44	Whitelist	TRUE	KICH-US	TCGA-KM-8441	f31ba8ec-a3dd-4dd8-8d15-f6c5975ebe44	DO220358	kidney
Sample743	bladder	BLCA-US::3ed614e7-f356-4d87-985b-d3bbbae3bb40	Whitelist	TRUE	BLCA-US	TCGA-DK-A1A7	3ed614e7-f356-4d87-985b-d3bbbae3bb40	DO483	bladder
Sample744	pancreas	PACA-AU::ICGC_0134	Whitelist	TRUE	PACA-AU	NA	ICGC_0134	DO33368	pancreas
Sample745	skin	SKCM-US::a01a350d-64be-4af3-91c3-7d681c3db11d	Whitelist	TRUE	SKCM-US	TCGA-EE-A185	a01a350d-64be-4af3-91c3-7d681c3db11d	DO37599	skin
Sample746	breast	BRCA-US::ef4cbd38-bc79-4d60-a715-647edd2ebe9e	Whitelist	TRUE	BRCA-US	TCGA-E2-A1LG	ef4cbd38-bc79-4d60-a715-647edd2ebe9e	DO4018	breast
Sample747	lymphoma	DLBC-US::c8cde9ea-89e9-4ee8-8a46-417a48f6d3ab	Whitelist	TRUE	DLBC-US	TCGA-FF-8061	c8cde9ea-89e9-4ee8-8a46-417a48f6d3ab	DO222307	lymphoma
Sample748	pancreas	PACA-AU::ICGC_0144	Whitelist	TRUE	PACA-AU	NA	ICGC_0144	DO33984	pancreas
Sample749	thyroid	THCA-US::a00da907-e527-45f9-9afb-2fad2c7b0940	Whitelist	TRUE	THCA-US	TCGA-DJ-A2Q2	a00da907-e527-45f9-9afb-2fad2c7b0940	DO40405	thyroid
Sample750	stomach	STAD-US::8cb0144b-be6b-40a1-86a2-708f96d9b615	Whitelist	TRUE	STAD-US	TCGA-CG-4443	8cb0144b-be6b-40a1-86a2-708f96d9b615	DO38779	stomach
Sample751	liver-biliary	LIHC-US::3acf7438-fd65-442c-8a30-68b6714537f3	Whitelist	TRUE	LIHC-US	TCGA-DD-A1EI	3acf7438-fd65-442c-8a30-68b6714537f3	DO22959	liver-biliary
Sample752	uterus	UCEC-US::d17668c4-5d66-4e16-8b70-b54616581aae	Whitelist	TRUE	UCEC-US	TCGA-AP-A0LL	d17668c4-5d66-4e16-8b70-b54616581aae	DO41446	uterus
Sample753	breast	BRCA-US::9938ce5c-e74e-446e-a932-f096f85cc3b1	Whitelist	TRUE	BRCA-US	TCGA-AQ-A04J	9938ce5c-e74e-446e-a932-f096f85cc3b1	DO5312	breast
Sample754	colorectal	READ-US::0bb786ee-07cf-4853-9b49-ec95cd14e282	Whitelist	TRUE	READ-US	TCGA-AG-A032	0bb786ee-07cf-4853-9b49-ec95cd14e282	DO36945	colorectal
Sample755	colorectal	COAD-US::5e7074a6-5011-4dc5-950c-41365dbc6d09	Whitelist	TRUE	COAD-US	TCGA-AD-6964	5e7074a6-5011-4dc5-950c-41365dbc6d09	DO8360	colorectal
Sample756	head/neck	HNSC-US::4cffea0b-90a7-4c86-a73f-bb8feca3ada7	Whitelist	TRUE	HNSC-US	TCGA-CN-5365	4cffea0b-90a7-4c86-a73f-bb8feca3ada7	DO15022	head/neck
Sample757	ovary	OV-AU::AOCS-108	Whitelist	TRUE	OV-AU	NA	AOCS-108	DO46394	ovary
Sample758	cns	LGG-US::a5f851c5-6130-4ea1-9f86-be59331a92f7	Whitelist	TRUE	LGG-US	TCGA-IK-7675	a5f851c5-6130-4ea1-9f86-be59331a92f7	DO22720	cns
Sample759	kidney	KICH-US::8ac7f218-bd7b-4dda-8879-2cec49748e42	Whitelist	TRUE	KICH-US	TCGA-KL-8331	8ac7f218-bd7b-4dda-8879-2cec49748e42	DO220339	kidney
Sample760	pancreas	PACA-AU::ICGC_0526	Whitelist	TRUE	PACA-AU	NA	ICGC_0526	DO49193	pancreas
Sample761	cns	GBM-US::3f960d3b-a58c-43d0-a8a4-f3555b399c9d	Whitelist	TRUE	GBM-US	TCGA-06-5411	3f960d3b-a58c-43d0-a8a4-f3555b399c9d	DO12484	cns
Sample762	breast	BRCA-US::38a8b734-9acc-42f9-b5b7-e51b0dfc6504	Whitelist	TRUE	BRCA-US	TCGA-A8-A092	38a8b734-9acc-42f9-b5b7-e51b0dfc6504	DO4796	breast
Sample763	lung	LUSC-US::3666bc65-8e40-409e-9a1f-41583dd6d978	Whitelist	TRUE	LUSC-US	TCGA-68-7755	3666bc65-8e40-409e-9a1f-41583dd6d978	DO26512	lung
Sample764	ovary	OV-US::62379be5-13f0-474b-94d3-6f944ec4ee96	Whitelist	TRUE	OV-US	TCGA-24-1552	62379be5-13f0-474b-94d3-6f944ec4ee96	DO31551	ovary
Sample765	thyroid	THCA-US::b0cb6ed7-3d9f-4d5e-8df5-edcc921c43b4	Whitelist	TRUE	THCA-US	TCGA-FY-A2QD	b0cb6ed7-3d9f-4d5e-8df5-edcc921c43b4	DO39020	thyroid
Sample766	kidney	RECA-EU::C0077	Whitelist	TRUE	RECA-EU	NA	C0077	DO46984	kidney
Sample767	thyroid	THCA-US::cfdd2155-57a9-499c-92e1-fb82b577b050	Whitelist	TRUE	THCA-US	TCGA-EM-A3FL	cfdd2155-57a9-499c-92e1-fb82b577b050	DO48065	thyroid
Sample768	thyroid	THCA-US::a09d0be0-fd41-4b30-b488-9a9f2abef8e7	Whitelist	TRUE	THCA-US	TCGA-EL-A3TB	a09d0be0-fd41-4b30-b488-9a9f2abef8e7	DO38901	thyroid
Sample769	thyroid	THCA-US::e35b2928-8784-45d0-a71a-a2df161542fa	Whitelist	TRUE	THCA-US	TCGA-DJ-A2Q1	e35b2928-8784-45d0-a71a-a2df161542fa	DO38966	thyroid
Sample770	kidney	KIRP-US::75a53bff-bf0f-4ad8-9b8e-14a27914d4f2	Whitelist	TRUE	KIRP-US	TCGA-B3-3925	75a53bff-bf0f-4ad8-9b8e-14a27914d4f2	DO20867	kidney
Sample771	lung	LUSC-US::b913d254-8307-4b8a-8313-d978e32bb38f	Whitelist	TRUE	LUSC-US	TCGA-66-2766	b913d254-8307-4b8a-8313-d978e32bb38f	DO27747	lung
Sample772	breast	BRCA-US::174850b4-5ec2-462b-a890-89bd1716b3c2	Whitelist	TRUE	BRCA-US	TCGA-A2-A3Y0	174850b4-5ec2-462b-a890-89bd1716b3c2	DO44273	breast
Sample773	colorectal	COAD-US::c83d38fc-e011-4f75-a100-96513611f3e9	Whitelist	TRUE	COAD-US	TCGA-QG-A5YV	c83d38fc-e011-4f75-a100-96513611f3e9	DO44088	colorectal
Sample774	liver-biliary	LIHC-US::d680df09-368e-42b5-b540-45c41ed31042	Whitelist	TRUE	LIHC-US	TCGA-FV-A2QQ	d680df09-368e-42b5-b540-45c41ed31042	DO44919	liver-biliary
Sample775	kidney	KIRC-US::781acafa-a58b-4180-bbca-c5b675d51b17	Whitelist	TRUE	KIRC-US	TCGA-BP-5168	781acafa-a58b-4180-bbca-c5b675d51b17	DO18671	kidney
Sample776	kidney	RECA-EU::C0065	Whitelist	TRUE	RECA-EU	NA	C0065	DO46961	kidney
Sample777	head/neck	HNSC-US::bd75d8ee-916b-4abc-bf33-bce6a4217076	Whitelist	TRUE	HNSC-US	TCGA-BA-A4IH	bd75d8ee-916b-4abc-bf33-bce6a4217076	DO52029	head/neck
Sample778	pancreas	PACA-AU::ICGC_0295	Graylist	TRUE	PACA-AU	NA	ICGC_0295	DO34801	pancreas
Sample779	skin	SKCM-US::905ea29f-588a-497b-9f06-2eef3bdc9442	Whitelist	TRUE	SKCM-US	TCGA-EE-A29B	905ea29f-588a-497b-9f06-2eef3bdc9442	DO47255	skin
Sample780	colorectal	COAD-US::ff1407c6-9174-4bae-a19b-d34ca71b898c	Whitelist	TRUE	COAD-US	TCGA-A6-2680	ff1407c6-9174-4bae-a19b-d34ca71b898c	DO9074	colorectal
Sample781	prostate	PRAD-US::c039014f-821c-43d6-9d3c-914f9c8d98fa	Whitelist	TRUE	PRAD-US	TCGA-CH-5788	c039014f-821c-43d6-9d3c-914f9c8d98fa	DO36253	prostate
Sample782	prostate	PRAD-US::59207bcd-f127-481f-b576-8716da7d7d97	Whitelist	TRUE	PRAD-US	TCGA-G9-6336	59207bcd-f127-481f-b576-8716da7d7d97	DO36372	prostate
Sample783	uterus	UCEC-US::d39df936-4bc6-404d-9e1d-f6416cc5a34c	Whitelist	TRUE	UCEC-US	TCGA-AJ-A23M	d39df936-4bc6-404d-9e1d-f6416cc5a34c	DO41217	uterus
Sample784	sarcoma	SARC-US::39f68467-3d37-4b19-aa43-ed7b120c619d	Whitelist	TRUE	SARC-US	TCGA-DX-A3LS	39f68467-3d37-4b19-aa43-ed7b120c619d	DO219965	sarcoma
Sample785	sarcoma	SARC-US::8f3f6f7c-4b50-467e-a6e8-d836735913f6	Whitelist	TRUE	SARC-US	TCGA-DX-A3U5	8f3f6f7c-4b50-467e-a6e8-d836735913f6	DO219972	sarcoma
Sample786	kidney	KICH-US::0ec3caa1-7c51-417b-a89c-18e9fceb80c4	Graylist	TRUE	KICH-US	TCGA-KO-8416	0ec3caa1-7c51-417b-a89c-18e9fceb80c4	DO220599	kidney
Sample787	lymphoma	MALY-DE::4158726	Whitelist	TRUE	MALY-DE	NA	4158726	DO27797	lymphoma
Sample788	kidney	KIRC-US::db058eb4-9c5e-4226-92d1-de24aea83630	Whitelist	TRUE	KIRC-US	TCGA-B0-5693	db058eb4-9c5e-4226-92d1-de24aea83630	DO17722	kidney
Sample789	sarcoma	SARC-US::3608bfbb-2a92-4ec2-a330-bf4790a8b65c	Whitelist	TRUE	SARC-US	TCGA-DX-A240	3608bfbb-2a92-4ec2-a330-bf4790a8b65c	DO219960	sarcoma
Sample790	pancreas	PACA-AU::ICGC_0507	Whitelist	TRUE	PACA-AU	NA	ICGC_0507	DO49181	pancreas
Sample791	kidney	KICH-US::f1c1502e-1bd6-425a-b651-454363809668	Whitelist	TRUE	KICH-US	TCGA-KN-8437	f1c1502e-1bd6-425a-b651-454363809668	DO220535	kidney
Sample792	lymphoma	MALY-DE::4159170	Whitelist	TRUE	MALY-DE	NA	4159170	DO27773	lymphoma
Sample793	leukemia	CLLE-ES::4	Whitelist	TRUE	CLLE-ES	NA	4	DO6353	leukemia
Sample794	kidney	KIRP-US::b809c2f2-185c-496a-a1d4-589294443a1d	Whitelist	TRUE	KIRP-US	TCGA-B9-A44B	b809c2f2-185c-496a-a1d4-589294443a1d	DO44496	kidney
Sample795	ovary	OV-AU::AOCS-139	Whitelist	TRUE	OV-AU	NA	AOCS-139	DO46493	ovary
Sample796	kidney	KIRC-US::80c4fc5b-dc7d-4308-8c81-6e83625963b5	Whitelist	TRUE	KIRC-US	TCGA-BP-4781	80c4fc5b-dc7d-4308-8c81-6e83625963b5	DO18392	kidney
Sample797	skin	SKCM-US::5f6df69c-4ebf-4811-8b28-ad393dfbe1a3	Whitelist	TRUE	SKCM-US	TCGA-ER-A19L	5f6df69c-4ebf-4811-8b28-ad393dfbe1a3	DO37587	skin
Sample798	leukemia	CLLE-ES::1	Whitelist	TRUE	CLLE-ES	NA	1	DO6350	leukemia
Sample799	colorectal	READ-US::db1e3104-8bfd-4353-854a-c478ba1f7d07	Whitelist	TRUE	READ-US	TCGA-AG-3582	db1e3104-8bfd-4353-854a-c478ba1f7d07	DO36710	colorectal
Sample800	kidney	KIRP-US::e6e6a773-b155-45a9-989f-75c12ce1702a	Whitelist	TRUE	KIRP-US	TCGA-MH-A561	e6e6a773-b155-45a9-989f-75c12ce1702a	DO48509	kidney
Sample801	thyroid	THCA-US::fef9c64f-5959-4da0-aaa2-66b56fc7b4c3	Whitelist	TRUE	THCA-US	TCGA-EM-A3FQ	fef9c64f-5959-4da0-aaa2-66b56fc7b4c3	DO39534	thyroid
Sample802	thyroid	THCA-US::86b82345-6f4d-44fd-a9db-6f107de62f53	Whitelist	TRUE	THCA-US	TCGA-E8-A416	86b82345-6f4d-44fd-a9db-6f107de62f53	DO39564	thyroid
Sample803	thyroid	THCA-US::8a233b01-2959-467f-8950-02be16309156	Whitelist	TRUE	THCA-US	TCGA-EL-A3T9	8a233b01-2959-467f-8950-02be16309156	DO39635	thyroid
Sample804	thyroid	THCA-US::861f94ce-45ff-4588-addb-e1ea48878c2e	Whitelist	TRUE	THCA-US	TCGA-EL-A3T0	861f94ce-45ff-4588-addb-e1ea48878c2e	DO40759	thyroid
Sample805	bladder	BLCA-US::932bcdd4-5145-49e8-9a95-8a546396f572	Whitelist	TRUE	BLCA-US	TCGA-BT-A3PH	932bcdd4-5145-49e8-9a95-8a546396f572	DO856	bladder
Sample806	breast	BRCA-US::9f6be944-83de-42ab-8738-f0022f475e61	Whitelist	TRUE	BRCA-US	TCGA-GI-A2C9	9f6be944-83de-42ab-8738-f0022f475e61	DO5745	breast
Sample807	thyroid	THCA-US::8d54a2ed-03f1-4a23-bdd2-f3395f5d3716	Whitelist	TRUE	THCA-US	TCGA-EL-A3H1	8d54a2ed-03f1-4a23-bdd2-f3395f5d3716	DO39016	thyroid
Sample808	thyroid	THCA-US::ebbd54ad-7b97-4081-ad11-7f7f3ce74eef	Whitelist	TRUE	THCA-US	TCGA-E8-A418	ebbd54ad-7b97-4081-ad11-7f7f3ce74eef	DO39481	thyroid
Sample809	thyroid	THCA-US::785803bb-42a8-4afb-b7b4-58c114894408	Whitelist	TRUE	THCA-US	TCGA-FK-A3S3	785803bb-42a8-4afb-b7b4-58c114894408	DO39127	thyroid
Sample810	lymphoma	DLBC-US::67325322-483f-443f-9ffa-2a20d108a2fb	Whitelist	TRUE	DLBC-US	TCGA-FF-8046	67325322-483f-443f-9ffa-2a20d108a2fb	DO222303	lymphoma
Sample811	head/neck	HNSC-US::d89b1fd6-bef4-4803-8ed3-3b442be600b6	Whitelist	TRUE	HNSC-US	TCGA-CV-5432	d89b1fd6-bef4-4803-8ed3-3b442be600b6	DO14343	head/neck
Sample812	breast	BRCA-US::49717f75-0f2d-4e1c-9a12-f1cd7877b80a	Whitelist	TRUE	BRCA-US	TCGA-AN-A04D	49717f75-0f2d-4e1c-9a12-f1cd7877b80a	DO2222	breast
Sample813	lung	LUAD-US::0df573ee-28f0-4244-b434-09e6ca59fbf0	Whitelist	TRUE	LUAD-US	TCGA-67-3771	0df573ee-28f0-4244-b434-09e6ca59fbf0	DO25797	lung
Sample814	cervix	CESC-US::7941d1c7-5319-4e8d-a15f-60b61cb68a9b	Whitelist	TRUE	CESC-US	TCGA-C5-A1BJ	7941d1c7-5319-4e8d-a15f-60b61cb68a9b	DO49009	cervix
Sample815	uterus	UCEC-US::de4e13c8-5ad0-46d2-ae54-b9ca22b939d8	Whitelist	TRUE	UCEC-US	TCGA-EO-A1Y8	de4e13c8-5ad0-46d2-ae54-b9ca22b939d8	DO41343	uterus
Sample816	kidney	KIRC-US::cfc999aa-802e-4a0d-8b14-be2b19fa2a17	Whitelist	TRUE	KIRC-US	TCGA-B2-4101	cfc999aa-802e-4a0d-8b14-be2b19fa2a17	DO16113	kidney
Sample817	lymphoma	MALY-DE::4119027	Whitelist	TRUE	MALY-DE	NA	4119027	DO27764	lymphoma
Sample818	uterus	UCEC-US::79ecc142-8f6e-4260-a7ce-c8e2a6212c35	Whitelist	TRUE	UCEC-US	TCGA-B5-A0K3	79ecc142-8f6e-4260-a7ce-c8e2a6212c35	DO43314	uterus
Sample819	ovary	OV-AU::AOCS-168	Whitelist	TRUE	OV-AU	NA	AOCS-168	DO46597	ovary
Sample820	ovary	OV-US::2b14123b-8fcd-402c-9399-4e7c47f20252	Whitelist	TRUE	OV-US	TCGA-24-2290	2b14123b-8fcd-402c-9399-4e7c47f20252	DO30090	ovary
Sample821	lymphoma	MALY-DE::4144633	Whitelist	TRUE	MALY-DE	NA	4144633	DO52683	lymphoma
Sample822	cns	GBM-US::6c5154d2-af36-492f-b520-d925528824e4	Whitelist	TRUE	GBM-US	TCGA-32-1970	6c5154d2-af36-492f-b520-d925528824e4	DO13144	cns
Sample823	ovary	OV-AU::AOCS-055	Whitelist	TRUE	OV-AU	NA	AOCS-055	DO46330	ovary
Sample824	lymphoma	MALY-DE::4107137	Whitelist	TRUE	MALY-DE	NA	4107137	DO27827	lymphoma
Sample825	skin	SKCM-US::3582fb74-f43d-4fcd-8f22-bb1506fcff1c	Whitelist	TRUE	SKCM-US	TCGA-DA-A3F3	3582fb74-f43d-4fcd-8f22-bb1506fcff1c	DO37607	skin
Sample826	breast	BRCA-US::e4fc0909-f284-4471-866d-d8967b6adcbc	Whitelist	TRUE	BRCA-US	TCGA-E2-A14P	e4fc0909-f284-4471-866d-d8967b6adcbc	DO2455	breast
Sample827	ovary	OV-AU::AOCS-155	Whitelist	TRUE	OV-AU	NA	AOCS-155	DO46556	ovary
Sample828	cervix	CESC-US::110cd100-5730-4873-9fab-2ae6c8732062	Whitelist	TRUE	CESC-US	TCGA-C5-A1M8	110cd100-5730-4873-9fab-2ae6c8732062	DO48993	cervix
Sample829	skin	SKCM-US::7b92fcd4-f9be-4b97-94a2-b2e8348aeaba	Whitelist	TRUE	SKCM-US	TCGA-DA-A1I8	7b92fcd4-f9be-4b97-94a2-b2e8348aeaba	DO37424	skin
Sample830	lung	LUAD-US::a3de401d-91fe-49a2-bb07-81c1a06506e6	Whitelist	TRUE	LUAD-US	TCGA-05-4389	a3de401d-91fe-49a2-bb07-81c1a06506e6	DO24307	lung
Sample831	lymphoma	MALY-DE::4130003	Whitelist	TRUE	MALY-DE	NA	4130003	DO27791	lymphoma
Sample832	thyroid	THCA-US::3e787a0e-b5d2-401e-b1e5-077376090b3a	Whitelist	TRUE	THCA-US	TCGA-DJ-A13R	3e787a0e-b5d2-401e-b1e5-077376090b3a	DO39841	thyroid
Sample833	lymphoma	MALY-DE::4159421	Whitelist	TRUE	MALY-DE	NA	4159421	DO52648	lymphoma
Sample834	cervix	CESC-US::00bca18c-b3d4-45a3-8f19-034cc40449a4	Whitelist	TRUE	CESC-US	TCGA-C5-A2LV	00bca18c-b3d4-45a3-8f19-034cc40449a4	DO48987	cervix
Sample835	breast	BRCA-US::0bc5744c-5fa3-45bb-87d0-70a02068b392	Whitelist	TRUE	BRCA-US	TCGA-BH-A0DG	0bc5744c-5fa3-45bb-87d0-70a02068b392	DO1257	breast
Sample836	leukemia	CLLE-ES::192	Whitelist	TRUE	CLLE-ES	NA	192	DO6513	leukemia
Sample837	kidney	RECA-EU::C0042	Whitelist	TRUE	RECA-EU	NA	C0042	DO47080	kidney
Sample838	prostate	PRAD-US::3acd8328-76f7-4f43-9660-394b95748c3d	Whitelist	TRUE	PRAD-US	TCGA-CH-5771	3acd8328-76f7-4f43-9660-394b95748c3d	DO36254	prostate
Sample839	colorectal	READ-US::0cb21fb0-520f-4105-99ec-697a335115b5	Graylist	TRUE	READ-US	TCGA-EI-6917	0cb21fb0-520f-4105-99ec-697a335115b5	DO36881	colorectal
Sample840	colorectal	READ-US::830fd359-abd4-4c99-89e4-2d6bb9ce5637	Whitelist	TRUE	READ-US	TCGA-AF-2691	830fd359-abd4-4c99-89e4-2d6bb9ce5637	DO36969	colorectal
Sample841	lymphoma	MALY-DE::4133511	Whitelist	TRUE	MALY-DE	NA	4133511	DO27819	lymphoma
Sample842	kidney	KIRP-US::072507cf-1249-4b28-86d4-3ab97822a74c	Whitelist	TRUE	KIRP-US	TCGA-B1-A47M	072507cf-1249-4b28-86d4-3ab97822a74c	DO49736	kidney
Sample843	skin	SKCM-US::c061ae6c-7a02-47c3-aecd-a56487c01603	Whitelist	TRUE	SKCM-US	TCGA-EE-A2MI	c061ae6c-7a02-47c3-aecd-a56487c01603	DO37531	skin
Sample844	thyroid	THCA-US::2501ee46-8d38-448b-8765-e9c9706cbbe8	Whitelist	TRUE	THCA-US	TCGA-BJ-A191	2501ee46-8d38-448b-8765-e9c9706cbbe8	DO40167	thyroid
Sample845	lymphoma	MALY-DE::4108992	Whitelist	TRUE	MALY-DE	NA	4108992	DO52689	lymphoma
Sample846	skin	SKCM-US::76cc1d42-acec-46b3-9663-5e4de2550353	Whitelist	TRUE	SKCM-US	TCGA-GN-A264	76cc1d42-acec-46b3-9663-5e4de2550353	DO37527	skin
Sample847	leukemia	CLLE-ES::761	Whitelist	TRUE	CLLE-ES	NA	761	DO6748	leukemia
Sample848	lymphoma	MALY-DE::4135350	Whitelist	TRUE	MALY-DE	NA	4135350	DO27771	lymphoma
Sample849	thyroid	THCA-US::e8f56d0f-eee4-4def-a43a-dec91f4382a1	Whitelist	TRUE	THCA-US	TCGA-EM-A3AQ	e8f56d0f-eee4-4def-a43a-dec91f4382a1	DO40484	thyroid
Sample850	prostate	PRAD-US::aa252f78-ebf3-42f9-86af-bb6e57345706	Whitelist	TRUE	PRAD-US	TCGA-EJ-5503	aa252f78-ebf3-42f9-86af-bb6e57345706	DO36359	prostate
Sample851	lung	LUAD-US::df576520-a6b6-4c9b-8d06-3f59cc5342fd	Whitelist	TRUE	LUAD-US	TCGA-75-7030	df576520-a6b6-4c9b-8d06-3f59cc5342fd	DO23648	lung
Sample852	leukemia	CLLE-ES::27	Whitelist	TRUE	CLLE-ES	NA	27	DO6390	leukemia
Sample853	lung	LUSC-US::ee850103-6314-41a3-9734-8b520de95b40	Whitelist	TRUE	LUSC-US	TCGA-77-7139	ee850103-6314-41a3-9734-8b520de95b40	DO27636	lung
Sample854	pancreas	PACA-AU::ICGC_0053	Whitelist	TRUE	PACA-AU	NA	ICGC_0053	DO32976	pancreas
Sample855	kidney	KICH-US::0f3c4f8f-0766-46b0-81b4-18ca4f6ea20a	Whitelist	TRUE	KICH-US	TCGA-KL-8330	0f3c4f8f-0766-46b0-81b4-18ca4f6ea20a	DO220338	kidney
Sample856	pancreas	PACA-AU::ICGC_0149	Whitelist	TRUE	PACA-AU	NA	ICGC_0149	DO33552	pancreas
Sample857	colorectal	COAD-US::7b47489f-c3cc-4388-b5d7-c7c02790a5f6	Whitelist	TRUE	COAD-US	TCGA-AA-3956	7b47489f-c3cc-4388-b5d7-c7c02790a5f6	DO9700	colorectal
Sample858	ovary	OV-AU::AOCS-171	Whitelist	TRUE	OV-AU	NA	AOCS-171	DO46611	ovary
Sample859	leukemia	CLLE-ES::749	Whitelist	TRUE	CLLE-ES	NA	749	DO7328	leukemia
Sample860	ovary	OV-AU::AOCS-081	Whitelist	TRUE	OV-AU	NA	AOCS-081	DO46358	ovary
Sample861	kidney	RECA-EU::C0027	Whitelist	TRUE	RECA-EU	NA	C0027	DO46889	kidney
Sample862	breast	BRCA-US::08da7c4c-3067-4bcf-9d7a-78566df72e69	Whitelist	TRUE	BRCA-US	TCGA-B6-A0RE	08da7c4c-3067-4bcf-9d7a-78566df72e69	DO3482	breast
Sample863	cns	GBM-US::a515cf2d-e918-4958-9bf6-e611b425a97e	Whitelist	TRUE	GBM-US	TCGA-14-1823	a515cf2d-e918-4958-9bf6-e611b425a97e	DO12070	cns
Sample864	lung	LUSC-US::e6b72c24-1607-43b9-8b8a-7bf83eea5895	Whitelist	TRUE	LUSC-US	TCGA-66-2759	e6b72c24-1607-43b9-8b8a-7bf83eea5895	DO27326	lung
Sample865	kidney	KIRC-US::659294b9-ded9-498a-bc00-c1d4d456aa4a	Whitelist	TRUE	KIRC-US	TCGA-A3-3363	659294b9-ded9-498a-bc00-c1d4d456aa4a	DO19028	kidney
Sample866	lung	LUSC-US::da93a143-5799-4856-a5f4-3ff3b9284311	Whitelist	TRUE	LUSC-US	TCGA-66-2795	da93a143-5799-4856-a5f4-3ff3b9284311	DO26710	lung
Sample867	colorectal	COAD-US::c5c4a0a5-900d-483d-9282-475654d63265	Graylist	TRUE	COAD-US	TCGA-AA-3518	c5c4a0a5-900d-483d-9282-475654d63265	DO10324	colorectal
Sample868	ovary	OV-AU::AOCS-090	Whitelist	TRUE	OV-AU	NA	AOCS-090	DO46370	ovary
Sample869	lung	LUSC-US::6fd72426-f6c8-47ca-a500-d5d3600b9b15	Whitelist	TRUE	LUSC-US	TCGA-60-2722	6fd72426-f6c8-47ca-a500-d5d3600b9b15	DO26798	lung
Sample870	breast	BRCA-US::790ff5db-b7f3-4946-aaed-305f66b1dd6a	Whitelist	TRUE	BRCA-US	TCGA-BH-A0AV	790ff5db-b7f3-4946-aaed-305f66b1dd6a	DO4635	breast
Sample871	stomach	STAD-US::53086e20-a727-40d6-b42d-8030109b5130	Whitelist	TRUE	STAD-US	TCGA-D7-6815	53086e20-a727-40d6-b42d-8030109b5130	DO38603	stomach
Sample872	breast	BRCA-US::f6e1ec78-5ad9-4879-9b7e-262d17b166ad	Whitelist	TRUE	BRCA-US	TCGA-BH-A18R	f6e1ec78-5ad9-4879-9b7e-262d17b166ad	DO2078	breast
Sample873	kidney	KICH-US::9680b5ff-1882-434f-9981-e8ac33764b93	Whitelist	TRUE	KICH-US	TCGA-KM-8477	9680b5ff-1882-434f-9981-e8ac33764b93	DO220362	kidney
Sample874	lymphoma	MALY-DE::4181460	Whitelist	TRUE	MALY-DE	NA	4181460	DO52675	lymphoma
Sample875	pancreas	PACA-AU::ICGC_0153	Whitelist	TRUE	PACA-AU	NA	ICGC_0153	DO33544	pancreas
Sample876	cns	GBM-US::713190ed-c6c1-4695-814b-85ca9b95e6a0	Whitelist	TRUE	GBM-US	TCGA-06-5415	713190ed-c6c1-4695-814b-85ca9b95e6a0	DO12454	cns
Sample877	kidney	KIRP-US::78412f82-cc55-43d5-96ca-1d02cf957725	Whitelist	TRUE	KIRP-US	TCGA-GL-A59R	78412f82-cc55-43d5-96ca-1d02cf957725	DO44525	kidney
Sample878	breast	BRCA-US::5d8ed961-a012-4b6b-bffb-9468d3953646	Whitelist	TRUE	BRCA-US	TCGA-EW-A1J5	5d8ed961-a012-4b6b-bffb-9468d3953646	DO6144	breast
Sample879	uterus	UCEC-US::d2aa7d70-a25f-4a9e-9d52-37e372461824	Whitelist	TRUE	UCEC-US	TCGA-B5-A11G	d2aa7d70-a25f-4a9e-9d52-37e372461824	DO43514	uterus
Sample880	colorectal	READ-US::e2d395f8-bf13-4fe4-8031-683b0eedd875	Whitelist	TRUE	READ-US	TCGA-AG-3890	e2d395f8-bf13-4fe4-8031-683b0eedd875	DO36431	colorectal
Sample881	pancreas	PACA-AU::ICGC_0067	Whitelist	TRUE	PACA-AU	NA	ICGC_0067	DO33032	pancreas
Sample882	colorectal	COAD-US::d3b7ada6-5395-4212-a921-8e97c92b605d	Whitelist	TRUE	COAD-US	TCGA-NH-A50V	d3b7ada6-5395-4212-a921-8e97c92b605d	DO44094	colorectal
Sample883	uterus	UCEC-US::5ffa2ec6-2d94-4b09-8fb9-3591cf38fa4f	Whitelist	TRUE	UCEC-US	TCGA-BS-A0U9	5ffa2ec6-2d94-4b09-8fb9-3591cf38fa4f	DO43739	uterus
Sample884	ovary	OV-AU::AOCS-134	Graylist	TRUE	OV-AU	NA	AOCS-134	DO46473	ovary
Sample885	leukemia	CLLE-ES::176	Graylist	TRUE	CLLE-ES	NA	176	DO52705	leukemia
Sample886	colorectal	READ-US::1586cb0a-081a-4364-9470-46f9d0f0167d	Whitelist	TRUE	READ-US	TCGA-AG-3901	1586cb0a-081a-4364-9470-46f9d0f0167d	DO36572	colorectal
Sample887	cns	GBM-US::737b35e1-d668-4fce-9b6e-76946c7952b6	Whitelist	TRUE	GBM-US	TCGA-27-2523	737b35e1-d668-4fce-9b6e-76946c7952b6	DO10908	cns
Sample888	prostate	PRAD-US::da5b0169-e4f4-4674-b348-220af03ff4b5	Whitelist	TRUE	PRAD-US	TCGA-HC-8258	da5b0169-e4f4-4674-b348-220af03ff4b5	DO49815	prostate
Sample889	sarcoma	SARC-US::0da5ee6c-d012-4a57-9992-9d74937aaa5f	Whitelist	TRUE	SARC-US	TCGA-IW-A3M4	0da5ee6c-d012-4a57-9992-9d74937aaa5f	DO220174	sarcoma
Sample890	liver-biliary	LIHC-US::f435ec00-0db8-46b4-96bf-890a9d931df3	Whitelist	TRUE	LIHC-US	TCGA-G3-A25V	f435ec00-0db8-46b4-96bf-890a9d931df3	DO22866	liver-biliary
Sample891	liver-biliary	LIHC-US::c0bf9278-9cbb-4361-b4d8-ab172b67e276	Whitelist	TRUE	LIHC-US	TCGA-DD-A4ND	c0bf9278-9cbb-4361-b4d8-ab172b67e276	DO44986	liver-biliary
Sample892	lymphoma	MALY-DE::4146289	Whitelist	TRUE	MALY-DE	NA	4146289	DO27793	lymphoma
Sample893	lymphoma	MALY-DE::4124542	Whitelist	TRUE	MALY-DE	NA	4124542	DO52694	lymphoma
Sample894	lung	LUAD-US::659668e8-f0d9-4ff2-bbc8-9246f2ef49ab	Whitelist	TRUE	LUAD-US	TCGA-55-7281	659668e8-f0d9-4ff2-bbc8-9246f2ef49ab	DO25985	lung
Sample895	bladder	BLCA-US::f8c0a69c-df53-4a0a-a30e-4424c0ce3dd5	Whitelist	TRUE	BLCA-US	TCGA-DK-A1AG	f8c0a69c-df53-4a0a-a30e-4424c0ce3dd5	DO822	bladder
Sample896	pancreas	PACA-AU::ICGC_0124	Whitelist	TRUE	PACA-AU	NA	ICGC_0124	DO49078	pancreas
Sample897	lung	LUSC-US::585e6487-b0a3-4828-8a06-46bee01dff74	Whitelist	TRUE	LUSC-US	TCGA-60-2719	585e6487-b0a3-4828-8a06-46bee01dff74	DO27453	lung
Sample898	pancreas	PACA-AU::ICGC_0033	Whitelist	TRUE	PACA-AU	NA	ICGC_0033	DO32900	pancreas
Sample899	stomach	STAD-US::8d3e3d09-bc61-4d5e-b8d6-5aee6cb488ae	Whitelist	TRUE	STAD-US	TCGA-BR-7722	8d3e3d09-bc61-4d5e-b8d6-5aee6cb488ae	DO38388	stomach
Sample900	lung	LUSC-US::bd15f523-45c4-4d7c-a3cc-4fb56abb0e54	Whitelist	TRUE	LUSC-US	TCGA-22-5477	bd15f523-45c4-4d7c-a3cc-4fb56abb0e54	DO26894	lung
Sample901	breast	BRCA-US::f05d314c-5ec5-4e2a-b785-9a702716f111	Whitelist	TRUE	BRCA-US	TCGA-E2-A156	f05d314c-5ec5-4e2a-b785-9a702716f111	DO5046	breast
Sample902	kidney	KICH-US::02ec7a3a-2812-4a65-93cd-07bf655cc91b	Whitelist	TRUE	KICH-US	TCGA-KL-8333	02ec7a3a-2812-4a65-93cd-07bf655cc91b	DO220341	kidney
Sample903	lymphoma	MALY-DE::4145056	Whitelist	TRUE	MALY-DE	NA	4145056	DO52669	lymphoma
Sample904	thyroid	THCA-US::f9ceffc0-d544-418d-b4a9-bd3c84e37026	Whitelist	TRUE	THCA-US	TCGA-BJ-A0Z2	f9ceffc0-d544-418d-b4a9-bd3c84e37026	DO39306	thyroid
Sample905	kidney	RECA-EU::C0021	Whitelist	TRUE	RECA-EU	NA	C0021	DO46877	kidney
Sample906	bladder	BLCA-US::5d54c742-5a8e-4c40-8d62-95e75e210ab8	Whitelist	TRUE	BLCA-US	TCGA-GD-A2C5	5d54c742-5a8e-4c40-8d62-95e75e210ab8	DO496	bladder
Sample907	cervix	CESC-US::dfd30f94-19e3-4838-95df-14a3763419af	Whitelist	TRUE	CESC-US	TCGA-DS-A0VL	dfd30f94-19e3-4838-95df-14a3763419af	DO6332	cervix
Sample908	ovary	OV-AU::AOCS-116	Whitelist	TRUE	OV-AU	NA	AOCS-116	DO46412	ovary
Sample909	bladder	BLCA-US::493a4ff2-37a5-4b79-928d-83dbfe534556	Whitelist	TRUE	BLCA-US	TCGA-DK-A1AE	493a4ff2-37a5-4b79-928d-83dbfe534556	DO498	bladder
Sample910	lymphoma	MALY-DE::4105105	Whitelist	TRUE	MALY-DE	NA	4105105	DO27781	lymphoma
Sample911	stomach	STAD-US::8fccff71-3710-4cb9-b8af-61707aebe5d8	Whitelist	TRUE	STAD-US	TCGA-CG-4442	8fccff71-3710-4cb9-b8af-61707aebe5d8	DO38380	stomach
Sample912	kidney	KICH-US::c689ae1d-4a6b-45db-b4d1-6b34c5c61522	Whitelist	TRUE	KICH-US	TCGA-KL-8342	c689ae1d-4a6b-45db-b4d1-6b34c5c61522	DO220350	kidney
Sample913	pancreas	PACA-AU::ICGC_0214	Whitelist	TRUE	PACA-AU	NA	ICGC_0214	DO34432	pancreas
Sample914	liver-biliary	LIHC-US::68015cc7-d3a1-4c90-b8fb-5d14143d9960	Whitelist	TRUE	LIHC-US	TCGA-DD-A1EB	68015cc7-d3a1-4c90-b8fb-5d14143d9960	DO22836	liver-biliary
Sample915	sarcoma	SARC-US::e786de34-4c21-460f-89ab-008de4347049	Whitelist	TRUE	SARC-US	TCGA-DX-A3LU	e786de34-4c21-460f-89ab-008de4347049	DO219967	sarcoma
Sample916	ovary	OV-US::7dcc809b-e33a-4453-b92a-c00786f48cb0	Whitelist	TRUE	OV-US	TCGA-24-1557	7dcc809b-e33a-4453-b92a-c00786f48cb0	DO30750	ovary
Sample917	colorectal	READ-US::10290e91-9784-4f94-8daa-b5d9a8b0efb9	Whitelist	TRUE	READ-US	TCGA-AG-3593	10290e91-9784-4f94-8daa-b5d9a8b0efb9	DO36801	colorectal
Sample918	breast	BRCA-US::324bcba2-f6a4-45a6-807c-215bdffcca21	Whitelist	TRUE	BRCA-US	TCGA-A2-A0D0	324bcba2-f6a4-45a6-807c-215bdffcca21	DO2995	breast
Sample919	uterus	UCEC-US::af37d8f0-fea0-47f6-be0a-2fb55a5da5c4	Whitelist	TRUE	UCEC-US	TCGA-AP-A053	af37d8f0-fea0-47f6-be0a-2fb55a5da5c4	DO43378	uterus
Sample920	kidney	RECA-EU::C0100	Whitelist	TRUE	RECA-EU	NA	C0100	DO47174	kidney
Sample921	prostate	PRAD-US::73f875cb-bcfc-43ba-ab97-4e94caf836d4	Whitelist	TRUE	PRAD-US	TCGA-HC-7737	73f875cb-bcfc-43ba-ab97-4e94caf836d4	DO36285	prostate
Sample922	colorectal	COAD-US::58facedb-fcb8-4ecf-8338-2bfa4947acef	Whitelist	TRUE	COAD-US	TCGA-A6-6141	58facedb-fcb8-4ecf-8338-2bfa4947acef	DO10172	colorectal
Sample923	ovary	OV-US::0a48873a-092a-4b25-822b-b0b3c18c08a8	Whitelist	TRUE	OV-US	TCGA-24-2024	0a48873a-092a-4b25-822b-b0b3c18c08a8	DO32237	ovary
Sample924	breast	BRCA-US::a8015490-9740-45c9-8bd2-eb6d1beefc2e	Whitelist	TRUE	BRCA-US	TCGA-E2-A152	a8015490-9740-45c9-8bd2-eb6d1beefc2e	DO4449	breast
Sample925	lymphoma	MALY-DE::4135099	Whitelist	TRUE	MALY-DE	NA	4135099	DO27811	lymphoma
Sample926	lymphoma	MALY-DE::4177987	Whitelist	TRUE	MALY-DE	NA	4177987	DO27817	lymphoma
Sample927	lymphoma	MALY-DE::4199714	Whitelist	TRUE	MALY-DE	NA	4199714	DO52674	lymphoma
Sample928	kidney	RECA-EU::C0028	Whitelist	TRUE	RECA-EU	NA	C0028	DO47056	kidney
Sample929	lung	LUAD-US::f063ddbb-1668-40df-9ec2-b0a23ca2c389	Whitelist	TRUE	LUAD-US	TCGA-55-6984	f063ddbb-1668-40df-9ec2-b0a23ca2c389	DO23687	lung
Sample930	lymphoma	MALY-DE::4112512	Whitelist	TRUE	MALY-DE	NA	4112512	DO27795	lymphoma
Sample931	uterus	UCEC-US::dee43082-4aa7-4650-981c-a779e9fe7b55	Graylist	TRUE	UCEC-US	TCGA-B5-A11H	dee43082-4aa7-4650-981c-a779e9fe7b55	DO42825	uterus
Sample932	ovary	OV-AU::AOCS-095	Whitelist	TRUE	OV-AU	NA	AOCS-095	DO46380	ovary
Sample933	uterus	UCEC-US::1200c8b7-a058-4c01-bbe2-04ec09a65245	Graylist	TRUE	UCEC-US	TCGA-AP-A0LD	1200c8b7-a058-4c01-bbe2-04ec09a65245	DO41578	uterus
Sample934	breast	BRCA-US::96312510-c126-485d-8109-ed81844a1dc3	Whitelist	TRUE	BRCA-US	TCGA-AN-A0G0	96312510-c126-485d-8109-ed81844a1dc3	DO2323	breast
Sample935	cns	GBM-US::93ed7a2b-b0cb-4a84-871f-5c34a0b6a640	Whitelist	TRUE	GBM-US	TCGA-19-5960	93ed7a2b-b0cb-4a84-871f-5c34a0b6a640	DO12370	cns
Sample936	bladder	BLCA-US::ca554128-da9d-4f37-9560-ca083509e01d	Whitelist	TRUE	BLCA-US	TCGA-C4-A0F7	ca554128-da9d-4f37-9560-ca083509e01d	DO669	bladder
Sample937	pancreas	PACA-AU::ICGC_0215	Whitelist	TRUE	PACA-AU	NA	ICGC_0215	DO34448	pancreas
Sample938	lung	LUAD-US::a1e65587-24c1-4b41-92a7-4e1f15fffd78	Whitelist	TRUE	LUAD-US	TCGA-49-4512	a1e65587-24c1-4b41-92a7-4e1f15fffd78	DO23735	lung
Sample939	lung	LUAD-US::028e99e9-5b9a-4954-bb6e-6d4709a3cea8	Whitelist	TRUE	LUAD-US	TCGA-55-6986	028e99e9-5b9a-4954-bb6e-6d4709a3cea8	DO23651	lung
Sample940	sarcoma	SARC-US::b85e2156-d5ac-486c-93e1-86525ea41a64	Whitelist	TRUE	SARC-US	TCGA-DX-A3M1	b85e2156-d5ac-486c-93e1-86525ea41a64	DO219970	sarcoma
Sample941	ovary	OV-AU::AOCS-059	Whitelist	TRUE	OV-AU	NA	AOCS-059	DO46334	ovary
Sample942	leukemia	CLLE-ES::115	Whitelist	TRUE	CLLE-ES	NA	115	DO52700	leukemia
Sample943	kidney	KICH-US::151f07f5-1529-4fcd-912c-e55b2ff8abef	Whitelist	TRUE	KICH-US	TCGA-KO-8407	151f07f5-1529-4fcd-912c-e55b2ff8abef	DO220556	kidney
Sample944	leukemia	CLLE-ES::32	Whitelist	TRUE	CLLE-ES	NA	32	DO6396	leukemia
Sample945	cns	LGG-US::fc3b7596-f515-446f-81db-fed0154ca2c5	Whitelist	TRUE	LGG-US	TCGA-EZ-7264	fc3b7596-f515-446f-81db-fed0154ca2c5	DO22145	cns
Sample946	ovary	OV-AU::AOCS-166	Whitelist	TRUE	OV-AU	NA	AOCS-166	DO46591	ovary
Sample947	colorectal	COAD-US::e457344d-76fb-46bf-b362-61a6e811d131	Whitelist	TRUE	COAD-US	TCGA-AA-A00N	e457344d-76fb-46bf-b362-61a6e811d131	DO9876	colorectal
Sample948	lung	LUSC-US::a3e1ac67-a1f2-44fb-8343-a7e8239fc24a	Whitelist	TRUE	LUSC-US	TCGA-60-2724	a3e1ac67-a1f2-44fb-8343-a7e8239fc24a	DO26540	lung
Sample949	liver-biliary	LIHC-US::2d00f09f-0074-46c8-b357-b5f33567762a	Whitelist	TRUE	LIHC-US	TCGA-HP-A5MZ	2d00f09f-0074-46c8-b357-b5f33567762a	DO49695	liver-biliary
Sample950	stomach	STAD-US::d5efcde2-21e6-4071-9aa4-3c5688a45b3f	Whitelist	TRUE	STAD-US	TCGA-BR-8682	d5efcde2-21e6-4071-9aa4-3c5688a45b3f	DO47737	stomach
Sample951	leukemia	CLLE-ES::282	Whitelist	TRUE	CLLE-ES	NA	282	DO6558	leukemia
Sample952	lymphoma	MALY-DE::4113825	Whitelist	TRUE	MALY-DE	NA	4113825	DO52695	lymphoma
Sample953	leukemia	CLLE-ES::10	Whitelist	TRUE	CLLE-ES	NA	10	DO6362	leukemia
Sample954	ovary	OV-AU::AOCS-138	Whitelist	TRUE	OV-AU	NA	AOCS-138	DO46488	ovary
Sample955	breast	BRCA-US::c0892598-1f7b-4f23-9cd8-731f797753d5	Whitelist	TRUE	BRCA-US	TCGA-A2-A0YG	c0892598-1f7b-4f23-9cd8-731f797753d5	DO4036	breast
Sample956	skin	SKCM-US::fa099993-ef30-4eff-a8fb-aa41b5ea671a	Whitelist	TRUE	SKCM-US	TCGA-GN-A26C	fa099993-ef30-4eff-a8fb-aa41b5ea671a	DO37782	skin
Sample957	ovary	OV-AU::AOCS-167	Whitelist	TRUE	OV-AU	NA	AOCS-167	DO46593	ovary
Sample958	thyroid	THCA-US::55e03ffc-f006-4ec8-8e5d-a738ff091f8a	Whitelist	TRUE	THCA-US	TCGA-EM-A2OV	55e03ffc-f006-4ec8-8e5d-a738ff091f8a	DO39684	thyroid
Sample959	uterus	UCEC-US::f7e06a10-74ca-4f52-a944-b3f22c016998	Whitelist	TRUE	UCEC-US	TCGA-AP-A05D	f7e06a10-74ca-4f52-a944-b3f22c016998	DO41951	uterus
Sample960	lung	LUSC-US::adc853b1-b8bf-488c-a1e2-e95603459b55	Whitelist	TRUE	LUSC-US	TCGA-98-8022	adc853b1-b8bf-488c-a1e2-e95603459b55	DO26934	lung
Sample961	stomach	STAD-US::1ca3c5e0-32b0-4467-8ec0-ca212e35d2b3	Whitelist	TRUE	STAD-US	TCGA-BR-6456	1ca3c5e0-32b0-4467-8ec0-ca212e35d2b3	DO38655	stomach
Sample962	kidney	RECA-EU::C0041	Whitelist	TRUE	RECA-EU	NA	C0041	DO46917	kidney
Sample963	colorectal	COAD-US::a435fdf4-a89a-499e-9006-cbb5693eab26	Whitelist	TRUE	COAD-US	TCGA-AA-A02Y	a435fdf4-a89a-499e-9006-cbb5693eab26	DO7858	colorectal
Sample964	leukemia	CLLE-ES::296	Whitelist	TRUE	CLLE-ES	NA	296	DO52710	leukemia
Sample965	liver-biliary	LIHC-US::52292ffc-0902-4d97-b461-20723987a177	Whitelist	TRUE	LIHC-US	TCGA-DD-A1EJ	52292ffc-0902-4d97-b461-20723987a177	DO22994	liver-biliary
Sample966	lymphoma	MALY-DE::4177601	Whitelist	TRUE	MALY-DE	NA	4177601	DO27845	lymphoma
Sample967	sarcoma	SARC-US::ea0e5ae7-1f15-4504-aea3-efd1f6733304	Whitelist	TRUE	SARC-US	TCGA-DX-A1KU	ea0e5ae7-1f15-4504-aea3-efd1f6733304	DO219944	sarcoma
Sample968	kidney	RECA-EU::C0071	Whitelist	TRUE	RECA-EU	NA	C0071	DO46973	kidney
Sample969	skin	SKCM-US::4cdb18f5-47bf-475f-b34c-fa4912515268	Whitelist	TRUE	SKCM-US	TCGA-FS-A1ZP	4cdb18f5-47bf-475f-b34c-fa4912515268	DO37703	skin
Sample970	ovary	OV-AU::AOCS-161	Whitelist	TRUE	OV-AU	NA	AOCS-161	DO46571	ovary
Sample971	cervix	CESC-US::7c93642d-7e05-40f8-b1ef-a014edcfba42	Whitelist	TRUE	CESC-US	TCGA-DG-A2KJ	7c93642d-7e05-40f8-b1ef-a014edcfba42	DO51594	cervix
Sample972	leukemia	CLLE-ES::306	Whitelist	TRUE	CLLE-ES	NA	306	DO6580	leukemia
Sample973	bladder	BLCA-US::419deaac-ea45-4bdd-9fa0-b5cd8429b44f	Whitelist	TRUE	BLCA-US	TCGA-BT-A20Q	419deaac-ea45-4bdd-9fa0-b5cd8429b44f	DO695	bladder
Sample974	kidney	KICH-US::70e306ee-9584-49d6-81a1-a49d837ab6aa	Whitelist	TRUE	KICH-US	TCGA-KL-8341	70e306ee-9584-49d6-81a1-a49d837ab6aa	DO220349	kidney
Sample975	uterus	UCEC-US::9aa8c2b4-db32-4899-bf0c-d578cb175e90	Whitelist	TRUE	UCEC-US	TCGA-AP-A0L8	9aa8c2b4-db32-4899-bf0c-d578cb175e90	DO42169	uterus
Sample976	kidney	RECA-EU::C0001	Whitelist	TRUE	RECA-EU	NA	C0001	DO46827	kidney
Sample977	liver-biliary	LIHC-US::239b4298-b090-480a-a19f-9758a827aa30	Whitelist	TRUE	LIHC-US	TCGA-G3-A25Y	239b4298-b090-480a-a19f-9758a827aa30	DO23073	liver-biliary
Sample978	uterus	UCEC-US::ffaa98a0-2b69-46dc-aee5-c5c3f2abbc38	Whitelist	TRUE	UCEC-US	TCGA-BS-A0TD	ffaa98a0-2b69-46dc-aee5-c5c3f2abbc38	DO42432	uterus
Sample979	liver-biliary	LIHC-US::6c79f64b-63fe-46f5-bf7b-77208231b0f2	Whitelist	TRUE	LIHC-US	TCGA-DD-A1EG	6c79f64b-63fe-46f5-bf7b-77208231b0f2	DO48518	liver-biliary
Sample980	leukemia	CLLE-ES::23	Whitelist	TRUE	CLLE-ES	NA	23	DO6382	leukemia
Sample981	kidney	KICH-US::83b3060c-2449-4581-88ef-817d126e4525	Whitelist	TRUE	KICH-US	TCGA-KL-8323	83b3060c-2449-4581-88ef-817d126e4525	DO220331	kidney
Sample982	pancreas	PACA-AU::ICGC_0051	Whitelist	TRUE	PACA-AU	NA	ICGC_0051	DO32972	pancreas
Sample983	kidney	RECA-EU::C0036	Whitelist	TRUE	RECA-EU	NA	C0036	DO47068	kidney
Sample984	uterus	UCEC-US::b60f22ac-a659-4f33-b01d-820e86a9a5c9	Whitelist	TRUE	UCEC-US	TCGA-B5-A0JN	b60f22ac-a659-4f33-b01d-820e86a9a5c9	DO41943	uterus
Sample985	pancreas	PACA-AU::ICGC_0061	Whitelist	TRUE	PACA-AU	NA	ICGC_0061	DO33008	pancreas
Sample986	kidney	KIRC-US::7664c241-b369-4d76-9cd1-7f2bdc1d267f	Whitelist	TRUE	KIRC-US	TCGA-BP-4326	7664c241-b369-4d76-9cd1-7f2bdc1d267f	DO20416	kidney
Sample987	ovary	OV-US::e9483296-cb91-497a-b955-39a3c3289dac	Whitelist	TRUE	OV-US	TCGA-04-1514	e9483296-cb91-497a-b955-39a3c3289dac	DO28763	ovary
Sample988	head/neck	HNSC-US::6909302d-358a-46cd-8052-eedb09c83c83	Whitelist	TRUE	HNSC-US	TCGA-CN-6994	6909302d-358a-46cd-8052-eedb09c83c83	DO15398	head/neck
Sample989	pancreas	PACA-AU::ICGC_0141	Whitelist	TRUE	PACA-AU	NA	ICGC_0141	DO33472	pancreas
Sample990	lung	LUAD-US::501c987e-d1eb-48a9-89eb-72a5062c90b4	Whitelist	TRUE	LUAD-US	TCGA-78-7158	501c987e-d1eb-48a9-89eb-72a5062c90b4	DO24729	lung
Sample991	stomach	STAD-US::283776cd-32e8-4a79-bed1-1411c9d3a9e0	Whitelist	TRUE	STAD-US	TCGA-F1-6875	283776cd-32e8-4a79-bed1-1411c9d3a9e0	DO38731	stomach
Sample992	lung	LUAD-US::a8d6694c-a213-4544-ac0b-63bce16d8f4e	Whitelist	TRUE	LUAD-US	TCGA-75-6203	a8d6694c-a213-4544-ac0b-63bce16d8f4e	DO25887	lung
Sample993	thyroid	THCA-US::4aed5116-d27b-4911-b310-05c2248b861f	Whitelist	TRUE	THCA-US	TCGA-EM-A2CN	4aed5116-d27b-4911-b310-05c2248b861f	DO39886	thyroid
Sample994	lymphoma	MALY-DE::4102009	Whitelist	TRUE	MALY-DE	NA	4102009	DO27833	lymphoma
Sample995	kidney	RECA-EU::C0056	Whitelist	TRUE	RECA-EU	NA	C0056	DO47108	kidney
Sample996	lymphoma	MALY-DE::4144951	Whitelist	TRUE	MALY-DE	NA	4144951	DO52685	lymphoma
Sample997	lymphoma	MALY-DE::4194218	Whitelist	TRUE	MALY-DE	NA	4194218	DO27775	lymphoma
Sample998	lung	LUAD-US::0d66bf6c-eed0-4726-bd5b-3bf6d610b4e0	Whitelist	TRUE	LUAD-US	TCGA-50-6597	0d66bf6c-eed0-4726-bd5b-3bf6d610b4e0	DO26062	lung
Sample999	cns	GBM-US::69d56f2d-6924-409b-9d1e-c8d69b400270	Graylist	TRUE	GBM-US	TCGA-26-5135	69d56f2d-6924-409b-9d1e-c8d69b400270	DO11447	cns
Sample1000	colorectal	COAD-US::750770db-53cf-4021-a8c2-5e0ddb97fef5	Whitelist	TRUE	COAD-US	TCGA-AA-3994	750770db-53cf-4021-a8c2-5e0ddb97fef5	DO8658	colorectal
Sample1001	ovary	OV-AU::AOCS-119	Whitelist	TRUE	OV-AU	NA	AOCS-119	DO46420	ovary
Sample1002	leukemia	CLLE-ES::371	Whitelist	TRUE	CLLE-ES	NA	371	DO6695	leukemia
Sample1003	lung	LUSC-US::fd9ee494-65fe-4de4-adff-7952a059b17f	Whitelist	TRUE	LUSC-US	TCGA-60-2698	fd9ee494-65fe-4de4-adff-7952a059b17f	DO26469	lung
Sample1004	kidney	KIRP-US::8d28f586-3de5-4033-a9fd-4f67be406fb4	Whitelist	TRUE	KIRP-US	TCGA-HE-A5NJ	8d28f586-3de5-4033-a9fd-4f67be406fb4	DO49768	kidney
Sample1005	thyroid	THCA-US::934a58af-0ffc-487e-9e95-fa7643b7d5cb	Whitelist	TRUE	THCA-US	TCGA-EL-A3CX	934a58af-0ffc-487e-9e95-fa7643b7d5cb	DO40735	thyroid
Sample1006	eosophagus	ESAD-UK::OCCAMS-QE-095	Whitelist	TRUE	ESAD-UK	NA	OCCAMS-QE-095	DO50364	eosophagus
Sample1007	pancreas	PACA-AU::ICGC_0521	Whitelist	TRUE	PACA-AU	NA	ICGC_0521	DO49183	pancreas
Sample1008	leukemia	CLLE-ES::128	Whitelist	TRUE	CLLE-ES	NA	128	DO6450	leukemia
Sample1009	leukemia	CLLE-ES::342	Whitelist	TRUE	CLLE-ES	NA	342	DO6665	leukemia
Sample1010	head/neck	HNSC-US::d5eedfb5-4fa3-4a1e-ad0d-ea550b22a5ba	Whitelist	TRUE	HNSC-US	TCGA-CV-6433	d5eedfb5-4fa3-4a1e-ad0d-ea550b22a5ba	DO14204	head/neck
Sample1011	ovary	OV-US::15556b28-c6bd-455a-87b6-4b7b3e33d0e4	Whitelist	TRUE	OV-US	TCGA-25-1634	15556b28-c6bd-455a-87b6-4b7b3e33d0e4	DO28024	ovary
Sample1012	kidney	RECA-EU::C0091	Whitelist	TRUE	RECA-EU	NA	C0091	DO47004	kidney
Sample1013	skin	SKCM-US::1404791b-86bf-4dfd-85b4-c8ff356f109c	Whitelist	TRUE	SKCM-US	TCGA-FS-A1ZK	1404791b-86bf-4dfd-85b4-c8ff356f109c	DO37474	skin
Sample1014	ovary	OV-AU::AOCS-153	Whitelist	TRUE	OV-AU	NA	AOCS-153	DO46551	ovary
Sample1015	colorectal	COAD-US::5116e3b4-2bac-40f5-8046-b9c1783faaa5	Whitelist	TRUE	COAD-US	TCGA-A6-3807	5116e3b4-2bac-40f5-8046-b9c1783faaa5	DO9034	colorectal
Sample1016	cns	GBM-US::5613f5f6-086d-470b-8f77-6dcb7f8625b7	Whitelist	TRUE	GBM-US	TCGA-06-0744	5613f5f6-086d-470b-8f77-6dcb7f8625b7	DO11860	cns
Sample1017	head/neck	HNSC-US::ad6c9d09-2c03-4786-a72d-dd2aa5f603d4	Whitelist	TRUE	HNSC-US	TCGA-CX-7086	ad6c9d09-2c03-4786-a72d-dd2aa5f603d4	DO15046	head/neck
Sample1018	leukemia	CLLE-ES::577	Whitelist	TRUE	CLLE-ES	NA	577	DO52716	leukemia
Sample1019	liver-biliary	LIHC-US::56a82a56-0241-4d3d-9de2-696b0c36df91	Whitelist	TRUE	LIHC-US	TCGA-BW-A5NP	56a82a56-0241-4d3d-9de2-696b0c36df91	DO52172	liver-biliary
Sample1020	kidney	KICH-US::9aa02d46-294b-4e99-b9ee-56edcbfb5275	Whitelist	TRUE	KICH-US	TCGA-KO-8406	9aa02d46-294b-4e99-b9ee-56edcbfb5275	DO220554	kidney
Sample1021	head/neck	HNSC-US::53d9a130-4a3a-4491-85cd-9a44415a1632	Whitelist	TRUE	HNSC-US	TCGA-DQ-5625	53d9a130-4a3a-4491-85cd-9a44415a1632	DO15414	head/neck
Sample1022	lung	LUSC-US::e7d1b042-5b1c-4c29-b501-a5ef4810ecd2	Whitelist	TRUE	LUSC-US	TCGA-34-5240	e7d1b042-5b1c-4c29-b501-a5ef4810ecd2	DO26563	lung
Sample1023	pancreas	PACA-AU::ICGC_0006	Whitelist	TRUE	PACA-AU	NA	ICGC_0006	DO32831	pancreas
Sample1024	lymphoma	MALY-DE::4138527	Whitelist	TRUE	MALY-DE	NA	4138527	DO221124	lymphoma
Sample1025	ovary	OV-AU::AOCS-142	Whitelist	TRUE	OV-AU	NA	AOCS-142	DO46503	ovary
Sample1026	kidney	KICH-US::cc316faf-dcb1-4dea-b8b0-a17d000ff40f	Whitelist	TRUE	KICH-US	TCGA-KN-8425	cc316faf-dcb1-4dea-b8b0-a17d000ff40f	DO220474	kidney
Sample1027	skin	SKCM-US::3409f118-1798-48d6-9556-12a5c77ebefb	Whitelist	TRUE	SKCM-US	TCGA-ER-A19D	3409f118-1798-48d6-9556-12a5c77ebefb	DO37750	skin
Sample1028	breast	BRCA-US::4e6edfe6-adcb-4c12-8ff4-38a79f5887e8	Whitelist	TRUE	BRCA-US	TCGA-B6-A0X5	4e6edfe6-adcb-4c12-8ff4-38a79f5887e8	DO2096	breast
Sample1029	kidney	KICH-US::ee8c1919-17a9-4df1-8aa5-79546621b23c	Whitelist	TRUE	KICH-US	TCGA-KO-8411	ee8c1919-17a9-4df1-8aa5-79546621b23c	DO220577	kidney
Sample1030	lymphoma	MALY-DE::4174905	Whitelist	TRUE	MALY-DE	NA	4174905	DO27843	lymphoma
Sample1031	lymphoma	MALY-DE::4113191	Whitelist	TRUE	MALY-DE	NA	4113191	DO52693	lymphoma
Sample1032	lung	LUAD-US::dbd5b0de-94c9-45dd-afb3-6820a7ecaca2	Whitelist	TRUE	LUAD-US	TCGA-67-6215	dbd5b0de-94c9-45dd-afb3-6820a7ecaca2	DO25068	lung
Sample1033	kidney	KIRP-US::a40beabe-496e-4324-a1d1-5a7d8b002aab	Whitelist	TRUE	KIRP-US	TCGA-MH-A560	a40beabe-496e-4324-a1d1-5a7d8b002aab	DO48474	kidney
Sample1034	thyroid	THCA-US::4fc8e011-4433-4537-b03f-457a3a70240f	Whitelist	TRUE	THCA-US	TCGA-EL-A4K6	4fc8e011-4433-4537-b03f-457a3a70240f	DO38899	thyroid
Sample1035	kidney	KICH-US::4a88bc85-4c6e-4fac-8dbb-d3fc5f36b35e	Whitelist	TRUE	KICH-US	TCGA-KN-8422	4a88bc85-4c6e-4fac-8dbb-d3fc5f36b35e	DO220449	kidney
Sample1036	cns	GBM-US::2f4a127f-101a-4192-b3e8-f9be2c8648bc	Whitelist	TRUE	GBM-US	TCGA-19-2624	2f4a127f-101a-4192-b3e8-f9be2c8648bc	DO14049	cns
Sample1037	leukemia	CLLE-ES::44	Whitelist	TRUE	CLLE-ES	NA	44	DO6410	leukemia
Sample1038	pancreas	PACA-AU::ICGC_0206	Whitelist	TRUE	PACA-AU	NA	ICGC_0206	DO33200	pancreas
Sample1039	breast	BRCA-US::1d27253f-b036-44e7-a04d-8da5bbf57419	Whitelist	TRUE	BRCA-US	TCGA-E2-A1LK	1d27253f-b036-44e7-a04d-8da5bbf57419	DO2719	breast
Sample1040	lymphoma	MALY-DE::4157186	Whitelist	TRUE	MALY-DE	NA	4157186	DO52657	lymphoma
Sample1041	colorectal	COAD-US::df228c56-89ac-4122-93b3-6c0740c4ec09	Whitelist	TRUE	COAD-US	TCGA-AA-3534	df228c56-89ac-4122-93b3-6c0740c4ec09	DO9940	colorectal
Sample1042	kidney	RECA-EU::C0013	Whitelist	TRUE	RECA-EU	NA	C0013	DO46850	kidney
Sample1043	ovary	OV-AU::AOCS-058	Whitelist	TRUE	OV-AU	NA	AOCS-058	DO46333	ovary
Sample1044	breast	BRCA-US::f0787165-6f58-4d67-b510-928eea2c4882	Whitelist	TRUE	BRCA-US	TCGA-E2-A109	f0787165-6f58-4d67-b510-928eea2c4882	DO4766	breast
Sample1045	leukemia	CLLE-ES::435	Whitelist	TRUE	CLLE-ES	NA	435	DO7166	leukemia
Sample1046	bladder	BLCA-US::7fee9d6f-c0ea-43c2-89c2-66d965a077a8	Whitelist	TRUE	BLCA-US	TCGA-CF-A27C	7fee9d6f-c0ea-43c2-89c2-66d965a077a8	DO828	bladder
Sample1047	ovary	OV-AU::AOCS-106	Whitelist	TRUE	OV-AU	NA	AOCS-106	DO46390	ovary
Sample1048	cns	GBM-US::309005a2-93a8-4566-b8d3-6b9310144266	Whitelist	TRUE	GBM-US	TCGA-19-1389	309005a2-93a8-4566-b8d3-6b9310144266	DO12382	cns
Sample1049	breast	BRCA-US::359f12f9-5c41-48a4-85bc-fd7e307bf7d8	Whitelist	TRUE	BRCA-US	TCGA-EW-A1P8	359f12f9-5c41-48a4-85bc-fd7e307bf7d8	DO2842	breast
Sample1050	head/neck	HNSC-US::832316ee-08ab-412b-9e4d-8a57ff84bc11	Whitelist	TRUE	HNSC-US	TCGA-CR-7391	832316ee-08ab-412b-9e4d-8a57ff84bc11	DO15198	head/neck
Sample1051	cns	GBM-US::bf339349-062f-4ea9-a0b2-d87d3a21099e	Whitelist	TRUE	GBM-US	TCGA-14-1402	bf339349-062f-4ea9-a0b2-d87d3a21099e	DO11854	cns
Sample1052	lymphoma	MALY-DE::4178655	Whitelist	TRUE	MALY-DE	NA	4178655	DO52664	lymphoma
Sample1053	kidney	KICH-US::3ec3bcb3-492c-4942-be02-76a67f57e38f	Whitelist	TRUE	KICH-US	TCGA-KL-8332	3ec3bcb3-492c-4942-be02-76a67f57e38f	DO220340	kidney
Sample1054	prostate	PRAD-US::f947b0bc-bdac-44e8-b5b9-ffae4147740a	Whitelist	TRUE	PRAD-US	TCGA-G9-6370	f947b0bc-bdac-44e8-b5b9-ffae4147740a	DO36361	prostate
Sample1055	leukemia	CLLE-ES::90	Whitelist	TRUE	CLLE-ES	NA	90	DO6438	leukemia
Sample1056	kidney	KIRP-US::a6e960af-3ca5-42fb-b546-451c2583282d	Whitelist	TRUE	KIRP-US	TCGA-B9-4617	a6e960af-3ca5-42fb-b546-451c2583282d	DO20863	kidney
Sample1057	breast	BRCA-US::60df7543-6da5-4c75-943b-5800c1e08234	Whitelist	TRUE	BRCA-US	TCGA-E2-A14X	60df7543-6da5-4c75-943b-5800c1e08234	DO3874	breast
Sample1058	lymphoma	MALY-DE::4189200	Whitelist	TRUE	MALY-DE	NA	4189200	DO27785	lymphoma
Sample1059	lymphoma	MALY-DE::4149246	Whitelist	TRUE	MALY-DE	NA	4149246	DO52656	lymphoma
Sample1060	lung	LUSC-US::220be009-8f1e-4a77-ab04-3220b5f87ea6	Whitelist	TRUE	LUSC-US	TCGA-21-1076	220be009-8f1e-4a77-ab04-3220b5f87ea6	DO26599	lung
Sample1061	liver-biliary	LIHC-US::3dd7c93d-8194-44ee-8014-10dd81ef6441	Whitelist	TRUE	LIHC-US	TCGA-FV-A3R3	3dd7c93d-8194-44ee-8014-10dd81ef6441	DO22978	liver-biliary
Sample1062	lymphoma	MALY-DE::4131257	Whitelist	TRUE	MALY-DE	NA	4131257	DO27783	lymphoma
Sample1063	lung	LUAD-US::cd0dc947-b708-464e-beb7-954c9d4583e7	Whitelist	TRUE	LUAD-US	TCGA-73-4659	cd0dc947-b708-464e-beb7-954c9d4583e7	DO24467	lung
Sample1064	pancreas	PACA-AU::ICGC_0007	Whitelist	TRUE	PACA-AU	NA	ICGC_0007	DO32833	pancreas
Sample1065	kidney	KIRC-US::9f5c0a43-d222-484a-9249-d288387dd7a1	Whitelist	TRUE	KIRC-US	TCGA-BP-5010	9f5c0a43-d222-484a-9249-d288387dd7a1	DO17751	kidney
Sample1066	skin	SKCM-US::296f44f9-3ecb-4b40-ae51-c3a06e3fbe00	Whitelist	TRUE	SKCM-US	TCGA-EE-A3JI	296f44f9-3ecb-4b40-ae51-c3a06e3fbe00	DO47268	skin
Sample1067	pancreas	PACA-AU::ICGC_0393	Whitelist	TRUE	PACA-AU	NA	ICGC_0393	DO49080	pancreas
Sample1068	pancreas	PACA-AU::ICGC_0146	Whitelist	TRUE	PACA-AU	NA	ICGC_0146	DO33480	pancreas
Sample1069	colorectal	READ-US::e5e4aa9f-6015-4d62-a088-69920d7f2500	Whitelist	TRUE	READ-US	TCGA-AG-3885	e5e4aa9f-6015-4d62-a088-69920d7f2500	DO36619	colorectal
Sample1070	leukemia	CLLE-ES::290	Whitelist	TRUE	CLLE-ES	NA	290	DO6561	leukemia
Sample1071	kidney	RECA-EU::C0099	Whitelist	TRUE	RECA-EU	NA	C0099	DO47016	kidney
Sample1072	sarcoma	SARC-US::c20682a1-f340-430d-99f9-077fe093ed19	Whitelist	TRUE	SARC-US	TCGA-IW-A3M5	c20682a1-f340-430d-99f9-077fe093ed19	DO220176	sarcoma
Sample1073	uterus	UCEC-US::5c22c8d6-5805-455c-8e1c-e6b8006738e4	Whitelist	TRUE	UCEC-US	TCGA-D1-A17K	5c22c8d6-5805-455c-8e1c-e6b8006738e4	DO42937	uterus
Sample1074	lung	LUAD-US::d2824e6d-3784-45c2-9b0f-52b17356b5da	Whitelist	TRUE	LUAD-US	TCGA-75-5147	d2824e6d-3784-45c2-9b0f-52b17356b5da	DO24497	lung
Sample1075	uterus	UCEC-US::16e69011-c295-479f-b521-86e66fba498d	Whitelist	TRUE	UCEC-US	TCGA-D1-A16G	16e69011-c295-479f-b521-86e66fba498d	DO43074	uterus
Sample1076	stomach	STAD-US::2b4f014f-74e9-4dda-a1ad-abcbd124fc44	Whitelist	TRUE	STAD-US	TCGA-D7-A4YX	2b4f014f-74e9-4dda-a1ad-abcbd124fc44	DO47997	stomach
Sample1077	skin	SKCM-US::68f75ab5-9d77-40c5-a8ce-f56016bbe9e4	Whitelist	TRUE	SKCM-US	TCGA-DA-A1I0	68f75ab5-9d77-40c5-a8ce-f56016bbe9e4	DO37719	skin
Sample1078	ovary	OV-AU::AOCS-084	Whitelist	TRUE	OV-AU	NA	AOCS-084	DO46362	ovary
Sample1079	pancreas	PACA-AU::ICGC_0205	Whitelist	TRUE	PACA-AU	NA	ICGC_0205	DO33208	pancreas
Sample1080	kidney	KIRC-US::577847b9-f9b6-4954-868f-3d5ab2b4f694	Whitelist	TRUE	KIRC-US	TCGA-CZ-5453	577847b9-f9b6-4954-868f-3d5ab2b4f694	DO18016	kidney
Sample1081	lung	LUSC-US::9af6ed4e-8cdc-4f49-84e9-ba1053b5b3ca	Whitelist	TRUE	LUSC-US	TCGA-66-2793	9af6ed4e-8cdc-4f49-84e9-ba1053b5b3ca	DO27334	lung
Sample1082	lymphoma	MALY-DE::4182393	Whitelist	TRUE	MALY-DE	NA	4182393	DO27763	lymphoma
Sample1083	colorectal	COAD-US::dd7a53ee-cb08-40c4-9935-51d1ca17e9e8	Whitelist	TRUE	COAD-US	TCGA-A6-A565	dd7a53ee-cb08-40c4-9935-51d1ca17e9e8	DO44090	colorectal
Sample1084	ovary	OV-AU::AOCS-063	Whitelist	TRUE	OV-AU	NA	AOCS-063	DO46340	ovary
Sample1085	kidney	KICH-US::739deed4-d1dc-458f-bd0f-1e24d2bfd305	Whitelist	TRUE	KICH-US	TCGA-KM-8439	739deed4-d1dc-458f-bd0f-1e24d2bfd305	DO220356	kidney
Sample1086	breast	BRCA-US::a824b3bd-34d5-4cc1-a92f-f9d6ac0f1814	Whitelist	TRUE	BRCA-US	TCGA-C8-A12Q	a824b3bd-34d5-4cc1-a92f-f9d6ac0f1814	DO3182	breast
Sample1087	lymphoma	MALY-DE::4101316	Whitelist	TRUE	MALY-DE	NA	4101316	DO27813	lymphoma
Sample1088	ovary	OV-AU::AOCS-113	Whitelist	TRUE	OV-AU	NA	AOCS-113	DO46402	ovary
Sample1089	colorectal	COAD-US::97f6c8d3-09a0-4128-8f10-41e736648a5f	Graylist	TRUE	COAD-US	TCGA-AA-A01R	97f6c8d3-09a0-4128-8f10-41e736648a5f	DO7934	colorectal
Sample1090	colorectal	COAD-US::300fff5a-0f61-402d-b845-3938ba7b1294	Whitelist	TRUE	COAD-US	TCGA-QG-A5YX	300fff5a-0f61-402d-b845-3938ba7b1294	DO44093	colorectal
Sample1091	lung	LUSC-US::da61857a-b00e-4a19-ab02-8fbb2ee56bea	Whitelist	TRUE	LUSC-US	TCGA-34-2600	da61857a-b00e-4a19-ab02-8fbb2ee56bea	DO27081	lung
Sample1092	ovary	OV-AU::AOCS-093	Whitelist	TRUE	OV-AU	NA	AOCS-093	DO46376	ovary
Sample1093	uterus	UCEC-US::71fed998-8fac-4e6b-b38a-22c83e05e958	Graylist	TRUE	UCEC-US	TCGA-A5-A0GA	71fed998-8fac-4e6b-b38a-22c83e05e958	DO43763	uterus
Sample1094	ovary	OV-AU::AOCS-128	Whitelist	TRUE	OV-AU	NA	AOCS-128	DO46448	ovary
Sample1095	sarcoma	SARC-US::c5e23947-253b-40d2-916a-277b2a580be2	Whitelist	TRUE	SARC-US	TCGA-IE-A4EI	c5e23947-253b-40d2-916a-277b2a580be2	DO220153	sarcoma
Sample1096	liver-biliary	LIHC-US::440375d7-cdcd-418a-8992-0a8ca42d290d	Whitelist	TRUE	LIHC-US	TCGA-EP-A2KA	440375d7-cdcd-418a-8992-0a8ca42d290d	DO23023	liver-biliary
Sample1097	cns	LGG-US::6a0bcf0c-fa4c-4119-99d2-f722b781d20f	Whitelist	TRUE	LGG-US	TCGA-FG-8182	6a0bcf0c-fa4c-4119-99d2-f722b781d20f	DO22285	cns
Sample1098	colorectal	COAD-US::f87c6dcc-1a9e-4df5-962c-1f946e2611f8	Whitelist	TRUE	COAD-US	TCGA-AA-A01T	f87c6dcc-1a9e-4df5-962c-1f946e2611f8	DO10631	colorectal
Sample1099	cns	GBM-US::ea3b5da2-6a12-400c-bf0f-e442f5ec1132	Whitelist	TRUE	GBM-US	TCGA-06-0157	ea3b5da2-6a12-400c-bf0f-e442f5ec1132	DO12814	cns
Sample1100	liver-biliary	LIHC-US::457cca7c-a8b4-414e-a3c0-7fccf0ee2034	Whitelist	TRUE	LIHC-US	TCGA-DD-A3A9	457cca7c-a8b4-414e-a3c0-7fccf0ee2034	DO44888	liver-biliary
Sample1101	cervix	CESC-US::941f75a1-fea4-4539-ba69-60bb11608f6d	Whitelist	TRUE	CESC-US	TCGA-C5-A1MI	941f75a1-fea4-4539-ba69-60bb11608f6d	DO6249	cervix
Sample1102	liver-biliary	LIHC-US::f6e5979d-d6a9-4408-bd1b-1b37d1064e83	Whitelist	TRUE	LIHC-US	TCGA-G3-A25T	f6e5979d-d6a9-4408-bd1b-1b37d1064e83	DO22884	liver-biliary
Sample1103	uterus	UCEC-US::fba80122-d8b2-4d8d-a032-9767e8160f9f	Whitelist	TRUE	UCEC-US	TCGA-AX-A1CI	fba80122-d8b2-4d8d-a032-9767e8160f9f	DO42544	uterus
Sample1104	uterus	UCEC-US::a081da6f-51f3-4555-a6b8-736f8c6cda39	Whitelist	TRUE	UCEC-US	TCGA-AP-A0LO	a081da6f-51f3-4555-a6b8-736f8c6cda39	DO40867	uterus
Sample1105	ovary	OV-AU::AOCS-165	Whitelist	TRUE	OV-AU	NA	AOCS-165	DO46588	ovary
Sample1106	head/neck	HNSC-US::9ae5101b-6031-4ab1-bfca-198c41af3184	Whitelist	TRUE	HNSC-US	TCGA-CR-6487	9ae5101b-6031-4ab1-bfca-198c41af3184	DO15527	head/neck
Sample1107	thyroid	THCA-US::a9d8f797-8a53-4be5-b957-0f1f6d080390	Whitelist	TRUE	THCA-US	TCGA-BJ-A28T	a9d8f797-8a53-4be5-b957-0f1f6d080390	DO39062	thyroid
Sample1108	liver-biliary	LIHC-US::7dd3bda9-3a0a-46fa-b052-a6d24b847804	Whitelist	TRUE	LIHC-US	TCGA-ES-A2HT	7dd3bda9-3a0a-46fa-b052-a6d24b847804	DO22956	liver-biliary
Sample1109	kidney	KIRP-US::a121406a-30b2-4717-ae96-edcb17d911e2	Whitelist	TRUE	KIRP-US	TCGA-B9-4115	a121406a-30b2-4717-ae96-edcb17d911e2	DO20768	kidney
Sample1110	uterus	UCEC-US::95e6d327-9ab7-45de-9527-f5634b3995c3	Whitelist	TRUE	UCEC-US	TCGA-AX-A06B	95e6d327-9ab7-45de-9527-f5634b3995c3	DO40930	uterus
Sample1111	breast	BRCA-US::784de7ac-8424-42eb-83d4-a1bebaa42b97	Whitelist	TRUE	BRCA-US	TCGA-A1-A0SM	784de7ac-8424-42eb-83d4-a1bebaa42b97	DO3037	breast
Sample1112	liver-biliary	LIHC-US::728aedb3-551a-4c16-9be3-7733a9539e9e	Whitelist	TRUE	LIHC-US	TCGA-ES-A2HS	728aedb3-551a-4c16-9be3-7733a9539e9e	DO22838	liver-biliary
Sample1113	prostate	PRAD-US::e5e4d3b6-8e58-4dcf-8f67-a00e656a8e27	Whitelist	TRUE	PRAD-US	TCGA-EJ-5506	e5e4d3b6-8e58-4dcf-8f67-a00e656a8e27	DO36335	prostate
Sample1114	lung	LUSC-US::8e6020a1-68df-4d57-ad4e-33acc0861fb3	Whitelist	TRUE	LUSC-US	TCGA-85-8277	8e6020a1-68df-4d57-ad4e-33acc0861fb3	DO26719	lung
Sample1115	kidney	KIRP-US::e4245fff-1281-40e5-87b4-4e42a18a3a63	Whitelist	TRUE	KIRP-US	TCGA-HE-A5NL	e4245fff-1281-40e5-87b4-4e42a18a3a63	DO44528	kidney
Sample1116	lymphoma	MALY-DE::4115001	Whitelist	TRUE	MALY-DE	NA	4115001	DO52654	lymphoma
Sample1117	bladder	BLCA-US::a658becf-3934-49f2-9e74-291dca61d4bb	Whitelist	TRUE	BLCA-US	TCGA-FD-A3N5	a658becf-3934-49f2-9e74-291dca61d4bb	DO639	bladder
Sample1118	head/neck	HNSC-US::70741b73-9683-42bd-87fc-6a021a70103b	Whitelist	TRUE	HNSC-US	TCGA-BA-5556	70741b73-9683-42bd-87fc-6a021a70103b	DO14232	head/neck
Sample1119	stomach	STAD-US::30a82e9f-2a2d-4a66-bdb1-26b881c21d01	Whitelist	TRUE	STAD-US	TCGA-HU-A4G6	30a82e9f-2a2d-4a66-bdb1-26b881c21d01	DO47747	stomach
Sample1120	leukemia	CLLE-ES::16	Whitelist	TRUE	CLLE-ES	NA	16	DO6370	leukemia
Sample1121	lymphoma	MALY-DE::4163639	Whitelist	TRUE	MALY-DE	NA	4163639	DO27779	lymphoma
Sample1122	breast	BRCA-US::74f31744-0aed-4633-beec-4e203315f0b7	Whitelist	TRUE	BRCA-US	TCGA-BH-A0DT	74f31744-0aed-4633-beec-4e203315f0b7	DO2503	breast
Sample1123	kidney	KICH-US::8c9e1f60-1838-4aa4-a667-c1cef7dddbdf	Whitelist	TRUE	KICH-US	TCGA-KN-8424	8c9e1f60-1838-4aa4-a667-c1cef7dddbdf	DO220468	kidney
Sample1124	leukemia	CLLE-ES::177	Whitelist	TRUE	CLLE-ES	NA	177	DO52706	leukemia
Sample1125	breast	BRCA-US::9d95a65b-e41d-4f93-92d4-99dce29ff40d	Whitelist	TRUE	BRCA-US	TCGA-A7-A0CE	9d95a65b-e41d-4f93-92d4-99dce29ff40d	DO4080	breast
Sample1126	lung	LUAD-US::6dfd47d2-831a-4386-9051-f78199a16bb5	Whitelist	TRUE	LUAD-US	TCGA-05-4397	6dfd47d2-831a-4386-9051-f78199a16bb5	DO25320	lung
Sample1127	kidney	KIRP-US::df135722-b98d-4dec-906d-77da13df39b9	Whitelist	TRUE	KIRP-US	TCGA-B9-4114	df135722-b98d-4dec-906d-77da13df39b9	DO20915	kidney
Sample1128	lung	LUSC-US::3edf933a-be1a-46e8-bfb0-acdff30e64a0	Whitelist	TRUE	LUSC-US	TCGA-56-1622	3edf933a-be1a-46e8-bfb0-acdff30e64a0	DO26461	lung
Sample1129	pancreas	PACA-AU::ICGC_0059	Whitelist	TRUE	PACA-AU	NA	ICGC_0059	DO33000	pancreas
Sample1130	leukemia	CLLE-ES::5	Whitelist	TRUE	CLLE-ES	NA	5	DO6354	leukemia
Sample1131	ovary	OV-AU::AOCS-120	Whitelist	TRUE	OV-AU	NA	AOCS-120	DO46424	ovary
Sample1132	pancreas	PACA-AU::ICGC_0321	Whitelist	TRUE	PACA-AU	NA	ICGC_0321	DO34905	pancreas
Sample1133	lung	LUAD-US::368e23f0-e573-4547-bf5a-14080baf737b	Whitelist	TRUE	LUAD-US	TCGA-50-5930	368e23f0-e573-4547-bf5a-14080baf737b	DO25189	lung
Sample1134	kidney	RECA-EU::C0035	Whitelist	TRUE	RECA-EU	NA	C0035	DO46905	kidney
Sample1135	pancreas	PACA-AU::ICGC_0502	Whitelist	TRUE	PACA-AU	NA	ICGC_0502	DO49172	pancreas
Sample1136	cns	GBM-US::8da3103e-3e6c-4176-a583-d5fe5e60601e	Whitelist	TRUE	GBM-US	TCGA-06-0125	8da3103e-3e6c-4176-a583-d5fe5e60601e	DO13510	cns
Sample1137	kidney	RECA-EU::C0051	Whitelist	TRUE	RECA-EU	NA	C0051	DO46933	kidney
Sample1138	thyroid	THCA-US::77bb90f0-e923-4e28-bb88-4d6b420e0b5c	Whitelist	TRUE	THCA-US	TCGA-DE-A2OL	77bb90f0-e923-4e28-bb88-4d6b420e0b5c	DO38978	thyroid
Sample1139	ovary	OV-US::4c18d9cf-4af4-4a86-8b1c-f78795fbbd7e	Whitelist	TRUE	OV-US	TCGA-24-1562	4c18d9cf-4af4-4a86-8b1c-f78795fbbd7e	DO28412	ovary
Sample1140	leukemia	CLLE-ES::723	Whitelist	TRUE	CLLE-ES	NA	723	DO6742	leukemia
Sample1141	lymphoma	MALY-DE::4161781	Whitelist	TRUE	MALY-DE	NA	4161781	DO52679	lymphoma
Sample1142	skin	SKCM-US::8c54fcfd-999f-43c5-b31f-26d006f5fff3	Whitelist	TRUE	SKCM-US	TCGA-D3-A1Q1	8c54fcfd-999f-43c5-b31f-26d006f5fff3	DO37445	skin
Sample1143	head/neck	HNSC-US::ba9d4568-71a8-41fc-a2be-0bf784e36d6a	Whitelist	TRUE	HNSC-US	TCGA-CR-6480	ba9d4568-71a8-41fc-a2be-0bf784e36d6a	DO14296	head/neck
Sample1144	leukemia	CLLE-ES::283	Whitelist	TRUE	CLLE-ES	NA	283	DO51967	leukemia
Sample1145	cervix	CESC-US::14c65927-b9dd-4ef6-9917-db7bc431ff2f	Whitelist	TRUE	CESC-US	TCGA-C5-A0TN	14c65927-b9dd-4ef6-9917-db7bc431ff2f	DO44285	cervix
Sample1146	breast	BRCA-US::05506f4c-e701-4a9d-ae06-97f066aade43	Whitelist	TRUE	BRCA-US	TCGA-AN-A0AT	05506f4c-e701-4a9d-ae06-97f066aade43	DO2783	breast
Sample1147	ovary	OV-AU::AOCS-091	Whitelist	TRUE	OV-AU	NA	AOCS-091	DO46372	ovary
Sample1148	thyroid	THCA-US::3b48cc5e-3396-4dd5-893d-54b75b98b016	Whitelist	TRUE	THCA-US	TCGA-DJ-A13W	3b48cc5e-3396-4dd5-893d-54b75b98b016	DO40664	thyroid
Sample1149	stomach	STAD-US::e2aaabd9-f4ba-4763-a28a-c14d46a4bc5d	Whitelist	TRUE	STAD-US	TCGA-D7-6822	e2aaabd9-f4ba-4763-a28a-c14d46a4bc5d	DO38423	stomach
Sample1150	kidney	KICH-US::955d428c-8fe8-456b-b86d-65ea6c2a1b18	Whitelist	TRUE	KICH-US	TCGA-KN-8427	955d428c-8fe8-456b-b86d-65ea6c2a1b18	DO220479	kidney
Sample1151	prostate	PRAD-US::5dd69c3e-9a3d-450c-9f10-10b4d6daeeba	Whitelist	TRUE	PRAD-US	TCGA-HC-7075	5dd69c3e-9a3d-450c-9f10-10b4d6daeeba	DO36226	prostate
Sample1152	sarcoma	SARC-US::2905cbd1-719b-46d9-b8af-8fe4927bc473	Whitelist	TRUE	SARC-US	TCGA-FX-A2QS	2905cbd1-719b-46d9-b8af-8fe4927bc473	DO220116	sarcoma
Sample1153	breast	BRCA-US::9435447e-d65f-408b-863b-6576b1d652dd	Whitelist	TRUE	BRCA-US	TCGA-AO-A03N	9435447e-d65f-408b-863b-6576b1d652dd	DO5808	breast
Sample1154	kidney	KICH-US::40f79cfe-a51f-497b-b06e-7a4f9004f092	Whitelist	TRUE	KICH-US	TCGA-KM-8442	40f79cfe-a51f-497b-b06e-7a4f9004f092	DO220359	kidney
Sample1155	lymphoma	MALY-DE::4172511	Whitelist	TRUE	MALY-DE	NA	4172511	DO27841	lymphoma
Sample1156	leukemia	CLLE-ES::166	Whitelist	TRUE	CLLE-ES	NA	166	DO6474	leukemia
Sample1157	pancreas	PACA-AU::ICGC_0326	Whitelist	TRUE	PACA-AU	NA	ICGC_0326	DO34849	pancreas
Sample1158	ovary	OV-AU::AOCS-170	Whitelist	TRUE	OV-AU	NA	AOCS-170	DO46606	ovary
Sample1159	bladder	BLCA-US::178b28cd-99c3-48dc-8d09-1ef71b4cee80	Whitelist	TRUE	BLCA-US	TCGA-DK-A3IL	178b28cd-99c3-48dc-8d09-1ef71b4cee80	DO555	bladder
Sample1160	leukemia	CLLE-ES::138	Graylist	TRUE	CLLE-ES	NA	138	DO6456	leukemia
Sample1161	sarcoma	SARC-US::ea3a524b-6ee3-4904-8924-29fcaa20985c	Whitelist	TRUE	SARC-US	TCGA-DX-A3U7	ea3a524b-6ee3-4904-8924-29fcaa20985c	DO219974	sarcoma
Sample1162	pancreas	PACA-AU::ICGC_0395	Whitelist	TRUE	PACA-AU	NA	ICGC_0395	DO49087	pancreas
Sample1163	pancreas	PACA-AU::ICGC_0312	Whitelist	TRUE	PACA-AU	NA	ICGC_0312	DO34793	pancreas
Sample1164	pancreas	PACA-AU::ICGC_0518	Whitelist	TRUE	PACA-AU	NA	ICGC_0518	DO49178	pancreas
Sample1165	lymphoma	DLBC-US::a8e2df1e-4042-42af-9231-3a00e83489f0	Whitelist	TRUE	DLBC-US	TCGA-FF-8043	a8e2df1e-4042-42af-9231-3a00e83489f0	DO222308	lymphoma
Sample1166	kidney	RECA-EU::C0011	Whitelist	TRUE	RECA-EU	NA	C0011	DO46844	kidney
Sample1167	sarcoma	SARC-US::9c9b53e5-cdbe-4510-a839-4a3b5039681b	Whitelist	TRUE	SARC-US	TCGA-HB-A43Z	9c9b53e5-cdbe-4510-a839-4a3b5039681b	DO220138	sarcoma
Sample1168	ovary	OV-US::29949b65-2913-4c86-bbd7-b85c5df6f15e	Whitelist	TRUE	OV-US	TCGA-61-2000	29949b65-2913-4c86-bbd7-b85c5df6f15e	DO29940	ovary
Sample1169	head/neck	HNSC-US::d2ca9a4d-c14c-40c0-871c-88794a02e4aa	Whitelist	TRUE	HNSC-US	TCGA-CV-7180	d2ca9a4d-c14c-40c0-871c-88794a02e4aa	DO14742	head/neck
Sample1170	leukemia	CLLE-ES::122	Whitelist	TRUE	CLLE-ES	NA	122	DO52701	leukemia
Sample1171	colorectal	COAD-US::268c01b3-d2ce-44c0-a2fe-ea846a1253cc	Whitelist	TRUE	COAD-US	TCGA-CA-6717	268c01b3-d2ce-44c0-a2fe-ea846a1253cc	DO8264	colorectal
Sample1172	sarcoma	SARC-US::f75d2589-fd7b-49a1-a1c8-0b4726b81f3c	Whitelist	TRUE	SARC-US	TCGA-DX-A2J4	f75d2589-fd7b-49a1-a1c8-0b4726b81f3c	DO219964	sarcoma
Sample1173	kidney	RECA-EU::C0006	Whitelist	TRUE	RECA-EU	NA	C0006	DO46834	kidney
Sample1174	stomach	STAD-US::0b4e8d73-459d-4930-9d1a-abb8d53e1844	Whitelist	TRUE	STAD-US	TCGA-CG-5724	0b4e8d73-459d-4930-9d1a-abb8d53e1844	DO38847	stomach
Sample1175	prostate	PRAD-US::be5411dc-3caa-4b25-9b94-ce463e8e52b4	Whitelist	TRUE	PRAD-US	TCGA-CH-5789	be5411dc-3caa-4b25-9b94-ce463e8e52b4	DO36265	prostate
Sample1176	kidney	KIRC-US::3cbca837-f5a7-4a87-8f02-c59eac232d5a	Whitelist	TRUE	KIRC-US	TCGA-A3-3308	3cbca837-f5a7-4a87-8f02-c59eac232d5a	DO16110	kidney
Sample1177	leukemia	CLLE-ES::30	Whitelist	TRUE	CLLE-ES	NA	30	DO6394	leukemia
Sample1178	lung	LUAD-US::4c31127e-d095-4978-9dac-35153c27f6ed	Whitelist	TRUE	LUAD-US	TCGA-73-4666	4c31127e-d095-4978-9dac-35153c27f6ed	DO26230	lung
Sample1179	skin	SKCM-US::d7ee2693-39a8-4e3a-b6f6-e4729800e34e	Whitelist	TRUE	SKCM-US	TCGA-EB-A24D	d7ee2693-39a8-4e3a-b6f6-e4729800e34e	DO37440	skin
Sample1180	leukemia	CLLE-ES::473	Whitelist	TRUE	CLLE-ES	NA	473	DO52713	leukemia
Sample1181	kidney	KIRP-US::f0f7e57f-1e9d-4f24-a685-a0811aacbbed	Whitelist	TRUE	KIRP-US	TCGA-MH-A55Z	f0f7e57f-1e9d-4f24-a685-a0811aacbbed	DO48482	kidney
Sample1182	breast	BRCA-US::233b02f3-c4f0-4a67-9db5-e68d5cdaccb6	Whitelist	TRUE	BRCA-US	TCGA-BH-A18U	233b02f3-c4f0-4a67-9db5-e68d5cdaccb6	DO5200	breast
Sample1183	kidney	KICH-US::d52c3cb6-921e-4f26-b49c-e6e4f11f9c06	Whitelist	TRUE	KICH-US	TCGA-KO-8405	d52c3cb6-921e-4f26-b49c-e6e4f11f9c06	DO220549	kidney
Sample1184	ovary	OV-AU::AOCS-162	Whitelist	TRUE	OV-AU	NA	AOCS-162	DO46576	ovary
Sample1185	breast	BRCA-US::aeb6a3a6-b57a-4c53-90e6-e833777dd2a1	Whitelist	TRUE	BRCA-US	TCGA-BH-A0H6	aeb6a3a6-b57a-4c53-90e6-e833777dd2a1	DO2084	breast
Sample1186	eosophagus	ESAD-UK::OCCAMS-RS-032	Whitelist	TRUE	ESAD-UK	NA	OCCAMS-RS-032	DO50382	eosophagus
Sample1187	lung	LUAD-US::2cd8ea73-cb3f-4b17-9b97-fa12eb03b85b	Whitelist	TRUE	LUAD-US	TCGA-55-8299	2cd8ea73-cb3f-4b17-9b97-fa12eb03b85b	DO25927	lung
Sample1188	ovary	OV-AU::AOCS-078	Whitelist	TRUE	OV-AU	NA	AOCS-078	DO46352	ovary
Sample1189	skin	SKCM-US::238111f9-a08b-49b4-9035-cc43026330e7	Whitelist	TRUE	SKCM-US	TCGA-D3-A1Q5	238111f9-a08b-49b4-9035-cc43026330e7	DO37827	skin
Sample1190	sarcoma	SARC-US::c5b0e6be-48b5-40e5-9d90-f9112050aa88	Whitelist	TRUE	SARC-US	TCGA-HB-A5W3	c5b0e6be-48b5-40e5-9d90-f9112050aa88	DO220140	sarcoma
Sample1191	uterus	UCEC-US::3a4a6aff-4720-41fc-a114-85f38610ebb1	Graylist	TRUE	UCEC-US	TCGA-AX-A05S	3a4a6aff-4720-41fc-a114-85f38610ebb1	DO43218	uterus
Sample1192	leukemia	CLLE-ES::188	Whitelist	TRUE	CLLE-ES	NA	188	DO6504	leukemia
Sample1193	kidney	KIRC-US::4edff57f-4b0e-4770-beac-590da7d7232c	Whitelist	TRUE	KIRC-US	TCGA-CJ-6033	4edff57f-4b0e-4770-beac-590da7d7232c	DO16881	kidney
Sample1194	breast	BRCA-US::27b05b15-a44b-45ed-a6e3-e7d1ca488ea9	Whitelist	TRUE	BRCA-US	TCGA-A8-A09X	27b05b15-a44b-45ed-a6e3-e7d1ca488ea9	DO2647	breast
Sample1195	ovary	OV-AU::AOCS-158	Whitelist	TRUE	OV-AU	NA	AOCS-158	DO46561	ovary
Sample1196	pancreas	PACA-AU::ICGC_0055	Whitelist	TRUE	PACA-AU	NA	ICGC_0055	DO32984	pancreas
Sample1197	kidney	KICH-US::6101ffe6-2ef6-4256-9d6b-a7c545836995	Whitelist	TRUE	KICH-US	TCGA-KL-8325	6101ffe6-2ef6-4256-9d6b-a7c545836995	DO220333	kidney
Sample1198	ovary	OV-AU::AOCS-157	Whitelist	TRUE	OV-AU	NA	AOCS-157	DO46560	ovary
Sample1199	breast	BRCA-US::20e8106b-1290-4735-abe4-7621e08e3dc8	Whitelist	TRUE	BRCA-US	TCGA-BH-A0E0	20e8106b-1290-4735-abe4-7621e08e3dc8	DO1384	breast
Sample1200	kidney	KIRP-US::925ae8ff-3200-4564-be76-94db0984b027	Whitelist	TRUE	KIRP-US	TCGA-A4-A48D	925ae8ff-3200-4564-be76-94db0984b027	DO44469	kidney
Sample1201	leukemia	CLLE-ES::795	Whitelist	TRUE	CLLE-ES	NA	795	DO52721	leukemia
Sample1202	pancreas	PACA-AU::ICGC_0227	Whitelist	TRUE	PACA-AU	NA	ICGC_0227	DO34640	pancreas
Sample1203	lymphoma	MALY-DE::4128852	Whitelist	TRUE	MALY-DE	NA	4128852	DO221129	lymphoma
Sample1204	cns	GBM-US::b1c4579c-72fa-4974-830c-b6a81ace45f4	Whitelist	TRUE	GBM-US	TCGA-14-2554	b1c4579c-72fa-4974-830c-b6a81ace45f4	DO11202	cns
Sample1205	sarcoma	SARC-US::b5f27002-4277-418d-90b0-cc5a2742692e	Whitelist	TRUE	SARC-US	TCGA-DX-A23R	b5f27002-4277-418d-90b0-cc5a2742692e	DO219954	sarcoma
Sample1206	lung	LUSC-US::0e2ee54a-51c9-4868-842d-a2a1c1cfb016	Whitelist	TRUE	LUSC-US	TCGA-21-1082	0e2ee54a-51c9-4868-842d-a2a1c1cfb016	DO26463	lung
Sample1207	leukemia	CLLE-ES::12	Whitelist	TRUE	CLLE-ES	NA	12	DO6364	leukemia
Sample1208	uterus	UCEC-US::5d2f1a0f-a01b-48c2-b749-1ca710aa2bb4	Whitelist	TRUE	UCEC-US	TCGA-B5-A1MY	5d2f1a0f-a01b-48c2-b749-1ca710aa2bb4	DO43859	uterus
Sample1209	kidney	RECA-EU::C0009	Whitelist	TRUE	RECA-EU	NA	C0009	DO46838	kidney
Sample1210	kidney	KIRC-US::9da334ed-314c-4445-ba29-ffd9bb42403c	Whitelist	TRUE	KIRC-US	TCGA-AK-3428	9da334ed-314c-4445-ba29-ffd9bb42403c	DO16136	kidney
Sample1211	leukemia	CLLE-ES::181	Whitelist	TRUE	CLLE-ES	NA	181	DO6492	leukemia
Sample1212	kidney	KICH-US::872092b3-d31e-44d7-bd03-e29f52f8ab5a	Whitelist	TRUE	KICH-US	TCGA-KM-8440	872092b3-d31e-44d7-bd03-e29f52f8ab5a	DO220357	kidney
Sample1213	lymphoma	MALY-DE::4170686	Whitelist	TRUE	MALY-DE	NA	4170686	DO27837	lymphoma
Sample1214	lymphoma	MALY-DE::4165379	Whitelist	TRUE	MALY-DE	NA	4165379	DO52680	lymphoma
Sample1215	bladder	BLCA-US::f48937ed-e294-41f0-8872-7010391167a9	Whitelist	TRUE	BLCA-US	TCGA-BT-A20P	f48937ed-e294-41f0-8872-7010391167a9	DO675	bladder
Sample1216	leukemia	CLLE-ES::684	Whitelist	TRUE	CLLE-ES	NA	684	DO7304	leukemia
Sample1217	sarcoma	SARC-US::5a64f7e9-3833-4a3c-962b-13eb3e305c69	Whitelist	TRUE	SARC-US	TCGA-IS-A3K7	5a64f7e9-3833-4a3c-962b-13eb3e305c69	DO220168	sarcoma
Sample1218	thyroid	THCA-US::b46d88e9-8477-4900-8da9-5e7dbded0653	Whitelist	TRUE	THCA-US	TCGA-ET-A3DV	b46d88e9-8477-4900-8da9-5e7dbded0653	DO40496	thyroid
Sample1219	ovary	OV-US::eeb9d147-608d-4692-8adf-2f601d23a8ff	Whitelist	TRUE	OV-US	TCGA-36-1574	eeb9d147-608d-4692-8adf-2f601d23a8ff	DO30340	ovary
Sample1220	colorectal	COAD-US::bfb07784-693b-4c25-874e-4ad6e04a5d46	Whitelist	TRUE	COAD-US	TCGA-AA-3529	bfb07784-693b-4c25-874e-4ad6e04a5d46	DO9732	colorectal

## Sheet: SV_0-20kb_linear model_R code
#setwd("C:\\Transfers_Yiqun\\FROM Q\\Creighton\\linear models_12122016")
setwd("C:\\work\\projects\\baylor\\tcga\\pancan\\data_mining\\PCAWG_TERT\\doc\\manuscript\\data files\\for_code_supplemental\\test")
getwd()
##ALL results reported are based on log2 data;
## log2 data of expression (count)
require(MASS)
expression_20<-read.table("expression_20.txt",header=T )
names(expression_20)
#head(expression_20)
expression_20[1:5,1:5]
dim(expression_20)
#[1] 1220 384
table(expression_20$cancer_type)
##kidney has most number of patients in the table
expression_20 <- within(expression_20, {
relevel(expression_20$cancer_type, ref ="kidney")
})
levels(expression_20$cancer_type)
exp_20<-expression_20[,c(3:dim(expression_20)[2])]
#exp<-expression_20[,c(3:4)]
#exp<-round(exp, digits = 0)
#table(expression_20$cancer_type)
dim(exp)
#boxplot(exp[,1:30])
exp[1:5,1:5]
class(exp)
PM_SV_20<-read.table("SV_20.txt",header=T )
names(PM_SV_20)
#head(PM_SV_20)
dim(PM_SV_20)
PM_SV_20[1:5,1:5]
PM_SV_20_data<-PM_SV_20[,2:dim(PM_SV_20)[2]]
PM_SV_20_data[1:5,1:5]
#PM_SV_20_data<-PM_SV_20[,c(2:3)]
dim(PM_SV_20_data)
m1 <- lm(exp_20$feature1 ~ factor(PM_SV_20_data$feature1) + expression_20$cancer_type)
summary1<-summary(m1)
summary1$coefficients[2,c(1,2,3,4)]
dim(expression_20$cancer_type)
class(PM_SV_20)
#factor(PM_SV_20),factor(cancer type)
fun_NBR1<-function (x,y)
{
NBR<-lm(x ~ factor(y)+expression_20$cancer_type)
NBR_p<-summary(NBR)$coefficients[2,c(1,2,3,4)]
return(NBR_p)
}
dim(exp_20)
dim(PM_SV_20_data)
dim(copy_20)
dim(expression_20$cancer_type)
###all data
NBRpvalue1_20<-mapply(exp_20, PM_SV_20_data , FUN = fun_NBR1)
sum(NBRpvalue1_20[4,] < 0.05, na.rm = TRUE)
#1437 p<0.05
write.table(NBRpvalue1_20, file = "SV_0-20kb_linear model_NBRpvalue_PM_SV_20_adjusting_cancer type.xls", sep="\t")
#pvalue of linear model for expression_20 and PM_SV_20 only
copy_20<-read.table("copy_20.txt",header=T )
#names(copy_20)
copy_20[1:5,1:5]
dim(copy_20)
copy_20<-copy_20[,c(2:dim(copy_20)[2])]
dim(copy_20)
table(expression_20$cancer_type)
##kidney has most number of patients in the table
expression_20 <- within(expression_20, {
relevel(expression_20$cancer_type, ref ="kidney")
})
#factor(PM_SV_20), numerical data: copy_20 number,factor(cancer type)
fun_NBR2<-function (x,y,z)
{
NBR<-lm(x ~ factor(y)+z+expression_20$cancer_type)
NBR_p<-summary(NBR)$coefficients[2,c(1,2,3,4)]
return(NBR_p)
}
dim(exp_20)
dim(PM_SV_20_data)
dim(copy_20)
dim(expression_20$cancer_type)
m1 <- lm(exp_20$feature1 ~ factor(PM_SV_20_data$feature1) + copy_20$feature1+expression_20$cancer_type)
summary1<-summary(m1)
summary1$coefficients[2,c(1,2,3,4)]
#dim(exp[,pvalue_PM_SV_20<0.3])
#all data
NBRpvalue2_20<-mapply(x=exp_20, y=PM_SV_20_data ,z=copy_20, FUN = fun_NBR2)
dim(NBRpvalue2_20)
sum(NBRpvalue2_20[4,] < 0.05, na.rm = TRUE)
#p<0.05 1081
write.table(NBRpvalue2_20, file = "SV_0-20kb_linear model_NBRpvalue_PM_SV_20_adjusting_cancer type_copy_20.xls", sep="\t")

## Sheet: SV_20
feature	feature1	feature2	feature3	feature4	feature5	feature6	feature7	feature8	feature9	feature10	feature11	feature12	feature13	feature14	feature15	feature16	feature17	feature18	feature19	feature20	feature21	feature22	feature23	feature24	feature25	feature26	feature27	feature28	feature29	feature30	feature31	feature32	feature33	feature34	feature35	feature36	feature37	feature38	feature39	feature40	feature41	feature42	feature43	feature44	feature45	feature46	feature47	feature48	feature49
Sample1	0	0	0	0	0	0	0	0	0	0	0	0	0	0	0	0	0	0	0	0	0	0	0	0	0	0	0	0	0	0	0	0	0	0	0	0	0	0	0	0	0	0	0	0	0	0	0	0	0
Sample2	0	0	0	0	0	0	0	0	0	0	0	0	0	0	0	0	0	0	0	0	0	0	0	0	0	0	0	0	0	0	0	0	0	0	0	0	0	0	0	0	0	0	0	0	0	0	0	0	0
Sample3	0	0	0	0	0	0	0	0	0	0	0	0	0	0	0	0	0	0	0	0	0	0	0	0	0	0	0	0	0	0	0	0	0	0	0	0	0	0	0	0	0	0	0	0	0	0	0	0	0
Sample4	0	0	0	0	0	0	0	0	0	0	0	0	0	0	0	0	0	0	0	0	0	0	0	0	0	0	0	0	0	0	0	0	0	0	0	0	0	0	0	0	0	0	0	0	0	0	0	0	0
Sample5	0	0	0	0	0	0	0	0	0	0	0	0	0	0	0	0	0	0	0	0	0	0	0	0	0	0	0	0	0	0	0	0	0	0	0	0	0	0	0	0	0	0	0	0	0	0	0	0	0
Sample6	0	0	0	0	0	0	0	0	0	0	0	0	0	0	0	0	0	0	0	0	0	0	0	0	0	0	0	0	0	0	0	0	0	0	0	0	0	0	0	0	0	0	0	0	0	0	0	0	0
Sample7	0	0	0	0	0	0	0	0	0	0	0	0	0	0	0	0	0	0	0	0	0	0	0	0	0	0	0	0	0	0	0	0	0	0	0	0	0	0	0	0	0	0	0	0	0	0	0	0	0
Sample8	0	0	0	0	0	0	0	0	0	0	0	0	0	0	0	0	0	0	0	0	0	0	0	0	0	0	0	0	0	0	0	0	0	0	0	0	0	0	0	0	0	0	0	0	0	0	0	0	0
Sample9	0	0	0	0	0	0	0	0	0	0	0	0	0	0	0	0	0	0	0	0	0	0	0	0	0	0	0	0	0	0	0	0	0	0	0	0	0	0	0	0	0	0	0	0	0	0	0	0	0
Sample10	0	0	0	0	0	0	0	0	0	0	0	0	0	0	0	0	0	0	0	0	0	0	0	0	0	0	0	0	0	0	0	0	0	0	0	0	0	0	0	0	0	0	0	0	0	0	0	0	0
Sample11	0	0	0	0	0	0	0	0	0	0	0	0	0	0	0	0	0	0	0	0	0	0	0	0	0	0	0	0	0	0	0	0	0	0	0	0	0	0	0	0	0	0	0	0	0	0	0	0	0
Sample12	0	0	0	0	0	0	0	0	0	0	0	0	0	0	0	0	0	0	0	0	0	0	0	0	0	0	0	0	0	0	0	0	0	0	0	0	0	0	0	0	0	0	0	0	0	0	0	0	0
Sample13	0	0	0	0	0	0	0	0	0	0	0	0	0	0	0	0	0	0	0	0	0	0	0	0	0	0	0	0	0	0	0	0	0	0	0	0	0	0	0	0	0	0	0	0	0	0	0	0	0
Sample14	0	0	0	0	0	0	0	0	0	0	0	0	0	0	0	0	0	0	0	0	0	0	0	0	0	0	0	0	0	0	0	0	0	0	0	0	0	0	0	0	0	0	0	0	0	0	0	0	0
Sample15	0	0	0	0	0	0	0	0	0	0	0	0	0	0	0	0	0	0	0	0	0	0	0	0	0	0	1	0	0	0	0	0	0	0	0	0	0	0	0	0	0	0	0	0	0	0	0	0	0
Sample16	1	0	0	0	0	0	0	0	0	0	0	1	0	0	0	0	0	0	0	0	0	0	0	0	0	0	0	0	1	0	1	0	0	0	0	0	0	0	0	0	0	0	0	0	0	0	0	0	0
Sample17	0	0	0	0	0	0	0	0	0	0	0	0	0	0	0	0	0	0	0	0	0	0	0	0	0	0	0	0	0	0	0	0	0	0	0	0	0	0	0	0	0	0	0	0	0	0	0	0	0
Sample18	0	0	0	0	0	0	0	0	0	0	0	0	0	0	0	0	0	0	0	0	0	0	0	0	0	0	0	0	0	0	0	0	0	0	0	0	0	1	0	0	0	0	0	0	0	0	0	0	0
Sample19	0	0	0	0	0	0	0	0	0	0	0	0	0	0	0	0	0	0	0	0	0	0	0	0	0	0	0	0	0	0	0	0	0	0	0	0	0	0	0	0	0	0	0	1	0	0	0	0	0
Sample20	0	0	0	0	0	0	0	0	0	0	0	0	0	0	0	0	0	0	0	0	0	0	0	0	0	0	0	0	0	0	0	0	0	0	0	0	0	0	0	0	0	0	0	0	0	0	0	0	0
Sample21	0	0	0	0	0	0	0	0	0	0	0	0	0	0	0	0	0	0	0	0	0	0	0	0	0	0	0	0	0	0	0	0	0	0	0	0	0	0	0	0	0	0	0	0	0	0	0	0	0
Sample22	0	0	0	0	0	0	0	0	0	0	0	0	0	0	0	0	0	0	0	0	0	0	0	0	0	0	0	0	0	0	0	0	0	0	0	0	0	0	0	0	0	0	0	0	0	0	0	0	0
Sample23	0	0	0	0	0	0	0	0	0	0	0	0	0	0	0	0	0	0	0	0	0	0	0	0	0	0	0	0	0	0	0	0	0	0	0	0	0	0	0	0	0	0	0	0	0	0	0	0	0
Sample24	0	0	0	0	0	0	0	0	0	0	0	0	0	0	0	0	0	0	0	0	0	0	0	0	0	0	0	0	0	0	0	0	0	0	0	0	0	0	0	0	0	0	0	0	0	0	0	0	0
Sample25	0	0	0	0	0	0	0	0	0	0	0	0	0	0	0	0	0	0	0	0	0	0	0	0	0	0	0	0	0	0	0	0	0	0	0	0	0	0	0	0	0	0	0	0	0	0	0	0	0
Sample26	0	0	0	0	0	1	0	0	0	0	0	0	0	0	0	0	0	0	0	0	0	0	0	0	0	0	0	0	0	0	0	0	0	0	0	0	0	0	0	0	0	0	0	0	0	0	0	0	0
Sample27	0	0	0	0	0	0	0	0	0	0	0	0	0	0	0	0	0	0	0	0	0	0	0	0	0	0	0	0	0	0	0	0	0	0	0	0	0	0	0	0	0	0	0	0	0	0	0	0	0
Sample28	0	0	0	0	0	0	0	0	0	0	0	0	0	0	0	0	0	0	0	1	0	0	0	0	0	0	0	0	0	0	0	0	0	0	0	0	0	0	0	0	0	0	0	0	0	0	0	1	0
Sample29	0	0	0	0	0	0	0	0	0	0	0	0	0	0	0	0	0	0	0	0	0	0	0	0	0	0	0	0	0	0	0	0	0	0	0	0	0	0	0	0	0	0	0	0	0	0	0	0	0
Sample30	0	0	0	0	0	0	0	0	0	0	0	0	0	0	0	0	0	0	0	0	0	0	0	0	0	0	0	0	0	0	0	0	0	0	0	0	0	0	0	0	0	0	0	0	0	0	0	0	0
Sample31	0	0	0	0	0	0	0	0	0	0	0	0	0	0	0	0	0	0	0	0	0	0	0	0	0	0	0	0	0	0	0	0	0	0	0	0	0	0	0	0	0	0	0	0	0	0	0	0	0
Sample32	0	0	0	0	0	0	0	0	0	0	0	0	0	0	0	0	0	0	1	0	0	0	0	0	0	0	0	0	0	0	0	0	0	0	0	0	0	0	0	0	0	0	0	0	0	0	0	0	0
Sample33	0	0	0	0	0	0	0	0	0	0	0	0	0	0	0	0	0	0	0	0	0	0	0	0	0	0	0	0	0	0	0	0	0	0	0	0	0	0	0	0	0	0	0	0	0	0	0	0	0
Sample34	0	0	0	0	0	0	0	0	0	0	0	0	0	0	0	0	0	0	0	0	0	0	0	0	0	0	0	0	0	0	0	0	0	0	0	0	0	0	0	0	0	0	0	0	0	0	0	0	0
Sample35	0	0	0	0	0	0	0	0	0	0	0	0	0	0	0	0	0	0	0	0	0	0	0	0	0	0	0	0	0	0	0	0	0	0	0	0	0	0	0	0	0	0	0	0	0	0	0	0	0
Sample36	0	0	0	0	0	0	0	0	0	0	0	0	0	0	0	0	0	0	0	0	0	0	0	0	0	0	0	0	0	0	0	0	0	0	0	0	0	0	0	0	0	0	0	0	0	0	0	0	0
Sample37	0	0	0	0	0	0	0	0	0	0	0	0	0	0	0	0	0	0	0	0	0	0	0	0	0	0	0	0	0	0	0	0	0	0	0	0	0	0	0	0	0	0	0	0	0	0	0	0	0
Sample38	0	0	0	0	0	0	0	0	0	0	0	0	0	0	0	0	0	0	0	0	0	0	0	0	0	0	0	0	0	0	0	0	0	0	0	0	0	0	0	0	0	0	0	0	0	0	0	0	0
Sample39	0	0	0	0	0	0	0	0	0	0	0	0	0	0	0	0	0	0	0	0	0	0	0	0	0	0	0	0	0	0	1	0	0	0	0	0	0	0	0	0	0	0	0	0	0	0	0	0	0
Sample40	1	0	0	1	0	0	0	1	0	0	0	0	0	0	0	0	0	0	0	0	0	0	0	0	0	0	0	0	1	0	0	0	0	0	0	0	0	1	0	0	0	0	0	0	0	0	0	0	0
Sample41	0	0	0	0	0	0	0	0	0	0	0	0	0	0	0	0	0	0	0	0	0	0	0	0	0	0	0	0	0	0	0	0	0	0	0	0	0	0	0	0	0	0	0	0	0	0	0	0	0
Sample42	0	0	0	0	0	0	0	0	0	0	0	0	0	0	0	0	0	0	0	0	0	0	0	0	0	0	0	0	0	0	0	0	0	0	0	0	0	0	0	0	0	0	0	0	0	0	0	0	0
Sample43	0	0	0	0	0	0	0	0	0	0	0	0	0	0	0	0	0	0	0	0	0	0	0	0	0	0	0	0	0	0	0	0	0	0	0	0	0	0	0	0	0	0	0	0	0	0	0	0	0
Sample44	0	0	0	0	0	0	0	0	0	0	0	0	0	0	0	0	0	0	0	0	0	0	0	0	0	0	0	0	0	0	0	0	0	0	0	0	0	0	0	0	0	0	0	0	0	0	0	0	0
Sample45	0	0	0	0	0	0	0	0	0	0	0	0	0	0	0	0	0	0	0	0	0	0	0	0	0	0	0	0	0	0	0	0	0	0	0	0	0	0	0	0	0	0	0	0	0	0	0	0	0
Sample46	0	0	0	0	0	0	0	0	0	0	0	0	0	0	0	0	0	0	0	0	0	0	0	0	0	0	0	0	0	0	0	0	0	0	0	0	0	0	0	0	0	0	0	0	0	0	0	0	0
Sample47	0	0	0	0	0	0	0	0	0	0	0	0	0	0	0	0	0	0	0	0	0	0	0	0	0	0	0	0	0	0	0	0	0	0	0	0	0	0	0	0	0	0	0	0	0	0	0	0	0
Sample48	0	0	0	0	0	0	0	0	0	0	0	0	0	0	0	0	0	0	0	0	0	0	0	0	0	0	0	0	0	0	0	0	0	0	0	0	0	0	0	0	0	0	0	0	0	0	0	0	0
Sample49	0	0	0	0	0	0	0	0	0	0	0	0	0	0	0	0	0	0	0	0	0	0	0	0	0	0	0	0	0	0	0	0	0	0	0	0	0	0	0	0	0	0	0	0	0	0	0	0	0
Sample50	0	0	0	0	0	0	0	0	0	0	0	0	0	0	0	0	0	0	0	0	0	0	0	0	0	0	0	0	0	0	0	0	0	0	0	0	0	0	0	0	0	0	0	0	0	0	0	0	0
Sample51	0	0	0	0	0	0	0	0	0	0	0	0	0	0	0	0	0	0	0	0	0	0	0	0	0	0	0	0	0	0	0	0	0	0	0	0	0	0	0	0	0	0	0	0	0	0	0	0	0
Sample52	0	0	0	0	0	0	0	0	0	0	0	0	0	0	0	0	0	0	0	0	0	0	0	0	0	0	0	0	0	0	0	0	0	0	0	0	0	0	0	0	0	0	0	0	0	0	0	0	0
Sample53	0	0	0	0	0	0	0	0	0	0	0	0	0	0	0	0	0	0	0	0	0	0	0	0	0	0	0	0	0	0	0	0	0	0	0	0	0	0	0	0	0	0	0	0	0	0	0	0	0
Sample54	0	0	0	0	0	0	0	0	0	0	0	0	0	0	0	0	0	0	0	0	0	0	0	0	0	0	0	0	0	0	0	0	0	0	0	0	0	0	0	0	0	0	0	0	0	0	0	0	0
Sample55	0	0	0	0	0	0	0	0	0	0	0	0	0	0	0	0	0	0	0	0	0	0	0	0	0	0	0	0	0	0	0	0	0	0	0	0	0	0	0	0	0	0	0	0	0	0	0	0	0
Sample56	0	0	0	0	0	0	0	0	0	0	0	0	0	0	0	0	0	0	0	0	0	0	0	0	0	1	0	0	0	0	0	0	0	0	0	0	0	0	0	0	0	0	0	0	0	0	0	0	0
Sample57	0	0	0	0	0	0	0	0	0	0	0	0	0	0	0	0	0	0	0	0	0	0	0	0	0	0	0	0	0	0	0	0	0	0	0	0	0	0	0	0	0	0	0	0	0	0	0	0	0
Sample58	0	0	0	0	0	0	0	0	0	0	0	0	0	0	0	0	0	0	0	0	0	0	0	0	0	0	0	0	0	0	0	0	0	0	0	0	0	0	0	0	0	0	0	0	0	0	0	0	0
Sample59	0	0	0	0	0	0	0	0	0	0	0	0	0	0	0	0	0	0	0	0	0	0	0	0	0	0	0	0	0	0	0	0	0	0	0	0	0	0	0	0	0	0	0	0	0	0	0	0	0
Sample60	0	0	0	0	0	0	0	0	0	0	0	0	0	0	0	0	0	0	0	0	0	0	0	0	0	0	0	0	0	0	0	0	0	0	0	0	0	0	0	0	0	0	0	0	0	0	0	0	0
Sample61	0	0	0	0	0	0	0	0	0	0	0	0	0	0	0	0	0	0	0	0	0	0	0	0	0	0	0	0	0	0	0	0	0	0	0	0	0	0	0	0	0	0	0	0	0	0	0	0	0
Sample62	0	0	0	0	0	0	0	0	0	0	0	0	0	0	0	0	0	0	0	0	0	0	0	0	0	0	0	0	0	0	0	0	0	0	0	0	0	0	0	0	0	0	0	0	0	0	0	0	0
Sample63	0	0	0	0	0	0	0	0	0	0	0	0	0	0	0	0	0	0	0	0	0	0	0	0	0	0	0	0	0	0	0	0	0	0	0	0	0	0	0	0	0	0	0	0	0	0	0	0	0
Sample64	0	0	0	0	0	0	0	0	0	0	0	0	0	0	0	0	0	0	0	0	0	0	0	0	0	0	0	0	0	0	0	0	0	0	0	0	0	0	0	0	0	0	0	0	0	0	0	0	0
Sample65	0	0	0	0	0	0	0	0	0	0	0	0	0	0	0	0	0	0	0	0	0	0	0	0	0	0	0	0	0	0	0	0	0	0	0	0	0	0	0	0	0	0	0	0	0	0	0	0	0
Sample66	0	0	0	0	0	0	0	0	0	0	0	0	0	0	0	0	0	0	0	0	0	0	0	0	0	0	0	0	0	0	0	0	0	0	0	0	0	0	0	0	0	0	0	0	0	0	0	0	0
Sample67	0	0	0	0	0	0	0	0	0	0	0	0	0	0	0	0	0	0	0	0	0	0	0	0	0	0	0	0	0	0	0	0	0	0	0	0	0	0	0	0	0	0	0	0	0	0	0	0	0
Sample68	0	0	0	0	0	0	0	0	0	0	0	0	0	0	0	0	0	0	0	0	0	0	0	0	0	0	0	0	0	0	0	0	0	0	0	0	0	0	0	0	0	0	0	0	0	0	0	0	0
Sample69	0	0	0	0	0	0	0	0	0	0	0	0	0	0	0	0	0	0	0	0	0	0	0	0	0	0	0	0	0	0	0	0	0	0	0	0	0	0	0	0	0	0	0	0	0	0	0	0	0
Sample70	0	0	0	0	0	0	0	0	0	0	0	0	0	0	0	0	0	0	0	0	0	0	0	0	0	0	0	0	0	0	0	0	0	0	0	0	0	0	0	0	0	0	0	0	0	0	0	0	0
Sample71	0	0	0	0	0	0	0	0	0	0	0	0	0	0	0	0	0	0	0	0	0	0	0	0	0	0	0	0	0	0	0	0	0	0	0	0	0	0	0	0	0	0	0	0	0	0	0	0	0
Sample72	0	0	0	0	0	0	0	0	0	0	0	0	0	0	0	0	0	0	0	0	0	0	0	0	0	0	0	0	0	0	0	0	0	0	0	0	0	0	0	0	0	0	0	0	0	0	0	0	0
Sample73	0	0	0	1	0	0	0	0	0	0	0	0	0	0	0	0	0	0	0	0	0	0	0	0	0	0	0	0	0	0	0	0	0	0	0	0	0	1	1	0	0	0	0	0	0	0	0	0	0
Sample74	0	0	0	0	0	0	0	0	0	0	0	0	0	0	0	0	0	0	0	0	0	0	0	0	0	0	0	0	0	0	0	0	0	0	0	0	0	0	0	0	0	0	0	0	0	0	0	0	0
Sample75	0	0	0	0	0	0	0	0	0	0	0	0	0	0	0	0	0	0	0	0	0	0	0	0	0	0	0	0	0	0	0	0	0	0	0	0	0	0	0	0	0	0	0	0	0	0	0	0	0
Sample76	0	0	0	0	0	0	0	0	0	0	0	0	0	0	0	0	0	0	0	0	0	0	0	0	0	0	0	0	0	0	0	0	0	0	0	0	0	0	0	0	0	0	0	0	0	0	0	0	0
Sample77	0	0	0	0	0	0	0	0	0	0	0	0	0	0	0	0	0	0	0	0	0	0	0	0	0	0	0	0	0	0	0	0	0	0	0	0	0	0	0	0	0	0	0	0	0	0	0	0	0
Sample78	0	0	0	0	0	0	0	0	0	0	0	0	0	0	0	0	0	0	0	0	0	0	0	0	0	0	0	0	0	0	0	0	0	0	0	0	0	0	0	0	0	0	0	0	0	0	0	0	0
Sample79	0	0	0	0	0	0	0	0	0	0	0	0	0	0	0	0	0	0	0	0	0	0	0	0	0	0	0	0	0	0	0	0	0	0	0	0	0	0	0	0	0	0	0	0	0	0	0	0	0
Sample80	0	0	0	0	0	0	0	0	0	0	0	0	0	0	0	0	0	0	0	0	0	0	0	0	0	0	0	0	0	0	0	0	0	0	0	0	0	0	0	0	0	0	0	0	0	0	0	0	0
Sample81	0	0	0	0	0	0	0	0	0	0	0	0	0	0	0	0	0	0	0	0	0	0	0	0	0	0	0	0	0	0	0	0	0	0	0	0	0	0	0	0	0	0	0	0	0	0	0	0	0
Sample82	0	0	0	0	0	0	0	0	0	0	0	0	0	0	0	0	0	0	0	0	0	0	0	0	0	0	0	0	0	0	0	0	0	0	0	0	0	0	0	0	0	0	0	0	0	0	0	0	0
Sample83	0	0	0	0	0	0	0	0	0	0	0	0	0	0	0	0	0	0	0	0	0	0	0	0	0	0	0	0	0	0	0	0	0	0	0	0	0	0	0	0	0	0	0	0	0	0	0	0	0
Sample84	0	0	0	0	0	0	0	0	0	0	0	0	0	0	0	0	0	0	0	0	0	0	0	0	0	0	0	0	0	0	0	0	0	0	0	0	0	0	0	0	0	0	0	0	0	0	0	0	0
Sample85	0	0	0	0	0	0	0	0	0	0	0	0	0	0	0	0	0	0	0	0	0	0	0	0	0	0	0	0	0	0	0	0	0	0	0	0	0	0	0	0	0	0	0	0	0	0	0	0	0
Sample86	0	0	0	0	0	0	0	0	0	0	0	0	0	0	0	0	0	0	0	0	0	0	0	0	0	0	0	0	0	0	0	0	0	0	0	0	0	0	0	0	0	0	0	0	0	0	0	0	0
Sample87	0	0	0	0	0	0	0	0	0	0	0	0	0	0	0	0	0	0	0	0	0	0	0	0	0	0	0	0	0	0	0	0	0	0	0	0	0	0	0	0	0	0	0	0	0	0	0	0	0
Sample88	0	0	0	0	0	0	0	0	0	0	0	0	0	0	0	0	0	0	0	0	0	0	0	0	0	0	0	0	0	0	0	0	0	0	0	0	0	0	0	0	0	0	0	0	0	0	0	0	0
Sample89	0	0	0	0	0	0	0	0	0	0	0	0	0	0	0	0	0	0	0	0	0	0	0	0	0	0	0	0	0	0	0	0	0	0	0	0	0	0	0	0	0	0	0	0	0	0	0	0	0
Sample90	0	0	0	0	0	0	0	0	0	0	0	0	0	0	0	1	0	0	0	0	0	0	0	0	0	0	0	0	0	0	0	0	0	0	0	0	0	0	0	0	0	0	0	0	0	0	0	0	0
Sample91	0	0	0	0	0	0	0	0	0	0	0	0	0	0	0	0	0	0	0	0	0	0	0	0	0	0	0	0	0	0	0	0	0	0	0	0	0	0	0	0	0	0	0	0	0	0	0	0	0
Sample92	0	0	0	0	0	0	0	0	0	0	0	0	0	0	0	0	0	0	0	0	0	0	0	0	0	0	0	0	0	0	0	0	0	0	0	0	0	0	0	0	0	0	0	0	0	0	0	0	0
Sample93	0	0	0	0	0	0	0	0	0	0	0	0	0	0	0	0	0	0	0	0	0	0	0	0	0	0	0	0	0	0	0	0	0	0	0	0	0	0	0	0	0	0	0	0	0	0	0	0	0
Sample94	0	0	0	0	0	0	0	0	0	0	0	0	0	0	0	0	0	0	0	0	0	0	0	0	0	0	0	0	0	0	0	0	0	0	0	0	0	0	0	0	0	0	0	0	0	0	0	0	0
Sample95	0	0	0	0	0	0	0	0	0	0	0	0	0	0	0	0	0	0	0	0	0	0	0	0	0	0	0	0	0	0	0	0	0	0	0	0	0	0	0	0	0	0	0	0	0	0	0	0	0
Sample96	0	0	0	0	0	0	0	0	0	0	0	0	0	0	0	0	0	0	0	0	0	0	0	0	0	0	0	0	0	0	0	0	0	0	0	0	0	0	0	0	0	0	0	0	0	0	0	0	0
Sample97	0	0	0	0	0	0	0	0	0	0	0	0	0	0	0	0	0	0	0	0	0	0	0	0	0	0	0	0	0	0	0	0	0	0	0	0	0	0	0	0	0	0	0	0	0	0	0	0	0
Sample98	0	0	0	0	0	0	0	0	0	0	0	0	0	1	0	0	0	0	0	0	0	0	0	0	0	0	0	0	0	0	0	0	0	0	0	0	0	0	0	0	0	0	0	0	0	0	0	0	0
Sample99	0	0	0	0	0	0	0	0	0	0	0	0	0	0	0	0	0	0	0	0	0	0	0	0	0	0	0	0	0	0	0	0	0	0	0	0	0	0	0	0	0	0	0	0	0	0	0	0	0
Sample100	0	0	0	0	0	0	0	0	0	0	0	0	0	0	0	0	0	0	0	0	0	0	0	0	0	0	0	0	0	0	0	0	0	0	0	0	0	0	0	0	0	0	0	0	0	0	0	0	0
Sample101	0	0	0	0	0	0	0	0	0	0	0	0	0	0	0	0	0	0	0	0	0	0	0	0	0	0	0	0	0	0	0	0	0	0	0	0	0	0	0	0	0	0	0	0	0	0	0	0	0
Sample102	0	0	0	0	0	0	0	0	0	0	0	0	0	0	0	0	0	0	0	0	0	0	0	0	0	0	0	0	0	0	0	0	0	0	0	0	0	0	0	0	0	0	0	0	0	0	0	0	0
Sample103	0	0	0	0	0	0	0	0	0	0	0	0	0	0	0	0	0	0	0	0	0	0	0	0	0	0	0	0	0	0	0	0	0	0	0	0	0	0	0	0	0	0	0	0	0	0	0	0	0
Sample104	0	0	0	0	0	0	0	0	0	0	1	0	0	0	0	0	0	0	0	0	0	0	0	0	0	0	0	0	0	0	0	0	0	0	0	0	0	0	0	0	0	0	0	0	0	0	0	0	0
Sample105	0	0	0	0	0	0	0	0	0	0	0	0	0	0	0	0	0	0	0	0	0	0	0	0	0	0	0	0	0	0	0	0	0	0	0	0	0	0	0	0	0	0	0	0	0	0	0	0	0
Sample106	0	0	0	0	0	0	0	0	0	0	0	0	0	0	0	0	0	0	0	0	0	0	0	0	0	0	0	0	0	0	0	0	0	0	0	0	0	0	0	0	0	0	0	0	0	0	0	0	0
Sample107	0	0	0	0	0	0	0	0	0	0	0	0	0	0	0	0	0	0	0	0	0	0	0	0	0	0	0	0	0	0	0	0	0	0	0	0	0	0	0	0	0	0	0	0	0	0	0	0	0
Sample108	0	0	0	0	0	0	0	0	0	0	0	0	0	0	0	0	0	0	0	0	0	0	0	0	0	0	0	0	0	0	0	0	0	0	0	0	0	0	0	0	0	0	0	0	0	0	0	0	0
Sample109	0	0	0	0	0	0	0	0	0	0	0	0	0	0	0	0	0	0	0	0	0	0	0	0	0	0	0	0	0	0	0	0	0	0	0	0	0	0	0	0	0	0	0	0	0	0	0	0	0
Sample110	0	0	0	0	0	0	0	0	0	0	0	0	0	0	0	0	0	0	0	0	0	0	0	0	0	0	0	0	0	0	0	0	0	0	0	0	0	0	0	0	0	0	0	0	0	0	0	0	0
Sample111	0	0	0	0	0	0	0	0	0	0	0	0	0	0	0	0	0	0	0	0	0	0	0	0	0	0	0	0	0	0	0	0	0	0	0	0	0	0	0	0	0	0	0	0	0	0	0	0	0
Sample112	0	0	0	0	0	0	0	0	0	0	0	0	0	0	0	0	0	0	0	0	0	0	0	0	0	0	0	0	0	0	0	0	0	0	0	0	0	0	0	0	0	0	0	0	0	0	0	0	0
Sample113	0	0	0	0	0	0	0	0	0	0	0	0	0	0	0	0	0	0	0	0	0	0	0	0	0	0	0	0	0	0	0	0	0	0	0	0	0	0	0	0	0	0	0	0	0	0	0	0	0
Sample114	0	0	0	0	0	0	0	0	0	0	0	0	0	0	0	0	0	0	0	0	0	0	0	0	0	0	0	0	0	0	0	0	0	0	0	0	0	0	0	0	0	0	0	0	0	0	0	0	0
Sample115	0	0	0	0	0	0	0	0	0	0	0	0	0	0	0	0	0	0	0	0	0	0	0	0	0	0	0	0	0	0	0	0	0	0	0	0	0	0	0	0	0	0	0	0	0	0	0	0	0
Sample116	0	0	0	0	0	0	0	0	0	0	0	0	0	0	0	0	0	0	0	0	0	0	0	0	0	0	0	0	0	0	0	0	0	0	0	0	0	0	0	0	0	0	0	0	0	0	0	0	0
Sample117	0	0	0	0	0	0	0	0	0	0	0	0	0	0	0	0	0	0	0	0	0	0	0	0	0	0	0	0	0	0	0	0	0	0	0	0	0	0	0	0	0	0	0	0	0	0	0	0	0
Sample118	0	0	0	0	0	0	0	0	0	0	0	0	0	0	0	0	0	0	0	0	0	0	0	0	0	0	0	0	0	0	0	0	0	0	0	0	0	0	0	0	0	0	0	0	0	0	0	0	0
Sample119	0	0	0	0	0	0	0	0	0	0	0	0	0	0	0	0	0	0	0	0	0	0	0	0	0	0	0	0	0	0	0	0	0	0	0	0	0	0	0	0	0	0	0	0	0	0	0	0	0
Sample120	0	0	0	0	0	0	0	0	0	0	0	0	0	0	0	0	0	0	0	0	0	0	0	0	0	0	0	0	0	0	0	0	0	0	0	0	0	0	0	0	0	0	0	0	0	0	0	0	0
Sample121	0	0	0	0	0	0	0	0	0	0	0	0	0	0	0	0	0	0	0	0	0	0	0	0	0	0	0	0	0	0	0	0	0	0	0	0	0	0	0	0	0	0	0	0	0	0	0	0	0
Sample122	0	0	0	0	0	0	0	0	0	0	0	0	0	0	0	0	0	0	0	0	0	0	0	0	0	0	0	0	0	0	0	0	0	0	0	0	0	0	0	0	0	0	0	0	0	0	0	0	0
Sample123	0	0	0	0	0	0	0	0	0	0	0	0	0	0	0	0	0	0	0	0	0	0	0	0	0	0	0	0	0	0	0	0	0	0	0	0	0	0	0	0	0	0	0	0	0	0	0	0	0
Sample124	0	0	0	0	0	0	0	0	0	0	0	0	0	0	0	0	0	0	0	0	0	0	0	0	0	0	0	0	0	0	0	0	0	0	0	0	0	0	0	0	0	0	0	0	0	0	0	0	0
Sample125	0	0	0	0	0	0	0	0	0	0	0	0	0	0	0	0	0	0	0	0	0	0	0	0	0	0	0	0	0	0	0	0	0	0	0	0	0	0	0	0	0	0	0	0	0	0	0	0	0
Sample126	0	0	0	0	0	0	0	0	0	0	0	0	0	0	0	0	0	0	0	0	0	0	0	0	0	0	0	0	0	0	0	0	0	0	0	0	0	0	0	0	0	0	0	0	0	0	0	0	0
Sample127	0	0	0	0	0	0	0	0	0	0	0	0	0	0	0	0	0	0	0	0	0	0	0	0	0	0	0	0	0	0	0	0	0	0	0	0	0	0	0	0	0	0	0	0	0	0	0	0	0
Sample128	0	0	0	0	0	0	0	0	0	0	0	0	0	0	0	0	0	0	0	0	0	0	0	0	0	0	0	0	0	0	0	0	0	0	0	0	0	0	0	0	0	0	0	0	0	0	0	0	0
Sample129	0	0	0	0	0	0	0	0	0	0	0	0	0	0	0	0	0	0	0	0	0	0	0	0	0	0	0	0	0	0	0	0	1	0	0	0	0	0	0	0	0	0	0	0	0	0	0	0	0
Sample130	0	0	0	0	0	0	0	0	0	0	0	0	0	0	0	0	0	0	0	0	0	0	0	0	0	0	0	0	0	0	0	0	0	0	0	0	0	0	0	0	0	0	0	0	0	0	0	0	0
Sample131	0	0	0	0	0	0	0	0	0	0	0	0	0	0	0	0	0	0	0	0	0	0	0	0	0	0	0	0	0	0	0	0	0	1	0	0	0	0	0	0	0	0	0	0	0	0	0	0	0
Sample132	0	0	0	0	0	0	0	0	0	0	0	0	0	0	0	0	0	0	0	0	0	0	0	0	0	0	0	0	0	0	0	0	0	0	0	0	0	0	0	0	0	0	0	0	0	0	0	0	0
Sample133	0	0	0	0	0	0	0	0	0	0	0	0	0	0	0	0	0	0	0	0	0	0	0	0	0	0	0	0	0	0	0	0	0	0	0	0	0	0	0	0	0	0	0	0	0	0	0	0	0
Sample134	0	0	0	0	0	0	0	0	0	0	0	0	0	0	0	0	0	0	0	0	0	0	0	0	0	0	0	0	0	0	0	0	0	0	0	0	0	0	0	0	0	0	0	0	0	0	0	0	0
Sample135	0	0	0	0	0	0	0	0	0	0	0	0	0	0	0	0	0	0	0	0	0	0	0	0	0	0	0	0	0	0	0	0	0	0	0	0	0	0	0	0	0	0	0	0	0	0	0	0	0
Sample136	0	0	0	0	0	0	0	0	0	0	0	0	0	0	0	0	0	0	0	0	0	0	0	0	0	0	0	0	0	0	0	0	0	0	0	0	0	0	0	0	0	0	0	0	0	0	0	0	0
Sample137	0	0	0	0	0	0	0	0	0	0	0	0	0	0	0	0	0	0	0	0	0	0	0	0	0	0	0	0	0	0	0	0	0	0	0	0	0	0	0	0	0	0	0	0	0	0	0	0	0
Sample138	0	0	0	0	0	0	0	0	0	0	0	0	0	0	0	0	0	0	0	0	0	0	0	0	0	0	0	0	0	0	0	0	1	0	0	0	0	0	0	0	0	0	0	0	0	0	0	0	0
Sample139	0	0	0	0	0	0	0	0	0	0	0	0	0	0	0	0	0	0	0	0	0	0	0	0	0	0	0	0	0	0	0	0	0	0	0	0	0	0	0	0	0	0	0	0	0	0	0	0	0
Sample140	0	0	0	0	0	0	0	0	0	0	0	0	0	0	0	0	0	0	0	0	0	0	0	0	0	0	0	0	0	0	0	0	0	0	0	0	0	0	0	0	0	0	0	0	0	0	0	0	0
Sample141	0	0	0	0	0	0	0	0	0	0	0	0	0	0	0	0	0	0	0	0	0	0	0	0	0	0	0	0	0	0	0	0	0	0	0	0	0	0	0	0	0	0	0	0	0	0	0	0	0
Sample142	0	0	0	0	0	0	0	0	0	0	0	0	0	0	0	0	0	0	0	0	0	0	0	0	0	0	0	0	0	0	0	0	0	0	0	0	0	0	0	0	0	0	0	0	0	0	0	0	0
Sample143	0	0	0	0	0	0	0	0	0	0	0	0	0	0	0	0	0	0	0	0	0	0	0	0	0	0	0	0	0	0	0	0	0	0	0	0	0	0	0	0	0	0	0	0	0	0	0	0	0
Sample144	0	0	0	0	0	0	0	0	0	0	0	0	0	0	0	0	0	0	0	0	0	0	0	0	0	0	0	0	0	0	0	0	0	0	0	0	0	0	0	0	0	0	0	0	0	0	0	0	0
Sample145	0	0	0	0	0	0	0	0	0	0	0	0	0	0	0	0	0	0	0	0	0	0	0	0	0	0	0	0	0	0	0	0	0	0	0	0	0	0	0	0	0	0	0	0	0	0	0	0	0
Sample146	0	0	0	0	0	0	0	0	0	0	0	0	0	0	0	0	0	0	0	0	0	0	0	0	0	0	0	0	0	0	0	0	0	0	0	0	0	0	0	0	0	0	0	0	0	0	0	0	0
Sample147	0	0	0	0	0	0	0	0	0	0	0	0	0	0	0	0	0	0	0	0	0	0	0	0	0	0	0	0	0	0	0	0	0	0	0	0	0	0	0	0	0	0	0	0	0	0	0	0	0
Sample148	0	0	0	0	0	0	0	0	0	0	0	0	0	0	0	0	0	0	0	0	0	0	0	0	0	0	0	0	0	0	0	0	0	0	0	0	0	0	0	0	0	0	0	0	0	0	0	0	0
Sample149	0	0	0	0	0	0	0	0	0	0	0	0	0	0	0	0	0	0	0	0	0	0	0	0	0	0	0	0	0	0	0	0	0	0	0	0	0	0	0	0	0	0	0	0	0	0	0	0	0
Sample150	0	0	0	0	0	0	0	0	0	0	0	0	0	0	0	0	0	0	0	0	0	0	0	0	0	0	0	0	0	0	0	0	0	0	0	0	0	0	0	0	0	0	0	0	0	0	0	0	0
Sample151	0	0	0	0	0	0	0	0	0	0	0	0	0	0	0	0	0	0	0	0	0	0	0	0	0	0	0	0	0	0	0	0	0	0	0	0	0	0	0	0	0	0	0	0	0	0	0	1	0
Sample152	0	0	0	0	0	0	0	0	0	0	0	0	0	0	0	0	0	0	0	0	0	0	0	0	0	0	0	0	0	0	0	0	0	0	0	0	0	0	0	0	0	0	0	0	0	0	0	0	0
Sample153	0	0	0	0	0	0	0	0	0	0	0	0	0	0	0	0	0	0	0	0	0	0	0	0	0	0	0	0	0	0	0	0	0	0	0	0	0	0	0	0	0	0	0	0	0	0	0	0	0
Sample154	0	0	0	0	0	0	0	0	0	0	0	0	0	0	0	0	0	0	0	0	0	0	0	0	0	0	0	0	0	0	0	0	0	0	0	0	0	0	0	0	0	0	0	0	0	0	0	0	0
Sample155	0	0	0	0	0	0	0	0	0	0	0	0	0	0	0	0	0	0	0	0	0	0	0	0	0	0	0	0	0	0	0	0	0	0	0	0	0	0	0	0	0	0	0	0	0	0	0	0	0
Sample156	0	0	0	0	0	0	0	0	0	0	0	0	0	0	0	0	0	0	0	0	0	0	0	0	0	0	0	0	0	0	0	0	0	0	0	0	0	0	0	0	0	0	0	0	0	0	0	0	0
Sample157	0	0	0	0	0	0	0	0	0	0	0	0	0	0	0	0	0	0	0	0	0	0	0	0	0	0	0	0	0	0	0	0	0	0	0	0	0	0	0	0	0	0	0	0	0	0	0	0	0
Sample158	0	0	0	0	0	0	0	0	0	0	0	0	0	0	0	0	0	0	0	0	0	0	0	0	0	0	0	0	0	0	0	0	0	0	0	0	0	0	0	0	0	0	0	0	0	0	0	0	0
Sample159	0	0	0	0	0	0	0	0	0	0	0	0	0	0	0	0	0	0	0	0	0	0	0	0	0	0	0	0	0	0	0	0	0	0	0	0	0	0	0	0	0	0	0	0	0	0	0	0	0
Sample160	0	0	0	0	0	0	0	0	0	0	0	0	0	0	0	0	0	0	0	0	0	0	0	0	0	0	0	0	0	0	0	0	0	0	0	0	0	0	0	0	0	0	0	0	0	0	0	0	0
Sample161	0	0	0	0	0	0	0	0	0	0	0	0	0	0	0	0	0	0	0	0	0	0	0	0	0	0	0	0	0	0	0	0	0	0	0	0	0	0	0	0	0	0	0	0	0	0	0	0	0
Sample162	0	0	0	0	0	0	0	0	0	0	0	0	0	0	0	0	0	0	0	0	0	0	0	0	0	0	0	0	0	0	0	0	0	0	0	0	0	0	0	0	0	0	0	0	0	0	0	0	0
Sample163	0	0	0	0	0	0	0	0	0	0	0	0	0	0	0	0	0	0	0	0	0	0	0	0	0	0	0	0	0	0	0	0	0	0	0	0	0	0	0	0	0	0	0	0	0	0	0	0	0
Sample164	0	0	0	0	0	0	0	0	0	0	0	0	0	0	0	0	0	0	0	0	0	0	0	0	0	0	0	0	0	0	0	0	0	0	0	0	0	0	0	0	0	0	0	0	0	0	0	0	0
Sample165	0	0	0	0	0	0	0	0	0	0	0	0	0	0	0	0	0	0	0	0	0	0	0	0	0	0	0	0	0	0	0	1	0	0	0	0	0	0	0	0	0	0	0	0	0	0	0	0	0
Sample166	0	0	0	0	0	0	0	0	0	0	0	0	0	0	0	0	0	0	0	0	0	0	0	0	0	0	0	0	0	0	0	0	0	0	0	0	0	0	0	0	0	0	0	0	0	0	0	0	0
Sample167	0	0	0	0	0	0	0	0	0	0	0	0	0	0	0	0	0	0	0	0	0	0	0	0	0	0	0	0	0	0	0	0	0	0	0	0	0	0	0	0	0	0	0	0	0	0	0	0	0
Sample168	0	0	0	0	0	0	0	0	0	0	0	0	0	0	0	0	0	0	0	0	0	0	0	0	0	0	0	0	0	0	0	0	0	0	0	0	0	0	0	0	0	0	0	0	0	0	0	0	0
Sample169	0	0	0	0	0	0	0	0	0	0	0	0	0	0	0	0	0	0	0	0	0	0	0	0	0	0	0	0	0	0	0	0	0	0	0	0	0	0	0	0	0	0	0	0	0	0	0	0	0
Sample170	0	0	0	0	0	0	0	0	0	0	0	0	0	0	0	0	0	0	0	0	0	0	0	0	0	0	0	0	0	0	0	0	0	0	0	0	0	0	0	0	0	0	0	0	0	0	0	0	0
Sample171	0	0	0	0	0	0	0	0	0	0	0	0	0	0	0	0	0	0	0	0	0	0	0	0	0	0	0	0	0	0	0	0	0	0	0	0	0	0	0	0	0	0	0	0	0	0	0	0	0
Sample172	0	0	0	0	0	0	0	0	0	0	0	0	0	0	0	0	0	0	0	0	0	0	0	0	0	0	0	0	0	0	0	0	0	0	0	0	0	0	0	0	0	0	0	0	0	0	0	0	0
Sample173	0	0	0	0	0	0	0	0	0	0	0	0	0	0	0	0	0	0	0	0	0	0	0	0	0	0	0	0	0	0	0	0	0	0	0	0	0	0	0	0	0	0	0	0	0	0	0	0	0
Sample174	0	0	0	0	0	0	0	0	0	0	0	0	0	0	0	0	0	0	0	0	0	0	0	0	0	0	0	0	0	0	0	0	0	0	0	0	0	0	0	0	0	0	0	0	0	0	0	0	0
Sample175	0	0	0	0	0	0	0	0	0	0	0	0	0	0	0	0	0	0	0	0	0	0	0	0	0	0	0	0	0	0	0	0	0	0	0	0	0	0	0	0	0	0	0	0	0	0	0	0	0
Sample176	0	0	0	0	0	0	0	0	0	0	0	0	0	0	0	0	0	0	0	0	0	0	0	0	0	0	0	0	0	0	0	0	0	0	0	0	0	0	0	0	0	0	0	0	0	0	0	0	0
Sample177	0	0	0	0	0	0	0	0	0	0	0	0	0	0	0	0	0	0	0	0	0	0	0	0	0	0	0	0	0	0	0	0	0	0	0	0	0	0	0	0	0	0	0	0	0	0	0	0	0
Sample178	0	0	0	0	0	0	0	0	0	0	0	0	1	0	0	0	0	0	0	0	0	1	0	0	0	0	0	0	0	0	0	0	0	0	0	0	0	0	0	0	0	0	0	0	0	0	0	0	0
Sample179	0	0	0	0	0	0	0	0	0	0	0	0	0	0	0	0	0	0	0	0	0	0	0	0	0	0	0	0	0	0	0	0	0	0	0	0	0	0	0	0	0	0	0	0	0	0	0	0	0
Sample180	0	0	0	0	0	0	0	0	0	0	0	0	0	0	0	0	0	0	0	0	0	0	1	0	0	0	0	0	0	0	0	0	0	0	0	0	0	0	0	0	0	0	0	0	0	0	0	0	0
Sample181	0	0	0	0	0	0	0	0	0	0	0	0	0	0	0	0	0	0	0	0	0	0	0	0	0	0	0	0	0	0	0	0	0	0	0	0	0	0	0	0	0	0	0	0	0	0	0	0	0
Sample182	0	0	0	0	0	0	0	0	0	0	0	0	0	0	0	0	0	0	0	0	0	0	0	0	0	0	0	0	0	0	0	0	0	1	0	0	0	0	0	0	0	0	0	0	0	0	0	0	0
Sample183	0	0	0	0	0	0	0	0	0	0	0	0	0	0	0	0	0	0	0	0	0	0	0	0	0	0	0	0	0	0	0	0	0	0	0	0	0	0	0	0	0	0	0	0	0	0	0	0	0
Sample184	0	0	0	0	0	0	0	0	0	0	0	0	0	0	0	0	0	0	0	0	0	0	0	0	0	0	0	0	0	0	0	0	0	0	0	0	0	0	0	0	0	0	0	0	0	0	0	0	0
Sample185	0	0	0	0	0	0	0	0	0	0	0	0	0	0	0	0	0	0	0	0	0	0	0	0	0	0	0	0	0	0	0	0	0	0	0	0	0	0	0	0	0	0	0	0	0	0	0	0	0
Sample186	0	0	0	0	0	0	0	0	0	0	0	0	0	0	0	0	0	0	0	0	0	0	0	0	0	0	0	0	0	0	0	0	0	0	0	0	0	0	0	0	0	0	0	0	0	0	0	0	0
Sample187	0	0	0	0	0	0	0	0	0	0	0	0	0	0	0	0	0	0	0	0	0	0	0	0	0	0	0	0	0	0	0	0	0	0	0	0	0	0	0	0	0	0	0	0	0	0	0	0	0
Sample188	0	0	0	0	0	0	0	0	0	0	0	0	0	0	0	0	0	0	0	0	0	0	0	0	0	0	0	0	0	0	0	0	0	0	0	0	0	0	0	0	0	0	0	0	0	0	0	0	0
Sample189	0	0	0	0	0	0	0	0	0	0	0	0	0	0	0	0	0	0	0	0	0	0	0	0	0	0	0	0	0	0	0	0	0	0	0	0	0	0	0	0	0	0	0	0	0	0	0	0	0
Sample190	0	0	0	0	0	0	0	0	0	0	0	0	0	0	0	0	0	0	0	0	0	0	0	0	0	0	0	0	0	0	0	0	0	0	0	0	0	0	0	0	0	0	0	0	0	0	0	0	0
Sample191	0	0	0	0	0	0	0	0	0	0	0	0	0	0	0	0	0	0	0	0	0	0	0	0	0	0	0	0	0	0	0	0	0	0	0	0	0	0	0	0	0	0	0	0	0	0	0	0	0
Sample192	0	0	0	0	0	0	0	0	0	0	0	0	0	0	0	0	0	0	0	0	0	0	0	0	0	0	0	0	0	0	0	0	0	0	0	0	0	0	0	0	0	0	0	0	1	0	0	0	0
Sample193	0	0	0	0	0	0	0	0	0	0	0	0	0	0	0	0	0	0	0	0	0	0	0	0	0	0	0	0	0	0	0	0	0	0	0	0	0	0	0	0	0	0	0	0	0	0	0	0	0
Sample194	0	0	0	0	0	0	0	0	0	0	0	0	0	0	0	0	0	0	0	0	0	0	0	0	0	0	0	0	0	0	0	0	0	0	0	0	0	0	0	0	0	0	0	0	0	0	0	0	0
Sample195	0	0	0	0	0	0	0	0	0	0	0	0	0	0	0	0	0	0	0	0	0	0	0	0	0	0	0	0	0	0	0	0	0	0	0	0	0	0	0	0	0	0	0	0	0	0	0	0	0
Sample196	0	0	0	0	0	0	0	0	0	0	0	0	0	0	0	0	0	0	0	0	0	0	0	0	0	0	0	0	0	0	0	0	0	0	0	0	0	0	0	0	0	0	0	0	0	0	0	0	0
Sample197	0	0	0	0	0	0	0	0	0	0	0	0	0	0	0	0	0	0	0	0	0	0	0	0	0	0	0	0	0	0	0	0	0	0	0	0	0	0	0	0	0	0	0	0	0	0	0	0	0
Sample198	0	0	0	0	0	0	0	0	0	0	0	0	0	0	0	0	0	0	0	0	0	0	0	0	0	0	0	0	0	0	0	0	0	0	0	0	0	0	0	0	0	0	0	0	0	0	0	0	0
Sample199	0	0	0	0	0	0	0	0	0	0	0	0	0	0	0	0	0	0	0	0	0	0	0	0	0	0	0	0	0	0	0	0	0	0	0	0	0	0	0	0	0	0	0	0	0	0	0	0	0
Sample200	0	0	0	0	0	0	0	0	0	0	0	0	0	0	0	0	0	0	0	0	0	0	0	0	0	0	0	0	0	0	0	0	0	0	0	0	0	0	0	0	0	0	0	0	0	0	0	0	0
Sample201	0	0	0	0	0	0	0	0	0	0	0	0	0	0	0	0	0	0	0	0	0	0	0	0	0	0	0	0	0	0	0	0	0	0	0	0	0	0	0	0	0	0	0	0	0	0	0	0	0
Sample202	0	0	0	0	0	0	0	0	0	0	0	0	0	0	0	0	0	0	0	0	0	0	0	0	0	0	0	0	0	0	0	0	0	0	0	0	0	0	0	0	0	0	0	0	0	0	0	0	0
Sample203	0	0	0	0	0	0	0	0	0	0	0	0	0	0	0	0	0	0	0	0	0	0	0	0	0	0	0	0	0	0	0	0	0	0	0	0	0	0	0	0	0	0	0	0	0	0	0	0	0
Sample204	0	0	0	0	0	0	0	0	0	0	0	0	0	0	0	0	0	0	0	0	0	0	0	0	0	0	0	0	0	0	0	0	0	0	0	0	0	0	0	0	0	0	0	0	0	0	0	0	0
Sample205	0	0	0	0	0	0	0	0	0	0	0	0	0	0	0	0	0	0	0	0	0	0	0	0	0	0	0	0	0	0	0	0	0	0	0	0	0	0	0	0	0	0	0	0	0	0	0	0	0
Sample206	0	0	0	0	0	0	0	0	0	0	0	0	0	0	0	0	0	0	0	0	0	0	0	0	0	0	0	0	0	0	0	0	0	0	0	0	0	0	0	0	0	0	0	0	0	0	0	0	0
Sample207	0	0	0	0	0	0	0	0	0	0	0	0	0	0	0	0	0	0	0	0	0	0	0	0	0	0	0	0	0	0	0	0	0	0	0	1	0	0	0	0	0	0	0	0	0	0	0	0	0
Sample208	0	0	0	0	0	0	0	0	0	0	0	0	0	0	0	0	0	0	0	0	0	0	0	0	0	0	0	0	0	0	0	0	0	0	0	0	0	0	0	0	0	0	0	0	0	0	0	0	0
Sample209	0	0	0	0	0	0	0	0	0	0	0	0	0	0	0	0	0	0	0	0	0	0	0	0	0	0	0	0	0	0	0	0	0	0	0	0	0	0	0	0	0	0	0	0	0	0	0	0	0
Sample210	0	0	0	0	0	0	0	0	0	0	0	0	0	0	0	0	0	0	0	0	0	0	0	0	0	0	0	0	0	0	0	0	0	0	0	0	0	0	0	0	0	0	0	0	0	0	0	0	0
Sample211	0	0	0	0	0	0	0	0	0	0	0	0	0	0	0	0	0	0	0	0	0	0	0	0	0	0	0	0	0	0	0	0	0	0	0	0	0	0	0	0	0	0	0	0	0	0	0	0	0
Sample212	0	0	0	0	0	0	0	0	0	0	0	0	0	0	0	0	0	0	0	0	0	0	0	0	0	0	0	0	0	0	0	0	0	0	0	0	0	0	0	0	0	0	0	0	0	0	0	0	0
Sample213	0	0	0	0	0	0	0	0	0	0	0	0	0	0	0	0	0	0	0	0	0	0	0	0	0	0	0	0	0	0	0	0	0	0	0	0	0	0	0	0	0	0	0	0	0	0	0	0	0
Sample214	0	0	0	0	0	0	0	0	0	0	0	0	0	0	0	0	0	0	0	1	0	0	0	0	0	0	0	0	0	0	0	0	0	0	0	0	0	0	0	0	0	0	0	0	0	0	0	0	0
Sample215	0	0	0	0	0	0	0	0	0	0	0	0	0	0	0	0	0	0	0	0	0	0	0	0	0	0	0	0	0	0	0	0	0	0	0	0	0	0	0	0	0	0	0	0	0	0	0	0	0
Sample216	0	0	0	0	0	0	0	0	0	0	0	0	0	0	0	0	0	0	0	0	0	0	0	0	0	0	0	0	0	0	0	0	0	0	0	0	0	0	0	0	0	0	0	0	0	0	0	0	0
Sample217	0	0	0	0	0	0	0	0	0	0	0	0	0	0	0	0	0	0	0	0	0	0	0	0	0	0	0	0	0	0	0	0	0	0	0	0	0	0	0	0	0	0	0	0	0	0	0	0	0
Sample218	0	0	0	0	0	0	0	0	0	0	0	0	0	0	0	0	0	0	0	0	0	0	0	0	0	0	0	0	0	0	0	0	0	0	0	0	0	0	0	0	0	0	0	0	0	0	0	0	0
Sample219	0	0	0	0	0	0	0	0	0	0	0	0	0	0	0	0	0	0	0	0	0	0	0	0	0	0	0	0	0	0	0	0	0	0	0	0	0	0	0	0	0	0	0	0	0	0	0	0	0
Sample220	0	0	0	0	1	0	0	0	0	0	0	0	0	0	0	0	0	0	1	0	0	0	0	0	0	0	0	0	0	0	0	0	0	0	0	0	0	0	0	0	1	0	0	0	0	1	0	0	0
Sample221	0	0	0	0	0	0	0	0	0	0	0	0	0	0	0	0	0	0	0	0	0	0	0	0	0	0	0	0	0	0	0	0	0	0	1	0	0	0	0	0	0	0	0	0	0	0	0	0	0
Sample222	0	0	0	0	0	0	0	0	0	0	0	0	0	0	0	0	0	0	0	0	0	0	0	0	0	0	0	0	0	0	0	0	0	0	0	0	0	0	0	0	0	0	0	0	0	0	0	0	0
Sample223	0	0	0	0	0	0	0	0	0	0	0	0	0	0	0	0	0	0	0	0	0	0	0	0	0	0	0	0	0	0	0	0	0	0	0	0	0	0	0	0	0	0	0	0	0	0	0	0	0
Sample224	0	0	0	0	0	0	0	0	0	0	0	0	0	0	0	0	0	0	0	0	0	0	0	0	0	0	0	0	0	0	0	0	0	0	0	0	0	0	0	0	0	0	0	0	0	0	0	0	0
Sample225	0	0	0	0	0	0	0	0	0	0	0	0	0	0	0	0	0	0	0	0	0	0	0	0	0	0	0	0	0	0	0	0	0	0	0	0	0	0	0	0	0	0	0	0	0	0	0	0	0
Sample226	0	0	0	0	0	0	0	0	0	0	0	0	0	0	0	0	0	0	0	0	0	0	0	0	0	0	0	0	0	0	0	0	0	0	0	0	0	0	0	0	0	0	0	0	0	0	0	0	0
Sample227	0	0	0	0	0	0	0	0	0	0	0	0	0	0	0	0	0	0	0	0	0	0	0	0	0	0	0	0	0	0	0	0	0	0	0	0	0	0	0	0	0	0	0	0	0	0	0	0	0
Sample228	0	1	0	0	0	0	0	0	0	0	0	0	0	0	0	0	0	0	0	0	0	0	0	0	0	0	0	0	0	0	1	0	0	0	0	0	0	0	0	0	0	0	0	0	1	0	0	0	0
Sample229	0	0	0	0	0	0	0	0	0	0	0	0	0	0	0	0	0	0	0	0	0	0	0	0	0	0	1	0	0	0	0	0	0	0	0	0	0	0	0	0	0	0	0	0	0	0	0	0	0
Sample230	0	0	0	0	0	0	0	0	0	0	0	0	0	0	0	0	0	0	0	0	0	0	0	0	0	0	0	0	0	0	0	0	0	0	0	0	0	0	0	0	0	0	0	0	0	0	0	0	0
Sample231	0	0	0	0	0	0	0	0	0	0	0	0	0	0	0	0	0	0	0	0	0	0	0	0	0	0	0	0	0	0	0	0	0	0	0	0	0	0	0	0	0	0	0	0	0	0	0	0	0
Sample232	0	0	0	0	0	0	0	0	0	0	0	0	0	0	0	0	0	0	0	0	0	0	0	0	0	0	0	0	0	0	0	0	0	0	0	0	0	0	0	0	0	0	0	0	0	0	0	0	0
Sample233	0	0	0	0	0	0	0	0	0	0	0	0	0	0	0	0	0	0	0	0	0	0	0	0	0	0	0	0	0	0	0	0	0	0	0	0	0	0	0	0	0	0	0	0	0	0	0	0	0
Sample234	0	0	0	0	0	0	0	0	0	0	0	0	0	0	0	0	0	0	0	0	0	0	0	0	0	0	0	0	0	0	0	0	0	0	0	0	0	0	0	0	0	0	0	0	0	0	0	0	0
Sample235	0	0	0	0	0	0	0	0	0	0	0	0	0	0	0	0	0	0	0	0	0	0	0	0	0	0	0	0	0	0	0	0	0	0	0	0	0	0	0	0	0	0	0	0	0	0	0	0	0
Sample236	0	0	0	0	0	0	0	0	0	0	0	0	0	0	0	0	0	0	0	0	0	0	0	0	0	0	0	0	0	0	0	0	0	0	0	0	0	0	0	0	0	0	0	0	0	0	0	0	0
Sample237	0	0	0	0	0	0	0	0	0	0	0	0	0	0	0	0	0	0	0	0	0	0	0	0	0	0	0	0	0	0	0	0	0	0	0	0	0	0	0	0	0	0	0	0	0	0	0	0	0
Sample238	0	0	0	0	0	0	0	0	0	0	0	0	0	0	0	0	0	0	0	0	0	0	0	0	0	0	0	0	0	0	0	0	0	0	0	0	0	0	0	0	0	0	0	0	0	0	0	0	0
Sample239	0	0	0	0	0	0	0	0	0	0	0	0	0	0	0	0	0	0	0	0	0	0	0	0	0	0	0	0	0	0	0	0	0	0	0	0	0	0	0	0	0	0	0	0	0	0	0	0	0
Sample240	0	0	0	0	0	0	0	0	0	0	0	0	0	0	0	0	0	0	0	0	0	0	0	0	0	0	0	0	0	0	0	0	0	0	0	0	0	0	0	0	0	0	0	0	0	0	0	0	0
Sample241	0	0	0	0	0	0	0	0	0	0	0	0	0	0	0	0	0	0	0	0	0	0	0	0	0	0	0	0	0	0	0	0	0	0	0	0	0	0	0	0	0	0	0	0	0	0	0	0	0
Sample242	0	0	0	0	0	0	0	0	0	0	0	0	0	0	0	0	0	0	0	0	0	0	0	0	0	0	0	0	0	0	0	0	0	0	0	0	0	0	0	0	0	0	0	0	0	0	0	0	0
Sample243	0	0	0	0	0	0	0	0	0	0	0	0	0	0	0	0	0	0	0	0	0	0	0	0	0	0	0	0	0	0	0	0	0	0	0	0	0	0	0	0	0	0	0	0	0	0	0	0	0
Sample244	0	0	0	0	0	0	0	0	0	0	0	0	0	0	0	0	0	0	0	0	0	0	0	0	0	0	0	0	0	0	0	0	0	0	0	0	0	0	0	0	0	0	0	0	0	0	0	0	0
Sample245	0	0	0	0	0	0	0	0	0	0	0	0	0	0	0	0	0	0	0	0	0	0	0	0	0	0	0	0	0	0	0	0	0	0	0	0	0	0	0	0	0	0	0	0	0	0	0	0	0
Sample246	0	0	0	0	0	0	0	0	0	0	0	0	0	0	0	0	0	0	0	0	0	0	0	0	0	0	0	0	0	0	0	0	0	0	0	0	0	0	0	0	0	0	0	0	0	0	0	0	0
Sample247	0	0	0	0	0	0	0	0	0	0	0	0	0	0	0	0	0	0	0	0	0	0	0	0	0	0	0	0	0	0	0	0	0	0	0	0	0	0	0	0	0	0	0	0	0	0	0	0	0
Sample248	0	0	0	0	0	0	0	0	0	0	0	0	0	0	0	0	0	0	0	0	0	0	0	0	0	0	0	0	0	0	0	0	0	0	0	0	0	0	0	0	0	0	0	0	0	0	0	0	0
Sample249	0	0	0	0	0	0	0	0	0	0	0	0	0	0	0	0	0	0	0	0	0	0	0	0	0	0	0	0	0	0	0	0	0	0	0	0	0	0	0	0	0	0	0	0	0	0	0	0	0
Sample250	0	0	0	0	0	0	0	0	0	0	0	0	0	0	0	0	0	0	0	0	0	0	0	0	0	0	0	0	0	1	0	0	0	0	0	0	0	0	0	0	0	0	0	0	0	0	0	0	0
Sample251	0	0	0	0	0	0	0	0	0	0	0	0	0	0	0	0	0	0	0	0	0	0	0	0	0	0	0	0	0	0	0	0	0	0	0	0	0	0	0	0	0	0	0	0	0	0	0	0	0
Sample252	0	0	0	0	0	0	0	0	0	0	0	0	0	0	0	0	0	0	0	0	0	0	0	0	0	0	0	0	0	0	0	0	0	0	0	0	0	0	0	0	0	0	0	0	0	0	0	0	0
Sample253	0	0	0	0	0	0	0	0	0	0	0	0	0	0	0	0	0	0	0	0	0	0	0	0	0	0	0	0	0	0	0	0	0	0	0	0	0	0	0	0	0	0	0	0	0	0	0	0	0
Sample254	0	0	0	0	0	0	0	0	0	0	0	0	0	0	0	0	0	0	0	0	0	0	0	0	0	0	0	0	0	0	0	0	0	0	0	0	0	0	0	0	0	0	0	0	0	0	0	0	0
Sample255	0	0	0	0	0	0	0	0	0	0	0	0	0	0	0	0	0	0	0	0	0	0	0	0	0	0	0	0	0	0	0	0	0	0	0	0	0	0	0	0	0	0	0	0	0	0	0	0	0
Sample256	0	0	0	0	0	0	0	0	0	0	0	0	0	0	0	0	0	0	0	0	0	0	0	0	0	0	0	0	1	0	0	0	0	0	0	0	0	0	0	0	0	0	0	0	0	0	0	0	0
Sample257	0	0	0	0	0	0	0	0	0	0	0	0	0	0	0	0	0	0	0	0	0	0	0	0	0	0	0	0	0	0	0	0	0	0	0	0	0	0	0	0	0	0	0	0	0	0	0	0	0
Sample258	0	0	0	0	0	0	0	0	0	0	0	0	0	0	0	0	0	0	0	0	0	0	0	0	0	0	0	0	0	0	0	0	0	0	0	0	0	0	0	0	0	0	0	0	0	0	0	0	0
Sample259	0	0	0	0	0	0	0	0	0	0	0	0	0	0	0	0	0	0	0	0	0	0	0	0	0	0	0	0	0	0	0	0	0	0	0	0	0	0	0	0	0	0	0	0	0	0	0	0	0
Sample260	0	0	0	0	0	0	0	0	0	0	0	0	0	0	0	0	0	0	0	0	0	0	0	0	0	0	0	0	0	0	0	0	0	0	0	0	0	0	0	0	0	0	0	0	0	0	0	0	0
Sample261	0	0	0	0	0	0	0	0	0	0	0	0	0	0	0	0	0	0	0	0	0	0	0	0	0	0	0	0	0	0	0	0	0	0	0	0	0	0	0	0	0	0	0	0	0	0	0	0	0
Sample262	0	0	0	0	0	0	0	0	0	0	0	0	0	0	0	0	0	0	0	0	0	0	0	0	0	0	0	0	0	0	0	0	0	0	0	0	0	0	0	0	0	0	0	0	0	0	0	0	0
Sample263	0	0	0	0	0	0	0	0	0	0	0	0	0	0	0	0	0	0	0	0	0	0	0	0	0	0	0	0	0	0	0	0	0	0	0	0	0	0	0	0	0	0	0	0	0	0	0	0	0
Sample264	0	0	0	0	0	0	0	0	0	0	0	0	0	0	0	0	0	0	0	0	0	0	0	0	0	0	0	0	0	0	0	0	0	0	0	0	0	0	0	0	0	0	0	0	0	0	0	0	0
Sample265	0	0	0	0	0	0	0	0	0	0	0	0	0	0	0	0	0	0	0	0	0	0	0	0	0	0	0	0	0	0	0	0	0	0	0	0	0	0	0	0	0	0	0	0	0	0	0	0	0
Sample266	0	0	0	0	0	0	0	0	0	0	0	0	0	0	0	0	0	0	0	0	0	0	0	0	0	0	0	0	0	0	0	0	0	0	0	0	0	0	0	0	0	0	0	0	0	0	0	0	0
Sample267	0	0	0	0	0	0	0	0	0	0	0	0	0	0	0	0	0	0	0	0	0	0	0	0	0	0	0	0	0	0	0	0	0	0	0	0	0	0	0	0	0	0	0	0	0	0	0	0	0
Sample268	0	0	0	0	0	0	0	0	0	0	0	0	0	0	0	0	0	0	0	0	0	0	0	0	0	0	0	0	0	0	0	0	0	0	0	0	0	0	0	0	0	0	0	0	0	0	0	0	0
Sample269	0	0	0	0	0	0	0	0	0	0	0	0	0	0	0	0	0	0	0	0	0	0	0	0	0	0	0	0	0	0	0	0	0	0	0	0	0	0	0	0	0	0	0	0	0	0	0	0	0
Sample270	0	0	0	0	0	0	0	0	0	0	0	0	0	0	0	0	0	0	0	0	0	0	0	0	0	0	0	0	0	0	0	0	0	0	0	0	0	0	0	0	0	0	0	0	0	0	0	0	0
Sample271	0	0	0	0	0	0	0	0	0	0	0	0	0	0	0	0	0	0	0	0	0	0	0	0	0	0	0	0	0	0	0	0	0	0	0	0	0	0	0	0	0	0	0	0	0	0	0	0	0
Sample272	0	0	0	0	0	0	0	0	0	0	0	0	0	0	0	0	0	0	0	0	0	0	0	0	0	0	0	0	0	0	0	0	0	0	0	0	0	0	0	0	0	0	0	0	0	0	0	0	0
Sample273	0	0	0	0	0	0	0	0	0	0	0	0	0	0	0	0	0	0	0	0	0	1	0	0	0	0	0	0	0	0	0	0	0	0	0	0	0	0	0	0	0	0	0	0	0	0	0	0	0
Sample274	0	0	0	0	0	0	0	0	0	0	0	0	0	0	0	0	0	0	0	0	0	0	0	0	0	0	0	0	0	0	0	0	0	0	0	0	0	0	0	0	0	0	0	0	0	0	0	0	0
Sample275	0	0	0	0	0	0	0	0	0	0	0	0	0	0	0	0	0	0	0	0	0	0	0	0	0	0	0	0	0	0	0	0	0	0	0	0	0	0	0	0	0	0	0	0	0	0	0	0	0
Sample276	0	0	0	0	0	0	0	0	0	0	0	0	0	0	0	0	0	0	0	0	0	0	0	0	0	0	0	0	0	0	0	0	0	0	0	0	0	0	0	0	0	0	0	0	0	0	0	0	0
Sample277	0	0	0	0	0	0	0	0	0	0	0	0	0	0	0	0	0	0	0	0	0	0	0	0	0	0	0	0	0	0	0	0	0	0	0	0	0	0	0	0	0	0	0	0	0	0	0	0	0
Sample278	0	0	0	0	0	0	0	0	0	0	0	0	0	0	0	0	0	0	0	0	0	0	0	0	0	0	0	0	0	0	0	0	0	0	0	0	0	0	0	0	0	0	0	0	0	0	0	0	0
Sample279	0	0	0	0	0	0	0	0	0	0	0	0	0	0	0	0	0	0	0	0	0	0	0	0	0	0	0	0	0	0	0	0	0	0	0	0	0	0	0	0	0	0	0	0	0	0	0	0	0
Sample280	0	0	0	0	0	0	0	0	0	0	0	0	0	0	0	0	0	0	0	0	0	0	0	0	0	0	0	0	0	0	0	0	0	0	0	0	0	0	0	0	0	0	0	0	0	0	0	0	0
Sample281	0	0	0	0	0	0	1	0	0	0	0	0	0	0	0	0	0	0	0	0	0	0	0	0	0	0	0	0	0	0	0	0	0	0	0	0	0	0	0	0	1	0	0	0	0	0	0	0	0
Sample282	0	0	0	0	0	0	0	0	0	0	0	0	0	0	0	0	0	0	0	0	0	0	0	0	0	0	0	0	0	0	0	0	0	0	0	0	0	0	0	0	0	0	0	0	0	0	0	0	0
Sample283	0	0	0	0	0	0	0	0	0	0	0	0	0	0	0	0	0	0	0	0	0	0	0	0	0	0	0	0	0	0	0	0	0	0	0	0	0	0	0	0	0	0	0	0	0	0	0	0	0
Sample284	0	0	0	0	0	0	0	0	0	0	0	0	0	0	0	0	0	0	0	0	0	1	0	0	0	0	0	0	0	0	0	0	0	0	0	0	0	0	0	0	0	0	0	0	0	0	0	0	0
Sample285	0	0	0	0	0	0	0	0	0	0	0	0	0	0	0	0	0	0	0	0	0	0	0	0	0	0	0	0	0	0	0	0	0	0	0	0	0	0	0	0	0	0	0	0	0	0	0	0	0
Sample286	0	0	0	0	0	0	0	0	0	0	0	0	0	0	0	0	0	0	0	0	0	0	0	0	0	0	0	0	0	0	0	0	0	0	0	0	0	0	0	0	0	0	0	0	0	0	0	0	0
Sample287	0	0	0	0	0	0	0	0	0	0	0	0	0	0	0	0	0	0	0	0	0	0	0	0	0	0	0	0	0	0	0	0	0	0	0	0	0	0	0	0	0	0	0	0	0	0	0	0	0
Sample288	0	0	0	0	0	0	0	0	0	0	0	0	0	0	0	0	0	0	0	0	0	0	0	0	0	0	0	0	0	0	0	0	0	0	0	0	0	0	0	0	0	0	0	0	0	0	0	0	0
Sample289	0	0	0	0	0	0	0	0	0	0	0	0	0	0	0	0	0	0	0	0	0	0	0	0	0	0	0	0	0	0	0	0	0	0	0	0	0	0	0	0	0	0	0	0	0	0	0	0	0
Sample290	0	0	0	0	0	0	0	0	0	0	0	0	0	0	0	0	0	0	0	0	0	0	0	0	0	0	0	0	0	0	0	0	0	0	0	0	0	0	0	0	0	0	0	0	0	0	0	0	0
Sample291	0	0	0	0	0	0	0	0	0	0	0	0	0	0	0	0	0	0	0	0	0	0	0	0	0	0	0	0	0	0	0	0	0	0	0	0	0	0	0	0	0	0	0	0	0	0	0	0	0
Sample292	0	0	0	0	0	0	0	0	0	0	0	0	0	0	0	0	0	0	0	0	0	0	0	0	0	0	0	0	0	0	0	0	0	0	0	0	0	0	0	0	0	0	0	0	0	0	0	0	0
Sample293	0	0	0	0	0	0	0	0	0	0	0	0	0	0	0	0	0	0	0	0	0	0	0	0	0	0	0	0	0	0	0	0	0	0	0	0	0	0	0	0	0	0	0	0	0	0	0	0	0
Sample294	0	0	1	0	0	0	0	0	0	0	0	0	0	0	0	0	0	0	0	0	1	0	0	0	0	0	0	0	0	0	0	0	0	0	0	0	0	0	0	0	0	0	0	0	0	0	0	0	0
Sample295	0	0	0	0	0	0	0	0	0	0	0	0	0	0	0	0	0	0	0	0	0	0	0	0	0	0	0	0	0	0	0	0	0	0	0	0	0	0	0	0	0	0	0	0	0	0	0	0	0
Sample296	0	0	0	0	0	0	0	0	0	0	0	0	0	0	0	0	0	0	0	0	0	0	0	0	0	0	0	0	0	0	0	0	0	0	0	0	0	0	0	0	0	0	0	0	0	0	0	0	0
Sample297	0	0	0	0	0	0	0	0	0	0	0	0	0	0	0	0	0	0	0	0	0	0	0	0	0	0	0	0	0	0	0	0	0	0	0	0	0	0	0	0	0	0	0	0	0	0	0	0	0
Sample298	0	0	0	0	0	0	0	0	0	0	0	0	0	0	0	0	0	0	0	0	0	0	0	0	0	0	0	0	0	0	0	0	0	0	0	0	0	0	0	0	0	0	0	0	0	0	0	0	0
Sample299	0	0	0	0	0	0	0	0	0	0	0	0	0	0	0	0	0	0	0	0	0	0	0	0	0	0	0	0	0	0	0	0	0	0	0	0	0	0	0	0	0	0	0	0	0	0	0	0	0
Sample300	0	0	0	0	0	0	0	0	0	0	0	0	0	0	0	0	0	0	0	0	0	0	0	0	0	0	0	0	0	0	0	0	0	0	0	0	0	0	0	0	0	0	0	0	0	0	0	0	0
Sample301	0	0	0	0	0	0	0	0	0	0	0	0	0	0	0	0	0	0	0	0	0	0	0	0	0	0	0	0	0	0	0	0	0	0	0	0	0	0	0	0	0	0	0	0	0	0	0	0	0
Sample302	0	0	0	0	0	0	0	0	0	0	0	0	0	0	0	0	0	0	0	0	0	0	0	0	0	0	0	0	0	0	0	0	0	0	0	0	0	0	0	0	0	0	0	0	0	0	0	0	0
Sample303	0	0	0	0	0	0	0	0	0	0	0	0	0	0	0	0	0	0	0	0	0	0	0	0	0	0	0	0	0	0	0	0	0	0	0	0	0	0	0	0	0	0	0	0	0	0	0	0	0
Sample304	0	0	0	0	0	0	0	0	0	0	0	0	0	0	0	0	0	0	0	0	0	0	0	0	0	0	0	0	0	0	0	0	0	0	0	0	0	0	0	0	0	0	0	0	0	0	0	0	0
Sample305	0	0	0	0	0	0	0	0	0	0	0	0	0	0	0	0	0	0	0	0	0	0	0	0	0	0	0	0	0	0	0	0	0	0	0	0	0	0	0	0	0	0	0	0	0	0	0	0	0
Sample306	0	0	0	0	0	0	0	0	0	0	0	0	0	0	0	0	0	0	0	0	0	0	0	0	0	0	0	0	0	0	0	0	0	0	0	0	0	0	0	0	0	0	0	0	0	0	0	0	0
Sample307	0	0	0	0	0	0	0	0	0	0	0	0	0	0	0	0	0	0	0	0	0	0	0	0	0	0	0	0	0	0	0	0	0	0	0	0	0	0	0	0	0	0	0	0	0	0	0	0	0
Sample308	0	0	1	0	1	0	0	0	0	0	0	0	0	0	0	0	0	0	0	0	0	0	0	0	0	0	0	0	0	0	0	0	0	0	0	0	0	0	0	0	0	0	0	0	0	0	0	0	0
Sample309	0	0	0	0	0	0	0	0	0	0	0	0	0	0	0	0	0	0	0	0	0	0	0	0	0	0	0	0	0	0	0	0	0	0	0	0	0	0	0	0	0	0	0	0	0	0	0	0	0
Sample310	0	0	0	0	0	0	0	0	0	0	0	0	0	0	0	0	0	0	0	0	0	0	0	0	0	0	0	0	0	0	0	0	0	0	0	0	0	0	0	0	0	0	0	0	0	0	0	0	0
Sample311	0	0	0	0	0	0	0	0	0	0	0	0	0	0	0	0	0	0	0	0	0	0	0	0	0	0	0	0	0	0	0	0	0	0	0	0	0	0	0	0	0	0	0	0	0	0	0	0	0
Sample312	0	0	0	0	0	0	0	1	0	0	0	0	0	0	0	0	0	0	0	0	0	0	0	0	0	0	0	0	0	0	0	0	0	0	0	0	0	0	0	0	0	0	0	0	0	0	0	0	0
Sample313	0	0	0	0	0	0	0	0	0	0	0	0	0	0	0	0	0	0	0	0	0	0	0	0	0	0	0	0	0	0	0	0	0	0	0	0	0	0	0	0	0	0	0	0	1	0	0	0	0
Sample314	0	0	0	0	0	0	0	0	0	0	0	0	0	0	0	0	0	0	0	0	0	0	0	0	0	0	0	0	0	0	0	0	0	0	0	0	0	0	0	0	0	0	0	0	0	0	0	0	0
Sample315	0	0	0	0	0	0	0	0	0	0	0	0	0	0	0	0	0	0	0	0	0	0	0	0	0	0	0	0	0	0	0	0	0	0	0	0	0	0	0	0	0	0	0	0	0	0	0	0	0
Sample316	0	0	0	0	0	0	0	0	0	0	0	0	0	0	0	0	0	0	0	0	0	0	0	0	0	0	0	0	0	0	0	0	0	0	0	0	0	0	0	0	0	0	0	0	0	0	0	0	0
Sample317	0	0	0	0	0	0	0	0	0	0	0	0	0	0	0	0	0	0	0	0	0	0	0	0	0	0	0	0	0	0	0	0	0	0	0	0	0	0	0	0	0	0	0	0	0	0	0	0	0
Sample318	0	0	0	0	0	0	0	0	0	0	0	0	0	0	0	0	0	0	0	0	0	0	0	0	0	0	0	0	0	1	0	0	0	0	0	0	0	0	0	0	0	0	0	0	0	0	0	0	0
Sample319	0	0	1	0	0	0	0	0	0	0	0	0	0	0	0	0	0	0	0	0	0	0	0	0	0	0	0	0	0	0	0	0	0	0	0	0	0	0	0	0	0	0	0	0	0	0	0	0	0
Sample320	0	0	0	0	0	0	0	0	0	0	0	0	0	0	0	0	0	0	0	0	0	0	0	0	0	0	0	0	0	0	0	0	0	0	0	0	0	0	0	0	0	0	0	0	0	0	0	0	0
Sample321	0	0	0	0	0	0	0	0	0	0	0	0	0	0	0	0	0	0	0	0	0	0	0	0	0	0	0	0	0	0	0	0	0	0	0	0	0	0	0	0	0	0	1	0	0	0	0	0	0
Sample322	0	1	0	1	0	0	0	0	0	0	0	0	0	0	0	0	0	0	0	0	0	0	0	0	0	0	0	0	0	0	0	0	0	0	0	0	0	1	1	0	0	1	0	0	0	0	0	0	0
Sample323	0	0	0	0	0	0	0	0	0	0	0	0	0	0	0	0	0	0	0	0	0	0	0	0	0	0	0	0	0	0	0	0	0	0	0	0	0	0	0	0	0	0	0	0	0	0	0	0	0
Sample324	0	0	0	0	0	0	0	0	0	0	0	0	0	0	0	0	0	0	0	0	0	0	0	0	0	0	0	0	0	0	0	0	0	0	0	0	0	0	0	0	0	0	0	0	0	0	0	0	0
Sample325	0	0	0	0	0	0	0	0	0	0	0	0	0	0	0	0	0	0	0	0	0	0	0	0	0	0	0	0	0	0	0	0	0	0	0	0	0	0	0	0	0	0	0	0	0	0	0	0	0
Sample326	0	0	0	0	0	0	0	0	0	0	0	0	0	0	0	0	0	0	0	0	0	0	0	0	0	0	0	0	0	0	0	0	0	0	0	0	0	0	0	0	0	0	0	0	0	0	0	0	0
Sample327	0	0	0	0	0	0	0	0	0	0	0	0	0	0	0	0	0	0	0	0	0	0	0	0	0	0	0	0	0	0	0	0	0	0	0	0	0	0	0	0	0	0	0	0	0	0	0	0	0
Sample328	0	0	0	0	0	0	0	0	0	0	0	0	0	0	0	0	0	0	0	0	0	0	0	0	0	0	0	0	0	0	0	0	0	0	0	0	0	0	0	0	0	0	0	0	0	0	0	0	0
Sample329	0	0	0	0	0	0	0	0	0	0	0	0	0	0	0	0	0	0	0	0	0	0	0	0	0	0	0	0	0	0	0	0	0	0	0	0	0	0	0	0	0	0	0	0	0	0	0	0	0
Sample330	0	0	0	0	0	0	0	0	0	0	0	0	0	0	0	0	0	0	0	0	0	0	0	0	0	0	0	0	0	0	0	0	0	0	0	0	0	0	0	0	0	0	0	0	0	0	0	0	0
Sample331	0	0	0	0	0	0	0	0	0	0	0	0	0	0	0	0	0	0	0	0	0	0	0	0	0	0	0	0	0	0	0	0	0	0	0	0	0	0	0	0	0	0	0	0	0	0	0	0	0
Sample332	0	0	0	0	0	0	0	0	0	0	0	0	0	0	0	0	0	0	0	0	0	0	0	0	0	0	0	0	0	0	0	0	0	0	0	0	0	0	0	0	0	0	0	0	0	0	0	0	0
Sample333	0	0	0	0	0	0	0	0	0	0	0	0	0	0	0	0	0	0	0	0	0	0	0	0	0	0	0	0	0	0	0	0	0	0	0	0	0	0	0	0	0	0	0	0	0	0	0	0	0
Sample334	0	0	0	0	0	0	0	0	0	0	0	0	0	0	0	0	0	0	0	0	0	0	0	0	0	0	0	0	0	0	0	0	0	0	0	0	0	0	0	0	0	0	0	0	0	0	0	0	0
Sample335	0	0	0	1	0	0	0	0	0	0	0	0	0	0	0	0	0	0	0	0	0	0	0	0	0	0	0	0	0	0	0	0	0	0	0	0	0	1	0	0	0	0	0	0	0	0	0	0	0
Sample336	0	0	0	0	0	0	0	0	0	0	0	0	0	0	0	0	0	0	0	0	0	0	0	0	0	0	0	0	0	0	0	0	0	0	0	0	0	0	0	0	0	0	0	0	0	0	0	0	0
Sample337	0	0	0	0	0	0	0	0	0	0	0	0	0	0	0	0	0	0	0	0	0	0	0	0	0	0	0	0	0	0	0	0	0	0	0	0	0	0	0	0	0	0	0	0	0	0	0	0	0
Sample338	0	0	0	0	0	0	0	0	0	0	0	0	0	0	0	0	0	0	0	0	0	0	0	0	0	0	0	0	0	0	0	0	0	0	0	0	0	0	0	0	0	0	0	0	0	0	0	0	0
Sample339	0	0	0	0	0	0	0	0	0	0	0	0	0	0	0	0	0	0	0	0	0	0	0	0	0	0	0	0	0	0	0	0	0	0	0	0	0	0	0	0	0	0	0	0	0	0	0	0	0
Sample340	0	0	0	0	0	0	0	0	0	0	0	0	0	0	0	0	0	0	0	0	0	0	0	0	0	0	0	0	0	0	0	0	0	0	0	0	0	0	0	0	0	0	0	0	0	0	0	0	0
Sample341	0	0	0	0	0	0	0	0	0	0	0	0	0	0	0	0	0	0	0	0	0	0	0	0	0	0	0	0	0	0	0	0	0	0	0	0	0	0	0	0	0	0	0	0	0	0	0	0	0
Sample342	0	0	0	1	0	0	0	0	0	0	0	0	0	0	0	0	0	0	0	0	0	0	0	0	0	0	0	0	0	0	0	0	0	0	0	0	0	1	1	0	0	0	0	0	0	0	0	0	0
Sample343	0	0	0	0	0	0	0	0	0	0	0	0	0	0	0	0	0	0	0	0	0	0	0	0	0	0	0	0	0	0	0	0	0	0	0	0	0	0	0	0	0	0	0	0	0	0	0	0	0
Sample344	0	0	0	0	0	0	0	0	0	0	0	0	0	0	0	0	0	0	0	0	0	0	0	0	0	0	0	0	0	0	0	0	0	0	0	0	0	0	0	0	0	0	0	0	0	0	0	0	0
Sample345	0	0	0	0	0	0	0	0	0	0	0	0	0	0	0	0	0	0	0	0	0	0	0	0	0	0	0	0	0	0	0	0	0	0	0	0	0	0	0	0	0	0	0	0	0	0	0	0	0
Sample346	0	0	0	0	0	0	0	0	0	0	0	0	0	0	0	0	0	0	0	0	0	0	0	0	0	0	0	0	0	0	0	0	0	0	0	0	0	0	0	0	0	0	0	0	0	0	0	0	0
Sample347	0	0	0	1	0	0	0	0	0	0	0	0	0	0	0	0	0	0	0	0	0	0	0	0	0	0	0	0	0	0	0	0	0	0	0	0	0	1	1	0	0	0	0	0	0	0	0	0	0
Sample348	0	0	0	0	0	0	0	0	0	0	0	0	0	0	0	0	0	0	0	0	0	0	0	0	0	0	0	0	0	0	0	0	0	0	0	0	0	0	0	0	0	0	0	0	0	0	0	0	0
Sample349	0	0	0	0	0	0	0	0	0	0	0	0	0	0	0	0	0	0	0	0	0	0	0	0	0	0	0	0	0	0	0	0	0	0	0	0	0	0	0	0	0	0	0	0	0	0	0	0	0
Sample350	0	0	0	0	0	0	0	0	0	0	0	0	0	0	0	0	0	0	0	0	0	0	0	0	0	0	0	0	0	0	0	0	0	0	0	0	0	0	0	0	0	0	0	0	0	0	0	0	0
Sample351	0	0	0	0	0	0	0	0	0	0	0	0	0	0	0	0	0	0	0	0	0	0	0	0	0	0	0	0	0	0	0	0	0	0	0	0	0	0	0	0	0	0	0	0	0	0	0	0	0
Sample352	0	0	0	0	0	0	0	0	0	0	0	0	0	0	0	0	0	0	0	0	0	0	0	0	0	0	0	0	0	0	0	0	0	0	0	0	0	0	0	0	0	0	0	0	0	0	0	0	0
Sample353	0	0	0	0	0	0	0	0	0	0	0	0	0	0	0	0	0	0	0	0	0	0	0	0	0	0	0	0	0	0	0	0	0	0	0	0	0	0	0	0	0	0	0	0	0	0	0	0	0
Sample354	0	0	0	0	0	0	0	0	0	0	0	0	0	0	0	0	0	0	0	0	0	0	0	0	0	0	0	0	0	0	0	0	0	0	0	0	0	0	0	0	0	0	0	0	0	0	0	0	0
Sample355	0	0	0	0	0	0	0	0	0	0	0	0	0	0	0	0	0	0	0	0	0	0	0	0	0	0	0	0	0	0	0	0	0	0	0	0	0	0	0	0	0	0	0	0	0	0	0	0	0
Sample356	0	0	0	0	0	0	0	0	0	0	0	0	0	0	0	0	0	0	0	0	0	0	0	0	0	0	0	0	0	0	0	0	0	0	0	0	0	0	0	0	0	0	0	0	0	0	0	0	0
Sample357	0	0	0	0	0	0	0	0	0	0	0	0	0	0	0	0	0	0	0	0	0	0	0	0	0	0	0	0	0	0	0	0	0	0	0	0	0	0	0	0	0	0	0	0	0	0	0	0	0
Sample358	0	0	0	0	0	0	0	0	0	0	0	0	0	0	0	0	0	0	0	0	0	0	0	0	0	0	0	0	0	0	0	0	0	0	0	0	0	0	0	0	0	0	0	0	0	0	0	0	0
Sample359	0	0	0	0	0	0	0	0	0	0	0	0	0	0	0	0	0	0	0	0	0	0	0	0	0	0	0	0	0	0	0	0	0	0	0	0	0	0	0	0	0	0	0	0	0	0	0	0	0
Sample360	0	0	0	0	0	0	0	0	0	0	0	0	0	0	0	0	0	0	0	0	0	0	0	0	0	0	0	0	0	0	0	0	0	0	0	0	0	0	0	0	0	0	0	0	0	0	0	0	0
Sample361	0	0	0	0	0	0	0	0	0	0	0	0	0	0	0	0	0	0	0	0	0	0	0	0	0	0	0	0	0	0	0	0	0	0	0	0	0	0	0	0	0	0	0	0	0	0	0	0	0
Sample362	0	0	0	0	0	0	0	0	0	0	0	0	0	0	0	0	0	0	0	0	0	0	0	0	0	0	0	0	0	0	0	0	0	0	0	0	0	0	0	0	0	0	0	0	0	0	0	0	0
Sample363	0	0	0	0	0	0	0	0	0	0	0	0	0	0	0	0	0	0	0	0	0	0	0	0	0	0	0	0	0	0	0	0	0	0	0	0	0	0	0	0	0	0	0	0	0	0	0	0	0
Sample364	0	0	0	0	0	0	0	0	0	0	0	0	0	0	0	0	0	0	0	0	0	0	0	0	0	0	0	0	0	0	0	0	0	0	0	0	0	0	0	0	0	0	0	0	0	0	0	0	0
Sample365	0	0	0	0	0	0	0	0	0	0	0	0	0	0	0	0	0	0	0	0	0	0	0	0	0	0	0	0	0	0	0	0	0	0	0	0	0	0	0	0	0	0	0	0	0	0	0	0	0
Sample366	0	0	0	0	0	0	0	0	0	0	0	0	0	0	0	0	0	0	0	0	0	0	0	0	0	0	0	0	0	0	0	0	0	0	0	0	0	0	0	0	0	0	0	0	0	0	0	0	0
Sample367	0	0	0	0	0	0	0	0	0	0	0	0	0	0	0	0	0	0	0	0	0	0	0	0	0	0	0	0	0	0	0	0	0	0	0	0	0	0	0	0	0	0	0	0	0	0	0	0	0
Sample368	0	0	0	0	0	0	0	0	0	0	0	0	0	0	0	0	0	0	0	0	0	0	0	0	0	0	0	0	0	0	0	0	0	0	0	0	0	0	0	0	0	0	0	0	0	0	0	0	0
Sample369	0	0	0	0	0	0	0	0	0	0	0	0	0	0	0	0	0	0	0	0	0	0	0	0	0	0	0	0	0	0	0	0	0	0	0	0	0	0	0	0	0	0	0	0	0	0	0	0	0
Sample370	0	0	0	0	0	0	0	0	0	0	0	0	0	0	0	0	0	0	0	0	0	0	0	0	0	0	0	0	0	0	0	0	0	0	0	0	0	0	0	0	0	0	0	0	0	0	0	0	0
Sample371	0	0	0	0	0	0	0	0	0	0	0	0	0	0	0	0	0	0	0	0	0	0	0	0	0	0	0	0	0	0	0	0	0	0	0	0	0	0	0	0	0	0	0	0	0	0	0	0	0
Sample372	0	0	0	0	0	0	0	0	0	0	0	0	0	0	0	0	0	0	0	0	0	0	0	0	0	0	0	0	0	0	0	0	0	0	0	0	0	0	0	0	0	0	0	0	0	0	0	0	0
Sample373	0	0	0	0	0	0	0	0	0	0	0	0	0	0	0	0	0	0	0	0	0	0	0	0	0	0	0	0	0	0	0	0	0	0	0	0	0	0	0	0	0	0	0	0	0	0	0	0	0
Sample374	0	0	0	0	0	0	0	0	0	0	0	1	0	0	0	0	0	0	0	0	0	0	0	0	0	0	0	0	0	1	0	0	0	0	0	0	0	0	0	0	0	0	0	0	0	0	0	0	0
Sample375	0	0	0	0	0	0	0	0	0	0	0	0	0	0	0	0	0	0	0	0	0	0	0	0	0	0	0	0	0	0	0	0	0	0	0	0	0	0	0	0	0	0	0	0	0	0	0	1	0
Sample376	0	0	0	0	0	0	0	0	0	0	0	0	0	0	0	0	0	0	0	0	0	0	0	0	0	0	0	0	0	0	0	0	0	0	0	0	0	0	0	0	0	0	0	0	0	0	1	0	0
Sample377	0	0	0	1	0	0	0	0	1	0	0	0	0	0	0	0	0	0	0	0	0	0	0	0	0	0	0	0	0	0	0	0	0	0	0	0	0	1	0	0	0	0	1	0	0	0	0	0	0
Sample378	0	0	0	0	0	0	0	0	0	0	0	0	1	0	0	0	0	0	0	0	0	0	0	0	0	0	0	0	0	0	0	0	0	0	0	0	0	0	0	0	0	0	0	0	0	0	0	0	0
Sample379	0	0	0	0	0	0	0	0	0	0	0	0	0	0	0	0	0	0	0	0	0	0	0	0	0	0	0	0	0	0	0	0	0	0	0	0	0	0	0	0	0	0	0	0	0	0	0	0	0
Sample380	0	0	0	0	0	0	0	0	0	0	0	0	0	0	0	0	0	0	0	0	0	0	0	0	0	0	0	0	0	0	0	0	0	0	0	0	0	0	0	0	0	0	0	0	0	0	0	0	0
Sample381	0	0	0	0	0	0	0	0	0	0	0	0	0	0	0	0	0	0	0	0	0	0	0	0	0	0	0	0	0	0	0	0	0	0	0	0	0	0	0	0	0	0	0	0	0	0	0	0	0
Sample382	0	0	0	0	0	0	0	0	0	1	0	0	0	0	0	0	0	0	0	0	0	0	0	0	0	0	0	0	0	0	0	0	0	0	0	0	0	0	0	0	0	0	0	0	0	0	0	0	0
Sample383	0	0	0	0	0	0	0	0	0	0	0	0	0	0	0	0	0	0	0	0	0	0	0	0	0	0	0	0	0	0	0	0	0	0	0	0	0	0	0	0	0	0	0	0	0	0	0	0	0
Sample384	0	0	0	0	0	0	0	0	0	0	0	0	0	0	0	0	0	0	0	0	0	0	0	0	0	0	0	0	0	0	0	0	0	0	0	0	0	0	0	0	0	0	0	0	0	0	0	0	0
Sample385	0	0	0	0	0	0	0	0	0	0	0	0	0	0	0	0	0	0	0	0	0	0	0	0	0	0	0	0	0	0	0	0	0	0	0	0	0	0	0	0	0	0	0	0	0	0	0	0	0
Sample386	0	0	0	0	0	0	0	0	0	0	0	0	0	0	0	0	0	0	0	0	0	0	0	0	0	0	0	0	0	0	0	0	0	0	0	0	0	0	0	0	0	0	0	0	0	0	0	0	0
Sample387	0	0	0	0	0	0	0	0	0	0	0	0	0	0	0	0	0	0	0	0	0	0	0	0	0	0	0	0	0	0	0	0	0	0	0	0	0	0	0	0	0	0	0	0	0	0	0	0	0
Sample388	0	0	0	0	0	0	0	0	0	0	0	0	0	0	0	0	0	0	0	0	0	0	0	0	0	0	0	0	0	0	0	0	0	0	0	0	0	0	0	0	0	0	0	0	0	0	0	0	0
Sample389	0	0	0	0	0	0	0	0	0	0	0	0	0	0	0	0	0	0	0	0	0	0	0	0	0	0	0	0	0	0	0	0	0	0	0	0	0	0	0	0	1	0	0	0	1	0	0	0	0
Sample390	0	0	0	0	0	0	0	0	0	0	0	0	0	0	0	0	0	0	0	0	0	0	0	0	0	0	0	0	0	0	0	0	0	0	0	0	0	0	0	0	0	0	0	0	0	0	0	0	0
Sample391	0	0	0	0	0	0	0	0	0	0	0	0	0	0	0	0	0	0	0	0	0	0	0	0	0	0	0	0	0	0	0	0	0	0	0	0	0	0	0	0	0	0	0	0	0	0	0	0	0
Sample392	0	0	0	0	0	0	0	0	0	0	0	0	0	0	0	0	0	0	0	0	0	0	0	0	0	0	0	0	0	0	0	0	0	0	0	0	0	0	0	0	0	0	0	0	0	0	0	0	0
Sample393	0	0	0	0	0	0	0	0	0	0	0	0	0	0	0	0	0	0	0	0	0	0	0	0	0	0	0	0	0	0	0	0	0	0	0	0	0	0	0	0	0	0	0	0	0	0	0	0	0
Sample394	0	0	0	0	0	0	0	0	0	0	0	0	0	0	0	0	0	0	0	0	0	0	0	0	0	0	0	0	0	0	0	0	0	0	0	0	0	0	0	0	0	0	0	0	0	0	0	0	0
Sample395	0	0	0	0	0	0	0	0	0	0	0	0	0	0	0	0	0	0	0	0	0	0	0	0	0	0	0	0	0	0	0	0	0	0	0	0	0	0	0	0	0	0	0	0	0	0	0	0	0
Sample396	0	0	0	0	0	0	0	0	0	0	0	0	0	0	0	0	0	0	0	0	0	0	0	0	0	0	0	0	0	0	0	0	0	0	0	0	0	0	0	0	0	0	0	0	0	0	0	0	0
Sample397	0	0	0	0	0	0	0	0	0	0	0	0	0	0	0	0	0	0	0	0	0	0	0	0	0	0	0	0	0	0	0	0	0	0	0	0	0	0	0	0	0	0	0	0	0	0	0	0	0
Sample398	0	0	0	0	0	0	0	0	0	0	0	0	0	0	0	0	0	0	0	0	0	0	0	0	0	0	0	0	0	0	0	0	0	0	0	0	0	0	0	0	0	0	0	0	0	0	0	0	0
Sample399	0	0	0	0	0	0	0	0	0	0	0	0	0	0	0	0	0	0	0	0	0	0	0	0	0	0	0	0	0	0	0	0	0	0	0	0	0	0	0	0	0	0	0	0	0	0	0	0	0
Sample400	0	0	0	0	0	0	0	0	0	0	0	0	0	0	0	0	0	0	0	0	0	0	0	0	0	0	0	0	0	0	0	0	0	0	0	0	0	0	0	0	0	0	0	0	0	0	0	0	0
Sample401	0	0	0	0	0	0	0	0	0	0	0	0	0	0	0	0	0	0	0	0	0	0	0	0	0	0	0	0	0	0	0	0	0	0	0	0	0	0	0	0	0	0	0	0	0	0	0	0	0
Sample402	0	0	0	0	0	0	0	0	0	0	0	0	0	0	0	0	0	0	0	0	0	0	0	0	0	0	0	0	0	0	0	0	0	0	0	0	0	0	0	0	0	0	0	0	0	0	0	0	0
Sample403	0	0	0	0	0	0	0	0	0	0	0	0	0	0	0	0	0	0	0	0	0	0	0	0	0	0	0	0	0	0	0	0	0	0	0	0	0	0	0	0	0	0	0	0	0	0	0	0	0
Sample404	0	0	0	0	0	0	0	0	0	0	0	0	0	0	0	0	0	0	0	0	0	0	0	0	0	0	0	0	0	0	0	0	0	0	0	0	0	0	0	0	0	0	0	0	0	0	0	0	0
Sample405	0	0	0	0	0	0	0	0	0	0	0	0	0	0	0	0	0	0	0	0	0	0	0	0	0	0	0	0	0	0	0	0	0	0	0	0	0	0	0	0	0	0	0	0	0	0	0	0	0
Sample406	0	0	0	0	0	0	0	0	0	0	0	0	0	0	0	0	0	0	0	0	0	0	0	0	0	0	0	0	0	0	0	0	0	0	0	0	0	0	0	0	0	0	0	0	0	0	0	0	0
Sample407	0	0	0	0	0	0	0	0	0	0	0	0	0	0	0	0	0	0	0	0	0	0	0	0	0	0	0	0	0	0	0	0	0	0	0	0	0	0	0	0	0	0	0	0	0	0	0	0	0
Sample408	0	0	0	0	0	0	0	0	0	0	0	0	0	0	0	0	0	0	0	0	0	0	0	0	0	0	0	0	0	0	0	0	0	0	0	0	0	0	0	0	0	0	0	0	0	0	0	0	0
Sample409	0	0	0	0	0	0	0	0	0	0	0	0	0	0	0	0	0	0	0	0	0	0	0	0	0	0	0	0	0	0	0	0	0	0	0	0	0	0	0	0	0	0	0	0	0	0	0	0	0
Sample410	0	0	0	0	0	0	0	0	0	0	0	0	0	0	0	0	0	0	0	0	0	0	0	0	0	0	0	0	0	0	0	0	0	0	0	0	0	0	0	0	0	0	0	0	0	0	0	0	0
Sample411	0	0	0	0	0	0	0	0	0	0	0	0	0	0	0	0	0	0	0	0	0	0	0	0	0	0	0	0	0	0	0	0	0	0	0	0	0	0	0	0	0	0	0	0	0	0	0	0	0
Sample412	0	0	0	0	0	0	0	0	0	0	0	0	0	0	0	0	0	0	0	0	0	0	0	0	0	0	0	0	0	0	0	0	0	0	0	0	0	0	0	0	0	0	0	0	0	0	0	0	0
Sample413	0	0	0	0	0	0	0	0	0	0	0	0	0	0	0	0	0	0	0	0	0	0	0	0	0	0	0	0	0	0	0	0	0	0	0	0	0	0	0	0	0	0	0	0	0	0	0	0	0
Sample414	0	0	0	0	0	0	0	0	0	0	0	0	0	0	0	0	0	0	0	0	0	0	0	0	0	0	0	0	0	0	0	0	0	0	0	0	0	0	0	0	0	0	0	0	0	0	0	0	0
Sample415	0	0	0	1	0	0	0	0	1	0	0	0	0	0	0	1	0	0	0	0	0	0	0	0	0	0	0	0	0	0	0	0	0	0	0	0	0	1	0	0	0	0	1	0	0	0	0	0	0
Sample416	0	0	0	0	0	0	0	0	0	0	0	0	0	0	0	0	0	0	0	0	0	0	0	0	0	0	0	0	0	0	0	0	0	0	0	0	0	0	0	0	0	0	0	0	0	0	0	0	0
Sample417	0	0	0	0	0	0	0	0	0	0	0	0	0	0	0	0	0	0	0	0	0	0	0	0	0	0	0	0	0	0	0	0	0	0	0	0	0	0	0	0	0	0	0	0	0	0	0	0	0
Sample418	0	0	0	0	0	0	0	0	0	0	0	0	0	0	0	0	0	0	0	0	0	0	0	0	0	0	0	0	0	0	0	0	0	0	0	0	0	0	0	0	0	0	0	0	0	0	0	0	0
Sample419	0	0	0	0	0	0	0	0	0	0	0	0	0	0	0	0	0	0	0	0	0	0	0	0	0	0	0	0	0	0	0	0	0	0	0	0	0	0	0	0	0	0	0	0	0	0	0	0	0
Sample420	0	0	0	0	0	0	0	0	0	0	0	0	0	0	0	0	0	0	0	0	0	0	0	0	0	0	0	0	0	0	0	0	0	0	0	0	0	0	0	0	0	0	0	0	0	0	0	0	0
Sample421	0	0	0	0	0	0	0	0	0	0	0	0	0	0	0	0	0	0	0	0	0	0	0	0	0	0	0	0	0	0	0	0	0	0	0	0	0	0	0	0	0	0	0	0	0	0	0	0	0
Sample422	0	0	0	0	0	0	0	1	0	0	0	0	0	0	0	0	0	0	0	0	0	0	0	0	0	0	0	0	0	0	0	0	0	0	0	0	0	0	0	0	0	0	0	0	0	0	0	0	0
Sample423	0	0	0	1	0	0	1	0	0	0	0	0	0	0	0	0	0	0	0	0	0	0	0	0	0	0	0	0	0	0	0	0	0	0	0	0	0	1	0	0	0	0	0	0	0	0	0	0	0
Sample424	0	0	0	0	0	0	0	0	0	0	0	0	0	0	0	0	0	0	0	0	0	0	0	0	0	0	0	0	0	0	0	0	0	0	0	0	0	0	0	0	0	0	0	0	0	0	0	0	0
Sample425	0	0	0	0	0	0	0	0	0	0	0	0	0	0	0	0	0	0	0	0	0	0	0	0	0	0	0	0	0	0	0	0	0	0	0	0	0	0	0	0	0	0	0	0	0	0	0	0	0
Sample426	0	0	0	0	0	0	0	0	0	0	0	0	0	0	0	0	0	0	0	0	0	0	0	0	0	0	0	0	0	0	0	0	0	0	0	0	0	0	0	0	1	0	0	0	0	0	1	0	0
Sample427	0	0	0	0	0	0	0	0	0	0	0	0	0	0	0	0	0	0	0	0	0	0	0	0	0	0	0	0	0	0	0	0	0	0	0	0	0	0	0	0	0	0	0	0	0	0	0	0	0
Sample428	0	0	0	0	0	0	0	0	0	0	0	0	0	0	0	0	0	0	0	0	0	0	0	0	0	0	0	0	0	0	0	0	0	0	0	0	0	0	0	0	0	0	0	0	0	0	0	0	0
Sample429	0	0	0	0	0	0	0	0	0	0	0	0	0	0	0	0	0	0	0	0	0	0	0	0	0	0	0	0	0	0	0	0	0	0	0	0	0	0	0	0	0	0	0	0	0	0	0	0	0
Sample430	0	0	0	0	0	0	0	0	0	0	0	0	0	0	0	0	0	0	0	0	0	0	0	0	0	0	0	0	0	0	0	0	0	0	0	0	0	0	0	0	0	0	0	0	0	0	0	0	0
Sample431	0	0	0	0	0	0	0	0	0	0	0	0	0	0	0	0	0	0	0	0	0	0	0	0	0	0	0	0	0	0	0	0	0	0	0	0	0	0	0	0	0	0	0	0	0	0	0	0	0
Sample432	0	0	0	0	0	0	0	0	0	0	0	0	0	0	0	0	0	0	0	0	0	0	0	0	0	0	0	0	0	0	0	0	0	0	0	0	0	0	0	0	0	0	0	0	0	0	0	0	0
Sample433	0	0	0	0	0	0	0	0	0	0	0	0	0	0	0	0	0	0	0	0	0	0	0	0	0	0	0	0	0	0	0	0	0	0	0	0	0	0	0	0	0	0	0	0	0	0	0	0	0
Sample434	0	0	0	0	0	0	0	0	0	0	0	0	0	0	0	0	0	0	0	0	0	0	0	0	0	0	0	0	0	0	0	0	0	0	0	0	0	0	0	0	0	0	0	0	0	0	0	0	0
Sample435	0	0	0	0	0	0	0	0	0	0	0	0	0	0	0	0	0	0	0	1	0	0	0	0	0	0	0	0	0	0	0	0	0	0	0	0	0	0	0	0	0	0	0	0	0	0	0	0	0
Sample436	0	0	0	0	0	0	0	0	0	0	0	0	0	0	0	0	0	0	0	0	0	0	0	0	0	0	0	0	0	0	0	0	0	0	0	0	0	0	0	0	0	0	0	0	0	0	0	0	0
Sample437	0	0	0	0	0	0	0	0	0	0	0	0	0	0	0	0	0	0	0	0	0	0	0	0	0	0	0	0	0	0	0	0	0	0	0	0	0	0	0	0	0	0	0	0	0	0	0	0	0
Sample438	0	0	0	0	0	0	0	0	0	0	0	0	0	0	0	0	0	0	0	0	0	0	0	0	0	0	0	0	0	0	0	0	0	0	0	0	0	0	0	0	0	0	0	0	0	0	0	0	0
Sample439	0	0	0	0	0	0	0	0	0	0	0	0	0	0	0	0	0	0	0	0	0	0	0	0	0	0	0	0	0	0	0	0	0	0	0	0	0	0	0	0	0	0	0	0	0	0	0	0	0
Sample440	0	0	0	0	0	0	0	0	0	0	0	0	0	0	0	0	0	0	0	0	0	0	0	0	0	0	0	0	0	0	0	0	0	0	0	0	0	0	0	0	0	0	0	0	0	0	0	0	0
Sample441	0	0	0	0	0	0	0	0	0	0	0	0	0	0	0	0	0	0	0	0	0	0	0	0	0	0	0	0	0	0	0	0	0	0	0	0	0	0	0	0	0	0	0	0	0	0	0	0	0
Sample442	0	0	0	0	0	0	0	0	0	0	0	0	0	0	0	0	0	0	0	0	0	0	0	0	0	0	0	0	0	0	0	0	0	0	0	0	0	0	0	0	0	0	0	0	0	0	0	0	0
Sample443	0	0	0	0	0	0	0	0	0	0	0	0	0	0	0	0	0	0	0	0	0	0	0	0	0	0	0	0	0	0	0	0	0	0	0	0	0	0	0	0	0	0	0	0	0	0	0	0	0
Sample444	0	0	0	0	0	0	0	0	0	0	0	0	0	0	0	0	0	0	0	0	0	0	0	0	0	0	0	0	0	0	0	0	0	0	0	0	0	0	0	0	0	0	0	0	0	0	0	0	0
Sample445	0	0	0	0	0	0	0	0	0	0	0	0	0	0	0	0	0	0	0	0	0	0	0	0	0	0	0	0	0	0	0	0	0	0	0	0	0	0	0	0	0	1	0	0	0	0	0	0	0
Sample446	0	0	0	0	0	0	0	0	0	0	0	0	0	0	0	0	0	0	0	0	0	0	0	1	0	0	0	0	0	0	0	0	0	0	0	0	0	0	0	0	0	0	0	0	0	0	0	0	0
Sample447	0	0	0	0	0	0	0	0	0	0	0	0	0	0	0	0	0	0	0	0	0	0	0	0	0	0	0	0	0	0	0	0	0	0	0	0	0	0	0	0	0	0	0	0	0	0	0	0	0
Sample448	0	0	0	0	0	0	0	0	0	0	0	0	0	0	0	0	0	0	0	0	0	0	0	0	0	0	0	0	0	0	0	0	0	0	0	0	0	0	0	0	0	0	0	0	0	0	0	0	0
Sample449	0	0	0	0	0	0	0	0	0	0	0	0	0	0	0	0	0	0	0	0	0	0	0	0	0	0	0	0	0	0	0	0	0	0	0	0	0	0	0	0	0	0	0	0	0	0	0	0	0
Sample450	0	0	0	0	0	0	0	0	0	0	0	0	0	0	0	0	0	0	0	0	0	0	0	0	0	0	0	0	0	0	0	0	0	0	0	0	0	0	0	0	0	0	0	0	0	0	0	0	0
Sample451	0	0	0	0	0	0	0	0	0	0	0	0	0	0	0	0	0	0	0	0	0	0	0	0	0	0	0	0	0	0	0	0	0	0	0	0	0	0	0	0	0	0	0	0	0	0	0	0	0
Sample452	0	0	0	0	0	0	0	0	0	0	0	0	0	0	0	0	0	0	0	0	0	0	0	0	0	0	0	0	0	0	0	0	0	0	0	0	0	0	0	0	0	0	0	0	0	0	0	0	0
Sample453	0	0	0	0	0	0	0	0	0	0	0	0	0	0	0	0	0	0	0	0	0	0	0	0	0	0	0	0	0	0	0	0	0	0	0	0	0	0	0	0	0	0	0	0	0	0	0	0	0
Sample454	0	0	0	0	0	0	0	0	0	0	0	0	0	0	0	0	0	0	0	0	0	0	0	0	0	0	0	0	0	0	0	0	0	0	0	0	0	0	0	0	0	0	0	0	0	0	0	0	0
Sample455	0	0	0	0	0	0	0	0	0	0	0	0	0	0	0	0	0	0	0	0	0	0	0	0	0	0	0	0	0	0	0	0	0	0	0	0	0	0	0	0	0	0	0	0	0	0	0	0	0
Sample456	0	0	0	0	0	0	0	0	0	0	0	1	0	0	0	0	0	0	0	0	0	0	0	0	0	0	0	0	0	0	1	0	0	0	0	0	0	0	0	0	0	0	0	0	0	0	0	0	0
Sample457	0	0	0	0	0	0	0	0	0	0	0	0	0	0	0	0	0	0	0	0	0	0	0	0	0	0	0	0	0	0	0	0	0	0	0	0	0	0	0	0	0	0	0	0	0	0	0	0	0
Sample458	0	0	0	0	0	0	0	0	0	0	0	0	0	0	0	0	0	0	0	0	0	0	0	0	0	0	0	0	0	0	0	0	0	0	0	0	0	0	0	0	0	0	0	0	0	0	0	0	0
Sample459	0	0	0	0	0	0	0	0	0	0	0	0	0	0	0	0	0	0	0	0	0	0	0	0	0	0	0	0	1	0	0	0	0	0	0	0	0	0	0	0	0	0	0	0	0	0	0	0	0
Sample460	0	0	0	0	0	0	0	0	0	0	0	0	0	0	0	0	0	0	0	0	0	0	0	0	0	0	0	0	0	0	0	0	0	0	0	0	0	0	0	0	0	0	0	0	0	0	0	0	0
Sample461	0	0	0	0	0	0	0	0	0	0	0	0	0	0	0	0	0	0	0	0	0	0	0	0	0	0	0	0	0	0	0	0	0	0	0	0	0	0	0	0	0	0	0	0	0	0	0	0	0
Sample462	0	0	0	0	0	0	0	0	0	0	0	0	0	0	0	0	0	0	0	0	0	0	0	0	0	0	0	0	0	0	0	0	0	0	0	0	0	0	0	0	0	0	0	0	0	0	0	0	0
Sample463	0	0	0	0	0	0	0	0	0	0	0	0	0	0	0	0	0	0	0	0	0	0	0	0	0	0	0	0	0	0	0	0	0	0	0	0	0	0	0	0	0	0	0	0	0	0	0	0	0
Sample464	0	0	0	0	0	0	0	0	0	0	0	0	0	0	0	0	0	0	0	0	0	0	0	0	0	0	0	0	0	0	0	0	0	0	0	0	0	0	0	0	0	0	0	0	0	0	0	0	0
Sample465	0	0	0	0	0	0	0	0	0	0	0	0	0	0	0	0	0	0	0	0	0	0	0	0	0	0	0	0	0	0	0	0	0	0	0	0	0	0	0	0	0	0	0	0	0	0	0	0	0
Sample466	0	0	0	0	0	0	0	0	0	0	0	0	0	0	0	0	0	0	0	0	0	0	0	0	0	0	0	0	0	0	0	0	0	0	0	0	0	0	0	0	0	0	0	0	0	0	0	0	0
Sample467	0	0	0	0	0	0	0	0	0	0	0	0	0	0	0	0	0	0	0	0	0	0	0	0	0	0	0	0	0	0	0	0	0	0	0	0	0	0	0	0	0	0	0	0	0	0	0	0	0
Sample468	0	0	0	0	0	0	0	0	0	0	0	0	0	0	0	0	0	0	0	0	0	0	0	0	0	0	0	0	0	0	0	0	0	0	0	0	0	0	0	0	0	0	0	0	0	0	0	0	0
Sample469	0	0	0	0	0	0	0	0	0	0	0	0	0	0	0	0	0	0	0	0	0	0	0	0	0	0	0	0	0	0	0	0	0	0	0	0	0	0	0	0	0	0	0	0	0	0	0	0	0
Sample470	0	0	0	0	0	0	0	0	0	0	0	0	0	0	0	0	0	0	0	0	0	0	0	0	0	0	0	0	0	0	0	0	0	0	0	0	0	0	0	0	0	0	0	0	0	0	0	0	0
Sample471	0	0	0	0	0	0	0	0	0	0	0	0	0	0	0	0	0	0	0	0	0	0	0	0	0	0	0	0	0	0	0	0	0	0	0	0	0	0	0	0	0	0	0	0	0	0	0	0	0
Sample472	0	0	0	0	0	0	0	0	0	0	0	0	0	0	0	0	0	0	0	0	0	0	0	0	0	0	0	0	0	0	0	0	0	0	0	0	0	0	0	0	0	0	0	0	0	0	0	0	0
Sample473	0	0	0	0	0	0	0	0	0	0	0	0	0	0	0	0	0	1	0	0	0	0	0	0	0	0	0	0	0	0	0	0	0	0	0	0	0	0	0	0	0	0	0	0	0	0	0	0	0
Sample474	0	0	0	0	0	0	0	0	0	0	0	0	0	0	0	0	0	0	0	0	0	0	0	0	0	0	0	0	0	0	0	0	0	0	0	0	0	0	0	0	0	0	0	0	0	0	0	0	0
Sample475	0	0	0	0	0	0	0	0	0	0	0	0	0	0	0	0	0	0	0	0	0	0	0	0	0	0	0	0	0	0	0	0	0	0	0	0	0	0	0	0	0	0	0	0	0	0	0	0	0
Sample476	0	0	0	0	0	0	0	0	0	0	0	0	0	0	0	0	0	0	0	0	0	0	0	0	0	0	0	0	0	0	0	0	0	0	0	0	0	0	0	0	0	0	0	0	0	0	0	0	0
Sample477	0	0	0	0	0	0	0	0	0	0	0	0	0	0	0	0	0	0	0	0	0	0	0	0	0	0	0	0	0	0	0	0	0	0	0	0	0	0	0	0	0	0	0	0	0	0	0	0	0
Sample478	0	0	0	0	0	0	0	0	0	0	0	0	0	0	0	0	0	0	0	0	0	0	0	0	0	0	0	0	0	0	0	0	0	0	0	0	0	0	0	0	0	0	0	0	0	0	0	0	0
Sample479	0	0	0	0	0	0	0	0	0	0	0	0	0	0	0	0	0	0	0	0	0	0	0	0	0	0	0	0	0	0	0	0	0	0	0	0	0	0	0	0	0	0	0	0	0	0	0	0	0
Sample480	0	0	0	0	0	0	0	0	0	0	0	0	0	0	0	0	0	0	0	0	0	0	0	0	0	0	0	0	0	0	0	0	0	0	0	0	0	0	0	0	0	0	0	0	0	0	0	0	0
Sample481	0	0	0	0	0	0	0	0	0	0	0	0	0	0	0	0	0	0	0	0	0	0	0	0	0	0	0	0	0	0	0	0	0	0	0	0	0	0	0	0	0	0	0	0	0	0	0	0	0
Sample482	0	0	0	0	0	0	0	0	0	0	0	0	0	0	0	0	0	0	0	0	0	0	0	0	0	0	0	0	0	0	0	0	0	0	0	0	0	0	0	0	0	0	0	0	0	0	0	0	0
Sample483	0	0	0	0	0	0	0	0	0	0	0	0	0	0	0	0	0	0	0	0	0	0	0	0	0	0	0	0	0	0	0	0	0	0	0	0	0	0	0	0	0	0	0	0	0	0	0	0	0
Sample484	0	0	0	0	0	0	0	0	0	0	0	0	0	0	0	0	0	0	0	0	0	0	0	0	0	0	0	0	0	0	0	0	0	0	0	0	0	0	0	0	0	0	0	0	0	0	0	0	0
Sample485	0	0	0	0	0	0	0	0	0	0	0	0	0	0	0	0	0	0	0	0	0	0	0	0	0	0	0	0	0	0	0	0	0	0	0	0	0	0	0	0	0	0	0	0	0	0	0	0	0
Sample486	0	0	0	0	0	0	0	0	0	0	0	0	0	0	0	0	0	0	0	0	0	0	0	0	0	0	0	0	0	0	0	0	0	0	0	0	0	0	0	0	0	0	0	0	0	0	0	0	0
Sample487	0	0	0	0	0	0	0	0	0	0	0	0	0	0	0	0	0	0	0	0	0	0	0	0	0	0	0	0	0	0	0	0	0	0	0	0	0	0	0	0	0	0	0	0	0	0	0	0	0
Sample488	0	0	0	0	0	0	0	0	0	0	0	0	0	0	0	0	0	0	0	0	0	0	0	0	0	0	0	0	0	0	0	0	0	0	0	0	0	0	0	0	0	0	0	0	0	0	0	0	0
Sample489	0	0	0	0	0	0	0	0	0	0	0	0	0	0	0	0	0	0	0	0	0	0	0	0	0	0	0	0	0	0	0	0	0	0	0	0	0	0	0	0	0	0	0	0	0	0	0	0	0
Sample490	0	0	0	0	0	0	0	0	0	0	0	0	0	0	0	0	0	0	0	0	0	0	0	0	0	0	0	0	0	0	0	0	0	0	0	0	0	0	0	0	0	0	0	0	0	0	0	0	0
Sample491	0	0	0	0	0	0	0	0	0	0	0	0	0	0	0	0	0	0	0	0	0	0	0	0	0	0	0	0	0	0	0	0	0	0	0	0	0	0	0	0	0	0	0	0	0	0	0	0	0
Sample492	0	0	0	0	0	0	0	0	0	0	0	0	0	0	0	0	0	0	0	0	0	0	0	0	0	0	0	0	0	0	0	0	0	0	0	0	0	0	0	0	0	0	0	0	0	0	0	0	0
Sample493	0	0	0	0	0	0	0	0	0	0	0	0	0	0	0	0	0	0	0	0	0	0	0	0	0	0	0	0	0	0	1	0	0	0	0	0	0	0	0	0	0	0	0	0	0	0	0	0	0
Sample494	0	0	0	0	0	0	0	0	0	0	0	0	0	0	0	0	0	0	0	0	0	0	0	0	0	0	0	0	0	0	0	0	0	0	0	0	0	0	0	0	0	0	0	0	0	0	0	0	0
Sample495	0	0	0	0	0	0	0	0	0	0	0	0	0	0	0	0	0	0	0	0	0	0	0	0	0	0	0	0	0	0	0	0	0	0	0	0	0	0	0	0	0	0	0	0	0	0	0	0	0
Sample496	0	0	0	0	0	0	0	0	0	0	0	0	0	0	0	0	0	0	0	0	0	0	0	0	0	0	0	0	0	0	0	0	0	0	0	0	0	0	0	0	0	0	0	0	0	0	0	0	0
Sample497	0	0	0	0	0	0	0	0	0	0	0	0	0	0	0	0	0	0	0	0	0	0	0	0	0	0	0	0	0	0	0	0	0	0	0	0	0	0	0	0	0	0	0	0	0	0	0	0	0
Sample498	0	0	0	0	0	0	0	0	0	0	0	0	0	0	0	0	0	0	0	0	0	0	0	0	0	0	0	0	0	0	0	0	0	0	0	0	0	0	0	0	0	0	0	0	0	0	0	0	0
Sample499	0	0	0	0	0	0	0	0	0	0	0	0	0	0	0	0	0	0	0	0	0	0	0	0	0	0	0	0	0	0	0	0	0	0	0	0	0	0	0	0	0	0	0	0	0	0	0	0	0
Sample500	0	0	0	0	0	0	0	0	0	0	0	0	0	0	0	0	0	0	0	0	0	0	0	0	0	0	0	0	0	0	0	0	0	0	0	0	0	0	0	0	0	0	0	0	0	0	0	0	0
Sample501	0	0	0	0	0	0	0	0	0	0	0	0	0	0	0	0	0	0	0	0	0	0	0	0	0	0	0	0	0	0	0	0	0	0	0	0	0	0	0	0	0	0	0	0	0	0	0	0	0
Sample502	0	0	0	0	0	0	0	0	0	0	0	0	0	0	0	0	0	0	0	0	0	0	0	0	0	0	0	0	0	0	0	0	0	0	0	0	0	0	0	0	0	0	0	0	0	0	0	0	0
Sample503	0	0	0	0	0	0	0	0	0	0	0	0	0	0	0	0	0	0	0	0	0	0	0	0	0	0	0	0	0	0	0	0	0	0	0	0	0	0	0	0	0	0	0	0	0	0	0	0	0
Sample504	0	0	0	0	0	0	0	0	0	0	0	0	0	0	0	0	0	0	0	0	0	0	0	0	0	0	0	0	0	0	0	0	0	0	0	0	0	0	0	0	0	0	0	0	0	0	0	0	0
Sample505	0	0	0	0	0	0	0	0	0	0	0	0	0	0	0	0	0	0	0	0	0	0	0	0	0	0	0	0	0	0	0	0	0	0	0	0	0	0	0	0	0	0	0	0	0	0	0	0	0
Sample506	0	0	0	0	0	0	0	0	0	0	0	0	0	0	0	0	0	0	0	0	0	0	0	0	0	0	0	0	0	0	0	0	0	0	0	0	0	0	0	0	0	0	0	0	0	0	0	0	0
Sample507	0	0	0	0	0	0	0	0	0	0	0	0	0	0	0	0	0	0	0	0	0	0	0	0	0	0	0	0	0	0	0	0	0	0	0	0	0	0	0	0	0	0	0	0	0	0	0	0	0
Sample508	0	0	0	0	0	0	0	0	0	0	0	0	0	0	0	0	0	0	0	0	0	0	0	0	0	0	0	0	0	0	0	0	0	0	0	0	0	0	0	0	0	0	0	0	0	0	0	0	0
Sample509	0	0	0	0	0	0	0	0	0	0	0	0	0	0	0	0	0	0	0	0	0	0	0	0	0	0	0	0	0	0	0	0	0	0	0	0	0	0	0	0	0	0	0	0	0	0	0	0	0
Sample510	0	0	0	0	0	0	0	0	0	0	0	0	0	0	0	0	0	0	0	0	0	0	0	0	0	0	0	0	0	0	0	0	0	0	0	0	0	0	0	0	0	0	0	0	0	0	0	0	0
Sample511	0	0	0	0	0	0	0	0	0	0	0	0	0	0	0	0	0	0	0	0	0	0	0	0	0	0	0	0	0	0	0	0	0	0	0	0	0	0	0	0	0	0	0	0	0	0	0	0	0
Sample512	0	0	0	0	0	0	0	0	0	0	0	0	0	0	0	0	0	0	0	0	0	0	0	0	0	0	0	0	0	0	0	0	0	0	0	0	0	0	0	0	0	0	0	0	0	0	0	0	0
Sample513	0	0	0	0	0	0	0	0	0	0	0	0	0	0	0	0	0	0	0	0	0	0	0	0	0	0	0	0	0	0	0	0	0	0	0	0	0	0	0	0	0	0	0	0	0	0	0	0	0
Sample514	0	0	0	0	0	0	0	0	0	0	0	0	0	0	0	0	0	0	0	0	0	0	0	0	0	0	0	0	0	0	0	0	0	0	0	0	0	0	0	0	0	0	0	0	0	0	0	0	0
Sample515	0	0	0	0	0	0	0	0	0	0	0	0	0	0	0	0	0	0	0	0	0	0	0	0	0	0	0	0	0	0	0	0	0	0	0	0	0	0	0	0	0	0	0	0	0	0	0	0	0
Sample516	0	0	0	0	0	0	0	0	0	0	0	0	0	0	0	0	0	0	0	0	0	0	0	0	0	0	0	0	0	0	0	0	0	0	0	0	0	0	0	0	0	0	0	0	0	0	0	0	0
Sample517	0	0	0	0	0	0	0	0	0	0	0	0	0	0	0	0	0	0	0	0	0	0	0	0	0	0	0	0	0	0	0	0	0	0	0	0	0	0	0	0	0	0	0	0	0	0	0	0	0
Sample518	0	0	0	0	0	0	0	0	0	0	0	0	0	0	0	0	0	0	0	0	0	0	0	0	0	0	0	0	0	0	0	0	0	0	0	0	0	0	0	0	0	0	0	0	0	0	0	0	0
Sample519	0	0	0	0	0	0	0	0	0	0	0	0	0	0	0	0	0	0	0	0	0	0	0	0	0	0	0	0	0	0	0	0	0	0	0	0	0	0	0	0	0	0	0	0	0	0	0	0	0
Sample520	0	0	0	0	0	0	0	0	0	0	0	0	0	0	0	0	0	0	0	0	0	0	0	0	0	0	0	0	0	0	0	0	0	0	0	0	0	0	0	0	0	0	0	0	0	0	0	0	0
Sample521	0	0	0	0	0	0	0	0	0	0	0	0	0	0	0	0	0	0	0	0	0	0	0	0	0	0	0	0	0	0	0	0	0	0	0	0	0	0	0	0	0	0	0	0	0	0	0	0	0
Sample522	0	0	0	0	0	0	0	0	0	0	0	0	0	0	0	0	0	0	0	0	0	0	0	0	0	0	0	0	0	0	0	0	0	0	0	0	0	0	0	0	0	0	0	0	0	0	0	0	0
Sample523	0	0	0	0	0	0	0	0	0	0	0	0	0	0	0	0	0	0	0	0	0	0	0	0	0	0	0	0	0	0	0	0	0	0	0	0	0	0	0	0	0	0	0	0	0	0	0	0	0
Sample524	0	0	0	0	0	0	0	0	0	0	0	0	0	0	0	0	0	0	0	0	0	0	0	0	0	0	0	0	0	0	0	0	0	0	0	0	0	0	0	0	0	0	0	0	0	0	0	0	0
Sample525	0	0	0	0	0	0	0	0	0	0	0	0	0	0	0	0	0	0	0	0	0	0	0	0	0	0	0	0	0	0	0	0	0	0	0	0	0	0	0	0	0	0	0	0	0	0	0	0	0
Sample526	0	0	0	0	0	0	0	0	0	0	0	0	0	0	0	0	0	0	0	0	0	0	0	0	0	0	0	0	0	0	0	0	0	0	0	0	0	0	0	0	0	0	0	0	0	0	0	0	0
Sample527	0	0	0	0	0	0	0	0	0	0	0	0	0	0	0	0	0	0	0	0	0	0	0	0	0	0	0	0	0	0	0	0	0	0	0	0	0	0	0	0	0	0	0	0	0	0	0	0	0
Sample528	1	0	0	0	0	0	0	0	0	0	0	1	0	0	0	0	0	0	0	0	0	0	0	0	0	0	0	0	1	1	0	0	0	0	0	0	0	0	0	0	0	0	0	0	0	0	0	0	0
Sample529	0	0	0	0	0	0	0	0	0	0	0	0	0	0	0	0	0	0	0	0	0	0	0	0	0	0	0	0	0	0	0	0	0	0	0	0	0	0	0	0	0	0	0	1	0	0	0	0	0
Sample530	0	0	0	0	0	0	0	0	0	0	0	0	0	0	0	0	0	0	0	0	0	0	0	0	0	0	0	0	0	0	0	0	0	0	0	0	0	0	0	0	0	0	0	0	0	0	0	0	0
Sample531	0	0	0	0	0	0	0	0	0	0	0	0	0	0	0	0	0	0	0	0	0	0	0	0	0	0	0	0	0	0	0	0	0	0	0	0	0	0	0	0	0	0	0	0	0	0	0	0	0
Sample532	0	0	0	0	0	1	0	0	0	0	0	0	0	0	0	0	0	0	0	0	0	0	0	0	0	0	0	0	0	0	0	0	0	0	0	0	0	0	0	0	0	0	0	0	0	0	0	0	0
Sample533	0	0	0	0	0	0	0	0	0	0	0	0	0	0	0	0	0	0	0	0	0	0	0	0	0	0	0	0	0	0	0	0	0	0	0	0	0	0	0	0	0	0	0	0	0	0	0	0	0
Sample534	0	0	0	0	0	0	0	0	0	0	0	0	0	0	0	0	0	0	0	0	0	0	0	0	0	0	0	0	0	0	0	0	0	0	0	0	0	0	0	0	0	0	0	0	0	0	0	0	0
Sample535	0	0	0	0	0	0	0	0	0	0	0	0	1	0	0	0	0	0	0	0	0	0	0	0	0	0	0	0	0	1	1	0	0	0	0	0	0	0	0	0	0	0	0	0	0	0	0	0	0
Sample536	0	0	0	0	0	0	0	0	0	0	0	0	0	0	0	0	0	0	0	0	0	0	0	0	0	0	0	0	0	0	0	0	0	0	0	0	0	0	0	0	0	0	0	0	0	0	0	0	0
Sample537	0	0	0	0	0	0	0	0	0	0	0	0	0	0	0	0	0	0	0	0	0	0	0	0	0	0	0	0	0	0	0	0	0	0	0	0	0	0	0	0	0	0	0	0	0	0	0	0	0
Sample538	0	0	0	0	0	0	0	0	0	0	0	0	0	0	0	0	0	0	0	0	0	0	0	0	0	0	0	0	0	0	0	0	0	0	0	0	0	0	0	0	0	0	0	0	0	0	0	0	0
Sample539	0	0	0	0	0	0	0	0	0	0	0	0	0	0	0	0	0	0	0	0	0	0	0	0	0	0	0	0	0	0	0	0	0	0	0	0	0	0	0	0	0	0	0	0	0	0	0	0	0
Sample540	0	0	0	0	0	0	0	0	0	0	0	0	0	0	0	0	0	0	0	0	0	0	0	0	0	0	0	0	0	0	0	0	0	0	0	0	0	0	0	0	0	0	0	0	0	0	0	0	0
Sample541	0	0	0	0	0	0	0	0	0	0	0	0	0	0	0	0	0	0	0	0	0	0	0	0	0	0	0	0	0	0	0	0	0	0	0	0	0	0	0	0	0	0	0	0	0	0	0	0	0
Sample542	0	0	0	0	0	0	0	0	0	0	0	0	0	0	0	0	0	0	0	0	0	0	0	0	0	0	0	0	0	0	0	0	0	0	0	0	0	0	0	0	0	0	0	0	0	0	0	0	0
Sample543	0	0	0	0	0	0	0	0	0	0	0	0	0	0	0	0	0	0	0	0	0	0	0	0	0	0	0	0	0	0	0	0	0	0	0	0	0	0	0	0	0	0	0	0	0	0	0	0	0
Sample544	0	0	0	0	0	0	0	0	0	0	0	0	0	0	0	0	0	0	0	0	0	0	0	0	0	0	0	0	0	0	0	0	0	0	0	0	0	0	0	0	0	0	0	0	0	0	0	0	0
Sample545	0	0	0	0	0	0	0	0	0	0	0	0	0	0	0	0	0	0	0	0	0	0	0	0	0	0	0	0	0	0	0	0	0	0	0	0	0	0	0	0	0	0	0	0	0	0	0	0	0
Sample546	0	0	0	0	0	0	0	0	0	0	0	0	0	0	0	0	0	0	0	0	0	0	0	0	0	0	0	0	0	0	0	0	0	0	0	0	0	0	0	0	0	0	0	0	0	0	0	0	0
Sample547	0	0	0	1	0	0	0	0	0	0	0	0	0	0	0	0	0	0	0	0	0	0	0	0	0	0	0	0	0	0	0	0	0	0	0	0	0	1	0	1	0	1	0	0	0	0	0	0	0
Sample548	0	0	0	0	0	0	0	0	0	0	0	0	0	0	0	0	0	0	0	0	0	0	0	0	0	0	0	0	0	0	0	0	0	0	0	0	0	0	0	0	0	0	0	0	0	0	0	0	0
Sample549	0	0	0	0	0	0	0	0	0	0	0	0	0	0	0	0	1	0	0	0	0	0	0	0	0	0	0	0	0	0	0	0	0	0	0	0	0	0	0	0	0	0	0	0	0	0	0	0	0
Sample550	0	0	0	0	0	0	0	0	0	0	0	0	0	0	0	0	0	0	0	0	0	0	0	0	0	0	0	0	0	0	0	0	0	0	0	0	0	0	0	0	0	0	0	0	0	0	0	0	0
Sample551	0	0	0	0	0	0	0	0	0	0	0	0	0	0	0	0	0	0	0	0	0	0	0	0	0	0	0	0	0	0	0	0	0	0	0	0	0	0	0	0	0	0	0	0	0	0	0	0	0
Sample552	0	0	0	0	0	0	0	0	0	0	0	0	0	0	0	0	0	0	0	0	0	0	0	0	0	0	0	0	0	0	0	0	0	0	0	0	0	0	0	0	0	0	0	0	0	0	0	0	0
Sample553	0	0	0	0	0	0	0	0	0	0	0	0	1	0	0	0	0	0	0	0	0	0	0	0	0	0	0	0	0	0	0	0	0	0	0	0	0	0	0	0	0	0	0	0	0	0	0	0	0
Sample554	0	0	0	0	0	0	0	0	0	0	0	0	0	0	0	0	0	0	0	0	0	0	0	0	0	0	0	0	0	0	0	0	0	0	0	0	0	0	0	0	0	0	0	0	0	0	0	0	0
Sample555	0	0	0	0	0	0	0	0	0	0	0	0	0	0	0	0	0	0	0	0	0	0	0	0	0	0	0	0	0	0	0	0	0	0	0	0	0	0	0	0	0	0	0	0	0	0	0	0	0
Sample556	0	0	0	0	0	0	0	0	0	0	0	0	0	0	0	0	0	0	0	0	0	0	0	0	0	0	0	0	0	0	0	0	0	0	0	0	0	0	0	0	0	0	0	0	0	0	0	0	0
Sample557	0	0	0	0	0	0	0	0	0	0	0	0	0	0	0	0	0	0	0	0	0	0	0	0	0	0	0	0	0	0	0	0	0	0	0	0	0	0	0	0	0	0	0	0	0	0	0	0	0
Sample558	0	0	0	0	0	0	0	0	0	0	0	0	0	0	0	0	0	0	0	0	0	0	0	0	0	0	0	0	0	0	0	0	0	0	0	0	0	0	0	0	0	0	0	0	0	0	0	0	0
Sample559	0	0	0	0	0	0	0	0	0	0	0	0	0	0	0	0	0	0	0	0	0	0	0	0	0	0	0	0	0	0	0	0	0	0	0	0	0	0	0	0	0	0	0	0	0	0	0	0	0
Sample560	0	0	0	0	0	0	0	0	0	0	0	0	0	0	0	0	0	0	0	0	0	0	0	0	0	0	0	0	0	0	0	0	0	0	0	0	0	0	0	0	0	0	0	0	0	0	0	0	0
Sample561	0	0	0	0	0	0	0	0	0	0	0	0	0	0	0	0	0	0	0	0	0	0	0	0	0	0	0	0	0	0	0	0	0	0	0	0	0	0	0	0	0	0	0	0	0	0	0	0	0
Sample562	0	0	0	0	0	0	0	0	0	0	0	0	0	0	0	0	0	0	0	0	0	0	0	0	0	0	0	0	0	1	0	0	0	0	0	0	0	0	0	0	0	0	0	0	0	0	0	0	0
Sample563	0	0	0	0	0	0	0	0	0	0	0	0	0	0	0	0	0	0	0	0	0	0	0	0	0	0	0	0	0	0	0	0	0	0	0	0	0	0	0	0	0	0	0	0	0	0	0	0	0
Sample564	0	0	0	0	0	0	0	0	0	0	0	0	0	0	0	0	0	0	0	0	0	0	0	0	0	0	0	0	0	0	0	0	0	0	0	0	0	0	0	0	0	0	0	0	0	0	0	0	0
Sample565	0	0	0	0	0	0	0	0	0	0	0	0	0	0	0	0	0	0	0	0	0	0	0	0	0	0	0	0	0	0	0	0	0	0	0	0	0	0	0	0	0	0	0	0	0	0	0	0	0
Sample566	0	0	0	0	0	0	0	0	0	0	0	0	0	0	0	0	0	0	0	0	0	0	0	0	0	0	0	0	0	0	0	0	0	0	0	0	0	0	0	0	0	0	0	0	0	0	0	0	0
Sample567	0	0	0	0	0	0	0	0	0	0	0	0	0	0	1	0	0	0	0	0	0	0	0	0	0	0	0	0	0	0	0	0	0	0	0	0	0	0	0	0	0	0	0	0	0	0	0	0	0
Sample568	0	0	0	0	0	0	0	0	0	0	0	0	0	0	0	0	0	0	0	0	0	0	0	0	0	0	0	0	0	0	0	0	0	0	0	0	0	0	0	0	0	0	0	0	0	0	0	0	0
Sample569	0	0	0	0	0	0	0	0	0	0	0	0	0	0	0	0	0	0	0	0	0	0	0	0	0	0	0	0	0	0	0	0	0	0	0	0	0	0	0	0	0	0	0	0	0	0	0	0	0
Sample570	0	0	0	0	0	0	0	0	0	0	0	0	0	0	0	0	0	0	0	0	0	0	0	0	0	0	0	0	0	0	0	0	0	0	0	0	0	0	0	0	0	0	0	0	0	0	0	0	0
Sample571	0	0	0	0	0	0	0	0	0	0	0	0	0	0	0	0	0	0	0	0	0	0	0	0	0	0	0	0	0	0	0	0	0	0	0	0	0	0	0	0	0	0	0	0	0	0	0	0	0
Sample572	0	0	0	0	0	0	0	0	0	0	0	0	0	0	0	0	0	0	0	0	0	0	0	0	0	0	0	0	0	0	0	0	0	0	0	0	0	0	0	0	0	0	0	0	0	0	0	0	0
Sample573	0	0	0	0	0	0	0	0	0	0	0	0	0	0	0	0	0	0	0	0	0	0	0	0	0	0	0	0	0	0	0	1	0	0	0	0	0	0	0	0	0	0	0	0	0	0	0	0	0
Sample574	0	0	0	0	0	0	0	0	0	0	0	0	0	0	0	0	0	0	0	0	0	0	0	0	0	0	0	0	0	0	0	0	0	0	0	0	0	0	0	0	0	0	0	0	0	0	0	0	0
Sample575	0	0	0	0	0	0	0	0	0	0	0	0	0	0	0	0	0	0	0	0	0	0	0	0	0	0	0	0	0	0	0	0	0	0	0	0	0	0	0	0	0	0	0	0	0	0	0	0	0
Sample576	0	0	0	0	0	0	0	0	0	0	0	0	0	0	0	0	0	0	0	0	0	0	0	0	0	0	0	0	0	0	0	0	0	0	0	0	0	0	0	0	0	0	0	0	0	0	0	0	0
Sample577	0	0	0	0	0	0	0	0	0	0	0	0	0	0	0	0	0	0	0	0	0	0	0	0	0	0	0	0	0	0	0	0	0	0	0	0	0	0	0	0	0	0	0	0	0	0	0	0	0
Sample578	0	0	0	0	0	0	0	0	0	0	0	0	0	0	0	0	0	0	0	0	0	0	0	0	0	0	0	0	0	0	0	0	0	0	0	0	0	0	0	0	0	0	0	0	0	0	0	0	0
Sample579	0	0	0	0	0	0	0	0	0	0	0	0	0	0	0	0	0	0	0	0	0	0	0	0	0	0	0	0	0	0	0	0	0	0	0	0	0	0	0	0	0	0	0	0	0	0	0	0	0
Sample580	0	0	0	0	0	0	0	0	0	0	0	0	0	0	0	0	0	0	0	0	0	0	0	0	0	0	0	0	0	0	0	0	0	0	0	0	0	0	0	0	0	0	0	0	0	0	0	0	0
Sample581	0	0	0	0	0	0	0	0	0	0	0	0	0	0	0	0	0	0	0	0	0	0	0	0	0	0	0	0	0	0	0	0	0	0	0	0	0	0	0	0	0	0	0	0	0	0	0	0	0
Sample582	0	0	0	0	0	0	0	0	0	0	0	0	0	0	0	0	0	0	0	0	0	0	0	0	0	0	0	0	0	0	0	0	0	0	0	0	0	0	0	0	0	0	0	0	0	0	0	0	0
Sample583	0	0	0	0	0	0	0	0	0	0	0	0	0	0	0	0	0	0	0	0	0	0	0	0	0	0	0	0	0	0	0	0	0	0	0	0	0	0	0	0	0	0	0	0	0	0	0	0	0
Sample584	0	0	0	0	0	0	0	0	0	0	0	0	0	0	0	0	0	0	0	0	0	0	0	0	0	0	0	0	0	0	0	0	0	0	0	0	0	0	0	0	0	0	0	0	0	0	0	0	0
Sample585	0	0	0	0	0	0	0	0	0	0	0	0	0	0	0	0	0	0	0	0	0	0	0	0	0	0	0	0	0	0	0	0	0	0	0	0	0	0	0	0	0	0	0	0	0	0	0	0	0
Sample586	0	0	0	0	0	0	0	0	0	0	0	0	0	0	0	0	0	0	0	0	0	0	0	0	0	0	0	0	0	0	0	0	0	0	0	0	0	0	0	0	0	0	0	0	0	0	0	0	0
Sample587	0	0	0	0	0	0	0	0	0	0	0	0	0	0	0	0	0	0	0	0	0	0	0	0	0	0	0	0	0	0	0	0	0	0	0	0	0	0	0	0	0	0	0	0	0	0	0	0	0
Sample588	0	0	0	0	0	0	0	0	0	0	0	0	0	0	0	0	0	0	0	0	0	0	0	0	0	0	0	0	0	0	0	0	0	0	0	0	0	0	0	0	0	0	0	0	0	0	0	0	0
Sample589	0	0	0	0	0	0	0	0	0	0	0	0	0	0	0	0	0	0	0	0	0	0	0	0	0	0	0	0	0	0	0	0	0	0	0	0	0	0	0	0	0	0	0	0	0	0	0	0	0
Sample590	0	0	0	0	1	0	0	0	0	0	0	0	0	0	0	0	0	0	0	0	0	0	0	0	0	0	0	0	0	0	0	0	0	0	0	0	0	0	0	0	0	0	0	0	0	0	0	0	0
Sample591	0	0	0	0	0	0	0	0	0	0	0	0	0	0	0	0	0	0	0	0	0	0	0	0	0	0	0	0	0	0	0	0	0	0	0	0	0	0	0	0	0	0	0	0	0	0	0	0	0
Sample592	0	0	0	0	0	0	0	0	0	0	0	0	0	0	0	0	0	0	0	0	0	0	0	0	0	0	0	0	0	0	0	0	0	0	0	0	0	0	0	0	0	0	0	0	0	0	0	0	0
Sample593	0	0	0	0	0	0	0	0	0	0	0	0	0	0	0	0	0	0	0	0	0	0	0	0	0	0	0	0	0	0	0	0	0	0	0	0	0	0	0	0	0	0	0	0	0	0	0	0	0
Sample594	0	0	0	0	0	0	0	0	0	0	0	0	0	0	0	0	0	0	0	0	0	0	0	0	0	0	0	0	0	0	0	0	0	0	0	0	0	0	0	0	0	0	0	0	0	0	0	0	0
Sample595	0	0	0	0	0	1	0	0	0	0	0	0	0	0	0	0	0	0	0	0	0	0	0	0	0	0	0	1	0	0	0	0	0	0	0	0	0	0	0	0	0	0	0	0	0	0	0	0	0
Sample596	0	0	0	0	0	0	0	0	0	0	0	0	0	0	0	0	0	0	0	0	0	0	0	0	0	0	0	0	0	0	0	0	0	0	0	0	0	0	0	0	0	0	0	0	0	0	0	0	0
Sample597	0	0	0	0	0	0	0	0	0	0	0	0	0	0	0	0	0	0	0	0	0	0	0	0	0	0	0	0	0	0	0	0	0	0	0	0	0	0	0	0	0	0	0	0	0	0	0	0	0
Sample598	0	0	0	0	0	0	0	0	0	0	0	0	0	0	0	0	0	0	0	0	0	0	0	0	0	0	0	0	0	0	0	0	0	0	0	0	0	0	0	0	0	0	0	0	0	0	0	0	0
Sample599	0	0	0	0	0	0	0	0	0	0	0	0	0	0	0	0	0	0	0	0	0	0	0	0	0	0	0	0	0	0	0	0	0	0	0	0	0	0	0	0	0	0	0	0	0	0	0	0	0
Sample600	0	0	0	0	0	0	0	0	0	0	0	0	0	0	0	0	0	0	0	0	0	0	0	0	0	0	0	0	0	0	0	0	0	0	0	0	0	0	0	0	0	0	0	0	0	0	0	0	0
Sample601	0	0	0	0	0	0	0	0	0	0	0	0	0	0	0	0	0	0	0	0	0	0	0	0	0	0	0	0	0	0	0	0	0	0	0	0	0	0	0	0	0	0	0	0	0	0	0	0	0
Sample602	0	0	0	0	0	0	0	0	0	0	0	0	0	0	0	0	0	0	0	0	0	0	0	0	0	0	0	0	0	0	0	0	0	0	0	0	0	0	0	0	0	0	0	0	0	0	0	0	0
Sample603	0	0	0	0	0	0	0	0	0	0	0	0	0	0	0	0	0	0	0	0	0	0	0	0	0	0	0	0	0	0	0	0	0	0	0	0	0	0	0	0	0	0	0	0	0	0	0	0	0
Sample604	0	0	0	0	0	0	0	0	0	0	0	0	0	0	0	0	0	0	0	0	0	0	0	0	0	0	0	0	0	0	0	0	0	0	0	0	0	0	0	0	0	0	0	0	0	0	0	0	0
Sample605	0	0	0	0	0	0	0	0	0	0	0	0	0	0	0	0	0	0	0	0	0	0	0	0	0	0	0	0	0	0	0	0	0	0	0	0	0	0	0	0	0	0	0	0	0	0	0	0	0
Sample606	0	0	0	0	0	0	0	0	0	0	0	0	0	0	0	0	0	0	0	0	0	0	0	0	0	0	0	0	0	0	0	0	0	0	0	0	0	0	0	0	0	0	0	0	0	0	0	0	0
Sample607	0	1	0	1	0	0	0	0	0	0	0	0	0	0	0	0	0	0	0	0	0	0	0	0	0	0	0	0	0	0	0	0	0	0	0	0	0	1	0	1	0	1	1	0	0	0	0	0	0
Sample608	0	0	0	0	0	0	0	0	1	0	0	0	0	0	0	0	0	0	0	0	0	0	0	0	0	0	0	0	0	0	0	0	0	0	0	0	0	0	0	0	0	0	0	0	0	0	0	0	0
Sample609	0	0	0	0	0	0	0	0	0	0	0	0	0	0	0	0	0	0	0	0	0	0	0	0	0	0	0	0	0	0	0	0	0	0	0	0	0	0	0	0	0	0	0	0	0	0	0	0	0
Sample610	0	0	0	0	0	0	0	0	0	0	0	0	0	0	0	0	0	0	0	0	0	0	0	0	0	0	0	0	0	0	0	0	0	0	0	0	0	0	0	0	0	0	0	0	0	0	0	0	0
Sample611	0	0	0	0	0	0	0	0	0	0	0	0	0	0	0	0	0	0	0	0	0	0	0	0	0	0	0	0	0	0	0	0	0	0	0	0	0	0	0	0	0	0	0	0	0	0	0	0	0
Sample612	0	0	0	0	0	0	0	0	0	0	0	0	0	0	0	0	0	0	0	0	0	0	0	0	0	0	0	0	0	0	0	0	0	0	0	0	0	0	0	0	0	0	0	0	0	0	0	0	0
Sample613	0	0	0	0	0	0	0	0	0	0	0	0	0	0	0	0	0	0	0	0	0	0	0	0	0	0	0	0	0	0	0	0	0	0	0	0	0	0	0	0	0	0	0	0	0	0	0	0	0
Sample614	0	0	0	0	0	0	0	0	0	0	0	0	0	0	0	0	0	0	0	0	0	0	0	0	0	0	0	0	0	0	0	0	0	0	0	0	0	0	0	0	0	0	0	0	0	0	0	0	0
Sample615	0	0	0	0	0	0	0	0	0	0	0	0	0	0	0	0	0	0	0	0	0	0	0	0	0	0	0	0	0	0	0	0	0	0	0	0	0	0	0	0	0	0	0	0	0	0	0	0	0
Sample616	0	0	0	0	0	0	0	0	0	0	0	0	0	0	0	0	0	0	0	0	0	0	0	0	0	0	0	0	0	0	0	0	0	0	0	0	0	0	0	0	0	0	0	0	0	0	0	0	0
Sample617	0	0	0	0	0	0	0	0	0	0	0	0	0	0	0	0	0	0	0	0	0	0	0	0	0	0	0	0	0	0	0	0	0	0	0	0	0	0	0	0	0	0	0	0	0	0	0	0	0
Sample618	0	0	0	0	0	0	0	0	0	0	0	0	0	0	0	0	0	0	0	0	0	0	0	0	0	0	0	0	0	0	0	0	0	0	0	0	0	0	0	0	0	0	0	0	0	0	0	0	0
Sample619	0	0	0	0	0	0	0	0	0	0	0	0	0	0	0	0	0	0	0	0	0	0	0	0	0	0	0	0	0	0	0	0	0	0	0	0	0	0	0	0	0	0	0	0	0	0	0	0	0
Sample620	0	0	0	0	0	0	0	0	0	0	0	0	0	0	0	0	0	0	0	0	0	1	0	0	0	0	0	0	0	0	0	0	0	0	0	0	0	0	0	0	0	0	0	0	0	0	0	0	0
Sample621	0	0	0	0	0	0	0	0	0	0	0	0	0	0	0	0	0	0	0	0	0	0	0	0	0	0	0	0	0	0	0	0	0	0	0	0	0	0	0	0	0	0	0	0	0	0	0	0	0
Sample622	0	0	0	0	0	0	0	0	0	0	0	0	0	0	0	0	0	0	0	0	0	0	0	0	0	0	0	0	0	0	0	0	0	0	0	0	0	0	0	0	0	0	0	0	0	0	0	0	0
Sample623	0	0	0	0	0	0	0	0	0	0	0	0	0	0	0	0	0	0	0	0	0	0	0	0	0	0	0	0	0	0	0	0	0	0	0	0	0	0	0	0	0	0	0	0	0	0	0	0	0
Sample624	0	0	0	0	0	0	0	0	0	0	0	0	0	0	0	0	0	0	0	0	0	0	0	0	0	0	0	0	0	0	0	0	0	0	0	0	0	0	0	0	0	0	0	0	0	0	0	0	0
Sample625	0	0	0	0	0	0	0	0	0	0	0	0	0	0	0	0	0	0	0	0	0	0	0	0	0	0	0	0	0	0	0	0	0	0	0	0	0	0	0	0	0	0	0	0	0	0	0	0	1
Sample626	0	0	0	0	0	0	0	0	0	0	0	0	0	0	0	0	0	0	0	0	0	0	0	0	0	0	1	0	0	0	0	0	0	0	0	0	0	0	0	0	0	0	0	0	0	0	0	0	0
Sample627	0	0	0	0	0	0	0	0	0	0	0	0	0	0	0	0	0	0	0	0	0	0	0	0	0	0	0	0	0	0	0	0	0	0	0	1	0	0	0	0	0	0	0	0	0	0	0	0	0
Sample628	0	0	0	0	0	0	0	0	0	0	0	0	0	0	0	0	0	0	0	0	0	0	0	0	0	0	0	0	0	0	0	0	0	0	0	0	0	0	0	0	0	0	0	0	0	0	0	0	0
Sample629	0	0	0	0	0	0	0	0	0	0	0	0	0	0	0	0	0	0	0	0	0	0	0	0	0	0	0	0	0	0	0	0	0	0	0	0	0	0	0	0	0	0	0	0	0	0	0	0	0
Sample630	0	0	0	0	0	0	0	0	0	0	0	0	0	0	0	0	0	0	0	0	0	0	0	0	0	0	0	0	0	0	0	0	0	0	0	0	0	0	0	0	0	0	0	0	0	0	0	0	0
Sample631	0	0	0	0	0	0	0	0	0	0	0	0	0	0	0	0	0	0	0	0	0	0	0	0	0	0	0	0	0	0	0	0	0	0	0	0	0	0	0	0	0	0	0	0	0	0	0	0	0
Sample632	0	0	0	0	0	0	0	0	0	0	0	0	0	0	1	0	0	0	0	0	0	0	0	0	0	1	0	0	0	0	0	0	0	0	0	0	1	0	0	0	0	0	0	0	0	0	0	0	0
Sample633	0	0	0	0	0	0	0	0	0	0	0	0	0	0	0	0	0	0	0	0	0	0	0	0	0	0	0	0	0	0	0	0	0	0	0	0	0	0	0	0	0	0	0	0	0	0	0	0	0
Sample634	0	0	0	0	0	0	0	0	0	0	0	0	0	0	0	0	0	0	0	0	0	0	0	0	0	0	0	0	0	0	0	0	0	0	0	0	0	0	0	0	0	0	0	0	0	0	0	0	0
Sample635	0	0	0	0	0	0	0	0	0	0	0	0	0	0	0	0	0	0	0	0	0	0	0	0	0	0	0	0	0	0	0	0	0	0	0	0	0	0	0	0	0	0	0	0	0	0	0	0	0
Sample636	0	0	0	0	0	0	0	0	0	0	0	0	0	0	0	0	0	0	0	0	0	0	0	0	0	0	0	0	0	0	0	0	0	0	0	0	0	0	0	0	0	0	0	0	0	0	0	0	0
Sample637	0	0	0	0	0	0	0	0	0	0	0	0	0	0	0	0	0	0	0	0	0	0	0	0	0	0	0	0	0	0	0	0	0	0	0	0	0	0	0	0	0	0	0	0	0	0	0	0	0
Sample638	0	0	0	0	0	0	0	0	0	0	0	0	0	0	0	0	0	0	0	0	0	0	0	0	0	0	0	0	0	0	0	0	0	0	0	0	0	0	0	0	0	0	0	0	0	0	0	0	0
Sample639	0	0	0	0	0	0	0	0	0	0	0	0	0	0	0	0	0	0	0	0	0	0	0	0	0	0	0	0	0	0	0	0	0	0	0	0	0	0	0	0	0	0	0	0	0	0	0	0	0
Sample640	0	0	0	0	0	0	0	0	0	0	0	0	0	0	0	0	0	0	0	0	0	0	0	0	0	0	0	0	0	0	0	0	0	0	0	0	0	0	0	0	0	0	0	0	0	0	0	0	0
Sample641	0	0	0	0	0	0	0	0	0	0	0	0	0	0	0	0	0	0	0	0	0	0	0	0	0	0	0	0	0	0	0	0	0	0	0	0	0	0	0	0	0	0	0	0	0	0	0	0	0
Sample642	0	0	0	0	0	0	0	0	0	0	0	0	0	0	0	0	0	0	0	0	0	0	0	0	0	0	0	0	0	0	0	0	0	0	0	0	0	0	0	0	0	0	0	0	0	0	0	0	0
Sample643	0	0	0	0	0	0	0	0	0	0	0	0	0	0	0	0	0	0	0	0	0	0	0	0	0	0	0	0	0	0	0	0	0	0	1	0	0	0	0	0	0	0	0	0	0	0	0	0	0
Sample644	0	0	0	0	0	0	0	0	0	0	0	0	0	0	0	0	0	0	0	0	1	0	0	0	0	0	0	0	0	0	0	0	0	0	0	0	1	0	1	0	0	1	0	0	1	0	0	0	0
Sample645	0	0	0	0	0	0	0	0	0	0	0	0	0	0	0	0	0	0	0	0	0	0	0	0	0	0	0	0	0	0	0	0	0	0	0	0	0	0	0	0	0	0	0	0	0	0	0	0	0
Sample646	0	0	0	0	0	0	0	0	0	0	0	0	0	0	0	0	0	0	0	0	0	0	0	0	0	0	0	0	0	0	0	0	0	0	0	0	0	0	0	0	0	0	0	0	0	0	0	0	0
Sample647	0	0	0	0	0	0	0	0	0	0	0	0	0	0	0	0	0	0	0	0	0	0	0	0	0	0	0	0	0	0	0	0	0	0	0	0	0	0	0	0	0	0	0	0	0	0	0	0	0
Sample648	0	0	0	0	0	0	0	0	0	0	0	0	0	0	0	0	0	0	0	0	0	0	0	0	0	0	0	0	0	0	0	0	0	0	0	0	0	0	0	0	0	0	0	0	0	0	0	0	0
Sample649	0	0	0	0	0	0	0	0	0	0	0	0	0	0	0	0	1	0	0	0	0	0	0	0	0	0	0	0	0	0	0	0	0	0	0	0	0	0	0	0	0	0	0	0	0	0	0	0	0
Sample650	0	0	0	0	0	0	0	0	0	0	0	0	0	0	0	0	0	0	0	0	0	0	0	0	0	0	0	0	0	0	0	0	0	0	0	0	0	0	0	0	0	0	0	0	0	0	0	0	0
Sample651	0	0	0	0	0	0	0	0	0	0	0	0	0	0	0	0	0	0	0	0	0	0	0	0	0	0	0	0	0	0	0	0	0	0	0	0	0	0	0	0	0	0	0	0	0	0	0	0	0
Sample652	0	0	0	0	0	0	0	0	0	0	0	0	0	0	0	0	0	0	0	0	0	0	0	0	0	0	0	0	0	0	0	0	0	0	0	0	0	0	0	0	0	0	0	0	0	0	0	0	0
Sample653	0	0	0	0	0	0	0	0	0	0	0	0	0	0	0	0	0	0	0	0	0	0	0	0	0	0	0	0	0	0	0	0	0	0	0	0	0	0	0	0	0	0	0	0	0	0	0	0	0
Sample654	0	0	0	0	0	0	0	0	0	0	0	0	0	0	0	0	0	0	0	0	0	0	0	0	0	0	0	0	0	0	0	0	0	0	0	0	0	0	0	0	0	0	0	0	0	0	0	0	0
Sample655	0	0	0	0	0	0	0	0	0	0	0	0	0	0	0	0	0	0	0	0	0	0	0	0	0	0	0	0	0	0	0	0	0	0	0	0	0	0	0	0	0	0	0	0	0	0	0	0	0
Sample656	0	0	0	0	0	0	0	0	0	0	0	0	0	0	0	0	0	0	0	0	0	0	0	0	0	0	0	0	0	0	0	0	0	0	0	0	0	0	0	0	0	0	0	0	0	0	0	0	0
Sample657	0	0	0	0	0	0	0	0	0	0	0	0	0	0	0	0	0	0	0	0	0	0	0	0	0	0	0	0	0	0	0	0	0	0	0	0	0	0	0	0	0	0	0	0	0	0	0	0	0
Sample658	0	0	0	0	0	0	0	0	0	0	0	0	0	0	0	0	0	0	0	0	0	0	0	0	0	0	0	0	0	0	0	0	0	0	0	0	0	0	0	0	0	0	0	0	0	0	0	0	0
Sample659	0	0	0	0	0	0	0	0	0	0	0	0	0	0	0	1	0	0	0	0	0	0	0	0	0	0	0	0	0	0	0	0	0	0	0	0	0	0	0	0	0	0	0	0	0	0	0	0	0
Sample660	0	0	0	0	0	0	0	0	0	0	0	0	0	0	0	0	0	0	0	0	0	0	0	0	0	0	0	0	0	0	0	0	0	0	0	0	0	0	0	0	0	0	0	0	0	0	0	0	0
Sample661	0	0	0	0	0	0	0	0	0	0	0	0	0	0	0	0	0	0	0	0	0	0	0	0	0	0	0	0	0	0	0	0	0	0	0	0	0	0	0	0	0	0	0	0	0	0	0	0	0
Sample662	0	0	0	0	0	0	0	0	0	0	0	0	0	0	0	0	0	0	0	0	0	0	0	0	0	0	0	0	0	0	0	0	0	0	0	0	0	0	0	0	0	0	0	0	0	0	0	0	0
Sample663	0	0	0	0	0	0	0	0	0	0	0	0	0	0	0	0	0	0	0	0	0	0	0	0	0	0	0	0	0	0	0	0	0	0	0	0	0	0	0	0	0	0	0	0	0	0	0	0	0
Sample664	0	0	0	0	0	0	0	0	0	0	0	0	0	0	0	0	0	0	0	0	0	0	0	0	0	0	0	0	0	0	0	0	0	0	0	0	0	0	0	0	0	0	0	0	0	0	0	0	0
Sample665	0	0	0	0	0	0	0	0	0	0	0	0	0	0	0	0	0	0	0	0	0	0	0	0	0	0	0	0	0	0	0	0	0	0	0	0	0	0	0	0	0	0	0	0	0	0	0	0	0
Sample666	0	0	0	0	0	0	0	0	0	0	0	0	0	0	0	0	0	0	0	0	0	0	0	0	0	0	0	0	0	0	0	0	0	0	0	0	0	0	0	0	0	0	0	0	0	0	0	0	0
Sample667	0	0	0	0	0	0	0	0	0	0	0	0	0	0	0	0	0	0	0	0	0	0	0	0	0	0	0	0	0	0	0	0	0	0	0	0	0	0	0	0	0	0	0	0	0	0	0	0	0
Sample668	0	0	0	0	0	0	0	0	0	0	0	0	0	0	0	0	0	0	0	0	0	0	0	0	0	0	0	0	0	0	0	0	0	0	0	0	0	0	0	0	0	0	0	0	0	0	0	0	0
Sample669	0	0	0	0	0	0	0	0	0	0	0	0	0	0	0	0	0	0	0	0	0	0	0	0	0	0	0	0	0	0	0	0	0	0	0	0	0	0	0	0	0	0	0	0	0	0	0	0	0
Sample670	0	0	0	0	0	0	0	0	0	0	0	0	0	0	0	0	0	0	0	0	0	0	0	0	0	0	0	0	0	0	0	0	0	0	0	0	0	0	0	0	0	0	0	0	0	0	0	0	0
Sample671	0	0	0	0	0	0	0	0	0	0	0	0	0	0	0	0	0	0	0	0	0	0	0	0	0	0	0	0	0	0	0	0	0	0	0	0	0	0	0	0	0	0	0	0	0	0	0	0	0
Sample672	0	0	0	0	0	0	0	0	0	0	0	0	0	0	0	0	0	0	0	0	0	0	0	0	0	0	0	0	0	0	0	0	0	0	0	0	0	0	0	0	0	0	0	0	0	0	0	0	0
Sample673	0	0	0	0	0	0	0	0	0	0	0	0	0	0	0	0	0	0	0	0	0	0	0	0	0	0	0	0	0	0	0	0	0	0	0	0	0	0	0	0	0	0	0	0	0	0	0	0	0
Sample674	0	0	0	0	0	0	0	0	0	0	0	0	0	0	0	0	0	0	0	0	0	0	0	0	0	0	0	0	0	0	0	0	0	0	0	0	0	0	0	0	0	0	0	0	0	0	0	0	0
Sample675	0	0	0	0	0	0	0	0	0	0	0	0	0	0	0	0	0	0	0	0	0	0	0	0	0	0	0	0	0	0	0	0	0	0	0	0	0	0	0	0	0	0	0	0	0	0	0	0	0
Sample676	0	0	0	0	0	0	0	0	0	0	0	0	0	0	0	0	0	0	0	0	0	0	0	0	0	0	0	0	0	0	0	0	0	0	0	0	0	0	0	0	0	0	0	0	0	0	0	0	0
Sample677	0	0	0	0	0	0	0	0	0	0	0	0	0	0	0	0	0	0	0	0	0	0	0	0	0	0	0	0	0	0	0	0	0	0	0	0	0	0	0	0	0	0	0	0	0	0	0	0	0
Sample678	0	0	0	0	0	0	0	0	0	0	0	0	0	0	0	0	0	0	0	0	0	0	0	0	0	0	0	0	0	0	0	0	0	0	0	0	0	0	0	0	0	0	0	0	0	0	0	0	0
Sample679	0	0	0	0	0	0	0	0	0	0	0	0	0	0	0	0	0	0	0	0	0	0	0	0	0	0	0	0	0	0	0	0	0	0	0	0	0	0	0	0	0	0	0	0	0	0	0	0	0
Sample680	0	0	0	0	0	0	0	0	0	0	0	0	0	0	0	0	0	0	0	0	0	0	0	0	0	0	0	0	0	0	0	0	0	0	0	0	0	0	0	0	0	0	0	0	0	0	0	0	0
Sample681	0	0	0	0	0	0	0	0	0	0	0	0	0	0	0	0	0	0	0	0	0	0	0	0	0	0	0	0	0	0	0	0	0	0	0	0	0	0	0	0	0	0	0	0	0	0	0	0	0
Sample682	0	0	0	0	0	0	0	0	0	0	0	0	0	0	0	0	0	0	0	0	0	0	0	0	0	0	0	0	0	0	0	0	0	0	0	0	0	0	0	0	0	0	0	0	0	0	0	0	0
Sample683	0	0	0	0	0	0	0	0	0	0	0	0	0	0	0	0	0	0	0	0	0	0	0	0	0	0	0	0	0	0	0	0	0	0	0	0	0	0	0	0	0	0	0	0	0	0	0	0	0
Sample684	0	0	0	0	0	0	0	0	0	0	0	0	0	0	0	0	0	0	0	0	0	0	0	0	0	0	0	0	0	0	0	0	0	0	0	0	0	0	0	0	0	0	0	0	0	0	0	0	0
Sample685	0	0	0	0	0	0	0	0	0	0	0	0	0	0	0	0	0	0	0	0	0	0	0	0	0	0	0	0	0	0	0	0	0	0	0	0	0	0	0	0	0	0	0	0	0	0	0	0	0
Sample686	0	0	0	0	0	0	0	0	0	0	0	0	0	0	0	0	0	0	0	0	0	0	0	0	0	0	0	0	0	0	0	0	0	0	0	0	0	0	0	0	1	0	0	0	0	0	0	0	0
Sample687	0	0	0	0	0	0	0	0	0	0	0	0	0	0	0	0	0	0	0	0	0	0	0	0	0	0	0	0	0	0	0	0	0	0	0	0	0	0	0	0	0	0	0	0	0	0	0	0	0
Sample688	0	0	0	0	0	0	0	0	0	0	0	0	0	0	0	0	0	0	0	0	0	0	0	0	0	0	0	0	0	0	0	0	0	0	0	0	0	0	0	0	0	0	0	0	0	0	0	0	0
Sample689	0	0	0	0	0	0	0	0	0	0	0	0	0	0	0	0	0	0	0	0	0	0	0	0	0	0	0	0	0	0	0	0	0	0	0	0	0	0	0	0	0	0	0	0	0	0	0	0	0
Sample690	0	0	0	0	0	0	0	0	0	0	0	0	0	0	0	0	0	0	0	0	0	0	0	0	0	0	0	0	0	0	0	0	0	0	0	0	0	0	0	0	0	0	0	0	0	0	0	0	0
Sample691	0	0	0	0	0	0	0	0	0	0	0	0	0	0	0	0	0	0	0	0	0	0	0	0	0	0	0	0	0	0	0	0	0	0	0	0	0	0	0	0	0	0	0	0	0	0	0	0	0
Sample692	0	0	0	0	0	0	0	0	0	0	0	0	0	0	0	0	0	0	0	0	0	0	0	0	0	0	0	0	0	0	0	0	0	0	0	0	0	0	0	0	0	0	0	0	0	0	0	0	0
Sample693	0	0	0	0	0	0	0	0	0	0	0	0	0	0	0	0	0	0	0	0	0	0	0	0	0	0	0	1	0	0	0	0	0	0	0	0	0	0	0	0	0	0	0	0	0	0	0	0	0
Sample694	0	0	0	0	0	0	0	0	0	0	0	0	0	0	0	0	0	0	0	0	0	0	0	0	0	0	0	0	0	0	0	0	0	0	0	0	0	0	0	0	0	0	0	0	0	0	0	0	0
Sample695	0	0	0	0	0	0	0	0	0	0	0	0	0	0	0	0	0	0	0	0	0	0	0	0	0	0	0	0	0	0	0	0	0	0	0	0	0	0	0	0	0	0	0	0	0	0	0	0	0
Sample696	0	0	0	0	0	0	0	0	0	0	0	0	0	0	0	0	0	0	0	0	0	0	0	0	0	0	0	0	0	0	0	0	0	0	0	0	0	0	0	0	0	0	0	0	0	0	0	0	0
Sample697	0	0	0	0	0	0	0	0	0	0	0	0	0	0	0	0	0	0	0	0	0	0	0	0	0	0	0	0	0	0	0	0	0	0	0	0	0	0	0	0	0	0	0	0	0	0	0	0	0
Sample698	0	0	0	0	0	0	0	0	0	0	0	0	0	0	0	0	0	0	0	0	0	0	0	0	0	0	0	0	0	0	0	0	0	0	0	0	0	0	0	0	0	0	0	0	0	0	0	0	0
Sample699	0	0	0	0	0	0	0	0	0	0	0	0	0	0	0	0	0	0	0	0	0	0	0	0	0	0	0	0	0	0	0	0	0	0	0	0	0	0	0	0	0	0	0	0	0	0	0	0	0
Sample700	0	0	0	0	0	0	0	0	0	0	0	0	0	0	0	0	0	0	0	0	0	0	0	0	0	0	0	0	0	0	0	0	0	0	0	0	0	0	0	0	0	0	0	0	0	0	0	0	0
Sample701	0	0	0	0	0	0	0	0	0	0	0	0	0	0	0	0	0	0	0	0	0	0	0	0	0	0	0	0	0	0	0	0	0	0	0	0	0	0	0	0	0	0	0	0	0	0	0	0	0
Sample702	0	0	0	0	0	0	0	0	0	0	0	0	0	0	0	0	0	0	0	0	0	0	0	0	0	0	0	0	0	0	0	0	0	0	0	0	0	0	0	0	0	0	0	0	0	0	0	0	0
Sample703	0	0	0	0	0	0	0	0	0	0	0	0	0	0	0	0	0	0	0	0	0	0	0	0	0	0	0	0	0	0	0	0	0	0	0	0	0	0	0	0	0	0	0	0	0	0	0	0	0
Sample704	0	0	0	0	0	0	0	0	0	0	0	0	0	0	0	0	0	0	0	0	0	0	0	0	0	0	0	0	0	0	0	0	0	0	0	0	0	0	0	0	0	0	0	0	0	0	0	0	0
Sample705	0	0	0	0	0	0	0	0	0	0	0	0	0	0	0	0	0	0	0	0	0	0	0	0	0	0	0	0	0	0	0	0	0	0	0	0	0	0	0	0	0	0	0	0	0	0	0	0	0
Sample706	0	0	0	0	0	0	0	0	0	0	0	0	0	0	0	0	0	0	0	0	0	0	0	0	0	0	0	0	0	0	0	0	0	0	0	0	0	0	0	0	0	0	0	0	0	0	0	0	0
Sample707	0	0	0	0	0	0	0	0	0	0	0	0	0	0	0	0	0	0	0	0	0	0	0	0	0	0	0	0	0	0	0	0	0	0	0	0	0	0	0	0	0	0	0	0	0	0	0	0	0
Sample708	0	0	0	0	0	0	1	0	0	0	0	0	0	0	0	0	0	0	0	0	0	0	0	0	0	0	0	0	0	0	0	0	0	0	0	0	0	0	0	0	0	0	0	0	0	0	0	0	0
Sample709	0	0	0	0	0	0	0	0	0	0	0	0	0	0	0	0	0	0	0	0	0	0	0	0	0	0	0	0	0	0	0	0	0	0	0	0	0	0	0	0	0	0	0	0	0	0	0	0	0
Sample710	0	0	0	0	0	0	0	0	0	0	0	0	0	0	0	0	0	0	0	0	0	0	0	0	0	0	0	0	0	0	0	0	0	0	0	0	0	0	0	0	0	0	0	0	0	0	0	0	0
Sample711	0	0	0	0	0	0	0	0	0	0	0	0	0	0	0	0	0	0	0	0	0	0	0	0	0	0	0	0	0	0	0	0	0	0	0	0	0	0	0	0	0	0	0	0	0	0	0	0	0
Sample712	0	0	0	0	0	0	0	0	0	0	0	0	0	0	0	0	0	0	0	0	0	0	0	0	0	0	0	0	0	0	0	0	0	0	0	0	0	0	0	0	0	0	0	0	0	0	0	0	0
Sample713	0	0	0	0	0	0	0	0	0	0	0	0	0	0	0	0	0	0	0	0	0	0	0	0	0	0	0	0	0	0	0	0	0	0	0	0	0	0	0	0	0	0	0	0	0	0	0	0	0
Sample714	0	0	0	0	0	0	0	0	0	0	0	0	0	0	0	0	0	0	0	0	0	0	0	0	0	0	0	0	0	0	0	0	0	0	0	0	0	0	0	0	0	0	0	0	0	0	0	0	0
Sample715	0	0	0	0	0	0	0	0	0	0	0	0	0	0	0	0	0	0	0	0	0	0	0	0	0	0	0	0	0	0	0	0	0	0	0	0	0	0	0	0	0	0	0	0	0	0	0	0	0
Sample716	0	0	0	0	0	0	0	0	0	0	0	0	0	0	0	0	0	0	0	0	0	0	0	0	0	0	0	0	0	0	0	0	0	0	0	0	0	0	0	0	0	0	0	0	0	0	0	0	0
Sample717	0	0	0	0	0	0	0	0	0	0	0	0	0	0	0	0	0	0	0	0	0	0	0	0	0	0	0	0	0	0	0	0	0	0	0	0	0	0	0	0	0	0	0	0	0	0	0	0	0
Sample718	0	0	0	0	0	0	0	0	0	0	0	0	0	0	0	0	0	0	0	0	0	0	0	0	0	0	0	0	0	0	0	0	0	0	0	0	0	0	0	0	0	0	0	0	0	0	0	0	0
Sample719	0	0	0	0	0	0	0	0	0	0	0	0	0	0	0	0	0	0	0	0	0	0	0	0	0	0	0	0	0	0	0	0	0	0	0	0	0	0	0	0	0	0	0	0	0	0	0	0	0
Sample720	0	0	0	0	0	0	0	0	0	0	0	0	0	0	0	0	0	0	0	0	0	0	0	0	0	0	0	0	0	0	0	0	0	0	0	0	0	0	0	0	0	0	0	0	0	0	0	0	0
Sample721	0	0	0	0	0	0	0	0	0	0	0	0	0	0	0	0	0	0	0	0	0	0	0	0	0	0	0	0	0	0	0	0	0	0	0	0	0	0	0	0	0	0	0	0	0	0	0	0	0
Sample722	0	0	0	0	0	0	0	0	0	0	0	0	0	0	0	0	0	0	0	0	0	0	0	0	0	0	0	0	0	0	0	0	0	0	0	0	0	0	0	0	0	0	0	0	0	0	0	0	0
Sample723	0	0	0	0	0	0	0	0	0	0	0	0	0	0	0	0	0	0	0	0	0	0	0	0	0	0	0	0	0	0	0	0	0	0	0	0	0	0	0	0	0	0	0	0	0	0	0	0	0
Sample724	0	0	0	0	0	0	0	0	0	0	0	0	0	0	0	0	0	0	0	0	0	0	0	0	0	0	0	0	0	0	0	0	0	0	0	0	0	0	0	0	0	0	0	0	0	0	0	0	0
Sample725	0	0	0	0	0	0	0	0	0	0	0	0	0	0	0	0	0	0	0	0	0	0	0	0	0	0	0	0	0	0	0	0	0	0	0	0	0	0	0	0	0	0	0	0	0	0	0	0	0
Sample726	0	0	0	0	0	0	0	0	0	0	0	0	0	0	0	0	0	0	0	0	0	0	0	0	0	0	0	0	0	0	0	0	0	0	0	0	0	0	0	0	0	0	0	0	0	0	0	0	0
Sample727	0	0	0	0	0	0	0	0	0	0	0	0	0	0	0	0	0	0	0	0	0	0	0	0	0	0	0	0	0	0	0	0	0	0	0	0	0	0	0	0	0	0	0	0	0	0	0	0	0
Sample728	0	0	0	0	0	0	0	0	0	0	0	0	0	0	0	0	0	0	0	0	0	0	0	0	0	0	0	0	0	0	0	0	0	0	0	0	0	0	0	0	0	0	0	0	0	0	0	0	0
Sample729	0	0	0	0	0	0	0	0	0	0	0	0	0	0	0	0	0	0	0	0	0	0	0	0	0	0	0	0	0	0	0	0	0	0	0	0	0	0	0	0	0	0	0	0	0	0	0	0	0
Sample730	0	0	0	0	0	0	0	0	0	0	0	0	0	0	0	0	0	1	0	0	0	0	0	0	0	0	0	0	0	0	0	0	0	0	0	0	0	0	0	0	0	0	0	0	0	0	0	0	0
Sample731	0	0	0	0	0	0	0	0	0	0	0	0	0	0	0	0	0	0	0	0	0	0	0	0	0	0	0	0	0	0	0	0	0	0	0	0	0	0	0	0	0	0	0	0	0	0	0	0	0
Sample732	0	0	0	0	0	0	0	0	0	0	0	0	0	0	0	0	0	0	0	0	0	0	0	0	0	0	0	0	0	0	0	0	0	0	0	0	0	0	0	0	0	0	0	0	0	0	0	0	0
Sample733	0	0	0	0	0	0	0	0	0	0	0	0	0	0	0	0	0	0	0	0	0	0	0	0	0	0	0	0	0	0	0	0	0	0	0	0	0	0	0	0	0	0	0	0	0	0	0	0	0
Sample734	0	0	0	0	0	0	0	0	0	0	0	0	0	0	0	0	0	0	0	0	0	0	0	0	0	0	0	0	0	0	0	0	0	0	0	0	0	0	0	0	0	0	0	0	0	0	0	0	0
Sample735	0	0	0	0	0	0	0	0	0	0	0	0	0	0	0	0	0	0	0	0	0	0	0	0	0	0	0	0	0	0	0	0	0	0	0	0	0	0	0	0	0	0	0	0	0	0	0	0	0
Sample736	0	0	0	0	0	0	0	0	0	0	0	0	0	0	0	0	0	0	0	0	0	0	0	0	0	0	0	0	0	0	0	0	0	0	0	0	0	0	0	0	0	0	0	0	0	0	0	0	0
Sample737	0	0	0	0	0	0	0	0	0	0	0	0	0	0	0	0	0	0	0	0	0	0	0	0	0	0	0	0	0	0	0	0	0	0	0	0	0	0	0	0	0	0	0	0	0	0	0	0	0
Sample738	0	0	0	0	0	0	0	0	0	0	0	0	0	0	0	0	0	0	0	0	0	0	0	0	0	0	0	0	0	0	0	0	0	0	0	0	0	0	0	0	0	0	0	0	0	0	0	0	0
Sample739	0	0	0	0	0	0	0	0	0	0	0	0	0	0	0	0	0	0	0	0	0	0	0	0	0	0	0	0	0	0	0	0	0	0	0	0	0	0	0	0	0	0	0	0	0	0	0	0	0
Sample740	0	0	0	0	0	0	0	0	0	0	0	0	0	0	0	0	0	0	0	0	0	0	0	0	0	0	0	0	0	0	0	0	0	0	0	0	0	0	0	0	0	0	0	0	0	0	0	0	0
Sample741	0	0	0	0	0	0	0	0	0	0	0	0	0	0	0	0	0	0	0	0	0	0	0	0	0	0	0	0	0	0	0	0	0	0	0	0	0	0	0	0	0	0	0	0	0	0	0	0	0
Sample742	0	0	0	0	0	0	0	0	0	0	0	0	0	0	0	0	0	0	0	0	0	0	0	0	0	0	0	0	0	0	0	0	0	0	0	0	0	0	0	0	0	0	0	0	0	0	0	0	0
Sample743	0	0	0	0	0	0	0	0	0	0	0	0	0	0	0	0	0	0	0	0	0	0	0	0	0	0	0	0	0	0	0	0	0	0	0	0	0	0	0	0	0	0	0	0	0	0	0	0	0
Sample744	0	0	0	0	0	0	0	0	0	0	0	0	0	0	0	0	0	0	0	0	0	0	0	0	0	0	0	0	0	0	0	0	0	0	0	0	0	0	0	0	0	0	0	0	0	0	0	0	0
Sample745	0	0	0	0	0	0	0	0	0	0	0	0	0	0	0	0	0	0	0	0	0	0	0	0	0	0	0	0	0	0	0	0	0	0	0	0	0	0	0	0	0	0	0	0	0	0	0	0	0
Sample746	0	0	0	0	0	0	0	0	0	0	0	0	0	0	0	0	0	0	0	0	0	0	0	0	0	0	0	0	0	0	0	0	0	0	0	0	0	0	0	0	0	0	0	0	0	0	0	0	0
Sample747	0	0	0	0	0	0	0	0	0	0	0	0	0	0	0	0	0	0	0	0	0	0	0	0	0	0	0	0	0	0	0	0	0	0	0	0	0	0	0	0	0	0	0	0	0	0	0	0	0
Sample748	0	0	0	0	0	0	0	0	0	0	0	0	0	0	0	0	0	0	0	0	0	0	0	0	0	0	0	0	0	0	0	0	0	0	0	0	0	0	0	0	0	0	0	0	0	0	0	0	0
Sample749	0	0	0	0	0	0	0	0	0	0	0	0	0	0	0	0	0	0	0	0	0	0	0	0	0	0	0	0	0	0	0	0	0	0	0	0	0	0	0	0	0	0	0	0	0	0	0	0	0
Sample750	0	0	0	0	0	0	0	0	0	0	0	0	0	0	0	0	0	0	0	0	0	0	0	0	0	0	0	0	0	0	0	0	0	0	0	0	0	0	0	0	0	0	0	0	0	0	0	0	0
Sample751	0	0	0	0	0	0	0	0	0	0	0	0	0	0	0	0	0	0	0	0	0	1	0	0	0	0	0	0	0	0	0	0	0	0	0	0	0	0	0	0	0	0	0	0	0	0	0	0	0
Sample752	0	0	0	0	0	0	0	0	0	0	0	0	0	0	0	0	0	0	0	0	0	0	0	0	0	0	0	0	0	0	0	0	0	0	0	0	0	0	0	0	0	0	0	0	0	0	0	0	0
Sample753	0	0	0	0	0	0	0	0	0	0	0	0	0	0	0	0	0	0	0	0	0	0	0	0	0	0	0	0	0	0	0	0	0	0	0	0	0	0	0	0	0	0	0	0	0	0	0	0	0
Sample754	0	0	0	0	0	0	0	0	0	0	0	0	0	0	0	0	0	0	0	0	0	0	0	0	0	0	0	0	0	0	0	0	0	0	0	0	0	0	0	0	0	0	0	0	0	0	0	0	0
Sample755	0	0	0	0	0	0	0	0	0	0	0	0	0	0	0	0	0	0	0	0	0	0	0	0	0	0	0	0	0	0	0	0	0	0	0	0	0	0	0	0	0	0	0	0	0	0	0	0	0
Sample756	0	0	0	0	0	0	0	0	0	0	0	0	0	0	0	0	0	0	0	0	0	0	0	0	0	0	0	0	0	0	0	0	0	0	0	0	0	0	0	0	0	0	0	0	0	0	0	0	0
Sample757	0	0	0	0	0	0	0	0	0	0	0	0	0	0	0	0	0	0	0	0	0	0	0	0	0	0	0	0	0	0	0	0	0	0	0	0	0	0	0	0	0	0	0	0	0	0	0	0	0
Sample758	0	0	0	0	0	0	0	0	0	0	0	0	0	0	0	0	0	0	0	0	0	0	1	0	0	0	0	0	0	0	0	0	0	0	0	0	0	0	0	0	0	0	0	0	0	0	0	0	0
Sample759	0	0	0	0	0	0	0	0	0	0	0	0	0	0	0	0	0	0	0	0	0	0	0	0	0	0	0	0	0	0	0	0	0	0	0	0	0	0	0	0	0	0	0	0	0	0	0	0	0
Sample760	0	0	0	0	0	0	0	0	0	0	0	0	0	0	0	0	0	0	0	0	0	0	0	0	0	0	0	0	0	0	0	0	0	0	0	0	0	0	0	0	0	0	0	0	0	0	0	0	0
Sample761	0	0	0	0	0	0	0	0	0	0	0	0	0	0	0	0	0	0	0	0	0	0	0	0	0	0	0	0	0	0	0	0	0	0	0	0	0	0	0	0	0	0	0	0	0	0	0	0	0
Sample762	0	0	0	0	0	0	0	0	0	0	0	0	0	0	0	0	0	0	0	0	0	0	0	0	0	0	0	0	0	0	0	0	0	0	0	0	0	0	0	0	0	0	0	0	0	0	0	0	0
Sample763	0	0	0	0	0	0	0	0	0	0	0	0	0	0	0	0	0	0	0	0	0	0	0	0	0	0	0	0	0	0	0	0	0	0	0	0	0	0	0	0	0	0	0	0	1	0	0	0	0
Sample764	0	0	0	0	0	0	0	0	0	0	1	0	0	0	0	0	1	0	0	0	0	0	0	0	0	0	0	0	0	0	0	0	0	0	0	0	0	0	0	0	0	0	0	0	0	0	0	0	0
Sample765	0	0	0	0	0	0	0	0	0	0	0	0	0	0	0	0	0	0	0	0	0	0	0	0	0	0	0	0	0	0	0	0	0	0	0	0	0	0	0	0	0	0	0	0	0	0	0	0	0
Sample766	0	0	0	0	0	0	0	0	0	0	0	0	0	0	0	0	0	0	0	0	0	0	0	0	0	0	0	0	0	0	0	0	0	0	0	0	0	0	0	0	0	0	0	0	0	0	0	0	0
Sample767	0	0	0	0	0	0	0	0	0	0	0	0	0	0	0	0	0	0	0	0	0	0	0	0	0	0	0	0	0	0	0	0	0	0	0	0	0	0	0	0	0	0	0	0	0	0	0	0	0
Sample768	0	0	0	0	0	0	0	0	0	0	0	0	0	0	0	0	0	0	0	0	0	0	0	0	0	0	0	0	0	0	0	0	0	0	0	0	0	0	0	0	0	0	0	0	0	0	0	0	0
Sample769	0	0	0	0	0	0	0	0	0	0	0	0	0	0	0	0	0	0	0	0	0	0	0	0	0	0	0	0	0	0	0	0	0	0	0	0	0	0	0	0	0	0	0	0	0	0	0	0	0
Sample770	0	0	0	0	0	0	0	0	0	0	0	0	0	0	0	0	0	0	0	0	0	0	0	0	0	0	0	0	0	0	0	0	0	0	0	0	0	0	0	0	0	0	0	0	0	0	0	0	0
Sample771	0	0	0	0	0	0	0	0	0	0	0	0	0	0	0	0	1	0	0	0	0	0	0	0	0	1	0	0	0	0	0	0	0	0	0	0	0	0	0	0	0	0	0	0	0	0	0	0	0
Sample772	0	0	0	0	0	0	0	0	0	0	0	0	0	0	0	0	0	0	0	0	0	0	0	0	0	0	0	0	0	0	0	0	0	0	0	0	0	0	0	0	0	0	0	0	0	0	0	0	0
Sample773	0	0	0	0	0	0	0	0	0	0	0	0	0	0	0	0	0	0	0	0	0	0	0	0	0	0	0	0	0	0	0	0	0	0	0	0	0	0	0	0	0	0	0	0	0	0	0	0	0
Sample774	0	0	0	0	0	0	0	0	0	0	0	0	0	0	0	0	0	0	0	0	0	0	0	0	0	0	0	0	0	0	0	0	0	0	0	0	0	0	0	0	0	0	0	0	0	0	0	0	0
Sample775	0	0	0	0	0	0	0	0	0	0	0	0	0	0	0	0	0	0	0	0	0	0	0	0	0	0	0	0	0	0	0	0	0	0	0	0	0	0	0	0	0	0	0	0	0	0	0	0	0
Sample776	0	0	0	0	0	0	0	0	0	0	0	0	0	0	0	0	0	0	0	0	0	0	0	0	0	0	0	0	0	0	0	0	0	0	0	0	0	0	0	0	0	0	0	0	0	0	0	0	0
Sample777	0	0	0	0	0	0	0	0	0	0	0	0	0	0	0	0	0	0	0	0	0	0	0	0	0	0	0	0	0	0	0	0	0	0	0	0	0	0	0	0	0	0	0	0	0	0	0	0	0
Sample778	0	0	0	0	0	0	0	0	0	0	0	0	0	0	0	0	0	0	0	0	0	0	0	0	0	0	0	0	0	0	0	0	0	0	0	0	0	0	0	0	0	0	0	0	0	0	0	0	0
Sample779	0	0	0	0	0	0	0	0	0	0	0	0	0	0	0	0	0	0	0	0	0	0	0	0	0	0	0	0	0	0	0	0	0	0	0	0	0	0	0	0	0	0	0	0	0	0	0	0	0
Sample780	0	0	0	0	0	0	0	0	0	0	0	0	0	0	0	0	0	0	0	0	0	0	0	0	0	0	0	0	0	0	0	0	0	0	0	0	0	0	0	0	0	0	0	0	0	0	0	0	0
Sample781	0	0	0	0	0	0	0	0	0	0	0	0	0	0	0	0	0	0	0	0	0	0	0	0	0	0	0	0	0	0	0	0	0	0	0	0	0	0	0	0	0	0	0	0	0	0	0	0	0
Sample782	0	0	0	0	0	0	0	0	0	0	0	0	0	0	0	0	0	0	0	0	0	0	0	0	0	0	0	0	0	0	0	0	0	0	0	0	0	0	0	0	0	0	0	0	0	0	0	0	0
Sample783	0	0	0	0	0	0	0	0	0	0	0	0	0	0	0	0	0	0	0	0	1	0	0	0	0	0	0	0	0	0	0	0	0	0	0	0	0	0	0	0	0	0	0	0	0	0	0	0	0
Sample784	0	0	0	1	0	0	0	0	0	0	0	0	0	0	0	1	0	0	0	0	0	0	0	0	0	0	0	0	0	0	0	0	0	0	0	0	0	1	0	1	0	0	0	0	0	0	0	0	0
Sample785	0	0	0	1	0	0	0	0	0	0	0	0	0	0	0	0	0	0	0	0	0	0	0	0	0	0	0	0	0	0	0	0	0	0	0	0	0	1	0	0	1	0	1	0	0	0	0	0	0
Sample786	0	0	0	0	0	0	0	0	0	0	0	0	0	0	0	0	0	0	0	0	0	0	0	0	0	0	0	0	0	0	0	0	0	0	0	0	0	0	0	0	0	0	0	0	0	0	0	0	0
Sample787	0	0	0	0	0	0	0	0	0	0	0	0	0	0	0	0	0	0	0	0	0	0	0	0	0	0	0	0	0	0	0	0	0	0	0	0	0	0	0	0	0	0	0	0	0	0	0	0	0
Sample788	0	0	0	0	0	0	0	0	0	0	0	0	0	0	0	0	0	0	0	0	0	0	0	0	0	0	0	0	0	0	0	0	0	0	0	0	0	0	0	0	0	0	0	0	0	0	0	0	0
Sample789	0	0	0	0	0	0	0	0	0	0	0	0	0	0	0	0	0	0	0	0	0	0	1	0	0	0	0	0	0	0	0	0	0	0	0	0	1	0	0	0	0	0	0	0	0	0	0	0	0
Sample790	0	0	0	0	0	0	0	0	0	0	0	0	0	0	0	0	0	0	0	0	0	0	0	0	0	0	0	0	0	0	0	0	0	0	0	0	0	0	0	0	0	0	0	0	0	0	0	0	0
Sample791	0	0	0	0	0	0	0	0	0	0	0	0	0	0	0	0	0	0	0	0	0	0	0	0	0	0	0	0	0	0	0	0	0	0	0	0	0	0	0	0	0	0	0	0	0	0	0	0	0
Sample792	0	0	0	0	0	0	0	0	0	0	0	0	0	0	0	0	0	0	0	0	0	0	0	0	0	0	0	0	0	0	0	0	0	0	0	0	0	0	0	0	0	0	0	0	0	0	0	0	0
Sample793	0	0	0	0	0	0	0	0	0	0	0	0	0	0	0	0	0	0	0	0	0	0	0	0	0	0	0	0	0	0	0	0	0	0	0	0	0	0	0	0	0	0	0	0	0	0	0	0	0
Sample794	0	0	0	0	0	0	0	0	0	0	0	0	0	0	0	0	0	0	0	0	0	0	0	0	0	0	0	0	0	0	0	0	0	0	0	0	0	0	0	0	0	0	0	0	0	0	0	0	0
Sample795	0	0	0	0	0	0	0	0	0	0	0	0	0	0	0	0	0	0	0	0	0	0	0	0	0	0	0	0	0	0	0	0	0	0	0	0	0	0	0	0	0	0	0	0	0	0	0	0	0
Sample796	0	0	0	0	0	0	0	0	0	0	0	0	0	0	0	0	0	0	0	0	0	0	0	0	0	0	0	0	0	0	0	0	0	0	0	0	0	0	0	0	0	0	0	0	0	0	0	0	0
Sample797	0	0	0	0	0	0	0	1	0	0	0	0	0	0	0	0	0	0	0	0	0	0	0	0	0	0	0	0	0	0	0	0	0	0	0	0	0	0	0	0	0	0	0	0	0	0	0	0	0
Sample798	0	0	0	0	0	0	0	0	0	0	0	0	0	0	0	0	0	0	0	0	0	0	0	0	0	0	0	0	0	0	0	0	0	0	0	0	0	0	0	0	0	0	0	0	0	0	0	0	0
Sample799	0	0	0	0	0	0	0	0	0	0	0	0	0	0	0	0	0	0	0	0	0	0	0	0	0	0	0	0	0	0	0	0	0	0	0	0	0	0	0	0	0	0	0	0	0	0	0	0	0
Sample800	0	0	0	0	0	0	0	0	0	0	0	0	0	0	0	0	0	0	0	0	0	0	0	0	0	0	0	0	0	0	0	0	0	0	0	0	0	0	0	0	0	0	0	0	0	0	0	0	0
Sample801	0	0	0	0	0	0	0	0	0	0	0	0	0	0	0	0	0	0	0	0	0	0	0	0	0	0	0	0	0	0	0	0	0	0	0	0	0	0	0	0	0	0	0	0	0	0	0	0	0
Sample802	0	0	0	0	0	0	0	0	0	0	0	0	0	0	0	0	0	0	0	0	0	0	0	0	0	0	0	0	0	0	0	0	0	0	0	0	0	0	0	0	0	0	0	0	0	0	0	0	0
Sample803	0	0	0	0	0	0	0	0	0	0	0	0	0	0	0	0	0	0	0	0	0	0	0	0	0	0	0	0	0	0	0	0	0	0	0	0	0	0	0	0	0	0	0	0	0	0	0	0	0
Sample804	0	0	0	0	0	0	0	0	0	0	0	0	0	0	0	0	0	0	0	0	0	0	0	0	0	0	0	0	0	0	0	0	0	0	0	0	0	0	0	0	0	0	0	0	0	0	0	0	0
Sample805	0	0	0	0	0	0	0	0	0	0	0	0	1	0	0	0	0	0	0	0	0	0	0	0	0	0	0	0	0	0	0	0	0	0	0	0	0	0	0	0	0	0	0	0	0	0	0	0	0
Sample806	0	0	0	0	0	0	0	0	0	0	0	0	0	0	0	0	0	0	0	0	0	0	0	0	0	0	0	0	0	0	0	0	0	0	0	0	0	0	0	0	0	0	0	0	0	0	0	0	1
Sample807	0	0	0	0	0	0	0	0	0	0	0	0	0	0	0	0	0	0	0	0	0	0	0	0	0	0	0	0	0	0	0	0	0	0	0	0	0	0	0	0	0	0	0	0	0	0	0	0	0
Sample808	0	0	0	0	0	0	0	0	0	0	0	0	0	0	0	0	0	0	0	0	0	0	0	0	0	0	0	0	0	0	0	0	0	0	0	0	0	0	0	0	0	0	0	0	0	0	0	0	0
Sample809	0	0	0	0	0	0	0	0	0	0	0	0	0	0	0	0	0	0	0	0	0	0	0	0	0	0	0	0	0	0	0	0	0	0	0	0	0	0	0	0	0	0	0	0	0	0	0	0	0
Sample810	0	0	0	0	0	0	0	0	0	0	0	0	0	0	0	0	0	0	0	0	0	0	0	0	0	0	0	0	0	0	0	0	0	0	0	0	0	0	0	0	0	0	0	0	0	0	0	0	0
Sample811	0	0	0	0	0	0	0	0	0	0	0	0	0	0	0	0	0	0	0	0	0	0	0	0	0	0	0	0	0	0	1	0	0	0	0	0	0	0	0	0	0	0	0	0	0	0	0	0	0
Sample812	0	0	0	0	0	0	0	0	0	0	0	0	0	0	0	0	0	0	0	0	0	0	0	0	0	0	0	0	0	0	0	0	0	0	0	0	0	0	0	0	0	0	0	0	0	0	0	0	0
Sample813	0	0	0	0	0	0	0	0	0	0	0	0	0	0	0	0	0	0	0	0	0	0	0	0	0	0	0	0	0	0	0	0	0	0	0	0	0	0	0	0	0	0	0	0	0	0	0	0	0
Sample814	0	0	0	0	0	0	0	0	0	0	0	0	0	0	0	0	0	0	0	0	0	0	0	0	0	0	0	0	0	0	0	0	0	0	0	0	0	0	0	0	0	0	0	0	0	0	0	0	0
Sample815	0	0	0	0	0	0	0	0	0	0	0	0	0	0	0	0	0	0	0	0	0	0	0	0	0	0	0	0	0	0	0	0	0	0	0	0	0	0	0	0	0	0	0	0	0	0	0	0	0
Sample816	0	0	0	0	0	0	0	0	0	0	0	0	0	0	0	0	0	0	0	0	0	0	0	0	0	0	0	0	0	0	0	0	0	0	0	0	0	0	0	0	0	0	0	0	0	0	0	0	0
Sample817	0	0	0	0	0	0	0	0	0	0	0	0	0	0	0	0	0	0	0	0	0	0	0	0	0	0	0	0	0	0	0	0	0	0	0	0	0	0	0	0	0	0	0	0	0	0	0	0	0
Sample818	0	0	0	0	0	0	0	0	0	0	0	0	0	0	0	0	0	0	0	0	0	0	0	0	1	0	0	0	0	0	1	0	0	0	0	0	0	0	0	0	0	0	0	0	0	0	0	0	0
Sample819	0	0	0	0	0	0	0	0	0	0	0	0	0	0	0	0	0	0	0	0	0	0	0	0	0	0	0	0	0	0	0	0	0	0	0	0	0	0	0	0	0	0	0	0	0	0	0	0	0
Sample820	0	0	0	0	0	0	0	0	0	0	0	0	0	0	0	0	0	0	0	0	0	0	0	0	0	0	0	0	0	0	0	0	0	0	0	0	0	0	0	0	0	0	0	0	0	0	0	0	0
Sample821	0	0	0	0	0	0	0	0	0	0	0	0	0	0	0	0	0	0	0	0	0	0	0	0	0	0	0	0	0	0	0	0	0	0	0	0	0	0	0	0	0	0	0	0	0	0	0	0	0
Sample822	0	0	0	0	0	0	0	0	0	0	0	0	0	0	0	0	0	0	0	0	0	0	0	0	0	0	0	0	0	0	0	0	0	0	0	0	0	0	0	0	0	0	0	0	0	0	0	0	0
Sample823	0	0	0	0	0	0	0	0	0	0	0	0	0	0	0	0	0	0	0	0	0	0	0	0	0	0	0	0	0	0	0	0	0	0	0	0	0	0	0	0	0	0	0	0	0	0	0	0	0
Sample824	0	0	0	0	0	0	0	0	0	0	0	0	0	0	0	0	0	0	0	0	0	0	0	0	0	0	0	0	0	0	0	0	0	0	0	0	0	0	0	0	0	0	0	0	0	0	0	0	0
Sample825	0	0	0	0	0	0	0	0	0	0	0	0	0	0	0	0	0	0	0	0	0	0	0	0	0	0	0	0	0	0	0	0	0	0	0	0	0	0	0	0	0	0	0	0	0	0	0	0	0
Sample826	0	0	0	0	0	0	0	0	0	0	0	0	0	0	0	0	0	0	0	0	0	1	0	0	0	0	0	0	0	0	1	0	0	0	0	0	0	0	0	0	0	0	0	0	0	0	0	0	0
Sample827	0	0	0	0	0	0	0	0	0	0	0	0	0	0	0	0	0	0	1	0	0	0	0	0	0	0	0	0	0	0	0	0	0	0	0	0	0	0	0	0	0	0	0	0	0	0	0	0	0
Sample828	0	0	0	0	0	0	0	0	0	0	0	0	0	0	0	0	0	0	0	0	0	0	0	0	0	0	0	0	0	0	0	0	0	0	0	0	0	0	0	0	0	0	0	0	0	0	0	0	0
Sample829	0	0	0	0	0	0	0	0	0	0	0	0	0	0	0	0	0	0	0	0	0	0	0	0	0	0	0	0	0	0	0	0	0	0	0	0	0	0	0	0	0	0	0	0	0	0	0	0	0
Sample830	0	0	0	0	0	0	0	0	0	0	0	0	0	0	0	0	0	0	0	0	0	0	0	0	0	0	0	0	0	0	0	0	0	0	0	0	0	0	0	0	0	0	0	0	0	0	0	0	0
Sample831	0	0	0	0	0	0	0	0	0	0	0	0	0	0	0	0	0	0	0	0	0	0	0	0	0	0	0	0	0	0	0	0	0	0	0	0	0	0	0	0	0	0	0	0	0	0	0	0	0
Sample832	0	0	0	0	0	0	0	0	0	0	0	0	0	0	0	0	0	0	0	0	0	0	0	0	0	0	0	0	0	0	0	0	0	0	0	0	0	0	0	0	0	0	0	0	0	0	0	0	0
Sample833	0	0	0	0	0	0	0	0	0	0	0	0	0	0	0	0	0	0	0	0	0	0	0	0	0	0	0	0	0	0	0	0	0	0	0	0	0	0	0	0	0	0	0	0	0	0	0	0	0
Sample834	0	0	0	0	0	0	0	0	0	0	0	0	0	0	0	0	0	0	0	0	0	0	0	0	0	0	0	0	0	0	0	0	0	0	0	0	0	0	0	0	0	0	0	0	0	0	0	0	0
Sample835	0	0	0	0	0	0	0	0	0	0	0	0	0	0	0	0	0	0	0	0	0	0	0	0	0	0	0	0	0	0	0	0	0	0	0	0	0	0	0	0	0	0	0	0	0	0	0	0	0
Sample836	0	0	0	0	0	0	0	0	0	0	0	0	0	0	0	0	0	0	0	0	0	0	0	0	0	0	0	0	0	0	0	0	0	0	0	0	0	0	0	0	0	0	0	0	0	0	0	0	0
Sample837	0	0	0	0	0	0	0	0	0	0	0	0	0	0	0	0	0	0	0	0	0	0	0	0	0	0	0	0	0	0	0	0	0	0	0	0	0	0	0	0	0	0	0	0	0	0	0	0	0
Sample838	0	0	0	0	0	0	0	0	0	0	0	0	0	0	0	0	0	0	0	0	0	0	0	0	0	0	0	0	0	0	0	0	0	0	0	0	0	0	0	0	0	0	0	0	0	0	0	0	0
Sample839	0	0	0	0	0	0	0	0	0	0	0	0	0	0	0	0	0	0	0	0	0	0	0	0	0	0	0	0	0	0	0	0	0	0	0	0	0	0	0	0	0	0	0	0	0	0	0	0	0
Sample840	0	0	0	0	0	0	0	0	0	0	0	0	0	0	0	0	0	0	0	0	0	0	0	0	0	0	0	0	0	0	0	0	0	0	0	0	0	0	0	0	0	0	0	0	0	0	0	0	0
Sample841	0	0	0	0	0	0	0	0	0	0	0	0	0	0	0	0	0	0	0	0	0	0	0	0	0	0	0	0	0	0	0	0	0	0	0	0	0	0	0	0	0	0	0	0	0	0	0	0	0
Sample842	0	0	0	0	0	0	0	0	0	0	0	0	0	0	0	0	0	0	0	0	0	0	0	0	0	0	0	0	0	0	0	0	0	0	0	0	0	0	0	0	0	0	0	0	0	0	0	0	0
Sample843	0	0	0	0	0	0	0	0	0	0	0	0	0	0	0	0	0	0	0	0	0	0	0	0	0	0	0	0	0	0	0	0	0	0	0	0	0	0	0	0	0	0	0	0	0	0	0	0	0
Sample844	0	0	0	0	0	0	0	0	0	0	0	0	0	0	0	0	0	0	0	0	0	0	0	0	0	0	0	0	0	0	0	0	0	0	0	0	0	0	0	0	0	0	0	0	0	0	0	0	0
Sample845	0	0	0	0	0	0	0	0	0	0	0	0	0	0	0	0	0	0	0	0	0	0	0	0	0	0	0	0	0	0	0	0	0	0	0	0	0	0	0	0	0	0	0	0	0	0	0	0	0
Sample846	0	0	0	0	0	0	0	0	0	0	0	0	0	0	0	0	0	0	0	0	0	0	0	0	0	0	0	0	0	0	0	0	0	0	0	0	0	0	0	0	0	0	0	0	0	0	0	0	0
Sample847	0	0	0	0	0	0	0	0	0	0	0	0	0	0	0	0	0	0	0	0	0	0	0	0	0	0	0	0	0	0	0	0	0	0	0	0	0	0	0	0	0	0	0	0	0	0	0	0	0
Sample848	0	0	0	0	0	0	0	0	0	0	0	0	0	0	0	0	0	0	0	0	0	0	0	0	0	0	0	0	0	0	0	0	0	0	0	0	0	0	0	0	0	0	0	0	0	0	0	0	0
Sample849	0	0	0	0	0	0	0	0	0	0	0	0	0	0	0	0	0	0	0	0	0	0	0	0	0	0	0	0	0	0	0	0	0	0	0	0	0	0	0	0	0	0	0	0	0	0	0	0	0
Sample850	0	0	0	0	0	0	0	0	0	0	0	0	0	0	0	0	0	0	0	0	0	0	0	0	0	0	0	0	0	0	0	0	0	0	0	0	0	0	0	0	0	0	0	0	0	0	0	0	0
Sample851	0	0	0	0	0	0	0	0	0	0	0	0	0	0	0	0	0	0	0	0	0	0	0	0	0	0	0	0	0	0	0	0	0	0	0	0	0	0	0	0	0	0	0	0	0	0	0	0	0
Sample852	0	0	0	0	0	0	0	0	0	0	0	0	0	0	0	0	0	0	0	0	0	0	0	0	0	0	0	0	0	0	0	0	0	0	0	0	0	0	0	0	0	0	0	0	0	0	0	0	0
Sample853	0	0	0	0	0	0	0	0	0	0	0	0	0	0	0	0	0	0	0	0	0	0	0	0	0	0	0	0	0	0	0	0	0	0	0	0	0	0	0	0	0	0	0	0	0	0	0	0	0
Sample854	0	0	0	0	0	0	0	0	0	0	0	0	0	0	0	0	0	0	0	0	0	0	0	0	0	0	0	0	0	0	0	0	0	0	0	0	0	0	0	0	0	0	0	0	0	0	0	0	0
Sample855	0	0	0	0	0	0	0	0	0	0	0	0	0	0	0	0	0	0	0	0	0	0	0	0	0	0	0	0	0	0	0	0	0	0	0	0	0	0	0	0	0	0	0	0	0	0	0	0	0
Sample856	0	0	0	0	0	0	0	0	0	0	0	0	0	0	0	0	0	0	0	0	0	0	0	0	0	0	0	0	0	0	0	0	0	0	0	0	0	0	0	0	0	0	0	0	0	0	0	0	0
Sample857	0	0	0	0	0	0	0	0	0	0	0	0	0	0	0	0	0	0	0	0	0	0	0	0	0	0	0	0	0	0	0	0	0	0	0	0	0	0	0	0	0	0	0	0	0	0	0	0	0
Sample858	0	0	0	0	0	0	0	0	0	1	0	0	0	0	0	0	0	0	0	0	0	0	0	0	0	0	0	0	0	0	0	0	0	0	0	0	0	0	0	0	0	0	0	0	0	1	0	0	0
Sample859	0	0	0	0	0	0	0	0	0	0	0	0	0	0	0	0	0	0	0	0	0	0	0	0	0	0	0	0	0	0	0	0	0	0	0	0	0	0	0	0	0	0	0	0	0	0	0	0	0
Sample860	0	0	0	0	0	0	0	0	0	0	0	0	0	0	0	0	0	0	0	0	0	0	0	0	0	0	0	0	0	0	0	0	0	0	0	0	0	0	0	0	0	0	0	0	0	0	0	0	0
Sample861	0	0	0	0	0	0	0	0	0	0	0	0	0	0	0	0	0	0	0	0	0	0	0	0	0	0	0	0	0	0	0	0	0	0	0	0	0	0	0	0	0	0	0	0	0	0	0	0	0
Sample862	0	0	0	0	0	0	0	0	0	0	0	0	0	0	0	0	0	0	0	0	0	0	0	0	0	0	0	0	0	0	0	0	0	0	0	0	0	0	0	0	0	0	0	0	0	0	0	0	0
Sample863	0	0	0	0	0	0	0	0	0	0	0	0	0	0	0	0	0	0	0	0	0	0	0	0	0	0	0	0	0	0	0	0	0	0	0	0	0	0	0	0	0	0	0	0	0	0	0	0	0
Sample864	0	0	0	0	0	0	0	0	0	0	0	0	0	0	0	0	0	0	0	0	0	0	0	0	0	0	0	0	0	0	0	0	0	0	0	0	0	0	0	0	0	0	0	0	0	0	0	0	0
Sample865	0	0	0	0	0	0	0	0	0	0	0	0	0	0	0	0	0	0	0	0	0	0	0	0	0	0	0	0	0	0	0	0	0	0	0	0	0	0	0	0	0	0	0	0	0	0	0	0	0
Sample866	0	0	0	0	0	0	0	0	0	0	0	0	0	1	0	0	0	0	0	0	0	0	0	0	0	0	0	0	0	0	0	0	0	0	0	0	0	0	0	0	0	0	0	0	0	0	0	0	0
Sample867	0	0	0	0	0	0	0	0	0	0	0	0	0	0	0	0	0	0	0	0	0	0	0	0	0	0	0	0	0	0	0	0	0	0	0	0	0	0	0	0	0	0	0	0	0	0	0	0	0
Sample868	0	0	0	0	0	0	0	0	0	0	0	0	0	0	0	0	0	0	0	0	0	0	0	0	0	0	0	0	0	0	0	0	0	0	0	1	0	0	0	0	0	0	0	0	0	0	0	0	0
Sample869	0	0	0	0	0	0	0	0	0	0	0	0	0	0	0	0	0	0	0	0	0	0	0	0	0	0	0	0	1	0	0	0	0	0	0	0	0	0	0	0	0	0	0	0	0	0	0	0	0
Sample870	0	0	0	0	0	0	0	0	0	0	0	0	0	0	0	0	0	0	0	0	0	0	0	0	0	0	0	0	0	0	0	0	0	0	0	0	0	0	0	0	0	0	0	0	0	0	0	0	0
Sample871	0	0	0	0	0	0	0	0	0	0	0	0	0	0	0	0	0	0	0	0	0	0	0	0	0	0	0	0	0	0	0	0	0	0	0	0	0	0	0	0	0	0	0	0	0	0	0	0	0
Sample872	1	0	0	0	0	0	0	0	0	0	0	0	0	0	0	0	0	0	0	0	0	0	0	0	0	0	0	0	0	0	1	0	0	1	0	0	0	0	0	0	0	0	0	0	0	0	0	0	0
Sample873	0	0	0	0	0	0	0	0	0	0	0	0	0	0	0	0	0	0	0	0	0	0	0	0	0	0	0	0	0	0	0	0	0	0	0	0	0	0	0	0	0	0	0	0	0	0	0	0	0
Sample874	0	0	0	0	0	0	0	0	0	0	0	0	0	0	0	0	0	0	0	0	0	0	0	0	0	0	0	0	0	0	0	0	0	0	0	0	0	0	0	0	0	0	0	0	0	0	0	0	0
Sample875	0	0	0	0	0	0	0	0	0	0	0	0	0	0	0	0	0	0	0	0	0	0	0	0	0	0	0	0	0	0	0	0	0	0	0	0	0	0	0	0	0	0	0	0	0	0	0	0	0
Sample876	0	0	0	0	0	0	0	0	0	0	0	0	0	0	0	0	0	0	0	0	0	0	0	0	0	0	0	0	0	0	0	0	0	0	0	0	0	0	0	0	0	0	0	0	0	0	0	0	0
Sample877	0	0	0	0	0	0	0	0	0	0	0	0	0	0	0	0	0	0	0	0	0	0	0	0	0	0	0	0	0	0	0	0	0	0	0	0	0	0	0	0	0	0	0	0	0	0	0	0	0
Sample878	0	0	0	0	0	0	0	0	0	0	0	0	1	0	0	0	0	0	0	0	0	0	0	0	0	0	0	0	0	0	0	0	0	0	0	0	0	0	0	0	0	0	0	0	0	0	0	0	0
Sample879	0	0	0	0	0	0	0	0	0	0	0	0	0	0	0	0	0	0	0	0	0	0	0	0	0	0	0	0	0	0	0	0	0	0	0	0	0	0	0	0	0	0	0	0	0	0	0	0	0
Sample880	0	0	0	0	0	0	0	0	0	0	0	0	0	0	0	0	0	0	0	0	0	0	0	0	0	0	0	0	0	0	0	0	0	0	0	0	0	0	0	0	0	0	0	0	0	0	0	0	0
Sample881	0	0	0	0	0	0	0	0	0	0	0	0	0	0	0	0	0	0	0	0	0	0	0	0	0	0	0	0	0	0	0	0	0	0	0	0	0	0	0	0	0	0	0	0	0	0	0	0	0
Sample882	0	0	0	0	0	0	0	0	0	0	0	0	0	0	0	0	0	0	0	0	0	0	0	0	0	0	0	0	0	0	0	0	0	0	0	0	0	0	0	0	0	0	0	0	0	0	0	0	0
Sample883	0	0	0	0	0	0	0	0	0	0	1	0	0	0	0	0	0	0	0	0	0	0	0	0	0	0	0	0	0	0	0	0	0	0	0	0	0	0	0	0	0	0	0	0	0	0	0	0	0
Sample884	0	0	0	0	0	0	0	0	0	0	0	0	0	0	0	0	0	0	0	0	0	0	0	0	0	0	0	0	0	0	0	0	0	0	0	0	0	0	0	0	0	0	0	0	0	0	0	0	0
Sample885	0	0	0	0	0	0	0	0	0	0	0	0	0	0	0	0	0	0	0	0	0	0	0	0	0	0	0	0	0	0	0	0	0	0	0	0	0	0	0	0	0	0	0	0	0	0	0	0	0
Sample886	0	0	0	0	0	0	0	0	0	0	0	0	0	0	0	0	0	0	0	0	0	0	0	0	0	0	0	0	0	0	0	0	0	0	0	0	0	0	0	0	0	0	0	0	0	0	0	0	0
Sample887	0	0	0	0	0	0	0	0	0	0	0	0	0	0	0	0	0	0	0	0	0	0	0	0	0	0	0	0	0	0	0	0	0	0	0	0	0	0	0	0	0	0	0	0	0	0	0	0	0
Sample888	0	0	0	0	0	0	0	0	0	0	0	0	0	0	0	0	0	0	0	0	0	0	0	0	0	0	0	0	0	0	0	0	0	0	0	0	0	0	0	0	0	0	0	0	0	0	0	0	0
Sample889	0	0	0	0	0	0	0	0	0	1	0	0	0	0	0	0	0	0	0	0	0	0	0	0	0	0	0	0	0	0	0	0	0	0	0	0	0	0	0	0	0	0	0	0	0	0	0	0	0
Sample890	0	0	0	0	0	0	0	0	0	0	0	0	0	0	0	0	0	0	0	0	0	0	0	0	0	0	0	0	0	0	0	0	0	0	0	0	0	0	0	0	0	0	0	0	0	0	0	0	0
Sample891	0	0	0	0	0	0	0	0	0	0	0	0	0	0	0	0	0	0	0	0	0	0	0	0	0	0	0	0	0	0	0	0	0	0	0	0	0	0	0	0	0	0	0	0	0	0	0	0	0
Sample892	0	0	0	0	0	0	0	0	0	0	0	0	0	0	0	0	0	0	0	0	0	0	0	0	0	0	0	0	0	0	0	0	0	0	0	0	0	0	0	0	0	0	0	0	0	0	0	0	0
Sample893	0	0	0	0	0	0	0	0	0	0	0	0	0	0	0	0	0	0	0	0	0	0	0	0	0	0	0	0	0	0	0	0	0	0	0	0	0	0	0	0	0	0	0	0	0	0	0	0	0
Sample894	0	0	0	0	0	0	0	0	0	0	0	0	0	0	0	0	0	0	0	0	0	0	0	0	0	0	0	0	0	0	0	0	0	0	0	0	0	0	0	0	0	0	0	0	0	0	0	0	0
Sample895	0	0	0	0	0	0	0	0	0	0	0	0	0	0	0	0	0	0	0	0	0	0	0	0	0	0	0	0	0	0	0	0	0	0	0	0	0	0	0	0	0	0	0	0	0	0	0	0	0
Sample896	0	0	0	0	0	0	0	0	0	0	0	0	0	0	0	0	0	0	0	0	0	0	0	0	0	0	0	0	0	0	0	0	0	0	0	0	0	0	0	0	0	0	0	0	0	0	0	0	0
Sample897	0	0	0	0	0	0	0	0	0	0	0	0	0	0	0	0	0	0	0	0	0	0	0	0	0	0	0	0	0	0	0	0	0	0	0	0	0	0	0	0	0	0	0	0	0	0	0	0	0
Sample898	0	0	0	0	0	0	0	0	0	0	0	0	0	0	0	0	0	0	0	0	0	0	0	0	0	0	0	0	0	0	0	0	0	0	0	0	0	0	0	0	0	0	0	0	0	0	0	0	0
Sample899	0	0	0	0	0	0	0	0	0	0	0	0	0	0	0	0	0	0	0	0	0	0	0	0	0	0	0	0	0	0	0	0	0	0	0	0	0	0	0	0	0	0	0	0	0	0	0	0	0
Sample900	0	0	0	0	0	0	0	0	0	0	0	0	0	0	0	0	0	0	0	0	0	0	0	0	0	0	0	0	0	0	0	0	0	0	0	0	0	0	0	0	0	0	0	0	0	0	0	0	0
Sample901	0	0	0	0	0	0	0	0	0	0	0	0	0	0	0	0	0	0	0	0	0	0	0	0	0	0	0	0	0	0	0	0	0	0	0	0	0	0	0	0	0	0	0	0	0	0	0	0	0
Sample902	0	0	0	0	0	0	0	0	0	0	0	0	0	0	0	0	0	0	0	0	0	0	0	0	0	0	0	0	0	0	0	0	0	0	0	0	0	0	0	0	0	0	0	0	0	0	0	0	0
Sample903	0	0	0	0	0	0	0	0	0	0	0	0	0	0	0	0	0	0	0	0	0	0	0	0	0	0	0	0	0	0	0	0	0	0	0	0	0	0	0	0	0	0	0	0	0	0	0	0	0
Sample904	0	0	0	0	0	0	0	0	0	0	0	0	0	0	0	0	0	0	0	0	0	0	0	0	0	0	0	0	0	0	0	0	0	0	0	0	0	0	0	0	0	0	0	0	0	0	0	0	0
Sample905	0	0	0	0	0	0	0	0	0	0	0	0	0	0	0	0	0	0	0	0	0	0	0	0	0	0	0	0	0	0	0	0	0	0	0	0	0	0	0	0	0	0	0	0	0	0	0	0	0
Sample906	0	0	0	0	0	0	0	0	0	0	0	0	0	0	0	0	0	0	0	0	0	0	0	0	0	0	0	0	0	0	0	0	0	0	0	0	0	0	0	0	0	0	0	0	0	0	0	0	0
Sample907	0	0	0	0	0	0	0	0	0	0	0	0	0	0	0	0	0	0	0	0	0	0	0	0	0	0	0	0	0	0	0	0	0	0	0	0	0	0	0	0	0	0	0	0	0	0	0	0	0
Sample908	0	0	0	0	0	0	0	0	0	0	0	0	0	0	0	0	0	0	0	0	0	0	0	0	0	0	0	1	0	0	0	0	0	0	0	0	0	0	0	0	0	0	0	0	0	0	0	0	0
Sample909	0	0	0	0	0	0	0	0	0	0	0	0	0	0	0	0	0	0	0	0	0	0	0	0	0	0	0	0	0	0	0	0	0	0	0	0	0	0	0	0	0	0	0	0	0	0	0	0	0
Sample910	0	0	0	0	0	0	0	0	0	0	0	0	0	0	0	0	0	0	0	0	0	0	0	0	0	0	0	0	0	0	0	0	0	0	0	0	0	0	0	0	0	0	0	0	0	0	0	0	0
Sample911	0	0	0	0	0	0	0	0	0	0	0	0	0	0	0	0	0	0	0	0	0	0	0	0	0	0	0	0	0	0	0	0	0	0	0	0	0	0	0	0	0	0	0	0	0	0	0	0	0
Sample912	0	0	0	0	0	0	0	0	0	0	0	0	0	0	0	0	0	0	0	0	0	0	0	0	0	0	0	0	0	0	0	0	0	0	0	0	0	0	0	0	0	0	0	0	0	0	0	0	0
Sample913	0	0	0	0	0	0	0	0	0	0	0	0	0	0	0	0	0	0	0	0	0	0	0	0	0	0	0	0	0	0	0	0	0	0	0	0	0	0	0	0	0	0	0	0	0	0	0	0	0
Sample914	0	0	0	0	0	0	0	0	0	0	0	0	0	0	0	0	0	0	0	0	0	0	0	0	0	0	0	0	0	0	0	0	0	0	0	0	0	0	0	0	0	0	0	0	0	0	0	0	0
Sample915	0	0	0	1	0	0	0	0	0	0	0	0	0	0	0	0	0	0	0	0	0	0	0	0	0	0	0	0	0	0	0	0	0	0	0	0	0	1	1	0	0	0	1	1	0	0	0	0	0
Sample916	0	0	0	0	0	0	0	0	0	0	0	0	0	0	0	0	0	0	0	0	0	0	0	0	0	0	0	0	0	0	0	0	0	0	0	0	0	0	0	0	0	0	0	0	0	0	0	0	0
Sample917	0	0	0	1	0	0	0	0	0	0	0	0	0	0	0	0	0	0	0	0	0	0	0	0	0	0	0	0	0	0	0	0	0	0	0	0	0	0	0	0	0	0	0	0	0	0	0	0	0
Sample918	0	0	0	0	0	0	0	0	0	0	0	0	0	0	0	0	0	0	0	0	0	0	0	0	0	0	0	0	0	0	0	0	0	0	0	0	0	0	0	0	0	0	0	0	0	0	0	0	0
Sample919	0	0	0	0	0	0	0	0	0	0	0	0	0	0	0	0	0	0	0	0	0	0	0	0	0	0	0	0	0	0	0	0	0	0	0	0	0	0	0	0	0	0	0	0	0	0	0	0	0
Sample920	0	0	0	0	0	0	0	0	0	0	0	0	0	0	0	0	0	0	0	0	0	0	0	0	0	0	0	0	0	0	0	0	0	0	0	0	0	0	0	0	0	0	0	0	0	0	0	0	0
Sample921	0	0	0	0	0	0	0	0	0	0	0	0	0	0	0	0	0	0	0	0	0	0	0	0	0	0	0	0	0	0	0	0	0	0	0	0	0	0	0	0	0	0	0	0	0	0	0	0	0
Sample922	0	0	0	0	0	0	0	0	0	0	0	0	0	0	0	0	0	0	0	0	0	0	0	0	0	0	0	0	0	0	0	0	0	0	0	0	0	0	0	0	0	0	0	0	0	0	0	0	0
Sample923	0	0	0	0	0	0	0	0	0	0	0	0	0	0	0	0	0	0	0	0	0	0	0	0	0	0	0	0	0	0	0	0	0	0	0	0	0	0	0	0	0	0	0	0	0	0	0	0	0
Sample924	0	0	0	0	0	0	0	0	0	0	0	0	0	0	0	0	0	0	0	0	0	0	0	0	0	0	0	0	0	0	0	0	0	0	0	0	0	0	0	0	0	0	0	0	0	0	0	0	0
Sample925	0	0	0	0	0	0	0	0	0	0	0	0	0	0	0	0	0	0	0	0	0	0	0	0	0	0	0	0	0	0	0	0	0	0	0	0	0	0	0	0	0	0	0	0	0	0	0	0	0
Sample926	0	0	0	0	0	0	0	0	0	0	0	0	0	0	0	0	0	0	0	0	0	0	0	0	0	0	0	0	0	0	0	0	0	0	0	0	0	0	0	0	0	0	0	0	0	0	0	0	0
Sample927	0	0	0	0	0	0	0	0	0	0	0	0	0	0	0	0	0	0	0	0	0	0	0	0	0	0	0	0	0	0	0	0	0	0	0	0	0	0	0	0	0	0	0	0	0	0	0	0	0
Sample928	0	0	0	0	0	0	0	0	0	0	0	0	0	0	0	0	0	0	0	0	0	0	0	0	0	0	0	0	0	0	0	0	0	0	0	0	0	0	0	0	0	0	0	0	0	0	0	0	0
Sample929	0	0	0	0	0	0	0	0	0	0	0	0	0	0	0	0	0	0	0	0	0	0	0	0	0	0	0	0	0	0	0	0	0	0	0	0	0	0	0	0	0	0	0	0	0	0	0	0	0
Sample930	0	0	0	0	0	0	0	0	0	0	0	0	0	0	0	0	0	0	0	0	0	0	0	0	0	0	0	0	0	0	0	0	0	0	0	0	0	0	0	0	0	0	0	0	0	0	0	0	0
Sample931	0	0	0	0	0	0	0	0	0	0	0	0	0	0	0	0	0	0	0	0	0	0	0	0	0	0	0	0	0	0	0	0	0	0	0	0	0	0	0	0	0	0	0	0	0	0	0	0	0
Sample932	0	0	0	0	0	0	0	0	0	0	0	0	0	0	0	0	0	0	0	0	0	0	0	0	0	0	0	0	0	0	0	0	0	0	0	0	0	0	0	0	0	0	0	0	0	0	0	0	0
Sample933	0	0	0	0	0	0	0	0	0	0	0	0	0	0	0	0	0	0	0	0	0	0	0	0	0	0	0	0	0	0	0	0	0	0	0	0	0	0	0	0	0	0	0	0	0	0	0	0	0
Sample934	0	0	0	0	0	0	0	0	0	0	0	0	0	0	0	0	0	0	0	0	0	0	0	0	0	0	0	0	0	0	0	0	0	0	0	0	0	0	0	0	0	0	0	0	0	0	0	0	0
Sample935	0	0	0	1	0	0	0	0	0	0	0	0	0	0	0	0	0	0	0	0	0	0	0	0	0	0	0	0	0	0	0	0	0	0	0	0	0	1	0	0	0	0	0	0	0	0	0	0	0
Sample936	0	0	0	0	0	0	0	0	0	0	0	0	0	0	0	0	0	0	0	0	0	0	0	0	0	0	0	0	0	0	0	0	0	0	0	0	0	0	0	0	0	0	0	0	0	0	0	0	0
Sample937	0	0	0	0	0	0	0	0	0	0	0	0	0	0	0	0	0	0	0	0	0	0	0	0	0	0	0	0	0	0	0	0	0	0	0	0	0	0	0	0	0	0	0	0	0	0	0	0	0
Sample938	0	0	0	0	0	0	0	0	0	0	0	0	0	0	0	0	0	0	0	0	0	0	0	0	0	0	0	0	0	0	0	0	0	0	0	0	0	0	0	0	0	0	0	0	0	0	0	0	0
Sample939	0	0	0	0	0	0	0	0	0	0	0	0	0	0	0	0	0	0	0	0	0	0	0	0	0	0	0	0	0	0	0	0	0	0	0	0	0	0	0	0	0	0	0	0	0	0	0	0	0
Sample940	0	0	0	0	0	0	0	0	0	0	0	0	0	0	0	0	0	0	0	0	0	0	0	0	0	0	0	0	0	0	1	0	0	1	1	0	0	0	0	0	0	0	0	0	0	0	0	0	0
Sample941	0	0	0	0	0	0	0	0	0	0	0	0	0	0	0	0	0	0	0	0	0	0	0	0	0	0	0	0	0	0	0	0	0	0	0	0	0	0	0	0	0	0	0	0	0	0	0	0	0
Sample942	0	0	0	0	0	0	0	0	0	0	0	0	0	0	0	0	0	0	0	0	0	0	0	0	0	0	0	0	0	0	0	0	0	0	0	0	0	0	0	0	0	0	0	0	0	0	0	0	0
Sample943	0	0	0	0	0	0	0	0	0	0	0	0	0	0	0	0	0	0	0	0	0	0	0	0	0	0	0	0	0	0	0	0	0	0	0	0	0	0	0	0	0	0	0	0	0	0	0	0	0
Sample944	0	0	0	0	0	0	0	0	0	0	0	0	0	0	0	0	0	0	0	0	0	0	0	0	0	0	0	0	0	0	0	0	0	0	0	0	0	0	0	0	0	0	0	0	0	0	0	0	0
Sample945	0	0	0	0	0	0	0	0	0	0	0	0	0	0	0	0	0	0	0	0	0	0	0	0	0	0	0	0	0	0	0	0	0	0	0	0	0	0	0	0	0	0	0	0	0	0	0	0	0
Sample946	0	0	0	0	0	0	0	0	0	0	0	0	0	0	0	0	0	0	0	0	0	0	0	0	0	0	0	0	0	0	0	0	0	0	0	0	0	0	0	0	0	0	0	0	0	0	0	0	0
Sample947	0	0	0	0	0	0	0	0	0	0	0	0	0	0	0	0	0	0	0	0	0	0	0	0	0	0	0	0	0	0	0	0	0	0	0	0	0	0	0	0	0	0	0	0	0	0	0	0	0
Sample948	0	0	0	0	0	0	0	0	0	0	0	0	0	0	0	0	0	0	0	0	0	0	0	0	0	0	0	0	0	0	0	0	0	0	0	0	0	0	0	0	0	0	0	0	0	0	0	0	0
Sample949	0	0	0	0	0	0	0	0	0	0	0	0	0	0	0	0	0	0	0	0	0	0	0	0	0	0	0	0	0	0	0	0	0	0	0	0	0	0	0	0	0	0	0	0	0	0	0	0	0
Sample950	0	0	0	0	0	0	0	0	0	0	0	0	0	0	0	0	0	0	0	0	0	0	0	0	0	0	0	0	0	0	0	0	0	0	0	0	0	0	0	0	0	0	0	0	0	0	0	0	0
Sample951	0	0	0	0	0	0	0	0	0	0	0	0	0	0	0	0	0	0	0	0	0	0	0	0	0	0	0	0	0	0	0	0	0	0	0	0	0	0	0	0	0	0	0	0	0	0	0	0	0
Sample952	0	0	0	0	0	0	0	0	0	0	0	0	0	0	0	0	0	0	0	0	0	0	0	0	0	0	0	0	0	0	0	0	0	0	0	0	0	0	0	0	0	0	0	0	0	0	0	0	0
Sample953	0	0	0	0	0	0	0	0	0	0	0	0	0	0	0	0	0	0	0	0	0	0	0	1	0	0	0	0	0	0	0	0	0	0	0	0	0	0	0	0	0	0	0	0	0	0	0	0	0
Sample954	0	0	0	0	0	0	0	0	0	0	0	0	0	0	0	0	0	0	0	0	0	0	1	0	0	0	0	0	0	0	0	0	0	0	0	0	0	0	0	0	0	0	0	0	0	0	0	0	0
Sample955	0	0	0	0	0	0	0	0	0	0	0	0	0	0	0	0	0	0	0	0	0	0	0	0	0	0	0	0	0	0	0	0	0	0	0	0	0	0	0	0	0	0	0	0	0	0	0	0	0
Sample956	0	0	0	0	0	0	0	0	0	0	0	0	0	0	0	0	0	0	0	0	0	0	0	0	0	0	0	0	0	0	0	0	0	0	0	0	0	0	0	0	0	0	0	0	0	0	0	0	0
Sample957	0	0	0	0	0	0	0	0	0	0	0	0	0	0	0	0	0	0	0	0	0	0	0	0	0	0	0	0	0	0	0	0	0	0	0	0	0	0	0	0	0	0	0	0	0	0	0	0	0
Sample958	0	0	0	0	0	0	0	0	0	0	0	0	0	0	0	0	0	0	0	0	0	0	0	0	0	0	0	0	0	0	0	0	0	0	0	0	0	0	0	0	0	0	0	0	0	0	0	0	0
Sample959	0	0	0	0	0	0	0	0	0	0	0	0	0	0	0	0	0	0	0	0	0	0	0	0	0	0	0	0	0	0	0	0	0	0	0	0	0	0	0	0	0	0	0	0	0	0	0	0	0
Sample960	0	0	0	0	0	0	0	0	0	0	0	0	0	0	0	0	0	0	0	0	0	0	0	0	0	0	0	0	0	0	0	0	0	0	0	0	0	0	0	0	0	0	0	0	0	0	0	0	0
Sample961	0	0	0	0	0	0	0	0	0	0	0	0	0	0	0	0	0	0	0	0	0	0	0	0	0	0	0	0	0	0	0	0	0	0	0	1	0	0	0	0	0	0	0	0	0	0	0	0	0
Sample962	0	0	0	0	0	0	0	0	0	0	0	0	0	0	0	0	0	0	0	0	0	0	0	0	0	0	0	0	0	0	0	0	0	0	0	0	0	0	0	0	0	0	0	0	0	0	0	0	0
Sample963	0	0	0	0	0	0	0	0	0	0	0	0	0	0	0	0	0	0	0	0	0	0	0	0	0	0	0	0	0	0	0	0	0	0	0	0	0	0	0	0	0	0	0	0	0	0	0	0	0
Sample964	0	0	0	0	0	0	0	0	0	0	0	0	0	0	0	0	0	0	0	0	0	0	0	0	0	0	0	0	0	0	0	0	0	0	0	0	0	0	0	0	0	0	0	0	0	0	0	0	0
Sample965	0	0	0	0	0	0	0	0	0	0	0	0	0	0	0	0	0	1	0	0	0	0	0	0	0	0	0	0	0	0	0	0	0	0	0	0	0	0	0	0	0	0	0	0	0	0	0	0	0
Sample966	0	0	0	0	0	0	0	0	0	0	0	0	0	0	0	0	0	0	0	0	0	0	0	0	0	0	0	0	0	0	0	0	0	0	0	0	0	0	0	0	0	0	0	0	0	0	0	0	0
Sample967	0	0	0	1	0	0	0	0	0	0	0	0	0	0	0	0	0	0	0	0	0	0	0	0	0	0	0	0	0	0	0	0	0	0	0	0	0	1	0	0	0	1	0	0	1	0	0	0	0
Sample968	0	0	0	0	0	0	0	0	0	0	0	0	0	0	0	0	0	0	0	0	0	0	0	0	0	0	0	0	0	0	0	0	0	0	0	0	0	0	0	0	0	0	0	0	0	0	0	0	0
Sample969	0	0	0	0	0	0	0	0	0	0	0	0	0	0	0	0	0	0	0	0	0	0	0	0	0	0	0	0	0	0	0	0	0	0	0	0	0	0	0	0	0	0	0	0	0	0	0	0	0
Sample970	0	0	0	0	0	0	0	0	0	0	1	0	0	0	0	0	0	0	0	0	0	0	0	0	0	0	0	0	0	0	0	0	0	0	0	0	0	0	0	0	0	0	0	0	0	0	0	0	0
Sample971	0	0	0	0	0	0	0	0	0	0	0	0	0	0	0	0	0	0	0	0	0	0	0	0	0	0	0	0	0	0	0	0	0	0	0	0	0	0	0	0	0	0	0	0	0	0	0	0	0
Sample972	0	0	0	0	0	0	0	0	0	0	0	0	0	0	0	0	0	0	0	0	0	0	0	0	0	0	0	0	0	0	0	0	0	0	0	0	0	0	0	0	0	0	0	0	0	0	0	0	0
Sample973	0	0	0	0	0	0	0	0	0	0	0	0	0	0	0	0	0	0	0	0	0	0	0	0	0	0	0	0	0	0	0	0	0	0	0	0	0	0	0	0	0	0	0	0	0	0	0	0	0
Sample974	0	0	0	0	0	0	0	0	0	0	0	0	0	0	0	0	0	0	0	0	0	0	0	0	0	0	0	0	0	0	0	0	0	0	0	0	0	0	0	0	0	0	0	0	0	0	0	0	0
Sample975	0	0	0	0	0	0	0	0	0	0	0	0	0	0	0	0	0	0	0	0	0	0	0	0	0	0	0	0	0	0	0	0	0	0	0	0	0	0	0	0	0	0	0	0	0	0	0	0	0
Sample976	0	0	0	0	0	0	0	0	0	0	0	0	0	0	0	0	0	0	0	0	0	0	0	0	0	0	0	0	0	0	0	0	0	0	0	0	0	0	0	0	0	0	0	0	0	0	0	0	0
Sample977	0	0	0	0	0	0	0	0	0	0	0	0	0	0	0	0	0	0	0	0	0	0	0	0	0	0	0	0	0	0	0	0	0	0	0	0	0	0	0	0	0	0	0	0	0	0	0	0	0
Sample978	0	0	0	0	0	0	0	0	0	0	0	0	0	0	0	0	0	0	0	0	0	0	0	0	0	0	0	0	0	0	0	0	0	0	0	0	0	0	0	0	0	0	0	0	0	0	0	0	0
Sample979	0	0	0	0	0	0	0	0	0	0	0	0	0	0	0	0	0	0	0	0	0	0	0	0	0	0	0	0	0	0	0	0	0	0	0	0	0	0	0	0	0	0	0	0	0	0	0	0	0
Sample980	0	0	0	0	0	0	0	0	0	0	0	0	0	0	0	0	0	0	0	0	0	0	0	0	0	0	0	0	0	0	0	0	0	0	0	0	0	0	0	0	0	0	0	0	0	0	0	0	0
Sample981	0	0	0	0	0	0	0	0	0	0	0	0	0	0	0	0	0	0	0	0	0	0	0	0	0	0	0	0	0	0	0	0	0	0	0	0	0	0	0	0	0	0	0	0	0	0	0	0	0
Sample982	0	0	0	0	0	0	0	0	0	0	0	0	0	0	0	0	0	0	0	0	0	0	0	0	0	0	0	0	0	0	0	0	0	0	0	0	0	0	0	0	0	0	0	0	0	0	0	0	0
Sample983	0	0	0	0	0	0	0	0	0	0	0	0	0	0	0	0	0	0	0	0	0	0	0	0	0	0	0	0	0	0	0	0	0	0	0	0	0	0	0	0	0	0	0	0	0	0	0	0	0
Sample984	0	0	0	0	0	0	0	0	0	0	0	0	0	0	0	0	0	0	0	0	0	0	0	0	0	0	0	0	0	0	0	0	0	0	0	0	1	0	0	0	0	0	0	0	0	0	0	0	0
Sample985	0	0	0	0	0	0	0	0	0	0	0	0	0	0	0	0	0	0	0	0	0	0	0	0	0	0	0	0	0	0	0	0	0	0	0	0	0	0	0	0	0	0	0	0	0	0	0	0	0
Sample986	0	0	0	0	0	0	0	0	0	0	0	0	0	0	0	0	0	0	0	0	0	0	0	0	0	0	0	0	0	0	0	0	0	0	0	0	0	0	0	0	0	0	0	0	0	0	0	0	0
Sample987	0	0	0	0	0	0	0	0	0	0	0	0	0	0	0	0	0	0	0	0	0	0	0	0	0	0	0	0	0	0	0	0	0	0	0	0	0	0	0	0	0	0	0	0	0	0	0	0	0
Sample988	0	0	0	0	0	0	0	0	0	0	0	0	0	0	0	0	0	0	0	0	0	0	0	0	0	0	0	0	0	0	0	0	0	0	0	0	0	0	0	0	0	0	0	0	0	0	0	0	0
Sample989	0	0	0	0	0	0	0	0	0	0	0	0	0	0	0	0	0	0	0	0	0	0	0	0	0	0	0	0	0	0	0	0	0	0	0	0	0	0	0	0	0	0	0	0	0	0	0	0	0
Sample990	0	0	0	0	0	0	0	0	0	0	0	0	0	0	0	0	0	0	0	0	0	0	0	0	0	0	0	0	0	0	0	0	0	0	0	0	0	0	0	0	0	0	0	0	0	0	0	0	0
Sample991	0	0	0	0	0	0	0	0	0	0	0	0	0	0	0	0	0	0	0	0	0	0	0	0	0	0	0	0	0	0	0	0	0	0	0	0	0	0	0	0	0	0	0	0	0	0	0	0	0
Sample992	0	0	0	0	0	0	0	0	0	0	0	0	0	0	0	0	0	0	0	0	0	0	0	0	0	0	0	0	0	0	0	0	0	0	0	0	0	0	0	0	0	0	0	0	0	0	0	0	0
Sample993	0	0	0	0	0	0	0	0	0	0	0	0	0	0	0	0	0	0	0	0	0	0	0	0	0	0	0	0	0	0	0	0	0	0	0	0	0	0	0	0	0	0	0	0	0	0	0	0	0
Sample994	0	0	0	0	0	0	0	0	0	0	0	0	0	0	0	0	0	0	0	0	0	0	0	0	0	0	0	0	0	0	0	0	0	0	0	0	0	0	0	0	0	0	0	0	0	0	0	0	0
Sample995	0	0	0	0	0	0	0	0	0	0	0	0	0	0	0	0	0	0	0	0	0	0	0	0	0	0	0	0	0	0	0	0	0	0	0	0	0	0	0	0	0	0	0	0	0	0	0	0	0
Sample996	0	0	0	0	0	0	0	0	0	0	0	0	0	0	0	0	0	0	0	0	0	0	0	0	0	0	0	0	0	0	0	0	0	0	0	0	0	0	0	0	0	0	0	0	0	0	0	0	0
Sample997	0	0	0	0	0	0	0	0	0	0	0	0	0	0	0	0	0	0	0	0	0	0	0	0	0	0	0	0	0	0	0	0	0	0	0	0	0	0	0	0	0	0	0	0	0	0	0	0	0
Sample998	0	0	0	0	0	0	0	0	0	0	0	0	0	0	0	0	0	0	1	0	0	0	0	0	0	0	0	0	0	0	0	0	0	0	0	0	0	0	0	0	0	0	0	0	0	0	0	0	0
Sample999	0	0	0	0	0	0	0	0	0	0	0	0	0	0	0	0	0	0	0	0	0	0	0	0	0	0	0	0	0	0	0	0	0	0	0	0	0	0	0	0	0	0	0	0	0	0	0	0	0
Sample1000	0	0	0	0	0	0	0	0	0	0	0	0	0	0	0	0	0	0	0	0	0	0	0	0	0	0	0	0	0	0	0	0	0	0	0	0	0	0	0	0	0	0	0	0	0	0	0	0	0
Sample1001	0	0	0	0	0	0	0	0	0	0	0	0	0	0	0	0	0	1	0	0	0	0	0	0	0	0	0	0	0	0	0	0	0	0	0	0	0	0	0	0	0	0	0	0	0	0	0	0	0
Sample1002	0	0	0	0	0	0	0	0	0	0	0	0	0	0	0	0	0	0	0	0	0	0	0	0	0	0	0	0	0	0	0	0	0	0	0	0	0	0	0	0	0	0	0	0	0	0	0	0	0
Sample1003	0	0	0	0	0	0	0	0	0	0	0	0	0	0	0	0	0	0	0	0	0	0	0	0	0	0	0	0	0	0	0	0	0	0	0	0	0	0	0	0	0	0	0	0	0	0	0	0	0
Sample1004	0	0	0	0	0	0	0	0	0	0	0	0	0	0	0	0	0	0	0	0	0	0	0	0	0	0	0	0	0	0	0	0	0	0	0	0	0	0	0	0	0	0	0	0	0	0	0	0	0
Sample1005	0	0	0	0	0	0	0	0	0	0	0	0	0	0	0	0	0	0	0	0	0	0	0	0	0	0	0	0	0	0	0	0	0	0	0	0	0	0	0	0	0	0	0	0	0	0	0	0	0
Sample1006	0	0	0	0	0	0	0	0	0	0	0	0	0	0	0	0	0	0	0	0	0	0	0	0	0	0	0	0	0	0	0	0	0	0	0	0	0	0	0	0	0	0	0	0	0	0	0	0	0
Sample1007	0	0	0	0	0	0	0	0	0	0	0	0	0	0	0	0	0	0	0	0	0	0	0	0	0	0	0	0	0	0	0	0	0	0	0	0	0	0	0	0	0	0	0	0	0	0	0	0	0
Sample1008	0	0	0	0	0	0	0	0	0	0	0	0	0	0	0	0	0	0	0	0	0	0	0	0	0	0	0	0	0	0	0	0	0	0	0	0	0	0	0	0	0	0	0	0	0	0	0	0	0
Sample1009	0	0	0	0	0	0	0	0	0	0	0	0	0	0	0	0	0	0	0	0	0	0	0	0	0	0	0	0	0	0	0	0	0	0	0	0	0	0	0	0	0	0	0	0	0	0	0	0	0
Sample1010	0	0	0	0	0	0	0	0	0	0	0	0	0	0	0	0	0	0	0	0	0	0	0	0	0	0	0	0	0	0	0	0	0	0	0	0	0	0	0	0	0	0	0	0	0	0	0	0	0
Sample1011	0	0	0	0	0	0	0	0	0	0	0	0	0	0	0	0	0	0	0	0	0	0	0	0	0	0	0	0	0	0	0	0	0	0	0	0	0	0	0	0	0	0	0	0	0	0	0	0	0
Sample1012	0	0	0	0	0	0	0	0	0	0	0	0	0	0	0	0	0	0	0	0	0	0	0	0	0	0	0	0	0	0	0	0	0	0	0	0	0	0	0	0	0	0	0	0	0	0	0	0	0
Sample1013	0	0	0	0	0	0	0	0	0	0	0	0	1	0	0	0	0	0	0	1	0	0	0	0	0	0	0	1	0	0	0	0	0	0	0	0	0	0	0	0	0	0	0	0	0	0	0	0	0
Sample1014	0	0	0	0	0	0	0	0	0	0	0	0	0	0	0	0	0	0	0	0	0	0	0	0	0	0	0	0	0	0	0	0	0	0	0	0	0	0	0	0	0	0	0	0	0	0	0	0	0
Sample1015	0	0	0	0	0	0	0	0	0	0	0	0	0	0	0	0	0	0	0	0	0	0	0	0	0	0	0	0	0	0	0	0	0	0	0	0	0	0	0	0	0	0	0	0	0	0	0	0	0
Sample1016	0	0	0	0	0	0	0	0	0	0	0	0	0	0	0	0	0	0	0	0	0	0	0	0	0	0	0	0	0	0	0	0	0	0	0	0	0	0	0	0	0	0	0	0	0	0	0	0	0
Sample1017	0	0	0	0	0	0	0	0	0	0	0	0	0	0	0	0	0	0	0	0	0	0	0	0	0	0	0	0	0	0	0	0	0	0	0	0	0	0	0	0	0	0	0	0	0	0	1	0	0
Sample1018	0	0	0	0	0	0	0	0	0	0	0	0	0	0	0	0	0	0	0	0	0	0	0	0	0	0	0	0	0	0	0	0	0	0	0	0	0	0	0	0	0	0	0	0	0	0	0	0	0
Sample1019	0	0	0	0	0	0	0	0	0	0	0	0	0	0	0	0	0	0	0	0	0	0	0	0	0	0	0	0	0	0	0	0	0	0	0	0	0	0	0	0	0	0	0	0	0	0	0	0	0
Sample1020	0	0	0	0	0	0	0	0	0	0	0	0	0	0	0	0	0	0	0	0	0	0	0	0	0	0	0	0	0	0	0	0	0	0	0	0	0	0	0	0	0	0	0	0	0	0	0	0	0
Sample1021	0	0	0	0	0	0	0	0	0	0	0	0	0	0	0	0	0	0	0	0	0	0	0	0	0	0	0	0	0	0	0	0	0	0	0	0	0	0	0	0	0	0	0	0	0	0	0	0	0
Sample1022	0	0	0	0	0	0	0	0	0	0	0	0	0	0	0	0	0	0	0	0	0	0	0	0	0	0	0	0	0	0	0	0	0	0	0	0	0	0	0	0	0	0	0	0	0	0	0	0	0
Sample1023	0	0	0	0	0	0	0	0	0	0	0	0	0	0	0	0	0	0	0	0	0	0	0	0	0	0	0	0	0	0	0	0	0	0	0	0	0	0	0	0	0	0	0	0	0	0	0	0	0
Sample1024	0	0	0	0	0	0	0	0	0	0	0	0	0	0	0	0	0	0	0	0	0	0	0	0	0	0	0	0	0	0	0	0	0	0	0	0	0	0	0	0	0	0	0	0	0	0	0	0	0
Sample1025	0	0	0	0	0	0	0	0	0	0	0	0	0	0	0	0	0	0	0	0	0	0	0	0	0	0	0	0	0	0	0	0	0	0	0	0	0	0	0	0	0	0	0	0	0	0	0	0	0
Sample1026	0	0	0	0	0	0	0	0	0	0	0	0	0	0	0	0	0	0	0	0	0	0	0	0	0	0	0	0	0	0	0	0	0	0	0	0	0	0	0	0	0	0	0	0	0	0	0	0	0
Sample1027	0	0	0	0	0	0	0	0	0	0	0	0	0	0	0	0	0	0	0	0	0	0	0	0	0	0	0	0	0	0	0	0	0	0	0	0	0	0	0	0	0	0	0	0	0	0	0	0	0
Sample1028	0	0	0	0	0	0	0	0	0	0	0	0	0	0	0	0	0	0	0	0	0	0	0	0	0	0	0	0	0	0	0	0	0	0	0	0	0	0	0	0	0	0	0	0	0	0	0	0	0
Sample1029	0	0	0	0	0	0	0	0	0	0	0	0	0	0	0	0	0	0	0	0	0	0	0	0	0	0	0	0	0	0	0	0	0	0	0	0	0	0	0	0	0	0	0	0	0	0	0	0	0
Sample1030	0	0	0	0	0	0	0	0	0	0	0	0	0	0	0	0	0	0	0	0	0	0	0	0	0	0	0	0	0	0	0	0	0	0	0	0	0	0	0	0	0	0	0	0	0	0	0	0	0
Sample1031	0	0	0	0	0	0	0	0	0	0	0	0	0	0	0	0	0	0	0	0	0	0	0	0	0	0	0	0	0	0	0	0	0	0	0	0	0	0	0	0	0	0	0	0	0	0	0	0	0
Sample1032	0	0	0	0	0	0	0	0	0	0	0	0	0	0	0	0	0	0	0	0	0	0	0	0	0	0	0	0	0	0	0	0	0	0	0	0	0	0	0	0	0	0	0	0	0	0	0	0	0
Sample1033	0	0	0	0	0	0	0	0	0	0	0	0	0	0	0	0	0	0	0	0	0	0	0	0	0	0	0	0	0	0	0	0	0	0	0	0	0	0	0	0	0	0	0	0	0	0	0	0	0
Sample1034	0	0	0	0	0	0	0	0	0	0	0	0	0	0	0	0	0	0	0	0	0	0	0	0	0	0	0	0	0	0	0	0	0	0	0	0	0	0	0	0	0	0	0	0	0	0	0	0	0
Sample1035	0	0	0	0	0	0	0	0	0	0	0	0	0	0	0	0	0	0	0	0	0	0	0	0	0	0	0	0	0	0	0	0	0	0	0	0	0	0	0	0	0	0	0	0	0	0	0	0	0
Sample1036	0	0	0	1	0	0	0	0	0	0	0	0	0	0	0	0	0	0	0	0	0	0	0	0	0	0	0	0	0	0	0	0	0	0	0	0	0	1	0	0	0	1	0	0	0	0	0	0	0
Sample1037	0	0	0	0	0	0	0	0	0	0	0	0	0	0	0	0	0	0	0	0	0	0	0	0	0	0	0	0	0	0	0	0	0	0	0	0	0	0	0	0	0	0	0	0	0	0	0	0	0
Sample1038	0	0	0	0	0	0	0	0	0	0	0	0	0	0	0	0	0	0	0	0	0	0	0	0	0	0	0	0	0	0	0	0	0	0	0	0	0	0	0	0	0	0	0	0	0	0	0	0	0
Sample1039	0	0	0	0	0	0	0	0	0	0	0	0	0	0	0	0	0	0	0	0	0	0	0	0	0	0	0	0	0	0	0	0	0	0	0	0	0	0	0	0	0	0	0	0	0	0	0	0	0
Sample1040	0	0	0	0	0	0	0	0	0	0	0	0	0	0	0	0	0	0	0	0	0	0	0	0	0	0	0	0	0	0	0	0	0	0	0	0	0	0	0	0	0	0	0	0	0	0	0	0	0
Sample1041	0	0	0	0	0	0	0	0	0	0	0	0	0	0	0	0	0	0	0	0	0	0	0	0	0	0	0	0	0	0	0	0	0	0	0	0	0	0	0	0	0	0	0	0	0	0	0	0	0
Sample1042	0	0	0	0	0	0	0	0	0	0	0	0	0	0	0	0	0	0	0	0	0	0	0	0	0	0	0	0	0	0	0	0	0	0	0	0	0	0	0	0	0	0	0	0	0	0	0	0	0
Sample1043	0	0	0	0	0	0	0	0	0	0	0	0	0	0	0	0	0	0	0	0	0	0	0	0	0	0	0	0	0	0	0	0	0	0	0	0	0	0	0	0	0	0	0	0	0	0	0	0	0
Sample1044	0	0	0	0	0	0	0	0	0	0	0	0	0	0	0	0	0	0	0	0	0	0	0	0	0	0	0	0	0	0	0	0	0	0	0	0	0	0	0	0	0	0	0	0	0	0	0	0	0
Sample1045	0	0	0	0	0	0	0	0	0	0	0	0	0	0	0	0	0	0	0	0	0	0	0	0	0	0	0	0	0	0	0	0	0	0	0	0	0	0	0	0	0	0	0	0	0	0	0	0	0
Sample1046	0	0	0	0	0	0	0	0	0	0	0	0	0	0	0	0	0	0	0	0	0	0	0	0	0	0	0	0	0	0	0	0	0	0	0	0	0	0	0	0	0	0	0	0	0	0	0	0	0
Sample1047	0	0	0	0	0	0	0	0	0	0	0	0	0	0	0	0	0	0	0	0	0	0	0	0	0	0	0	0	0	0	0	0	0	0	0	0	0	0	0	0	0	0	0	0	0	0	0	0	0
Sample1048	0	0	0	0	0	0	0	0	0	0	0	0	0	0	0	0	0	0	0	0	0	0	0	0	0	0	0	0	0	0	0	0	0	0	0	0	0	0	0	0	0	0	0	0	0	0	0	0	0
Sample1049	0	0	0	0	0	0	0	0	0	0	0	0	0	0	0	0	0	0	0	0	0	0	0	0	0	0	0	0	0	0	0	0	0	0	0	0	0	0	0	0	0	0	0	0	0	0	0	0	0
Sample1050	0	0	0	0	0	0	0	0	0	0	0	0	0	0	0	0	0	0	0	0	0	0	0	0	0	0	0	0	0	0	0	0	0	0	0	0	0	0	0	0	0	0	0	0	0	0	0	0	0
Sample1051	0	0	0	0	0	0	0	0	0	0	0	0	0	0	0	0	0	0	0	0	0	0	0	0	0	0	0	0	0	0	0	0	0	0	0	0	0	0	0	0	0	0	0	0	0	0	0	0	1
Sample1052	0	0	0	0	0	0	0	0	0	0	0	0	0	0	0	0	0	0	0	0	0	0	0	0	0	0	0	0	0	0	0	0	0	0	0	0	0	0	0	0	0	0	0	0	0	0	0	0	0
Sample1053	0	0	0	0	0	0	0	0	0	0	0	0	0	0	0	0	0	0	0	0	0	0	0	0	0	0	0	0	0	0	0	0	0	0	0	0	0	0	0	0	0	0	0	0	0	0	0	0	0
Sample1054	0	0	0	0	0	0	0	0	0	0	0	0	0	0	0	0	0	0	0	0	0	0	0	0	0	0	0	0	0	0	0	0	0	0	0	0	0	0	0	0	0	0	0	0	0	0	0	0	0
Sample1055	0	0	0	0	0	0	0	0	0	0	0	0	0	0	0	0	0	0	0	0	0	0	0	0	0	0	0	0	0	0	0	0	0	0	0	0	0	0	0	0	0	0	0	0	0	0	0	0	0
Sample1056	0	0	0	0	0	0	0	0	0	0	0	0	0	0	0	0	0	0	0	0	0	0	0	0	0	0	0	0	0	0	0	0	0	0	0	0	0	0	0	0	0	0	0	0	0	0	0	0	0
Sample1057	0	0	0	0	0	0	0	0	0	0	0	0	0	0	0	0	0	0	0	0	0	0	0	0	0	0	0	0	0	0	0	0	0	0	0	0	0	0	0	0	0	0	0	0	0	0	0	0	0
Sample1058	0	0	0	0	0	0	0	0	0	0	0	0	0	0	0	0	0	0	0	0	0	0	0	0	0	0	0	0	0	0	0	0	0	0	0	0	0	0	0	0	0	0	0	0	0	0	0	0	0
Sample1059	0	0	0	0	0	0	0	0	0	0	0	0	0	0	0	0	0	0	0	0	0	0	0	0	0	0	0	0	0	0	0	0	0	0	0	0	0	0	0	0	0	0	0	0	0	0	0	0	0
Sample1060	0	0	0	0	0	0	0	0	0	0	0	0	0	0	0	0	0	0	0	0	0	0	0	0	0	0	0	0	0	0	0	0	0	0	0	0	0	0	0	0	0	0	0	0	0	0	0	0	0
Sample1061	0	0	0	0	0	0	0	0	0	0	0	0	0	0	0	0	0	0	0	0	0	0	0	0	0	0	0	0	0	0	0	0	0	0	0	0	0	0	0	0	0	0	0	0	0	0	0	0	0
Sample1062	0	0	0	0	0	0	0	0	0	0	0	0	0	0	0	0	0	0	0	0	0	0	0	0	0	0	0	0	0	0	0	0	0	0	0	0	0	0	0	0	0	0	0	0	0	0	0	0	0
Sample1063	0	0	1	0	0	0	0	0	0	0	0	0	0	0	0	0	0	0	0	0	0	0	0	0	0	0	0	0	0	0	0	0	0	0	0	0	0	0	0	0	0	0	0	0	0	0	0	0	0
Sample1064	0	0	0	0	0	0	0	0	0	0	0	0	0	0	0	0	0	0	0	0	0	0	0	0	0	0	0	0	0	0	0	0	0	0	0	0	0	0	0	0	0	0	0	0	0	0	0	0	0
Sample1065	0	0	0	0	0	0	0	0	0	0	0	0	0	0	0	0	0	0	0	0	0	0	0	0	0	0	0	0	0	0	0	0	0	0	0	0	0	0	0	0	0	0	0	0	0	0	0	0	0
Sample1066	0	0	0	0	0	0	0	0	0	0	0	0	0	0	0	0	0	0	0	0	0	0	0	0	0	0	0	0	0	0	0	0	0	0	0	0	0	0	0	0	0	0	0	0	0	0	0	0	0
Sample1067	0	0	0	0	0	0	0	0	0	0	0	0	0	0	0	0	0	0	0	0	0	0	0	0	0	0	0	0	0	0	0	0	0	0	0	0	0	0	0	0	0	0	0	0	0	0	0	0	0
Sample1068	0	0	0	0	0	0	0	0	0	0	0	0	0	0	0	0	0	0	0	0	0	0	0	0	0	0	0	0	0	0	0	0	0	0	0	0	0	0	0	0	0	0	0	0	0	0	0	0	0
Sample1069	0	0	0	0	0	0	0	0	0	0	0	0	0	0	0	0	0	0	0	0	0	0	0	0	0	0	0	0	0	0	0	0	0	0	0	0	0	0	0	0	0	0	0	0	0	0	0	0	0
Sample1070	0	0	0	0	0	0	0	0	0	0	0	0	0	0	0	0	0	0	0	0	0	0	0	0	0	0	0	0	0	0	0	0	0	0	0	0	0	0	0	0	0	0	0	0	0	0	0	0	0
Sample1071	0	0	0	0	0	0	0	0	0	0	0	0	0	0	0	0	0	0	0	0	0	0	0	0	0	0	0	0	0	0	0	0	0	0	0	0	0	0	0	0	0	0	0	0	0	0	0	0	0
Sample1072	0	0	0	0	0	0	0	0	0	0	0	0	0	0	0	0	0	0	0	0	0	0	0	0	0	0	0	0	0	0	0	0	0	0	0	0	0	0	0	0	0	0	0	0	0	0	0	0	0
Sample1073	0	0	0	0	0	0	0	0	0	0	0	0	0	0	0	0	0	0	0	0	0	0	0	0	0	0	0	0	0	0	0	0	0	0	0	0	0	0	0	0	0	0	0	0	0	0	0	0	0
Sample1074	0	0	0	0	0	0	0	0	0	0	0	0	0	0	0	0	0	0	0	0	0	0	0	0	0	0	0	0	0	0	0	0	0	0	0	0	0	0	0	0	0	0	0	0	0	0	0	0	0
Sample1075	0	0	0	0	0	0	0	0	0	0	0	0	0	0	0	0	0	0	0	0	0	0	0	0	0	0	0	0	0	0	0	0	0	0	0	0	0	0	0	0	0	0	0	0	0	0	0	0	0
Sample1076	0	0	0	0	0	0	0	0	0	0	0	0	0	0	0	0	0	0	0	0	0	0	0	0	0	0	0	0	0	0	0	0	0	0	0	0	0	0	0	0	0	0	0	0	0	0	0	0	0
Sample1077	0	0	0	0	0	0	0	0	0	0	0	0	0	0	0	0	0	0	0	0	0	0	0	0	0	0	0	0	0	0	0	0	0	0	0	0	0	0	0	0	0	0	0	0	0	0	0	0	0
Sample1078	0	0	0	0	0	0	0	0	0	0	0	0	0	0	0	0	0	0	0	0	0	0	0	0	0	0	0	0	0	0	0	0	0	0	0	0	0	0	0	0	0	0	0	0	0	0	0	0	0
Sample1079	0	0	0	0	0	0	0	0	0	0	0	0	0	0	0	0	0	0	0	0	0	0	0	0	0	0	0	0	0	0	0	0	0	0	0	0	0	0	0	0	0	0	0	0	0	0	0	0	0
Sample1080	0	0	0	0	0	0	0	0	0	0	0	0	0	0	0	0	0	0	0	0	0	0	0	0	0	0	0	0	0	0	0	0	0	0	0	0	0	0	0	0	0	0	0	0	0	0	0	0	0
Sample1081	0	0	0	0	0	0	0	0	0	0	0	0	0	0	0	0	0	0	0	0	0	0	0	0	0	0	0	0	0	0	0	0	0	0	0	0	0	0	0	0	0	0	0	0	0	0	0	0	0
Sample1082	0	0	0	0	0	0	0	0	0	0	0	0	0	0	0	0	0	0	0	0	0	0	0	0	0	0	0	0	0	0	0	0	0	0	0	0	0	0	0	0	0	0	0	0	0	0	0	0	0
Sample1083	0	0	0	0	0	0	0	0	0	0	0	0	0	0	0	0	0	0	0	0	0	0	0	0	0	0	0	0	0	0	0	0	0	0	0	0	0	0	0	0	0	0	0	0	0	0	0	0	0
Sample1084	0	0	0	0	0	0	0	0	0	0	0	0	0	0	0	0	0	0	0	0	0	0	0	0	0	0	0	0	0	0	0	0	0	0	0	0	0	0	0	0	0	0	0	0	0	0	0	0	0
Sample1085	0	0	0	0	0	0	0	0	0	0	0	0	0	0	0	0	0	0	0	0	0	0	0	0	0	0	0	0	0	0	0	0	0	0	0	0	0	0	0	0	0	0	0	0	0	0	0	0	0
Sample1086	1	0	0	0	0	0	0	0	0	0	0	0	0	0	0	0	0	0	0	0	0	0	0	0	0	0	0	0	0	0	0	0	0	0	0	0	0	0	0	0	0	0	0	0	0	0	0	0	0
Sample1087	0	0	0	0	0	0	0	0	0	0	0	0	0	0	0	0	0	0	0	0	0	0	0	0	0	0	0	0	0	0	0	0	0	0	0	0	0	0	0	0	0	0	0	0	0	0	0	0	0
Sample1088	0	0	0	0	0	0	0	0	0	0	0	0	0	0	0	0	0	0	0	0	0	0	0	0	0	0	0	0	0	0	0	0	0	0	0	0	0	0	0	0	0	0	0	0	0	0	0	0	0
Sample1089	0	0	0	0	0	0	0	0	0	0	0	0	0	0	0	0	0	0	0	0	0	0	0	0	0	0	0	0	0	0	0	0	0	0	0	0	0	0	0	0	0	0	0	0	0	0	0	0	0
Sample1090	0	0	0	0	0	0	0	0	0	0	0	0	0	0	0	0	0	0	0	0	0	0	0	0	0	0	0	0	0	0	0	0	0	0	0	0	0	0	0	0	0	0	0	0	0	0	0	0	0
Sample1091	0	0	0	0	0	0	0	0	0	0	0	0	0	0	0	0	0	0	0	0	0	0	0	0	0	0	0	0	0	0	0	0	0	0	0	0	0	0	0	0	0	0	0	0	0	0	0	0	0
Sample1092	0	0	0	0	0	0	0	0	0	0	0	0	0	0	0	0	0	0	0	0	0	0	0	0	0	0	0	0	0	0	0	0	0	0	0	0	0	0	0	0	0	0	0	0	0	0	0	0	0
Sample1093	0	0	0	0	0	0	0	0	0	0	0	0	0	0	0	0	0	0	0	0	0	0	0	0	0	0	0	0	0	0	0	0	0	0	0	0	0	0	0	0	0	0	0	0	0	0	0	0	0
Sample1094	0	0	0	0	0	0	0	0	0	0	0	0	0	0	0	0	0	0	0	0	0	0	0	0	0	0	0	0	0	0	0	0	0	0	0	0	0	0	0	0	0	0	0	0	0	0	0	0	0
Sample1095	0	0	0	0	0	0	0	0	0	0	0	0	0	0	0	0	0	0	0	0	0	0	0	0	0	0	0	0	0	0	0	0	0	0	0	0	0	0	0	0	0	0	0	0	0	0	0	0	0
Sample1096	0	0	0	0	0	0	0	0	0	0	0	0	0	0	0	0	0	0	0	0	0	0	0	0	0	0	0	0	0	0	0	0	0	0	0	0	0	0	0	0	0	0	0	0	0	0	0	0	0
Sample1097	0	0	0	0	0	0	0	0	0	0	0	0	0	0	0	0	0	0	0	0	0	0	0	0	0	0	0	0	0	0	0	0	0	0	0	0	0	0	0	0	0	0	0	0	0	0	0	0	0
Sample1098	0	0	0	0	0	0	0	0	0	0	0	0	0	0	0	0	0	0	0	0	0	0	0	0	0	0	0	0	0	0	0	0	0	0	0	0	0	0	0	0	0	0	0	0	0	0	0	0	0
Sample1099	0	0	0	0	0	0	0	0	0	0	0	0	0	0	0	0	0	0	0	0	0	0	0	0	0	0	0	0	0	0	0	0	0	0	0	0	0	0	0	0	0	0	0	0	0	0	0	0	0
Sample1100	0	0	0	0	0	0	0	0	0	0	0	0	0	0	0	0	0	0	0	0	0	0	0	0	0	0	0	0	0	0	0	0	0	0	0	0	0	0	0	0	0	0	0	0	0	0	0	0	0
Sample1101	0	0	0	0	0	0	0	0	0	0	0	0	0	0	0	0	0	0	0	0	0	0	0	0	0	0	0	0	0	0	0	0	0	0	0	0	0	0	0	0	0	0	0	0	0	0	0	0	0
Sample1102	0	0	0	0	0	0	0	0	0	0	0	0	0	0	0	0	0	0	0	0	0	0	0	0	0	0	0	0	0	0	0	0	0	0	0	0	0	0	0	0	0	0	0	0	0	0	0	0	0
Sample1103	0	0	0	0	0	0	0	0	0	0	0	0	0	0	0	0	0	0	0	0	0	0	0	0	0	0	0	0	0	0	0	0	0	0	0	0	0	0	0	0	0	0	0	0	0	0	0	0	0
Sample1104	0	0	0	0	0	0	0	0	0	0	0	0	0	0	0	0	0	0	0	0	0	0	0	0	0	0	0	0	0	0	0	0	0	0	0	0	0	0	0	0	0	0	0	0	0	0	0	0	0
Sample1105	0	0	0	0	0	0	0	0	0	0	0	0	0	0	0	0	0	0	0	0	0	0	0	0	0	0	0	0	0	0	0	0	0	0	0	0	0	0	0	0	0	0	0	0	0	0	0	0	0
Sample1106	0	0	0	0	0	0	0	0	0	0	0	0	0	0	0	0	0	0	0	0	0	0	0	0	0	0	0	0	0	0	0	0	0	0	0	0	0	0	0	0	0	0	0	0	0	0	0	0	0
Sample1107	0	0	0	0	0	0	0	0	0	0	0	0	0	0	0	0	0	0	0	0	0	0	0	0	0	0	0	0	0	0	0	0	0	0	0	0	0	0	0	0	0	0	0	0	0	0	0	0	0
Sample1108	0	0	0	0	0	0	0	0	0	0	0	0	0	0	0	0	0	0	0	0	0	0	0	0	0	0	0	0	0	0	0	0	0	0	0	0	0	0	0	0	0	0	0	0	0	0	0	0	0
Sample1109	0	0	0	0	0	0	0	0	0	0	0	0	0	0	0	0	0	0	0	0	0	0	0	0	0	0	0	0	0	0	0	0	0	0	0	0	0	0	0	0	0	0	0	0	0	0	0	0	0
Sample1110	0	0	0	0	0	0	0	0	0	0	0	0	0	0	0	0	0	0	0	0	0	0	0	0	0	0	0	0	0	0	0	0	0	0	0	0	0	0	0	0	0	0	0	0	0	0	0	0	0
Sample1111	1	0	0	0	0	0	0	0	0	0	0	0	1	0	0	0	0	0	0	0	0	0	0	0	0	0	0	0	0	0	1	0	0	0	0	0	0	0	0	0	0	0	0	0	0	0	0	0	0
Sample1112	0	0	0	0	0	0	0	0	0	0	0	0	0	0	0	0	0	0	0	0	0	0	0	0	0	0	0	0	0	0	0	0	0	0	0	0	0	0	0	0	0	0	0	0	0	0	0	0	0
Sample1113	0	0	0	0	0	0	0	0	0	0	0	0	0	0	0	0	0	0	0	0	0	0	0	0	0	0	0	0	0	0	0	0	0	0	0	0	0	0	0	0	0	0	0	0	0	0	0	0	0
Sample1114	0	0	0	0	0	0	0	0	0	0	0	0	0	1	0	0	0	0	0	0	0	0	0	0	0	0	1	0	0	0	0	0	0	0	0	0	0	0	0	0	0	0	0	0	0	0	0	0	0
Sample1115	0	0	0	0	0	0	0	0	0	0	0	0	0	0	0	0	0	0	0	0	0	0	0	0	0	0	0	0	0	0	0	0	0	0	0	0	0	0	0	0	0	0	0	0	0	0	0	0	0
Sample1116	0	0	0	0	0	0	0	0	0	0	0	0	0	0	0	0	0	0	0	0	0	0	0	0	0	0	0	0	0	0	0	0	0	0	0	0	0	0	0	0	0	0	0	0	0	0	0	0	0
Sample1117	0	0	0	0	0	0	0	0	0	0	0	0	0	0	0	0	0	0	0	0	0	0	0	0	0	0	0	0	0	0	0	0	0	0	0	0	0	0	0	0	0	0	0	0	0	0	0	0	0
Sample1118	0	0	0	0	0	0	0	0	0	0	0	0	0	0	0	0	0	0	0	0	0	0	0	0	0	0	0	0	0	0	0	0	0	0	0	0	0	0	0	0	0	0	0	0	0	0	0	0	0
Sample1119	0	0	0	0	0	0	0	0	0	0	0	1	0	0	0	0	0	0	0	0	0	0	0	0	0	0	0	0	0	0	0	0	0	0	0	0	0	0	0	0	0	0	0	0	0	0	0	0	0
Sample1120	0	0	0	0	0	0	0	0	0	0	0	0	0	0	0	0	0	0	0	0	0	0	0	0	0	0	0	0	0	0	0	0	0	0	0	0	0	0	0	0	0	0	0	0	0	0	0	0	0
Sample1121	0	0	0	0	0	0	0	0	0	0	0	0	0	0	0	0	0	0	0	0	0	0	0	0	0	0	0	0	0	0	0	0	0	0	0	0	0	0	0	0	0	0	0	0	0	0	0	0	0
Sample1122	0	0	0	0	0	0	0	0	0	0	0	0	0	0	0	0	0	0	0	0	0	0	0	0	0	0	0	0	0	0	0	0	0	0	0	0	0	0	0	0	0	0	0	0	0	0	0	0	0
Sample1123	0	0	0	0	0	0	0	0	0	0	0	0	0	0	0	0	0	0	0	0	0	0	0	0	0	0	0	0	0	0	0	0	0	0	0	0	0	0	0	0	0	0	0	0	0	0	0	0	0
Sample1124	0	0	0	0	0	0	0	0	0	0	0	0	0	0	0	0	0	0	0	0	0	0	0	0	0	0	0	0	0	0	0	0	0	0	0	0	0	0	0	0	0	0	0	0	0	0	0	0	0
Sample1125	0	0	0	0	0	0	0	0	0	0	0	0	0	0	0	0	0	0	0	0	0	0	0	0	0	0	0	0	0	0	0	0	0	0	0	0	0	0	0	0	0	0	0	0	0	0	0	0	0
Sample1126	0	0	0	0	0	0	0	0	0	0	0	0	0	0	0	0	0	0	0	0	0	0	0	0	0	0	0	0	0	0	0	0	0	1	0	0	0	0	0	0	0	0	0	0	0	0	0	0	0
Sample1127	0	0	0	0	0	0	0	0	0	0	0	0	0	0	0	0	0	0	0	0	0	0	0	0	0	0	0	0	0	0	0	0	0	0	0	0	0	0	0	0	0	0	0	0	0	0	0	0	0
Sample1128	0	0	0	0	0	0	0	0	0	0	0	0	0	0	0	0	0	0	0	0	0	0	0	0	0	0	0	0	0	0	0	0	0	0	0	0	0	0	0	0	0	0	0	0	0	0	0	0	0
Sample1129	0	0	0	0	0	0	0	0	0	0	0	0	0	0	0	0	0	0	0	0	0	0	0	0	0	0	0	0	0	0	0	0	0	0	0	0	0	0	0	0	0	0	0	0	0	0	0	0	0
Sample1130	0	0	0	0	0	0	0	0	0	0	0	0	0	0	0	0	0	0	0	0	0	0	0	0	0	0	0	0	0	0	0	0	0	0	0	0	0	0	0	0	0	0	0	0	0	0	0	0	0
Sample1131	0	0	0	0	0	0	0	0	0	0	0	0	0	0	0	0	0	0	0	0	0	0	0	0	0	0	0	0	0	0	0	0	0	0	0	0	0	0	0	0	0	0	0	0	0	1	0	0	0
Sample1132	0	0	0	0	0	0	0	0	0	0	0	0	0	0	0	0	0	0	0	0	0	0	0	0	0	0	0	0	0	0	0	0	0	0	0	0	0	0	0	0	0	0	0	0	0	0	0	0	0
Sample1133	0	0	0	0	0	0	0	0	0	0	0	0	0	0	0	0	0	0	0	0	0	0	0	0	0	0	0	0	0	0	0	0	0	0	0	0	0	0	0	0	0	0	0	0	0	0	0	0	0
Sample1134	0	0	0	0	0	0	0	0	0	0	0	0	0	0	0	0	0	0	0	0	0	0	0	0	0	0	0	0	0	0	0	0	0	0	0	0	0	0	0	0	0	0	0	0	0	0	0	0	0
Sample1135	0	0	0	0	0	0	0	0	0	0	0	0	0	0	0	0	0	0	0	0	0	0	0	0	0	0	0	0	0	0	0	0	0	0	0	0	0	0	0	0	0	0	0	0	0	0	0	0	0
Sample1136	0	0	0	0	0	0	0	0	0	0	0	0	0	0	0	0	0	0	0	0	0	0	0	0	0	0	0	0	0	0	0	0	0	0	0	0	0	0	0	0	0	0	0	0	0	0	0	0	0
Sample1137	0	0	0	0	0	0	0	0	0	0	0	0	0	0	0	0	0	0	0	0	0	0	0	0	0	0	0	0	0	0	0	0	0	0	0	0	0	0	0	0	0	0	0	0	0	0	0	0	0
Sample1138	0	0	0	0	0	0	0	0	0	0	0	0	0	0	0	0	0	0	0	0	0	0	0	0	0	0	0	0	0	0	0	0	0	0	0	0	0	0	0	0	0	0	0	0	0	0	0	0	0
Sample1139	0	0	0	0	0	0	0	0	0	0	0	0	0	0	0	0	0	0	0	0	0	0	0	0	0	0	0	0	0	0	0	0	0	0	0	0	0	0	0	0	0	0	0	0	0	0	0	0	0
Sample1140	0	0	0	0	0	0	0	0	0	0	0	0	0	0	0	0	0	0	0	0	0	0	0	0	0	0	0	0	0	0	0	0	0	0	0	0	0	0	0	0	0	0	0	0	0	0	0	0	0
Sample1141	0	0	0	0	0	0	0	0	0	0	0	0	0	0	0	0	0	0	0	0	0	0	0	0	0	0	0	0	0	0	0	0	0	0	0	0	0	0	0	0	0	0	0	0	0	0	0	0	0
Sample1142	0	0	0	0	0	0	0	0	0	0	0	0	0	0	0	0	0	0	0	0	0	0	0	0	0	0	0	0	0	0	0	0	0	0	0	0	0	0	0	0	1	0	0	0	0	0	0	0	0
Sample1143	0	0	0	0	0	0	0	0	0	0	0	0	0	0	0	0	0	0	0	0	0	0	0	0	0	0	0	0	0	0	0	0	0	0	0	0	0	0	0	0	0	0	0	0	0	0	0	0	0
Sample1144	0	0	0	0	0	0	0	0	0	0	0	0	0	0	0	0	0	0	0	0	0	0	0	0	0	0	0	0	0	0	0	0	0	0	0	0	0	0	0	0	0	0	0	0	0	0	0	0	0
Sample1145	0	0	0	0	0	0	0	0	0	0	0	0	0	0	0	0	0	0	0	0	0	0	0	0	0	0	0	0	0	0	0	0	0	0	0	0	0	0	0	0	0	0	0	0	0	0	0	0	0
Sample1146	0	0	0	0	0	0	0	0	0	0	0	0	0	0	0	0	0	0	0	0	0	0	0	0	0	0	0	0	0	0	0	0	0	0	0	0	0	0	0	0	0	0	0	0	0	0	0	0	0
Sample1147	0	0	0	0	0	0	0	0	0	0	0	0	0	0	0	0	0	0	0	0	0	0	0	0	0	0	0	0	0	0	0	0	0	0	0	0	0	0	0	0	0	0	0	0	0	0	0	0	0
Sample1148	0	0	0	0	0	0	0	0	0	0	0	0	0	0	0	0	0	0	0	0	0	0	0	0	0	0	0	0	0	0	0	0	0	0	0	0	0	0	0	0	0	0	0	0	0	0	0	0	0
Sample1149	0	0	0	0	0	0	0	0	0	0	0	0	0	0	0	0	0	0	0	0	0	0	0	0	0	0	0	0	0	0	0	0	0	0	1	0	0	0	0	0	0	0	0	0	0	0	0	0	0
Sample1150	0	0	0	0	0	0	0	0	0	0	0	0	0	0	0	0	0	0	0	0	0	0	0	0	0	0	0	0	0	0	0	0	0	0	0	0	0	0	0	0	0	0	0	0	0	0	0	0	0
Sample1151	0	0	0	0	0	0	0	0	0	0	0	0	0	0	0	0	0	0	0	0	0	0	0	0	0	0	0	0	0	0	0	0	0	0	0	0	0	0	0	0	0	0	0	0	0	0	0	0	0
Sample1152	0	0	0	0	0	0	0	0	0	0	0	0	0	0	0	0	0	0	0	0	0	0	0	0	1	0	0	0	0	0	0	0	0	0	0	0	1	0	0	0	0	1	1	0	0	0	0	0	0
Sample1153	0	0	0	0	0	0	0	0	0	0	0	0	0	0	0	0	0	0	0	0	0	0	0	0	0	0	0	0	0	0	0	0	0	0	0	0	0	0	0	0	0	0	0	0	0	0	0	0	0
Sample1154	0	0	0	0	0	0	0	0	0	0	0	0	0	0	0	0	0	0	0	0	0	0	0	0	0	0	0	0	0	0	0	0	0	0	0	0	0	0	0	0	0	0	0	0	0	0	0	0	0
Sample1155	0	0	0	0	0	0	0	0	0	0	0	0	0	0	0	0	0	0	0	0	0	0	0	0	0	0	0	0	0	0	0	0	0	0	0	0	0	0	0	0	0	0	0	0	0	0	0	0	0
Sample1156	0	0	0	0	0	0	0	0	0	0	0	0	0	0	0	0	0	0	0	0	0	0	0	0	0	0	0	0	0	0	0	0	0	0	0	0	0	0	0	0	0	0	0	0	0	0	0	0	0
Sample1157	0	0	0	0	0	0	0	0	0	0	0	0	0	0	0	0	0	0	0	0	0	0	0	0	0	0	0	0	0	0	0	0	0	0	0	0	0	0	0	0	0	0	0	0	0	0	0	0	0
Sample1158	0	0	0	0	0	0	0	0	0	0	0	0	0	0	0	0	0	0	0	0	0	0	0	0	0	0	0	0	0	0	0	0	0	0	0	0	0	0	0	0	0	0	0	0	0	0	0	0	0
Sample1159	0	0	0	0	0	0	0	0	0	0	0	0	0	0	0	0	0	0	0	0	0	0	0	0	0	0	0	0	0	0	0	0	0	0	0	0	0	0	0	0	0	0	0	0	0	0	0	0	0
Sample1160	0	0	0	0	0	0	0	0	0	0	0	0	0	0	0	0	0	0	0	0	0	0	0	1	0	0	0	0	0	0	0	0	0	0	0	0	0	0	0	0	0	0	0	0	0	0	0	0	0
Sample1161	0	0	0	0	0	0	0	0	0	0	0	0	0	0	0	0	0	0	0	0	0	0	0	0	0	0	0	0	0	0	0	0	0	0	0	0	0	0	0	0	0	0	0	0	0	0	0	0	0
Sample1162	0	0	0	0	0	0	0	0	0	0	0	0	0	0	0	0	0	0	0	0	0	0	0	0	0	0	0	0	0	0	0	0	0	0	0	0	0	0	0	0	0	0	0	0	0	0	0	0	0
Sample1163	0	0	0	0	0	0	0	0	0	0	0	0	0	0	0	0	0	0	0	0	0	0	0	0	0	0	0	0	0	0	0	0	0	0	0	0	0	0	0	0	0	0	0	0	0	0	0	0	0
Sample1164	0	0	0	0	0	0	0	0	0	0	0	0	0	0	0	0	0	0	0	0	0	0	0	0	0	0	0	0	0	0	0	0	0	0	0	0	0	0	0	0	0	0	0	0	0	0	0	0	0
Sample1165	0	0	0	0	0	0	0	0	0	0	0	0	0	0	0	0	0	0	0	0	0	0	0	0	0	0	0	0	0	0	0	0	0	0	0	0	0	0	0	0	0	0	0	0	0	0	1	0	0
Sample1166	0	0	0	0	0	0	0	0	0	0	0	0	0	0	0	0	0	0	0	0	0	0	0	0	0	0	0	0	0	0	0	0	0	0	0	0	0	0	0	0	0	0	0	0	0	0	0	0	0
Sample1167	0	0	0	0	0	0	0	0	0	0	0	0	0	0	0	0	0	0	0	0	0	0	0	0	0	0	0	0	0	0	0	0	1	0	0	0	0	0	0	0	0	0	0	0	0	0	0	0	0
Sample1168	0	0	0	0	0	0	0	0	0	0	0	0	0	0	0	0	0	0	0	0	0	0	0	0	0	0	0	0	0	0	0	1	0	0	0	0	0	0	0	0	0	0	0	0	0	0	0	0	0
Sample1169	0	0	0	0	0	0	0	0	0	0	0	0	0	0	0	0	0	0	0	0	0	0	0	0	0	0	0	0	0	0	0	0	0	0	0	0	0	0	0	0	0	0	0	0	0	0	0	0	0
Sample1170	0	0	0	0	0	0	0	0	0	0	0	0	0	0	0	0	0	0	0	0	0	0	0	0	0	0	0	0	0	0	0	0	0	0	0	0	0	0	0	0	0	0	0	0	0	0	0	0	0
Sample1171	0	0	0	0	0	0	0	0	0	0	0	0	0	0	0	0	0	0	0	0	0	0	0	0	0	0	0	0	0	0	0	0	0	0	0	0	0	0	0	0	0	0	0	0	0	0	0	0	0
Sample1172	0	0	0	1	0	0	0	0	0	0	0	0	0	0	0	0	0	0	0	0	0	0	0	0	0	0	0	0	0	0	0	0	0	0	0	0	0	1	0	0	0	0	0	0	0	0	0	0	0
Sample1173	0	0	0	0	0	0	0	0	0	0	0	0	0	0	0	0	0	0	0	0	0	0	0	0	0	0	0	0	0	0	0	0	0	0	0	0	0	0	0	0	0	0	0	0	0	0	0	0	0
Sample1174	0	0	0	0	0	0	0	0	0	0	0	0	0	0	0	0	0	0	0	0	0	0	0	0	0	0	0	0	0	0	0	0	0	0	0	0	0	0	0	0	0	0	0	0	0	0	0	0	0
Sample1175	0	0	0	0	0	0	0	0	0	0	0	0	0	0	0	0	0	0	0	0	0	0	0	0	0	0	0	0	0	0	0	0	0	0	0	0	0	0	0	0	0	0	0	0	0	0	0	0	0
Sample1176	0	0	0	0	0	0	0	0	0	0	0	0	0	0	0	0	0	0	0	0	0	0	0	0	0	0	0	0	0	0	0	0	0	0	0	0	0	0	0	0	0	0	0	0	0	0	0	0	0
Sample1177	0	0	0	0	0	0	0	0	0	0	0	0	0	0	0	0	0	0	0	0	0	0	0	0	0	0	0	0	0	0	0	0	0	0	0	0	0	0	0	0	0	0	0	0	0	0	0	0	0
Sample1178	0	0	0	0	0	0	0	0	0	0	0	0	0	0	0	0	0	0	0	0	0	0	0	0	0	0	0	0	0	0	0	0	0	0	0	0	0	0	0	0	0	0	0	0	0	0	0	0	0
Sample1179	0	0	0	0	0	0	0	0	0	0	0	0	0	0	0	0	0	0	0	0	0	0	0	0	0	0	0	0	0	0	0	0	0	0	0	0	0	0	0	0	0	0	0	0	0	0	0	0	0
Sample1180	0	0	0	0	0	0	0	0	0	0	0	0	0	0	0	0	0	0	0	0	0	0	0	0	0	0	0	0	0	0	0	0	0	0	0	0	0	0	0	0	0	0	0	0	0	0	0	0	0
Sample1181	0	0	0	0	0	0	0	0	0	0	0	0	0	0	0	0	0	0	0	0	0	0	0	0	0	0	0	0	0	0	0	0	0	0	0	0	0	0	0	0	0	0	0	0	0	0	0	0	0
Sample1182	0	0	0	0	0	0	0	0	0	0	0	1	0	0	0	0	0	0	0	0	0	0	0	0	0	0	0	0	0	0	0	0	0	0	0	0	0	0	0	0	0	0	0	0	0	0	0	0	0
Sample1183	0	0	0	0	0	0	0	0	0	0	0	0	0	0	0	0	0	0	0	0	0	0	0	0	0	0	0	0	0	0	0	0	0	0	0	0	0	0	0	0	0	0	0	0	0	0	0	0	0
Sample1184	0	0	0	0	0	0	0	0	0	0	0	0	0	0	0	0	0	0	0	0	0	0	0	0	0	0	0	0	0	0	0	0	0	0	0	0	0	0	0	0	0	0	0	0	0	0	0	0	0
Sample1185	0	0	0	0	0	0	0	0	0	0	0	0	0	0	0	0	0	0	0	0	0	0	0	0	0	0	0	0	0	0	0	0	0	0	0	0	0	0	0	0	0	0	0	0	0	0	0	0	0
Sample1186	0	0	0	0	0	0	0	0	0	0	0	0	0	0	0	0	0	0	0	0	0	0	0	0	0	0	0	0	0	0	0	0	0	0	0	0	0	0	0	0	0	0	0	0	0	0	0	0	1
Sample1187	0	0	0	0	0	0	0	0	0	0	0	0	0	0	0	0	0	0	0	0	0	0	0	0	0	0	0	0	0	0	0	0	0	0	0	0	0	0	0	0	0	0	0	0	0	0	0	0	0
Sample1188	0	0	0	0	0	0	0	0	0	0	0	0	0	0	0	0	0	0	0	0	0	0	0	0	0	0	0	0	0	0	0	0	0	0	0	0	0	0	0	0	0	0	0	0	0	0	0	0	0
Sample1189	0	0	0	0	1	0	0	0	0	0	0	0	0	0	0	0	0	0	0	0	0	0	0	0	0	0	0	0	0	0	0	0	0	0	0	0	0	0	0	0	0	0	0	0	0	0	0	0	0
Sample1190	0	0	0	0	0	0	0	0	0	0	0	0	0	0	0	0	0	0	0	0	0	0	0	0	0	0	0	0	0	0	0	0	0	0	0	0	0	0	0	0	0	0	0	0	0	0	0	0	0
Sample1191	0	0	0	0	0	0	0	0	0	0	0	0	0	0	0	0	0	0	0	0	0	0	0	0	0	0	0	0	0	0	0	0	0	0	0	0	0	0	0	0	0	0	0	0	0	0	0	0	0
Sample1192	0	0	0	0	0	0	0	0	0	0	0	0	0	0	0	0	0	0	0	0	0	0	0	0	0	0	0	0	0	0	0	0	0	0	0	0	0	0	0	0	0	0	0	0	0	0	0	0	0
Sample1193	0	0	0	0	0	0	0	0	0	0	0	0	0	0	0	0	0	0	0	0	0	0	0	0	0	0	0	0	0	0	0	0	0	0	0	0	0	0	0	0	0	0	0	0	0	0	0	0	0
Sample1194	0	0	0	0	0	0	0	0	0	0	0	0	0	0	0	0	0	0	0	0	0	0	0	0	0	0	0	0	0	0	0	0	0	0	0	0	0	0	0	0	0	0	0	0	0	0	0	0	0
Sample1195	0	0	0	0	0	0	0	0	0	0	0	0	0	0	0	0	0	0	0	0	0	0	0	0	0	0	0	0	0	0	0	0	0	0	0	0	0	0	0	0	0	0	0	0	0	0	0	0	0
Sample1196	0	0	0	0	0	0	0	0	0	0	0	0	0	0	0	0	0	0	0	0	0	0	0	0	0	0	0	0	0	0	0	0	0	0	0	0	0	0	0	0	0	0	0	0	0	0	0	0	0
Sample1197	0	0	0	0	0	0	0	0	0	0	0	0	0	0	0	0	0	0	0	0	0	0	0	0	0	0	0	0	0	0	0	0	0	0	0	0	0	0	0	0	0	0	0	0	0	0	0	0	0
Sample1198	0	0	0	0	0	0	0	0	0	0	0	0	0	0	0	0	0	0	0	0	0	0	0	0	0	0	0	0	0	0	0	0	0	0	0	0	0	0	0	0	0	0	0	0	0	0	0	0	0
Sample1199	0	0	0	0	0	0	0	0	0	0	0	0	0	0	0	0	0	0	0	0	0	0	0	0	0	0	0	0	0	0	0	0	0	0	0	0	0	0	0	0	0	0	0	0	0	0	0	0	0
Sample1200	0	0	0	0	0	0	0	0	0	0	0	0	0	0	0	0	0	0	0	0	0	0	0	0	0	0	0	0	0	0	0	0	0	0	0	0	0	0	0	0	0	0	0	0	0	0	0	0	0
Sample1201	0	0	0	0	0	0	0	0	0	0	0	0	0	0	0	0	0	0	0	0	0	0	0	0	0	0	0	0	0	0	0	0	0	0	0	0	0	0	0	0	0	0	0	0	0	0	0	0	0
Sample1202	0	0	0	0	0	0	0	0	0	0	0	0	0	0	0	0	0	0	0	0	0	0	0	0	0	0	0	0	0	0	0	0	0	0	0	0	0	0	0	0	0	0	0	0	0	0	0	0	0
Sample1203	0	0	0	0	0	0	0	0	0	0	0	0	0	0	0	0	0	0	0	0	0	0	0	0	0	0	0	0	0	0	0	0	0	0	0	0	0	0	0	0	0	0	0	0	0	0	0	0	0
Sample1204	0	0	0	0	0	0	0	0	0	0	0	0	0	0	0	0	0	0	0	0	0	0	0	0	0	0	0	0	0	0	0	0	0	0	0	0	0	0	0	0	0	0	0	0	0	0	0	0	0
Sample1205	0	0	0	1	0	0	0	0	0	0	0	0	0	0	1	0	0	0	0	0	0	0	0	0	1	0	0	0	0	0	0	0	0	0	0	0	0	1	1	0	0	0	0	0	0	0	0	0	0
Sample1206	0	0	0	0	0	0	0	0	0	0	0	0	0	0	0	0	0	0	0	0	0	0	0	0	0	0	0	0	0	0	0	0	0	0	0	0	0	0	0	0	0	0	0	0	0	0	0	0	0
Sample1207	0	0	0	0	0	0	0	0	0	0	0	0	0	0	0	0	0	0	0	0	0	0	0	0	0	0	0	0	0	0	0	0	0	0	0	0	0	0	0	0	0	0	0	0	0	0	0	0	0
Sample1208	0	0	0	0	0	0	0	0	0	0	0	0	0	0	0	0	0	0	0	0	0	0	0	0	0	0	0	0	0	0	1	0	0	0	0	0	0	0	0	0	0	0	0	0	0	0	0	0	0
Sample1209	0	0	0	0	0	0	0	0	0	0	0	0	0	0	0	0	0	0	0	0	0	0	0	0	0	0	0	0	0	0	0	0	0	0	0	0	0	0	0	0	0	0	0	0	0	0	0	0	0
Sample1210	0	0	0	0	0	0	0	0	0	0	0	0	0	0	0	0	0	0	0	0	0	0	0	0	0	0	0	0	0	0	0	0	0	0	0	0	0	0	0	0	0	0	0	0	0	0	0	0	0
Sample1211	0	0	0	0	0	0	0	0	0	0	0	0	0	0	0	0	0	0	0	0	0	0	0	0	0	0	0	0	0	0	0	0	0	0	0	0	0	0	0	0	0	0	0	0	0	0	0	0	0
Sample1212	0	0	0	0	0	0	0	0	0	0	0	0	0	0	0	0	0	0	0	0	0	0	0	0	0	0	0	0	0	0	0	0	0	0	0	0	0	0	0	0	0	0	0	0	0	0	0	0	0
Sample1213	0	0	0	0	0	0	0	0	0	0	0	0	0	0	0	0	0	0	0	0	0	0	0	0	0	0	0	0	0	0	0	0	0	0	0	0	0	0	0	0	0	0	0	0	0	0	0	0	0
Sample1214	0	0	0	0	0	0	0	0	0	0	0	0	0	0	0	0	0	0	0	0	0	0	0	0	0	0	0	0	0	0	0	0	0	0	0	0	0	0	0	0	0	0	0	0	0	0	0	0	0
Sample1215	0	0	0	0	0	0	0	0	0	0	0	0	0	0	0	0	0	0	0	0	0	0	0	0	0	0	0	0	0	0	0	0	0	0	0	0	0	0	0	0	0	0	0	0	0	0	0	0	0
Sample1216	0	0	0	0	0	0	0	0	0	0	0	0	0	0	0	0	0	0	0	0	0	0	0	0	0	0	0	0	0	0	0	0	0	0	0	0	0	0	0	0	0	0	0	0	0	0	0	0	0
Sample1217	0	0	0	0	0	0	0	0	0	0	0	0	0	0	0	0	0	0	0	0	0	0	0	0	0	0	0	0	0	0	0	0	0	0	0	0	0	0	0	0	0	0	0	0	0	0	0	0	0
Sample1218	0	0	0	0	0	0	0	0	0	0	0	0	0	0	0	0	0	0	0	0	0	0	0	0	0	0	0	0	0	0	0	0	0	0	0	0	0	0	0	0	0	0	0	0	0	0	0	0	0
Sample1219	0	0	0	0	0	0	0	0	0	0	0	0	0	0	0	0	0	0	0	0	0	0	0	0	0	0	0	0	0	0	0	0	0	0	0	0	0	0	0	0	0	0	1	0	0	0	0	0	0
Sample1220	0	0	0	1	0	0	0	0	0	0	0	0	0	0	0	0	0	0	0	0	0	0	0	0	0	0	0	0	0	1	0	0	0	0	0	0	0	1	0	0	0	0	0	0	0	0	0	0	0
[truncated: 335 more columns]

## Sheet: copy_20
feature	feature1	feature2	feature3	feature4	feature5	feature6	feature7	feature8	feature9	feature10	feature11	feature12	feature13	feature14	feature15	feature16	feature17	feature18	feature19	feature20	feature21	feature22	feature23	feature24	feature25	feature26	feature27	feature28	feature29	feature30	feature31	feature32	feature33	feature34	feature35	feature36	feature37	feature38	feature39	feature40	feature41	feature42	feature43	feature44	feature45	feature46	feature47	feature48	feature49
Sample1	2	4	4	3	3	5	2	5	3	2	2	2	3	4	3	3	3	2	2	3	2	2	2	3	3	6	12	8	2	2	2	2	2	4	4	4	3	3	3	3	3	3	3	4	4	3	3	3	2
Sample2	3	5	3	4	9	6	2	6	4	4	3	3	3	3	2	4	5	5	2	2	4	4	4	7	4	5	5	5	3	3	3	3	3	3	4	3	4	4	4	4	4	4	4	3	4	3	3	4	5
Sample3	2	3	6	2	2	2	2	2	2	3	2	2	2	7	1	2	3	2	3	3	2	2	3	2	2	3	3	3	2	2	2	2	2	2	2	2	2	2	2	2	2	2	2	3	2	2	2	4	2
Sample4	3	2	2	3	2	2	3	1	2	2	2	3	1	2	2	3	3	3	2	2	2	3	2	2	2	3	1	3	3	3	3	3	3	3	2	3	3	3	3	2	2	2	2	1	1	1	2	3	3
Sample5	3	6	6	3	2	6	2	5	3	2	2	3	2	6	3	3	3	3	4	4	4	4	2	2	3	3	3	3	3	3	3	3	3	3	3	2	3	3	3	3	3	3	3	4	4	4	5	3	3
Sample6	4	4	3	2	3	3	3	3	2	1	2	4	2	3	4	3	5	2	2	2	2	3	1	5	2	2	3	5	4	4	4	3	3	4	2	2	2	2	2	2	2	2	2	2	0	2	3	3	2
Sample7	15	4	4	2	2	4	4	4	2	4	2	33	4	2	4	6	2	7	4	4	4	4	4	2	7	6	2	2	2	2	15	2	2	3	2	4	2	2	2	2	2	2	2	4	4	2	4	4	7
Sample8	2	2	2	2	2	2	2	2	2	2	2	2	2	2	2	2	2	2	2	2	2	2	2	2	2	2	2	2	2	2	2	2	2	2	1	2	2	2	2	2	2	2	2	2	2	2	2	2	2
Sample9	2	2	2	2	2	2	2	2	2	2	2	2	2	2	2	2	2	1	2	2	2	2	2	2	2	2	2	2	2	2	2	2	2	2	2	2	2	2	2	2	2	2	2	2	2	1	2	2	1
Sample10	2	2	2	2	2	2	2	2	2	1	2	2	2	2	2	2	2	2	2	2	2	2	1	2	2	2	2	2	2	2	2	2	2	2	2	2	2	2	2	2	2	2	2	3	2	2	2	2	2
Sample11	2	2	2	2	2	2	2	2	2	0	2	2	2	2	2	2	2	2	2	2	2	2	0	2	2	2	2	2	2	2	2	2	2	2	2	2	2	2	2	2	2	2	2	4	2	2	4	2	2
Sample12	2	2	3	2	2	3	3	3	2	1	1	2	1	2	2	2	3	2	2	2	1	2	1	2	2	3	3	3	2	2	2	2	2	2	2	2	2	2	2	2	2	2	2	1	1	2	2	2	2
Sample13	2	2	2	2	2	2	2	2	2	1	2	2	2	2	2	2	2	2	2	2	2	2	1	2	2	2	2	2	2	2	2	2	2	2	2	2	2	2	2	2	2	2	2	2	2	2	2	2	2
Sample14	1	4	2	2	2	3	2	3	2	2	1	1	2	2	2	2	1	2	3	2	2	2	2	2	2	2	2	3	1	1	1	1	1	1	2	1	2	2	2	2	2	2	3	2	2	2	3	3	2
Sample15	2	3	6	3	4	3	3	3	3	3	3	2	3	4	7	3	14	4	2	2	3	3	3	3	3	8	5	5	2	2	2	2	2	2	2	3	3	3	3	3	3	3	3	4	2	3	4	5	4
Sample16	25	3	3	2	2	3	2	3	2	2	2	25	2	3	2	1	2	2	2	2	2	2	2	2	1	2	2	2	14	2	25	1	1	1	1	2	2	2	2	3	1	2	3	3	2	1	2	2	2
Sample17	2	3	2	2	2	2	2	2	2	2	2	2	2	2	2	2	2	2	1	1	1	1	2	2	2	2	2	2	2	2	2	2	2	2	1	2	2	2	2	2	2	2	2	2	2	2	2	2	2
Sample18	2	4	4	30	4	6	4	6	2	2	2	2	4	4	2	4	4	2	3	3	4	4	2	4	4	4	4	4	2	2	2	2	2	4	4	2	20	30	5	4	4	8	32	4	4	4	4	4	2
Sample19	3	7	2	2	2	4	2	4	2	3	2	3	2	2	2	2	10	2	3	3	2	2	3	2	4	2	4	4	3	3	3	3	3	3	3	2	2	2	2	2	2	2	2	2	4	2	3	3	2
Sample20	4	5	3	3	2	4	2	4	3	3	3	4	23	3	3	3	3	3	2	2	4	4	3	2	2	3	2	3	4	4	4	4	4	4	3	3	3	3	3	3	3	3	3	3	5	3	2	2	3
Sample21	4	7	3	3	6	6	2	6	3	2	3	4	3	3	3	3	4	4	4	4	2	6	2	2	2	4	4	4	4	4	4	4	4	5	2	3	3	3	3	3	3	3	3	5	3	3	3	3	4
Sample22	4	8	4	4	4	4	4	4	4	4	6	4	6	4	4	4	4	4	4	4	4	4	4	2	2	4	4	4	4	4	4	4	4	4	4	6	4	4	4	4	4	4	4	8	6	4	4	2	4
Sample23	2	4	2	2	2	2	2	2	2	1	2	2	2	2	2	2	2	2	2	2	2	2	1	2	1	2	2	2	2	2	2	2	2	2	1	2	2	2	2	2	2	2	2	4	2	2	2	2	2
Sample24	2	2	2	2	3	2	2	2	2	1	1	2	1	2	2	2	2	2	2	2	2	2	1	3	2	2	2	2	2	2	2	2	2	1	1	1	2	2	2	2	2	2	2	2	2	2	1	2	2
Sample25	4	5	3	4	3	4	3	4	4	8	4	4	4	3	4	4	3	3	4	4	4	4	8	3	3	3	3	3	4	4	4	4	4	4	2	4	4	4	4	4	4	4	4	3	5	3	5	4	3
Sample26	3	5	4	6	2	4	4	3	5	2	2	3	2	3	4	3	3	3	3	3	3	4	2	1	2	3	7	7	3	3	3	3	3	2	2	3	6	6	6	4	3	3	3	3	4	2	3	2	3
Sample27	2	2	2	2	2	2	2	2	2	1	2	2	2	2	2	2	2	2	2	2	2	2	1	2	2	2	2	2	2	2	2	3	2	2	2	2	2	2	2	2	2	2	2	2	1	2	2	2	2
Sample28	3	3	3	3	4	5	3	5	3	5	4	3	2	2	3	3	3	3	4	4	4	4	5	4	2	3	6	6	3	3	3	3	3	6	3	4	3	3	3	3	3	3	3	35	3	3	4	3	3
Sample29	2	2	2	2	2	2	2	2	2	1	2	2	2	2	2	2	2	2	2	2	2	2	1	2	2	2	2	2	2	2	2	2	2	2	2	2	2	2	2	2	2	2	2	2	2	2	2	2	2
Sample30	3	2	4	3	2	4	2	4	3	2	2	3	2	4	3	3	2	2	2	2	2	2	2	2	3	2	2	2	3	3	3	3	3	3	3	2	3	3	3	3	3	3	2	3	2	2	2	2	2
Sample31	4	5	4	4	2	5	2	5	4	2	2	4	2	4	5	4	3	3	2	2	2	2	2	3	4	3	3	3	4	4	4	4	4	4	4	2	4	4	4	4	4	4	4	3	5	2	4	4	3
Sample32	2	4	4	3	3	4	2	4	3	1	7	3	6	4	3	5	4	1	2	2	2	2	1	2	2	4	4	4	2	2	2	2	2	2	5	3	3	3	3	3	3	3	3	3	4	3	3	3	1
Sample33	2	2	2	2	2	2	2	2	2	2	2	2	2	2	2	2	2	2	2	2	2	2	2	2	3	2	2	2	2	2	2	2	2	2	2	2	2	2	2	2	2	2	2	2	2	1	2	2	2
Sample34	2	2	2	2	2	2	2	2	2	1	2	2	2	2	2	2	2	2	2	2	2	2	1	2	2	2	2	2	2	2	2	2	2	2	2	2	2	2	2	2	2	2	2	2	2	1	2	2	2
Sample35	4	2	4	4	4	4	2	4	4	4	4	4	4	4	4	4	4	4	4	4	4	4	4	4	4	4	4	4	4	4	4	4	4	4	4	4	4	4	4	4	4	4	4	4	4	4	4	4	4
Sample36	2	2	2	3	2	1	2	1	3	1	2	2	2	2	4	2	2	2	2	2	2	2	1	1	2	2	2	2	2	2	2	2	2	3	2	2	3	3	3	2	2	3	3	3	2	2	2	2	2
Sample37	3	3	2	2	2	2	2	2	2	1	2	3	2	2	2	2	2	2	2	2	2	2	1	2	2	2	2	2	3	3	3	3	3	3	2	2	2	2	2	2	2	2	2	5	2	2	2	2	2
Sample38	3	10	4	4	3	4	2	4	4	2	2	3	4	4	4	4	10	2	3	3	3	3	2	3	2	6	4	6	3	3	3	3	3	7	3	11	4	4	4	4	4	4	4	7	5	2	7	4	2
Sample39	1	2	2	2	1	3	2	3	2	2	2	16	2	2	2	2	2	2	2	2	2	2	2	1	2	2	2	2	16	16	1	1	1	2	2	2	2	2	2	2	2	2	2	3	2	2	2	2	2
Sample40	23	2	2	10	1	3	2	10	3	2	1	23	2	2	2	1	2	2	2	2	2	2	2	1	2	2	2	2	11	11	23	1	1	2	1	2	3	10	3	1	1	7	7	2	2	1	3	2	2
Sample41	2	2	2	2	2	2	2	2	2	2	2	2	2	2	2	2	2	2	2	2	2	2	2	2	2	2	2	2	2	2	2	2	2	2	2	2	2	2	2	2	2	2	2	2	2	2	2	2	2
Sample42	4	4	5	6	2	6	2	6	6	2	4	4	4	5	6	6	4	4	3	3	2	2	2	2	4	4	4	4	4	4	4	4	4	4	4	4	6	6	6	6	6	6	6	4	6	2	4	4	4
Sample43	1	3	2	2	2	2	2	2	2	2	2	1	2	2	2	2	2	2	1	1	2	2	2	2	2	2	2	2	1	1	1	1	1	1	1	2	2	2	2	2	2	2	2	1	2	2	2	2	2
Sample44	2	2	2	2	2	2	2	2	2	1	2	2	2	2	2	2	2	2	2	2	2	2	1	2	2	2	2	2	2	2	2	2	2	2	2	2	2	2	2	2	2	2	2	2	2	2	2	2	2
Sample45	2	2	2	2	2	4	2	4	2	1	2	2	2	2	3	2	2	2	2	2	2	2	1	2	2	2	2	2	2	2	2	2	2	2	2	2	2	2	2	2	2	2	2	3	2	2	2	2	2
Sample46	4	4	4	6	4	4	4	4	6	4	6	4	4	4	4	6	4	4	4	4	4	4	4	4	4	4	4	4	4	4	4	4	4	4	4	4	6	6	6	6	6	6	6	4	6	4	8	4	4
Sample47	1	1	2	1	3	2	2	2	1	1	1	1	2	3	3	1	2	2	2	2	2	2	1	2	1	2	2	2	1	1	1	1	1	2	1	2	1	1	1	2	2	2	2	2	2	1	2	1	2
Sample48	14	7	5	4	4	4	2	6	4	4	2	14	8	4	5	3	5	1	4	4	4	3	4	2	4	6	4	4	3	3	14	3	3	5	2	2	4	4	4	3	3	4	4	2	4	2	4	2	1
Sample49	3	4	6	3	2	4	2	3	3	2	3	3	33	6	3	3	5	4	3	3	3	11	2	2	2	4	3	3	3	3	3	3	3	3	3	3	3	3	3	3	3	3	3	2	3	2	11	2	4
Sample50	2	6	4	2	4	4	4	2	2	2	2	2	4	5	2	2	2	3	6	8	4	2	2	4	4	4	4	7	2	2	2	2	2	6	4	4	2	2	2	2	2	2	2	6	4	2	4	2	3
Sample51	1	1	2	2	1	2	2	2	2	1	2	1	2	2	2	2	2	2	2	2	2	2	1	1	2	2	2	2	1	1	1	1	1	1	1	2	2	2	2	2	2	2	2	1	1	2	1	1	2
Sample52	3	4	3	3	3	3	2	3	3	2	3	3	3	3	3	3	3	4	2	2	2	2	2	3	2	3	3	3	3	3	3	3	3	3	3	3	3	3	3	3	3	3	3	3	3	3	3	3	4
Sample53	2	2	2	2	2	2	2	2	2	2	2	2	2	2	2	2	2	2	2	2	2	2	2	2	2	2	2	2	2	2	2	2	2	2	2	2	2	2	2	2	2	2	2	2	2	2	2	2	2
Sample54	4	6	7	4	6	4	4	6	4	4	2	4	4	6	4	2	2	4	4	4	4	4	4	2	2	4	4	2	4	4	4	4	2	6	2	4	4	4	4	2	2	6	6	4	4	2	4	4	4
Sample55	2	3	2	2	2	2	2	2	2	1	2	2	2	2	2	2	2	1	2	2	2	2	1	1	2	2	2	2	2	2	2	2	2	2	2	2	2	2	2	2	2	2	2	2	2	2	2	2	1
Sample56	2	3	2	2	2	2	2	2	2	1	2	2	2	2	2	2	2	1	2	2	3	3	1	2	2	2	2	2	2	2	2	2	2	2	2	2	2	2	2	2	2	2	2	2	3	2	2	2	1
Sample57	4	4	3	3	7	6	4	6	3	2	3	4	3	3	3	3	3	3	6	3	5	8	2	3	2	3	3	3	4	4	4	4	4	6	2	3	3	3	3	3	3	3	3	5	4	3	4	3	3
Sample58	25	4	4	4	2	3	2	3	4	4	4	25	15	5	4	4	7	5	4	2	4	4	4	2	2	5	6	7	6	19	25	2	2	5	2	4	4	4	4	4	4	4	4	4	4	4	4	4	5
Sample59	4	3	3	3	3	4	2	4	3	2	3	4	4	3	3	3	4	2	4	4	3	3	2	4	3	4	4	4	2	2	4	4	4	4	4	4	3	3	3	3	3	3	3	3	2	3	4	4	2
Sample60	1	2	2	2	1	2	2	3	2	2	2	1	2	1	2	1	2	1	1	1	2	2	2	1	3	2	2	2	1	1	1	1	1	2	1	2	2	2	2	2	2	2	2	1	2	2	2	2	1
Sample61	2	4	2	3	2	2	2	4	3	2	2	2	2	2	2	2	2	3	2	2	2	2	2	2	2	2	2	2	2	2	2	2	2	3	2	2	3	3	3	3	2	3	3	2	4	2	4	4	3
Sample62	4	6	3	4	4	4	2	4	4	4	3	4	3	3	4	4	4	4	4	4	4	4	4	4	4	4	4	4	4	4	4	4	4	4	4	3	4	4	4	4	4	4	4	4	4	3	4	4	4
Sample63	2	3	4	2	1	3	2	3	2	2	2	2	2	4	2	1	4	3	2	2	2	2	2	1	2	2	4	4	2	2	2	2	2	2	2	2	2	2	2	2	2	2	2	2	3	1	2	2	3
Sample64	2	2	2	2	2	2	2	2	2	1	2	2	2	2	2	2	2	2	2	2	2	2	1	2	2	2	2	2	2	2	2	2	2	2	2	2	2	2	2	2	2	2	2	2	2	2	2	2	2
Sample65	2	2	2	2	2	2	2	2	2	1	2	2	2	2	2	2	2	2	2	2	2	2	1	2	2	2	2	2	2	2	2	2	2	2	2	2	2	2	2	2	2	2	2	2	2	2	2	2	2
Sample66	2	2	4	2	2	2	2	2	2	2	2	2	2	4	1	2	2	2	2	2	3	2	2	2	2	2	2	2	2	2	2	2	2	2	2	2	2	2	2	2	2	2	2	2	2	2	2	2	2
Sample67	3	7	6	3	3	4	3	4	3	3	3	3	3	6	3	3	4	5	3	3	4	4	3	3	2	4	4	4	3	3	3	3	3	3	3	3	3	3	3	3	3	3	3	4	4	4	4	4	5
Sample68	1	2	4	2	1	2	3	2	2	1	2	1	2	4	2	1	2	2	1	1	2	2	1	1	1	1	2	2	1	1	1	1	1	2	1	2	2	2	2	2	1	2	2	2	2	2	3	2	2
Sample69	2	4	3	2	3	3	2	3	2	1	3	2	2	3	2	2	2	2	3	3	2	2	1	3	3	2	2	2	2	2	2	2	2	2	2	2	2	2	2	2	2	2	2	4	2	3	3	3	2
Sample70	2	2	3	2	3	3	2	3	2	2	2	2	2	3	2	2	2	2	2	2	2	3	2	3	2	2	2	2	2	2	2	2	2	2	2	2	2	2	2	2	2	2	2	2	2	2	3	2	2
Sample71	2	3	2	2	1	3	2	3	2	1	2	2	2	2	2	2	2	2	2	2	2	2	1	1	2	2	2	2	2	2	2	2	2	2	2	2	2	2	2	2	2	2	2	4	2	2	2	2	2
Sample72	3	4	6	3	2	5	3	5	3	4	3	3	4	4	3	3	7	2	4	4	4	2	4	2	2	4	3	3	2	2	3	3	3	3	4	4	3	3	3	3	5	3	3	4	5	1	4	2	2
Sample73	4	4	4	41	4	4	4	4	4	2	4	4	4	4	4	4	6	6	4	4	4	4	2	4	4	6	6	6	4	4	4	4	4	4	4	4	4	41	41	4	4	4	4	4	4	4	4	4	6
Sample74	1	2	2	2	1	2	2	2	2	1	2	1	2	2	2	2	2	2	2	2	2	2	1	1	2	2	2	2	1	1	1	1	1	1	1	2	2	2	2	2	2	2	2	1	2	2	1	1	2
Sample75	2	2	2	2	2	2	2	2	2	1	2	2	2	2	2	2	2	2	2	2	2	2	1	2	2	2	2	2	2	2	2	3	3	2	2	2	2	2	2	2	2	2	2	2	2	2	2	2	2
Sample76	2	2	2	2	1	2	2	2	2	1	2	2	2	2	2	1	5	2	1	1	2	2	1	1	1	2	2	1	2	2	2	2	2	2	2	2	2	2	2	2	1	2	2	2	2	1	2	2	2
Sample77	2	4	4	3	2	4	3	2	3	2	2	2	3	4	1	3	4	1	2	2	4	2	2	2	3	2	2	4	2	2	2	2	2	2	2	3	3	3	3	3	3	4	4	3	9	2	5	7	1
Sample78	2	2	2	2	2	2	2	2	2	1	2	2	2	2	2	2	2	2	2	2	2	2	1	2	2	2	2	2	2	2	2	2	2	2	2	2	2	2	2	2	2	2	2	2	2	2	2	2	2
Sample79	2	2	1	2	2	2	2	2	2	1	2	2	2	2	2	2	2	2	2	2	2	2	1	2	2	2	2	2	2	2	2	2	2	2	2	2	2	2	2	2	2	2	2	2	2	2	2	2	2
Sample80	2	2	4	4	2	4	2	4	4	2	2	2	2	4	4	4	4	3	4	4	4	4	2	2	4	4	4	4	2	2	2	2	2	2	2	2	4	4	4	4	4	4	4	2	3	4	2	2	3
Sample81	2	2	2	2	2	2	2	2	2	1	2	2	2	2	2	2	2	2	2	2	2	2	1	2	2	2	2	2	2	2	2	2	2	2	2	2	2	2	2	2	2	2	2	2	2	2	2	2	2
Sample82	5	3	3	4	2	6	2	3	4	2	2	5	2	3	2	3	2	2	4	4	2	2	2	2	3	2	2	2	5	5	5	5	5	5	2	2	3	4	4	3	3	4	4	6	2	2	3	3	2
Sample83	4	4	14	4	2	4	2	4	4	2	3	4	2	14	4	4	6	4	5	5	2	2	2	2	3	4	4	6	4	4	4	4	4	4	2	4	4	4	4	4	4	4	5	3	7	2	8	4	4
Sample84	2	4	2	3	2	4	6	4	3	2	4	2	31	2	2	3	3	3	2	2	3	3	2	4	2	3	3	3	2	2	2	2	2	4	3	4	3	3	3	2	2	3	3	4	4	2	3	2	3
Sample85	1	2	4	2	3	4	2	3	1	1	1	1	3	1	2	2	2	2	2	2	2	3	1	2	2	2	2	2	1	1	1	1	1	3	2	2	2	2	2	2	2	2	2	2	3	1	3	4	2
Sample86	2	2	2	2	2	2	2	2	2	2	2	2	2	2	2	2	1	2	2	2	1	1	2	2	2	2	1	1	2	2	2	2	2	2	2	2	2	2	2	2	2	2	2	2	2	3	2	2	2
Sample87	2	4	5	4	5	4	3	4	4	2	4	2	5	3	3	2	4	3	2	2	3	3	2	4	3	3	3	3	2	2	2	2	2	4	1	4	4	4	4	4	2	4	4	4	6	3	4	4	3
Sample88	2	2	2	2	2	2	2	2	2	2	2	2	2	2	2	2	2	2	2	2	1	1	2	2	2	2	2	2	2	2	2	2	2	2	2	2	2	2	2	2	2	2	2	2	2	2	2	2	2
Sample89	2	2	2	3	2	2	2	2	3	1	2	2	2	2	3	3	2	2	2	2	2	2	1	2	2	2	2	2	2	2	2	2	2	2	2	2	3	3	3	3	3	3	3	2	2	2	2	2	2
Sample90	2	5	6	4	4	4	2	7	4	2	4	2	4	6	12	4	10	2	4	4	4	3	2	4	2	10	7	12	2	2	2	2	2	3	2	4	4	4	4	4	4	4	4	4	6	4	3	5	2
Sample91	2	2	2	2	2	2	2	2	2	1	2	2	2	2	2	2	2	2	2	2	2	2	1	2	2	2	2	2	2	2	2	2	2	2	2	2	2	2	2	2	2	2	2	2	2	2	2	2	2
Sample92	4	6	5	5	4	4	3	4	5	5	4	4	4	2	3	3	4	4	4	4	4	4	5	4	3	4	4	4	4	4	4	4	4	4	2	4	5	5	5	3	3	5	5	3	5	4	4	2	4
Sample93	2	3	1	2	2	2	2	3	2	1	2	2	2	1	2	2	2	1	1	1	2	2	1	2	2	1	2	2	2	2	2	2	2	2	1	2	2	2	2	2	2	2	2	3	5	2	2	2	1
Sample94	2	3	2	2	2	2	2	2	2	2	2	2	8	2	2	2	2	2	2	2	2	2	2	2	1	2	2	2	2	2	2	2	2	2	2	2	2	2	2	2	2	2	2	2	2	2	2	2	2
Sample95	2	2	3	2	2	2	2	2	2	1	2	2	2	3	2	2	2	2	2	2	2	3	1	2	2	2	2	2	2	2	2	2	2	2	2	2	2	2	2	2	2	2	2	3	2	3	2	2	2
Sample96	2	2	2	2	2	2	2	2	2	1	2	2	2	2	2	2	2	2	2	2	2	2	1	2	2	2	2	2	2	2	2	2	2	2	2	2	2	2	2	2	2	2	2	2	2	2	2	2	2
Sample97	2	2	2	4	2	2	2	2	2	2	2	2	3	2	2	2	1	2	2	2	2	2	2	2	2	2	1	1	2	2	2	2	2	2	2	2	2	4	4	2	2	2	2	2	2	2	2	2	4
Sample98	4	3	4	3	4	4	3	6	3	2	3	4	3	2	3	3	2	2	3	4	2	2	2	4	2	2	3	2	4	4	4	4	4	2	2	3	3	3	3	3	3	3	3	4	6	4	3	3	2
Sample99	2	2	2	2	2	2	2	2	2	1	2	2	2	2	2	2	2	2	2	2	2	2	1	2	2	2	2	2	2	2	2	2	2	2	2	2	2	2	2	2	2	2	2	2	2	2	2	2	2
Sample100	3	2	2	2	2	3	2	3	2	2	2	3	2	2	2	2	2	2	2	2	2	2	2	2	2	2	2	2	3	3	3	3	3	3	1	2	2	2	2	2	2	2	2	2	2	2	3	3	2
Sample101	2	3	2	2	2	2	2	2	2	2	2	2	2	2	2	2	2	2	2	2	2	2	2	2	2	2	2	2	2	2	2	2	2	2	2	2	2	2	2	2	2	2	2	2	2	1	2	2	2
Sample102	2	2	2	2	2	2	2	2	2	1	2	2	2	2	2	2	2	2	2	2	2	2	1	2	2	2	2	2	2	2	2	2	2	2	2	2	2	2	2	2	2	2	2	2	2	2	2	2	2
Sample103	1	2	2	2	1	2	2	2	2	1	2	1	2	2	2	2	2	2	2	2	2	2	1	1	2	2	2	2	1	1	1	1	1	1	1	2	2	2	2	2	2	2	2	1	2	2	1	1	2
Sample104	4	2	4	4	4	4	2	4	4	2	2	4	4	4	4	4	4	4	5	5	4	4	2	4	4	4	4	4	4	4	4	4	4	4	4	4	4	4	4	4	4	4	4	4	3	2	4	4	4
Sample105	2	2	2	2	2	2	2	2	2	1	2	2	2	2	2	2	2	2	2	2	2	2	1	2	2	2	2	2	2	2	2	2	2	2	2	2	2	2	2	2	2	2	2	2	2	1	2	2	2
Sample106	4	4	4	4	4	4	4	4	4	4	4	4	4	4	4	4	4	4	4	4	4	4	4	4	4	4	4	4	4	4	4	4	4	4	4	4	4	4	4	4	4	4	4	4	4	4	4	4	4
Sample107	3	2	2	2	2	2	2	2	2	1	1	3	2	2	2	2	2	2	2	2	2	2	1	2	2	2	2	2	3	3	3	3	3	3	3	2	2	2	2	2	2	2	2	2	2	2	2	2	2
Sample108	25	4	8	4	4	4	2	4	4	2	3	25	4	6	4	4	8	2	4	4	2	3	2	4	3	3	14	4	21	2	25	3	3	3	4	3	4	4	4	4	4	4	4	4	4	2	5	3	2
Sample109	3	3	6	6	3	6	3	6	6	6	5	3	6	6	6	6	6	6	6	6	6	6	6	3	6	6	6	6	3	3	3	3	3	3	3	5	6	6	6	6	6	6	6	3	6	6	3	3	6
Sample110	3	4	4	4	4	4	2	4	4	2	3	3	3	4	4	4	4	4	3	3	2	2	2	4	4	4	4	4	3	3	3	3	3	3	3	3	4	4	4	4	4	4	4	4	3	4	4	4	4
Sample111	1	2	1	2	1	2	2	2	2	1	2	1	2	1	2	2	2	2	2	2	2	2	1	1	2	2	2	2	1	1	1	1	1	1	1	2	2	2	2	2	2	2	2	1	2	1	2	2	2
Sample112	3	5	6	4	3	5	4	5	4	2	2	3	2	6	4	4	7	3	3	3	3	3	2	3	3	3	8	7	3	3	3	3	3	3	3	2	4	4	4	4	4	4	4	3	4	3	4	5	3
Sample113	4	4	4	4	6	4	4	4	4	2	4	4	4	4	4	4	4	4	4	4	4	4	2	4	4	4	4	4	4	4	4	4	4	4	4	4	4	4	4	4	4	4	4	4	4	4	4	4	4
Sample114	3	2	2	2	2	2	2	2	2	2	2	3	2	2	2	2	2	2	2	2	2	2	2	2	2	2	2	2	3	3	3	3	3	3	2	2	2	2	2	2	2	2	2	2	2	2	2	2	2
Sample115	4	3	5	4	3	5	3	5	4	4	4	4	4	4	4	6	4	2	4	6	3	3	4	3	3	9	4	4	4	4	4	4	4	4	2	4	4	4	4	4	4	4	4	4	4	3	4	4	2
Sample116	2	7	6	3	2	6	5	6	3	2	2	2	3	6	4	3	5	2	5	5	3	3	2	2	2	3	5	5	2	2	2	2	2	8	3	3	3	3	3	3	3	3	3	3	7	2	6	4	2
Sample117	2	2	2	2	2	2	2	2	2	2	2	2	2	2	2	2	2	2	2	2	2	2	2	2	2	2	2	2	2	2	2	2	2	2	2	2	2	2	2	2	2	2	2	2	2	2	2	2	2
Sample118	5	5	4	4	3	5	2	5	4	5	3	5	3	4	4	4	5	5	3	3	3	3	5	3	4	5	5	5	5	5	5	5	5	5	5	3	4	4	4	4	4	4	4	4	5	3	5	5	5
Sample119	1	2	2	2	1	2	2	2	2	1	2	1	2	2	2	2	2	2	2	2	2	2	1	1	2	2	2	2	1	1	1	1	1	1	1	2	2	2	2	2	2	2	2	1	2	2	1	1	2
Sample120	3	2	4	5	4	3	2	3	5	2	3	3	3	4	5	5	3	3	3	3	2	2	2	4	5	3	3	3	3	3	3	3	3	3	3	3	5	5	5	5	5	5	5	4	3	2	3	3	3
Sample121	40	7	8	4	5	3	2	3	4	5	2	2	3	8	4	4	5	2	4	4	3	4	5	4	5	3	5	5	9	9	40	3	3	4	2	4	4	4	4	3	4	4	4	4	4	4	6	2	2
Sample122	2	2	2	2	2	2	2	2	2	1	2	2	2	2	1	3	7	1	1	1	2	2	1	2	2	1	30	5	2	2	2	2	2	1	1	2	2	2	2	3	3	2	2	2	2	1	2	2	1
Sample123	6	6	4	4	4	6	2	6	4	4	4	6	4	4	4	4	6	8	4	4	4	4	4	4	6	6	6	6	6	6	6	4	4	6	6	4	4	4	4	4	4	4	4	6	8	8	8	4	8
Sample124	2	2	2	2	3	3	2	3	2	2	2	2	2	2	2	2	2	2	2	2	2	2	2	3	2	2	2	2	2	2	2	2	2	2	2	2	2	2	2	2	2	2	2	2	2	2	2	2	2
Sample125	2	2	3	2	1	2	2	2	2	1	1	2	2	4	2	2	2	2	2	2	2	1	1	1	2	2	2	2	2	2	2	2	2	1	1	1	1	2	2	2	2	2	2	2	2	2	2	2	2
Sample126	2	4	5	4	3	4	6	4	4	2	2	2	4	5	4	4	15	3	2	2	3	3	2	1	3	7	9	4	2	2	2	2	2	3	5	3	4	4	4	4	4	4	4	4	3	3	3	4	3
Sample127	4	3	4	4	2	4	3	4	4	2	2	4	19	4	4	4	3	2	4	4	4	4	2	2	4	3	1	3	4	4	4	4	4	4	3	2	4	4	4	4	4	4	4	4	5	2	4	2	2
Sample128	4	2	5	4	4	4	2	4	4	2	4	4	4	5	4	4	4	4	4	4	4	4	2	4	2	4	4	4	4	4	4	4	4	4	4	4	4	4	4	4	4	4	4	4	4	5	5	5	4
Sample129	2	3	2	4	2	2	2	3	3	2	3	2	3	2	2	4	2	4	2	2	3	3	2	2	2	2	2	2	2	2	2	2	2	2	2	3	3	4	3	3	3	3	3	2	2	2	2	2	4
Sample130	3	3	4	4	5	4	3	4	4	3	3	3	3	4	4	4	5	3	4	4	4	4	3	5	4	5	5	5	3	3	3	3	3	3	3	3	4	4	4	4	4	4	4	5	4	4	3	3	3
Sample131	2	3	5	3	4	3	2	3	3	3	5	2	3	5	2	3	3	3	3	3	3	3	3	3	2	5	5	3	2	2	2	2	2	2	3	3	3	3	3	3	3	3	3	4	4	4	5	2	2
Sample132	5	5	4	4	6	4	4	4	4	3	5	5	4	4	4	4	4	6	4	4	3	3	3	6	4	4	4	4	5	5	5	5	5	7	4	4	4	4	4	4	4	4	4	5	5	4	5	5	6
Sample133	4	6	4	4	4	4	2	4	4	4	4	4	4	4	3	4	4	2	4	4	4	4	4	2	4	16	4	4	4	4	4	4	4	4	4	4	4	4	4	4	4	4	4	4	4	4	4	3	2
Sample134	2	2	2	2	2	2	2	2	2	1	2	2	2	2	2	2	2	2	2	2	2	2	1	2	2	2	2	2	2	2	2	2	2	2	2	2	2	2	2	2	2	2	2	2	2	2	2	2	2
Sample135	2	4	4	4	2	2	2	4	4	4	2	2	4	4	2	3	3	3	2	2	4	4	4	3	2	2	4	3	2	2	2	2	2	3	2	4	4	4	4	3	3	4	5	4	6	3	4	3	3
Sample136	4	4	3	3	2	3	2	3	3	4	3	4	1	3	3	3	3	3	2	2	2	2	2	2	3	3	3	3	4	4	4	4	4	4	3	3	3	3	3	3	3	3	3	3	3	3	3	3	3
Sample137	1	3	4	1	2	2	2	2	1	2	1	1	2	2	2	1	1	2	1	1	2	1	2	2	2	2	2	2	1	1	1	2	2	1	1	2	1	1	1	2	1	1	2	2	2	1	2	2	2
Sample138	5	4	3	2	3	4	2	4	6	3	4	5	3	3	4	3	4	4	4	4	4	4	3	3	2	3	4	4	5	5	5	5	5	5	2	4	2	2	2	2	2	3	3	4	4	2	3	3	4
Sample139	2	2	2	2	2	2	2	2	2	2	2	2	2	1	2	2	2	2	2	2	2	2	1	2	2	2	2	2	2	2	2	2	2	2	2	2	2	2	2	1	2	3	2	2	2	2	2	2	2
Sample140	3	3	3	3	2	3	3	3	3	2	3	3	3	3	2	3	3	3	2	2	2	2	2	2	2	3	3	3	3	3	3	3	3	3	3	3	3	3	3	3	3	3	3	3	3	2	3	3	3
Sample141	3	5	3	3	2	3	2	3	3	2	3	3	3	3	3	3	6	2	2	2	2	2	2	2	3	2	6	6	3	3	3	3	3	3	3	3	3	3	3	3	3	3	3	6	7	3	3	3	2
Sample142	2	2	2	2	2	2	3	2	2	1	2	2	2	2	2	2	2	2	2	2	1	1	1	2	2	2	2	2	2	2	2	2	2	3	1	2	2	2	2	2	2	2	2	2	2	2	2	2	2
Sample143	3	5	3	3	3	4	4	4	3	5	3	3	3	3	3	3	6	4	3	3	4	4	5	3	4	4	6	6	3	3	3	3	3	6	3	3	3	3	3	3	3	3	3	4	7	3	4	4	4
Sample144	4	5	20	4	4	4	2	4	4	4	3	4	3	20	4	4	3	3	4	4	4	4	4	4	3	3	3	3	4	4	4	4	4	4	4	3	4	4	4	4	4	4	4	5	5	2	4	4	3
Sample145	2	2	3	2	1	2	3	2	1	2	2	2	2	4	2	2	2	2	2	2	1	1	2	1	2	2	2	2	2	2	2	2	2	2	2	2	2	2	2	3	2	1	2	2	2	1	2	1	2
Sample146	2	2	2	2	1	3	2	3	2	2	1	2	3	3	2	2	2	1	2	2	3	2	2	1	2	2	2	2	2	2	2	2	2	3	1	2	2	2	2	2	2	2	2	2	4	2	2	3	1
Sample147	2	2	2	2	2	2	2	2	2	1	2	2	2	2	2	2	2	2	2	2	2	2	1	2	2	2	2	2	2	2	2	2	2	2	2	2	2	2	2	2	2	2	2	2	2	2	5	2	2
Sample148	6	5	4	5	4	5	3	5	5	2	4	6	5	4	5	4	6	4	5	5	5	6	2	4	4	4	5	6	6	6	6	6	6	6	2	5	5	5	5	5	4	5	5	2	4	3	5	4	4
Sample149	2	2	2	2	2	2	2	2	2	1	2	2	2	2	2	2	2	2	2	2	2	2	1	2	2	2	2	2	2	2	2	2	2	2	2	2	2	2	2	2	2	2	2	2	2	2	2	2	2
Sample150	2	4	2	2	2	2	2	2	2	2	2	2	2	2	2	2	2	2	2	2	2	2	2	2	2	2	2	2	2	2	2	2	2	2	2	2	2	2	2	2	2	2	2	2	2	2	2	2	2
Sample151	8	9	6	20	4	7	11	6	4	4	5	8	2	5	5	4	6	3	3	3	5	14	4	4	6	4	6	8	8	8	8	8	8	8	7	6	34	20	20	4	4	49	49	6	7	4	5	5	3
Sample152	2	2	2	2	2	2	2	2	2	1	2	2	2	2	2	2	2	2	2	2	2	2	1	2	2	2	2	2	2	2	2	2	2	2	2	2	2	2	2	2	2	2	2	2	2	2	2	2	2
Sample153	3	2	2	2	2	2	2	2	2	2	2	3	2	2	2	2	2	2	2	2	2	2	2	2	2	2	2	2	3	3	3	3	3	3	1	2	2	2	2	2	2	2	2	2	2	2	2	2	2
Sample154	2	4	3	3	3	3	2	3	3	2	3	2	3	3	2	3	2	2	1	1	2	2	2	3	2	2	2	2	2	2	2	2	2	2	2	3	3	3	3	3	3	3	3	2	2	1	2	2	2
Sample155	1	2	2	2	2	2	2	2	1	2	2	1	2	2	1	1	2	2	1	1	2	2	2	2	2	2	2	2	1	1	1	3	3	2	1	2	2	2	2	1	1	2	2	1	2	2	2	2	2
Sample156	2	2	4	3	2	2	2	2	3	2	2	2	2	4	3	2	2	2	2	2	2	2	2	2	2	2	2	2	2	2	2	2	2	2	2	2	3	3	3	2	2	3	3	2	2	4	2	2	2
Sample157	2	3	2	2	2	2	2	2	2	1	1	2	2	2	2	2	2	2	2	2	1	1	1	2	2	2	2	2	2	2	2	2	2	2	1	1	2	2	2	2	2	2	2	2	2	1	2	2	2
Sample158	4	4	4	4	4	4	4	4	4	2	4	4	4	4	4	4	4	3	4	4	2	2	2	4	4	4	4	4	4	4	4	4	4	4	3	4	4	4	4	4	4	4	4	2	4	2	4	4	3
Sample159	2	2	3	2	2	2	2	2	2	1	3	2	2	3	2	2	3	2	2	2	2	2	1	2	2	3	3	3	2	2	2	2	2	2	2	4	2	2	2	2	2	2	2	4	2	2	2	2	2
Sample160	3	2	2	2	2	2	2	2	2	1	2	3	2	2	2	2	2	2	2	2	2	2	1	2	2	2	2	2	3	3	3	3	3	3	3	2	2	2	2	2	2	2	2	2	2	2	2	2	2
Sample161	4	2	4	6	4	4	2	4	6	4	4	4	4	4	6	6	4	4	4	4	4	4	4	4	4	4	4	4	4	4	4	4	4	4	4	4	6	6	6	6	6	6	6	4	4	4	4	4	4
Sample162	4	5	2	3	3	4	4	4	3	3	3	4	3	2	5	3	5	5	5	5	3	3	3	3	2	5	5	5	4	4	4	4	4	4	2	2	3	3	3	3	3	3	3	5	3	3	3	3	5
Sample163	2	4	2	2	1	2	2	2	2	2	2	2	2	2	2	2	2	2	2	2	1	1	2	1	2	2	2	2	2	2	2	2	2	2	2	2	2	2	2	2	2	2	2	2	2	2	2	2	2
Sample164	2	2	2	3	1	2	2	2	3	1	3	2	3	2	2	3	2	2	2	2	2	2	1	1	2	2	2	2	2	2	2	2	2	2	2	3	3	3	3	3	3	3	3	2	2	2	2	2	2
Sample165	3	3	4	2	3	4	4	4	2	2	2	3	2	4	5	2	6	2	2	5	2	2	2	2	2	2	7	7	2	2	3	10	7	5	2	2	2	2	2	2	2	2	2	2	7	2	4	3	2
Sample166	2	2	2	2	2	2	2	2	2	3	2	2	4	2	2	2	2	3	2	2	2	2	3	2	1	2	2	2	2	2	2	2	2	2	1	2	2	2	2	2	2	2	2	2	2	2	2	2	3
Sample167	6	4	6	6	4	6	4	6	6	2	4	6	4	8	4	6	4	4	4	4	4	4	2	4	4	4	4	4	4	4	6	6	6	6	4	4	6	6	6	6	6	6	6	4	4	2	4	4	4
Sample168	2	2	2	2	2	2	2	2	2	1	2	2	2	2	2	2	2	2	2	2	2	2	1	2	2	2	2	2	2	2	2	2	2	2	2	2	2	2	2	2	2	2	2	2	2	2	2	2	2
Sample169	2	2	2	2	2	2	2	2	2	1	2	2	2	2	2	2	2	1	2	2	2	2	1	2	2	1	2	2	2	2	2	2	2	2	2	2	2	2	2	2	2	2	2	2	2	2	2	2	1
Sample170	4	5	4	4	2	4	3	4	4	4	6	4	6	4	2	4	4	2	3	3	2	6	4	2	2	2	4	4	4	4	4	4	4	6	2	4	4	4	4	4	4	4	4	3	4	2	4	4	2
Sample171	2	3	3	2	2	3	3	3	2	3	2	2	2	3	2	2	3	3	2	2	1	2	3	2	2	3	3	3	2	2	2	2	2	2	2	2	2	2	2	2	2	2	2	3	6	3	2	2	3
Sample172	2	2	2	2	2	2	2	2	2	1	2	2	2	2	2	2	2	3	2	2	2	2	1	2	1	2	2	2	2	2	2	2	2	2	2	2	2	2	2	2	2	2	2	2	2	2	2	2	3
Sample173	4	4	4	3	4	4	2	4	3	4	3	4	3	4	3	3	3	3	3	3	3	3	4	4	3	3	3	3	4	4	4	4	4	4	4	3	3	3	3	3	3	3	3	3	4	4	4	4	3
Sample174	2	2	2	2	2	2	2	2	2	2	2	2	2	2	2	2	2	2	2	2	2	2	2	2	2	2	2	2	2	2	2	2	2	2	2	2	2	2	2	2	2	2	2	2	2	2	2	2	2
Sample175	2	4	4	3	3	5	2	5	3	1	2	2	13	4	3	2	10	2	2	2	3	3	1	3	2	5	6	5	2	2	2	2	2	3	2	3	3	3	3	2	2	3	3	3	3	3	4	4	2
Sample176	3	2	3	2	2	2	2	2	2	1	2	3	2	3	2	2	2	2	2	2	2	2	1	2	2	2	2	2	2	2	3	2	2	2	2	2	2	2	2	2	2	2	2	2	2	2	2	2	2
Sample177	2	1	4	2	1	2	2	2	2	3	2	1	2	4	2	2	3	3	1	1	2	2	3	1	1	2	3	3	1	1	1	2	2	1	1	2	2	2	2	2	2	2	2	1	5	2	2	1	3
Sample178	2	3	3	3	2	4	3	4	3	2	2	2	45	3	3	3	3	2	3	3	3	2	2	2	3	3	4	3	2	2	2	2	2	2	3	4	3	3	3	3	3	3	3	3	7	2	2	2	2
Sample179	2	2	2	1	2	2	2	2	1	1	2	2	2	2	2	1	2	2	2	2	1	2	1	2	2	2	2	2	2	2	2	2	2	2	2	2	1	1	1	1	1	1	1	2	2	2	1	2	2
Sample180	2	4	5	4	2	4	3	4	4	7	2	2	4	2	4	4	2	2	2	2	2	4	11	2	3	7	22	2	2	2	2	3	3	3	2	4	4	4	4	4	4	4	4	4	5	2	4	4	2
Sample181	2	3	2	2	3	2	2	2	2	1	2	2	2	2	1	2	2	2	1	1	2	2	1	3	2	2	2	2	2	2	2	2	2	2	2	2	2	2	2	2	2	2	2	2	2	2	2	2	2
Sample182	1	3	2	2	2	2	2	2	2	2	2	1	2	2	2	2	2	2	1	1	2	2	2	2	1	2	2	2	1	1	1	1	1	4	1	2	2	2	2	3	2	2	2	2	2	2	2	2	2
Sample183	2	2	8	2	2	2	2	2	2	2	2	2	1	8	2	2	2	2	2	2	2	2	2	2	2	2	2	2	2	2	2	2	2	2	2	2	2	2	2	2	2	2	2	2	2	2	2	2	2
Sample184	3	2	2	2	2	2	2	2	2	1	2	3	2	2	2	2	2	2	2	2	2	2	1	2	2	2	2	2	3	3	3	3	3	3	3	2	2	2	2	2	2	2	2	2	2	2	2	2	2
Sample185	2	2	2	2	2	2	2	2	2	1	2	2	2	2	2	2	2	2	2	2	2	1	1	2	2	2	2	2	2	2	2	2	2	2	2	2	2	2	2	2	2	2	2	2	2	1	2	2	2
Sample186	9	4	6	4	4	8	2	8	4	2	2	9	2	6	4	4	7	2	2	2	2	3	2	4	4	2	2	7	9	9	9	9	9	4	0	2	4	4	4	4	4	4	4	4	6	2	6	6	2
Sample187	4	3	15	4	2	2	2	2	4	2	3	4	3	7	10	3	6	2	5	5	2	2	2	4	2	5	6	6	4	4	4	4	4	4	2	3	4	4	4	3	3	5	5	4	6	2	6	2	2
Sample188	2	2	3	1	2	2	2	3	1	2	2	2	2	3	3	1	1	3	1	1	2	2	2	1	1	2	3	3	2	2	2	2	2	2	2	2	1	1	1	1	1	1	1	2	2	2	2	2	3
Sample189	2	2	2	3	2	5	2	5	3	3	2	2	2	2	3	3	2	2	2	2	2	3	3	2	2	2	2	2	2	2	2	2	2	2	2	2	3	3	3	3	3	3	3	2	2	2	3	3	2
Sample190	2	2	3	3	2	2	2	3	3	1	1	2	2	3	3	3	2	2	2	2	1	1	1	2	2	2	2	2	2	2	2	2	2	2	2	2	3	3	3	3	3	3	3	2	2	2	2	2	2
Sample191	1	2	1	2	1	2	2	2	2	1	1	1	2	1	2	2	2	2	2	2	2	2	1	2	1	2	2	2	1	1	1	1	1	2	2	1	2	2	2	2	2	2	2	2	1	1	2	2	2
Sample192	1	3	2	2	2	3	2	3	3	3	3	1	4	4	3	1	3	2	3	3	2	1	3	1	2	2	2	3	1	1	1	3	3	3	1	2	2	2	2	1	1	2	2	3	2	1	3	3	2
Sample193	3	4	3	3	3	7	4	8	3	2	2	3	3	3	3	2	3	5	2	2	3	3	2	5	3	5	4	3	3	3	3	3	3	3	3	4	3	3	3	2	2	3	3	5	3	3	3	3	5
Sample194	2	2	2	2	2	2	2	2	2	2	2	2	2	3	2	2	2	2	2	2	2	2	2	2	2	2	2	2	2	2	2	2	2	2	2	2	2	2	2	2	2	2	2	2	2	2	2	2	2
Sample195	4	4	4	4	4	4	4	4	4	1	3	4	24	4	4	4	4	3	3	3	4	2	1	4	3	4	4	4	4	4	4	4	4	4	4	4	4	4	4	4	4	4	4	4	4	2	2	4	3
Sample196	2	2	2	2	2	2	2	2	2	2	2	2	2	2	2	2	2	2	2	2	2	2	2	2	2	2	2	2	2	2	2	2	2	2	2	2	2	2	2	2	2	2	2	2	2	2	2	2	2
Sample197	2	2	2	2	2	2	2	2	2	2	2	2	2	2	2	2	2	2	2	2	2	2	2	2	2	2	2	2	2	2	2	2	2	2	2	2	2	2	2	2	2	2	2	2	2	2	2	2	2
Sample198	2	2	2	2	2	2	2	2	2	2	2	2	2	2	2	2	2	2	2	2	2	2	2	2	2	2	2	2	2	2	2	2	2	2	2	2	2	2	2	2	2	2	2	2	2	2	2	2	2
Sample199	2	2	3	3	2	4	2	4	3	1	2	2	11	3	3	2	2	2	2	2	2	3	1	3	2	2	2	2	2	2	2	2	2	2	2	3	3	3	3	2	2	3	3	4	7	2	2	2	2
Sample200	1	2	2	2	2	2	2	2	2	1	2	1	2	2	1	2	2	1	1	1	2	2	1	2	2	1	2	2	1	1	1	1	1	1	1	2	2	2	2	2	2	2	2	4	3	2	2	2	1
Sample201	2	2	2	2	2	2	2	2	2	1	2	2	2	2	2	2	2	2	2	2	2	2	1	2	2	2	2	2	2	2	2	2	2	2	2	2	2	2	2	2	2	2	2	2	2	2	2	2	2
Sample202	2	2	2	4	2	2	2	2	4	2	2	2	4	2	4	4	3	3	4	4	4	4	2	2	4	3	3	3	2	2	2	2	2	2	2	4	4	4	4	4	4	4	4	2	4	2	2	2	3
Sample203	2	2	2	2	2	2	2	2	2	2	2	2	2	2	2	2	2	2	2	2	2	2	2	2	2	2	2	2	2	2	2	2	2	2	2	2	2	2	2	2	2	2	2	2	2	1	2	2	2
Sample204	4	5	8	3	2	4	3	5	3	2	2	4	37	5	3	3	2	2	3	3	2	2	2	2	4	2	2	2	4	4	4	2	2	4	2	2	3	3	3	3	3	3	3	3	4	2	3	3	2
Sample205	1	3	2	2	1	2	2	2	3	1	2	1	18	3	2	2	2	2	1	1	2	2	1	1	2	2	2	2	1	1	1	1	1	3	1	2	2	2	2	2	2	2	2	2	7	1	2	2	2
Sample206	1	3	3	2	2	2	2	3	2	2	1	1	3	2	2	1	1	2	1	1	2	2	2	2	2	2	2	1	1	1	1	1	1	1	1	2	2	2	2	1	1	2	2	2	2	2	2	3	2
Sample207	1	2	2	2	2	2	3	2	2	2	2	1	2	2	2	2	3	1	2	2	2	2	2	2	1	2	4	5	1	1	1	1	1	2	1	1	2	2	2	2	2	2	2	2	2	1	2	3	1
Sample208	3	4	6	6	4	5	3	5	6	2	3	3	3	5	6	5	4	3	6	6	3	2	2	4	2	4	4	4	3	3	3	3	3	5	3	3	6	6	6	4	5	6	6	4	7	4	5	5	3
Sample209	2	2	2	2	2	2	2	2	2	2	2	2	2	3	2	2	2	2	2	2	2	3	2	2	2	2	2	2	2	2	2	2	2	2	2	2	2	2	2	2	2	2	2	2	2	2	2	2	2
Sample210	2	2	2	2	2	2	2	2	2	2	2	2	2	2	2	2	2	1	2	2	2	2	2	2	2	2	2	2	2	2	2	2	2	2	2	2	2	2	2	2	2	2	2	1	2	1	2	2	1
Sample211	3	4	5	5	2	6	3	6	5	2	2	3	2	6	5	3	2	2	2	2	2	2	2	2	3	2	2	2	3	3	3	3	3	5	4	2	5	5	5	4	3	6	6	3	6	2	9	3	2
Sample212	1	2	4	2	1	2	2	2	2	1	2	1	2	3	2	2	1	1	1	1	2	2	1	1	1	2	3	3	1	1	1	1	1	1	2	2	2	2	2	2	2	3	2	2	3	1	2	1	1
Sample213	2	2	2	2	2	2	2	2	2	1	2	2	2	2	2	2	1	2	2	2	2	2	1	2	2	2	1	1	2	2	2	2	2	2	2	2	2	2	2	2	2	2	2	2	2	2	2	2	2
Sample214	3	10	7	4	6	4	3	6	3	2	2	3	3	9	3	3	3	2	5	3	4	3	2	4	2	9	3	3	3	3	3	3	3	3	3	3	4	4	4	3	3	3	3	2	3	3	3	3	2
Sample215	2	35	6	5	5	8	5	7	4	2	3	6	12	6	5	5	7	3	4	4	3	4	2	5	6	4	7	7	6	6	6	7	7	7	3	3	4	5	5	5	5	19	19	4	5	3	5	5	3
Sample216	3	3	2	4	2	2	4	2	3	2	3	3	1	3	3	3	3	3	3	3	1	2	2	3	2	3	1	3	3	3	3	3	3	3	3	3	4	4	4	2	2	2	2	3	1	1	4	4	3
Sample217	1	4	1	2	2	3	3	3	2	1	2	1	3	1	2	2	2	2	2	2	2	2	1	2	2	2	2	2	1	1	1	1	1	1	1	3	2	2	2	2	2	2	2	2	3	2	2	3	2
Sample218	2	2	2	2	2	2	2	2	2	2	2	2	2	2	3	2	2	2	2	2	2	2	2	2	2	2	2	2	2	2	2	2	2	2	2	2	2	2	2	2	2	2	2	2	2	1	2	2	2
Sample219	4	4	16	4	4	3	2	3	4	2	2	4	41	8	4	4	2	4	4	4	4	3	2	4	5	4	2	2	4	4	4	4	4	4	4	3	4	4	4	4	4	4	4	5	4	2	5	3	4
Sample220	2	3	2	2	2	2	2	2	2	2	2	2	2	2	3	2	2	2	3	2	2	2	2	2	1	2	2	2	2	2	2	2	2	2	2	2	2	2	2	2	2	2	2	2	2	2	2	2	2
Sample221	4	6	4	2	6	4	2	4	4	4	4	4	4	4	4	2	4	4	4	4	4	4	4	4	4	4	4	4	4	4	4	4	4	2	2	4	2	2	2	2	2	2	2	2	4	2	4	4	4
Sample222	2	2	2	2	2	3	2	3	2	1	2	2	2	1	2	2	2	3	2	2	2	2	1	2	2	3	3	3	2	2	2	2	2	2	2	2	2	2	2	2	2	2	2	2	2	2	2	2	3
Sample223	2	4	2	2	2	2	2	2	2	2	1	2	1	2	2	1	2	3	1	1	1	6	2	2	2	2	2	2	2	2	2	2	2	1	2	1	2	2	2	1	1	2	2	2	3	2	2	2	3
Sample224	4	5	5	3	1	3	4	4	3	2	4	4	3	5	5	3	3	3	3	3	2	2	2	2	1	3	3	3	4	4	4	4	4	4	2	4	3	3	3	3	3	3	3	2	5	2	6	3	3
Sample225	3	4	3	4	5	5	4	5	4	2	4	3	4	3	4	2	4	4	2	2	2	2	2	5	3	4	4	4	3	3	3	3	3	2	2	4	4	4	4	2	2	2	2	2	5	3	3	4	4
Sample226	2	4	2	2	2	2	2	2	2	1	2	2	2	2	2	2	2	2	2	2	2	2	1	2	2	2	2	2	2	2	2	2	2	2	2	2	2	2	2	2	2	2	2	2	2	2	2	2	2
Sample227	2	2	3	3	3	4	2	4	3	2	2	2	2	3	3	3	3	3	2	2	2	2	2	6	3	3	3	3	2	2	2	2	2	2	2	2	3	3	3	3	3	3	3	3	2	3	2	2	3
Sample228	3	17	2	3	3	3	2	4	3	2	2	3	4	3	3	3	4	3	3	3	2	3	2	3	3	6	4	4	3	3	3	3	3	6	5	2	3	3	3	4	3	3	3	4	12	2	2	2	3
Sample229	1	2	3	2	3	2	2	2	2	2	2	1	1	3	2	3	1	1	2	2	2	3	2	2	1	2	15	1	1	1	1	1	1	1	2	1	2	2	2	2	3	2	2	2	3	1	2	2	2
Sample230	2	3	2	2	2	2	2	2	2	2	2	2	2	2	2	2	2	2	2	2	2	2	2	2	2	2	2	2	2	2	2	2	2	2	2	2	2	2	2	2	2	2	2	2	2	2	2	2	2
Sample231	2	2	2	2	2	2	2	2	2	1	2	2	2	2	2	2	2	2	2	2	2	2	1	2	2	2	2	2	2	2	2	2	2	2	2	2	2	2	2	2	2	2	2	2	2	2	2	2	2
Sample232	2	2	2	2	3	2	2	2	2	2	2	2	2	2	2	3	2	2	2	2	2	2	2	2	2	2	2	2	2	2	2	2	2	2	2	2	2	2	2	2	2	2	2	2	2	1	2	2	2
Sample233	2	2	3	2	1	2	3	3	2	2	1	2	2	3	2	2	1	2	1	1	3	2	1	1	2	1	4	1	2	2	2	2	2	4	1	3	2	2	2	2	2	2	2	2	5	2	3	2	2
Sample234	2	2	2	2	2	2	2	2	2	2	2	2	2	2	2	2	2	2	1	1	1	1	2	3	2	2	2	2	2	2	2	2	2	1	1	2	2	2	2	2	2	2	2	2	2	1	2	2	2
Sample235	2	2	2	3	2	2	2	2	3	1	2	2	2	2	3	3	2	2	2	2	2	2	1	2	2	2	2	2	2	2	2	2	2	2	2	2	3	3	3	3	3	3	3	2	2	2	2	2	2
Sample236	2	2	2	2	2	2	2	2	2	1	2	2	2	2	2	2	2	2	2	2	2	2	1	2	2	2	2	2	2	2	2	2	2	2	2	2	2	2	2	2	2	2	2	2	2	2	2	2	2
Sample237	2	2	3	2	2	2	2	2	2	1	2	2	19	3	2	2	2	2	2	2	2	6	1	2	1	2	2	2	2	2	2	2	2	2	2	2	2	2	2	2	2	2	2	2	3	1	2	1	2
Sample238	2	2	2	2	2	3	2	3	2	2	2	2	2	2	2	2	2	3	2	2	2	3	2	2	2	2	2	2	2	2	2	2	2	2	2	2	2	2	2	2	2	2	2	2	2	2	2	2	3
Sample239	2	2	2	2	3	3	2	3	2	1	2	2	2	2	1	2	1	2	2	2	2	3	1	4	2	2	1	1	2	2	2	2	2	2	1	2	2	2	2	2	2	2	2	2	3	2	2	2	2
Sample240	2	4	5	3	3	3	4	3	3	2	4	2	4	6	2	3	9	4	3	3	3	3	2	2	4	4	8	8	3	2	2	2	2	6	2	4	3	3	3	3	3	3	3	2	5	4	3	2	4
Sample241	2	2	2	1	2	2	2	2	1	1	2	2	2	2	1	2	2	2	1	1	2	2	1	1	2	2	2	2	2	2	2	2	2	2	2	2	1	1	1	2	2	1	1	2	2	2	2	2	2
Sample242	2	3	2	2	1	2	2	2	2	1	1	2	1	2	2	2	2	1	2	2	1	1	1	1	1	1	2	2	2	2	2	2	2	3	1	1	2	2	2	2	2	2	2	2	1	2	2	2	1
Sample243	2	2	2	2	2	2	2	2	2	2	2	2	2	2	2	1	2	1	1	1	1	1	2	1	1	2	2	2	2	2	2	2	2	2	1	2	2	2	2	2	2	2	2	2	2	2	1	1	1
Sample244	4	4	4	4	4	6	2	6	4	2	4	4	4	4	4	4	4	4	4	4	4	4	2	4	4	4	4	4	4	4	4	4	4	4	4	4	4	4	4	4	4	4	4	4	4	4	4	4	4
Sample245	3	6	7	4	3	3	3	3	4	2	3	3	3	7	4	4	3	3	4	4	2	2	2	3	3	3	3	3	3	3	3	3	3	3	2	3	4	4	4	4	4	4	4	4	3	2	5	3	3
Sample246	3	4	8	4	3	5	3	5	4	2	3	31	3	2	6	4	13	3	2	2	3	4	2	5	3	5	20	10	14	2	3	3	3	3	4	4	4	4	4	4	4	4	4	6	4	4	4	4	3
Sample247	1	2	2	1	2	2	2	2	2	1	2	1	2	2	2	2	2	2	2	2	2	2	1	2	2	2	2	2	1	1	1	1	1	1	1	3	1	1	1	2	2	2	2	3	2	2	2	2	2
Sample248	2	2	2	2	2	2	2	2	2	2	2	2	2	2	2	2	2	2	2	2	2	2	2	2	2	2	2	2	2	2	2	2	2	2	2	2	2	2	2	2	2	2	2	2	2	2	2	2	2
Sample249	4	4	2	4	2	2	2	2	4	2	2	4	2	2	4	2	2	2	2	2	2	2	2	2	2	2	2	2	4	4	4	2	2	2	2	2	4	4	4	2	2	4	4	2	2	2	2	2	2
Sample250	3	3	2	2	2	2	2	2	2	1	2	3	2	2	2	2	2	2	2	2	2	2	1	2	2	2	2	2	2	2	3	3	3	3	2	2	2	2	2	2	2	2	2	2	2	2	2	2	2
Sample251	2	2	3	2	2	2	2	2	2	1	3	2	2	2	2	2	2	2	2	2	1	2	1	2	2	2	2	2	2	2	2	2	2	2	1	2	2	2	2	2	2	2	2	2	2	2	2	2	2
Sample252	12	6	3	3	3	4	2	4	3	2	3	12	3	3	3	3	3	4	2	2	2	2	2	3	4	3	3	3	12	12	12	8	8	9	2	3	3	3	3	3	3	3	3	3	3	3	5	5	4
Sample253	1	2	2	2	2	3	2	2	2	2	2	1	2	2	2	2	3	2	4	2	2	2	2	2	2	5	4	2	1	1	1	1	1	4	1	2	4	2	2	2	2	2	2	2	2	2	2	2	2
Sample254	4	4	4	6	4	4	4	4	6	4	4	4	4	4	6	6	4	4	4	4	4	4	4	4	4	4	4	4	4	4	4	4	4	4	4	4	6	6	6	6	6	6	6	4	4	4	4	4	4
Sample255	2	2	5	2	1	2	2	2	2	1	1	2	2	5	1	2	2	1	2	2	2	2	1	1	2	1	2	2	2	2	2	2	2	2	2	2	2	2	2	2	2	2	2	2	2	1	2	2	1
Sample256	6	4	6	4	2	10	2	6	4	4	4	6	6	6	2	4	2	4	2	2	4	4	4	2	2	4	2	2	6	6	6	2	2	13	2	4	4	4	4	4	4	4	4	4	4	2	3	3	4
Sample257	5	4	4	4	3	4	2	4	4	4	4	5	4	4	4	4	4	6	3	3	4	4	4	2	3	6	4	4	5	5	5	5	5	7	5	3	4	4	4	4	4	4	4	4	4	2	4	4	6
Sample258	2	2	2	2	2	2	2	2	2	1	2	2	2	2	2	2	2	2	2	2	2	2	1	2	2	2	2	2	2	2	2	2	2	2	2	2	2	2	2	2	2	2	2	2	2	2	2	2	2
Sample259	2	2	2	2	2	2	2	2	2	1	1	2	2	2	2	2	2	2	2	2	2	2	1	2	2	2	2	2	2	2	2	2	2	2	2	2	2	2	2	2	2	2	2	2	2	1	2	2	2
Sample260	4	6	6	4	4	4	2	4	4	2	4	4	4	6	4	4	4	4	4	4	2	4	2	4	4	2	4	4	4	4	4	4	4	4	4	4	4	4	4	4	4	4	4	4	4	6	4	4	4
Sample261	2	2	2	2	3	2	2	2	2	1	1	2	2	2	2	2	2	2	2	2	2	2	1	2	2	2	2	2	2	2	2	2	2	2	2	2	2	2	2	2	2	2	2	2	1	2	2	2	2
Sample262	2	4	4	2	2	2	3	4	2	3	2	2	5	4	4	2	5	1	3	3	4	2	3	2	4	7	5	5	2	2	2	2	2	7	3	4	2	2	2	4	2	2	2	3	6	2	7	4	1
Sample263	1	3	4	2	1	2	2	1	2	2	1	1	4	3	2	1	2	1	1	1	2	3	2	1	2	2	2	2	1	1	1	2	2	3	1	1	2	2	2	1	1	2	2	2	3	2	2	2	1
Sample264	3	2	41	2	2	3	2	3	3	3	2	3	2	4	2	2	2	2	3	3	2	2	3	2	2	2	2	2	3	3	3	3	3	3	1	2	2	2	2	3	2	2	2	2	2	2	2	2	2
Sample265	6	6	12	6	3	6	2	3	6	3	4	6	3	11	6	6	5	6	6	6	3	3	3	3	3	6	5	5	6	6	6	6	6	6	6	7	6	6	6	6	6	6	6	3	6	3	9	6	6
Sample266	4	2	4	4	4	4	2	4	4	2	4	4	4	4	4	4	4	4	4	4	4	4	2	4	4	4	4	4	4	4	4	4	4	4	4	4	4	4	4	4	4	4	4	4	4	2	4	4	4
Sample267	2	3	2	2	2	2	2	2	2	2	2	2	2	2	2	2	2	2	2	2	2	2	2	2	2	2	2	2	2	2	2	2	2	2	2	2	2	2	2	2	2	2	2	2	2	2	2	2	2
Sample268	2	2	3	2	2	3	2	3	2	1	2	2	2	3	2	2	2	2	2	2	2	2	1	4	2	2	2	2	3	3	2	3	3	2	1	2	2	2	2	2	2	2	2	2	2	1	2	2	2
Sample269	2	2	1	1	2	2	2	2	1	2	1	2	2	1	2	1	2	2	1	1	2	2	2	2	2	2	2	2	2	2	2	2	2	1	1	2	1	1	1	1	1	1	1	1	2	1	2	2	2
Sample270	3	3	2	4	2	2	3	4	4	2	3	3	6	2	4	4	3	3	3	3	2	9	2	2	3	3	4	3	3	3	3	3	3	2	3	3	4	4	4	4	4	4	4	3	3	2	4	3	3
Sample271	5	3	5	4	3	6	2	6	4	2	3	5	47	5	4	4	4	3	4	4	3	3	2	3	3	3	4	4	3	2	5	3	5	4	4	2	4	4	4	3	4	4	4	3	3	2	4	3	3
Sample272	4	2	4	4	4	4	2	4	4	4	4	4	4	4	4	4	4	4	4	4	4	4	4	4	4	4	4	4	4	4	4	4	4	4	4	4	4	4	4	4	4	4	4	4	4	2	4	4	4
Sample273	6	6	6	9	3	6	6	11	6	2	5	6	5	6	6	6	6	6	6	6	5	2	2	3	4	6	2	6	6	6	6	6	6	7	3	5	6	9	9	9	6	9	9	6	5	6	5	5	6
Sample274	4	4	4	4	2	6	5	6	5	2	5	4	3	4	4	4	3	3	3	3	3	3	2	3	2	3	4	3	4	4	4	4	4	4	4	6	4	4	4	4	4	4	4	3	5	4	4	3	3
Sample275	2	2	2	2	2	2	2	2	2	1	2	2	2	2	2	2	2	2	2	2	1	2	1	2	2	2	2	2	2	2	2	2	2	2	2	2	2	2	2	2	2	2	2	2	2	1	2	2	2
Sample276	2	4	2	2	1	2	2	2	2	2	2	2	1	2	2	2	3	1	2	2	2	2	2	1	1	3	3	3	2	2	2	2	2	2	1	2	2	2	2	2	2	2	2	2	2	2	2	2	1
Sample277	2	2	2	2	2	2	2	2	2	2	2	2	2	2	2	2	2	2	2	2	2	2	2	2	2	2	2	2	2	2	2	2	2	2	2	2	2	2	2	2	2	2	2	2	2	2	2	2	2
Sample278	4	7	6	3	2	4	2	4	3	2	3	4	3	3	3	3	19	2	9	12	2	2	2	3	3	3	13	11	4	4	4	3	3	4	3	3	3	3	3	3	3	3	3	5	2	4	3	2	2
Sample279	6	6	9	3	2	13	2	6	5	5	3	6	3	9	2	3	3	3	3	3	4	6	5	2	3	6	80	3	6	6	6	6	6	6	3	3	3	3	3	3	3	3	3	4	10	3	4	3	3
Sample280	2	2	2	2	2	2	2	2	2	1	2	2	2	2	2	2	2	2	2	2	2	2	1	2	2	2	2	2	2	2	2	2	2	2	2	2	2	2	2	2	2	2	2	2	2	2	2	2	2
Sample281	2	3	2	2	2	2	2	2	2	3	2	2	2	2	2	2	1	2	2	2	2	2	3	2	2	2	2	1	2	2	2	2	2	2	1	2	2	2	2	2	2	2	2	2	4	2	2	2	2
Sample282	2	2	2	2	2	2	2	2	2	1	2	2	2	2	2	2	2	2	2	2	2	2	1	2	2	2	2	2	2	2	2	2	2	2	2	2	2	2	2	2	2	2	2	2	2	2	2	2	2
Sample283	6	2	3	3	5	8	2	8	3	2	3	6	4	3	3	3	4	5	3	3	3	3	2	5	2	4	4	4	6	6	6	6	6	4	2	4	3	3	3	3	3	3	3	4	4	3	4	4	5
Sample284	4	4	3	5	2	3	2	3	5	1	3	4	3	3	9	4	2	3	2	2	2	2	1	2	3	2	2	2	4	4	4	4	4	4	2	3	5	5	5	4	4	5	5	2	5	3	4	3	3
Sample285	4	3	10	3	3	4	4	4	3	2	3	4	5	3	3	3	3	1	4	3	6	6	2	3	4	4	3	3	4	4	4	4	4	4	4	4	3	3	3	3	3	3	3	4	8	5	3	3	1
Sample286	4	9	4	3	3	4	2	4	3	1	2	4	7	4	3	4	4	4	2	2	4	4	1	2	5	4	4	4	4	4	4	4	4	4	3	5	3	3	3	4	4	4	4	3	3	4	4	2	4
Sample287	3	3	3	2	2	1	2	2	2	1	1	3	2	3	2	1	2	1	2	2	2	2	1	2	2	2	2	2	3	3	3	2	2	3	1	2	2	2	2	2	1	3	3	2	4	1	2	2	1
Sample288	4	4	4	4	4	4	2	4	4	2	4	4	4	4	4	4	2	4	4	4	4	4	2	4	4	4	2	2	4	4	4	4	4	4	4	4	4	4	4	4	4	4	4	4	4	4	4	4	4
Sample289	2	2	2	2	2	2	2	2	2	2	2	2	2	2	2	2	2	2	2	2	2	2	2	2	2	2	2	2	2	2	2	2	2	2	2	2	2	2	2	2	2	2	2	2	2	2	3	2	2
Sample290	2	2	2	2	2	2	2	2	2	1	2	2	2	2	2	2	2	2	2	2	2	2	1	2	2	2	2	2	2	2	2	1	1	2	2	2	2	2	2	2	2	2	2	2	2	2	2	2	2
Sample291	2	2	2	3	2	2	2	2	3	2	2	2	2	2	3	3	2	2	2	2	2	2	2	2	2	2	2	2	2	2	2	2	2	2	2	2	3	3	3	3	3	3	3	2	2	2	2	2	2
Sample292	2	2	2	2	2	2	2	2	2	1	2	2	2	2	2	2	2	2	2	2	2	2	1	2	2	2	2	2	2	2	2	2	2	2	2	2	2	2	2	2	2	2	2	2	2	2	3	2	2
Sample293	2	3	4	2	3	2	2	2	2	1	2	2	2	6	2	2	2	2	2	2	2	2	1	2	2	2	2	2	2	2	2	2	2	2	2	2	2	2	2	2	2	2	2	2	2	1	2	2	2
Sample294	3	3	8	4	4	4	2	6	3	2	3	3	4	4	4	3	3	2	2	2	3	3	2	4	3	3	4	3	3	3	3	3	3	3	2	3	4	4	4	4	4	4	4	4	4	4	3	3	2
Sample295	2	3	2	2	2	2	2	2	2	2	1	2	3	2	2	2	3	2	2	2	2	2	2	2	2	2	2	3	1	2	2	2	2	2	1	3	2	2	2	2	2	2	2	3	2	1	3	2	2
Sample296	2	5	6	5	2	4	3	5	5	4	2	2	3	7	2	4	4	3	2	2	3	15	4	3	3	3	3	3	3	2	2	2	2	7	2	3	5	5	5	4	4	5	5	3	6	3	3	4	3
Sample297	2	3	10	2	2	3	2	2	2	1	2	2	2	3	2	2	3	1	2	2	1	1	1	2	2	2	3	3	2	2	2	2	2	2	2	2	2	2	2	2	2	2	2	2	2	1	2	2	1
Sample298	2	3	2	2	2	2	2	2	2	2	2	2	2	2	2	2	2	2	2	2	1	1	2	2	2	2	2	2	2	2	2	2	2	2	2	2	2	2	2	2	2	2	2	2	2	1	2	2	2
Sample299	4	2	3	4	3	4	2	4	4	3	3	4	4	3	4	4	4	4	3	3	3	3	3	3	3	3	3	3	4	4	4	4	4	4	4	3	4	4	4	4	4	4	4	3	4	3	4	4	4
Sample300	2	2	2	2	1	2	2	2	2	1	2	2	2	2	2	1	2	2	1	1	2	2	1	1	2	2	2	2	2	2	2	2	2	2	1	2	2	2	2	2	2	2	2	2	1	2	2	2	2
Sample301	4	2	4	4	4	4	2	4	4	4	4	4	4	4	4	4	6	2	2	2	2	4	4	4	2	2	6	6	4	4	4	4	4	4	2	4	4	4	4	4	4	4	4	3	4	4	2	4	2
Sample302	2	2	2	2	2	2	2	2	2	1	2	2	2	2	2	2	2	2	2	2	2	2	1	2	2	2	2	2	2	2	2	2	2	2	2	2	2	2	2	2	2	2	2	2	2	2	2	2	2
Sample303	2	2	8	2	1	2	3	2	1	2	2	2	2	3	1	2	4	2	1	1	3	1	2	1	1	2	3	3	2	2	2	2	2	1	2	2	2	2	2	2	2	6	10	2	3	2	2	2	2
Sample304	2	2	2	2	2	2	2	2	2	2	2	2	2	2	2	2	1	2	2	2	2	2	2	2	2	2	1	1	2	2	2	2	2	2	2	2	2	2	2	2	2	2	2	2	2	2	2	2	2
Sample305	2	2	2	2	2	2	2	2	2	1	2	2	2	2	2	2	2	2	2	2	2	2	1	1	2	2	2	2	2	2	2	2	2	2	2	2	2	2	2	2	2	2	2	2	2	2	2	2	2
Sample306	2	2	2	2	2	2	2	2	2	1	2	2	2	2	2	2	2	2	2	2	2	2	1	2	2	2	2	2	2	2	2	2	2	2	2	2	2	2	2	2	2	2	2	2	2	2	2	2	2
Sample307	1	2	3	2	2	3	3	4	2	2	2	1	2	3	2	2	5	2	1	1	1	1	2	2	1	2	2	3	1	1	1	1	1	2	1	2	2	2	2	2	2	2	2	2	2	1	2	2	2
Sample308	4	4	7	6	7	6	4	6	5	4	4	4	4	4	4	5	4	4	4	4	4	4	4	2	4	4	4	4	4	4	4	4	4	4	4	4	6	6	6	5	5	5	5	4	4	4	4	4	4
Sample309	2	3	2	2	2	2	2	2	2	1	2	2	2	2	2	2	2	2	2	2	2	2	1	2	1	2	2	2	2	2	2	2	2	2	2	2	2	2	2	2	2	2	2	3	1	2	2	2	2
Sample310	2	2	2	2	2	2	2	2	2	1	2	2	2	2	2	2	2	2	2	2	2	2	1	2	2	2	2	2	2	2	2	2	2	2	1	2	2	2	2	2	2	2	2	1	2	2	2	2	2
Sample311	3	2	5	2	3	2	2	2	2	2	5	3	4	5	4	2	3	3	2	2	2	2	2	3	3	3	3	3	3	3	3	3	3	3	2	4	2	2	2	2	2	2	2	2	4	1	4	4	3
Sample312	4	2	4	4	6	9	2	8	4	5	4	4	4	4	4	4	4	3	4	4	3	3	5	6	4	3	4	4	4	4	4	4	4	4	2	4	4	4	4	4	4	4	4	4	6	4	4	4	3
Sample313	5	4	6	3	4	5	2	5	3	3	2	5	2	6	3	6	5	4	6	6	3	3	3	4	3	4	5	5	5	5	5	5	5	5	5	2	3	3	3	6	6	6	6	3	5	6	2	2	4
Sample314	9	7	4	4	4	4	5	4	6	4	3	9	6	4	3	3	6	2	2	2	4	4	4	4	2	4	4	6	9	9	9	3	3	3	2	3	3	4	4	5	3	4	4	3	4	4	3	2	2
Sample315	4	9	4	4	2	3	5	3	4	2	2	4	4	4	4	5	7	2	2	2	3	3	2	1	2	6	7	7	4	4	4	4	4	5	3	2	4	4	4	5	5	4	4	6	2	4	5	3	2
Sample316	1	2	1	2	1	2	2	2	2	1	2	1	2	1	2	2	2	2	2	2	2	2	1	1	2	2	2	2	1	1	1	1	1	1	1	2	2	2	2	2	2	2	2	1	2	1	1	1	2
Sample317	2	2	2	3	2	2	2	2	3	1	2	2	2	2	3	3	3	3	2	2	2	2	1	2	2	3	3	3	2	2	2	2	2	2	2	2	3	3	3	3	3	3	3	2	2	2	2	2	3
Sample318	20	7	4	5	2	6	2	6	5	3	3	20	5	4	3	5	3	4	4	4	4	3	3	4	4	3	3	3	61	117	20	2	2	10	2	4	5	5	5	5	5	5	5	4	3	2	4	4	4
Sample319	2	3	2	2	2	2	2	2	2	1	1	2	2	2	2	2	2	2	3	3	2	2	1	2	2	2	2	2	2	2	2	2	2	2	2	2	2	2	2	2	2	2	2	2	2	1	2	2	2
Sample320	2	2	2	2	2	4	2	4	2	1	3	2	5	2	2	2	3	2	2	2	2	2	1	2	2	2	3	3	2	2	2	2	2	2	2	3	2	2	2	2	2	2	2	4	3	2	2	2	2
Sample321	2	3	5	3	5	5	3	4	2	3	3	2	3	2	5	3	5	2	4	4	2	2	3	4	3	6	2	3	2	2	2	2	2	2	2	4	4	3	3	3	3	3	3	3	5	3	3	3	2
Sample322	2	4	2	7	2	2	2	2	2	2	2	2	2	2	2	2	2	2	2	2	2	2	2	2	2	2	2	2	2	2	2	2	2	2	2	2	2	7	5	2	2	2	2	2	2	2	2	2	2
Sample323	2	2	4	4	2	4	2	4	4	2	4	2	4	4	4	4	4	3	4	4	4	4	2	2	4	4	4	4	2	2	2	2	2	2	2	4	4	4	4	4	4	4	4	2	4	4	2	2	3
Sample324	2	4	2	2	3	3	2	3	2	1	2	2	2	3	2	2	2	2	2	2	2	2	1	1	2	2	2	2	2	2	2	2	2	2	3	2	2	2	2	2	2	2	2	2	2	2	2	2	2
Sample325	2	2	2	2	1	2	2	2	2	2	2	2	2	2	2	2	2	2	1	1	1	1	2	1	2	2	2	2	2	2	2	2	2	2	2	2	2	2	2	2	2	2	2	1	2	2	2	2	2
Sample326	2	2	2	2	2	2	2	2	2	2	2	2	2	2	2	2	2	2	2	2	2	2	2	2	2	2	2	2	2	2	2	2	2	2	2	2	2	2	2	2	2	2	2	2	2	2	2	2	2
Sample327	6	7	10	7	8	8	4	8	7	4	4	6	6	8	8	7	24	4	4	4	5	5	4	4	4	13	10	16	6	6	6	6	6	6	4	4	7	7	7	7	7	7	7	4	6	4	7	5	4
Sample328	3	2	2	2	3	5	2	6	2	2	2	3	2	2	2	2	3	3	2	2	2	2	2	3	2	3	3	3	3	3	3	3	3	3	1	2	2	2	2	2	2	2	2	2	3	2	3	3	3
Sample329	2	3	3	2	2	4	2	4	2	1	2	2	2	3	2	2	3	1	2	2	2	1	1	2	2	1	2	3	2	2	2	2	2	2	2	2	2	2	2	2	2	2	2	2	4	2	2	2	1
Sample330	2	4	2	2	2	2	2	2	2	2	2	2	2	2	2	2	2	2	2	2	2	2	2	2	2	2	2	2	2	2	2	2	2	2	2	2	2	2	2	2	2	2	2	2	2	2	2	2	2
Sample331	2	2	2	2	2	2	2	2	2	2	2	2	2	2	2	2	2	2	2	2	2	2	2	2	2	2	2	2	2	2	2	2	2	2	2	2	2	2	2	2	2	2	2	2	4	2	2	2	2
Sample332	2	2	2	2	1	2	2	2	2	1	2	2	2	2	2	2	2	2	2	2	2	2	1	1	2	2	2	2	2	2	2	2	2	2	2	2	2	2	2	2	2	2	2	2	2	2	2	2	2
Sample333	2	2	2	2	2	2	2	2	2	2	2	2	2	2	2	2	2	2	2	2	2	2	2	2	2	2	2	2	2	2	2	2	2	2	2	2	2	2	2	2	2	2	2	2	2	2	2	2	2
Sample334	4	2	2	2	2	2	2	2	2	1	2	4	2	2	2	2	2	1	2	2	2	2	1	2	2	2	2	2	4	4	4	4	4	3	3	2	2	2	2	2	2	2	2	2	2	2	2	2	1
Sample335	2	2	2	65	2	3	2	3	3	2	2	2	4	2	1	3	2	2	2	2	3	2	2	2	2	2	68	2	2	2	2	2	2	2	2	4	3	65	3	3	3	3	3	2	2	4	4	3	2
Sample336	2	2	5	2	3	2	2	2	2	1	2	2	2	5	2	2	2	1	2	2	2	2	1	2	2	2	2	2	2	2	2	2	2	2	1	2	2	2	2	2	2	2	2	2	4	1	2	2	1
Sample337	4	6	8	2	4	4	4	5	2	10	3	4	4	6	4	2	3	4	4	4	2	4	6	2	2	2	3	3	4	4	4	4	4	6	6	4	2	2	2	2	2	2	2	4	6	2	6	2	4
Sample338	4	5	4	4	8	8	2	7	4	3	4	4	3	4	4	4	4	5	3	3	3	3	3	8	3	4	3	4	4	4	4	4	4	4	4	3	4	4	4	4	4	4	4	3	3	4	4	4	5
Sample339	2	2	4	2	2	3	3	2	2	1	2	2	2	2	3	2	3	2	3	3	2	2	1	2	2	3	4	4	2	2	2	2	3	3	2	2	2	2	2	2	2	2	2	3	2	2	3	3	2
Sample340	1	2	2	2	1	2	2	2	2	1	2	1	2	4	2	1	1	1	1	1	2	1	1	1	1	1	1	1	1	1	1	1	1	1	1	2	2	2	2	2	1	2	2	2	2	1	2	1	1
Sample341	4	3	2	4	3	3	2	3	4	1	3	4	3	3	4	4	3	3	3	3	3	3	1	2	3	3	3	3	4	4	4	4	4	4	4	2	4	4	4	4	4	4	4	3	4	2	4	4	3
Sample342	2	2	2	22	2	2	2	2	2	1	1	2	2	2	1	2	2	3	2	2	2	2	1	2	2	2	2	2	2	2	2	2	2	2	2	1	2	22	22	2	2	2	2	2	2	2	2	2	3
Sample343	2	2	2	2	2	2	2	2	2	1	2	2	2	2	2	2	3	4	1	1	2	2	1	2	3	3	3	3	2	2	2	2	2	2	2	2	2	2	2	2	2	2	2	2	2	2	2	2	4
Sample344	2	2	4	2	1	2	2	2	2	1	2	2	2	4	2	2	2	2	2	2	2	2	1	1	2	2	2	2	2	2	2	2	2	2	2	2	2	2	2	2	2	2	2	2	4	1	2	2	2
Sample345	1	4	2	2	2	3	2	1	2	1	1	1	2	2	2	2	2	3	2	2	1	1	1	1	1	2	2	2	1	1	1	1	1	1	1	2	2	2	2	2	2	2	2	2	3	2	2	1	3
Sample346	2	2	2	2	2	2	2	2	2	2	2	2	2	2	2	2	2	2	2	2	2	2	2	2	2	2	2	2	2	2	2	2	2	2	2	2	2	2	2	2	2	2	2	2	2	1	2	2	2
Sample347	2	3	2	28	2	3	2	3	1	3	2	2	2	2	2	2	2	3	2	2	2	2	3	2	2	3	3	3	2	2	2	2	2	2	1	2	1	28	28	2	2	2	3	2	2	2	2	2	3
Sample348	2	2	2	2	2	2	2	2	2	2	2	2	2	2	2	2	2	2	2	2	2	2	2	2	2	2	2	2	2	2	2	2	2	2	2	2	2	2	2	2	2	2	2	2	2	2	2	2	2
Sample349	2	2	2	2	2	2	2	2	2	2	2	2	2	2	2	2	1	2	2	2	2	2	2	2	2	2	1	1	2	2	2	2	2	2	2	2	2	2	2	2	2	2	2	2	2	2	2	2	2
Sample350	2	7	4	5	3	6	5	10	5	8	5	9	4	4	9	5	5	3	6	6	2	6	8	7	14	5	5	5	9	9	9	6	6	5	5	5	5	5	5	10	5	5	5	3	5	4	7	5	3
Sample351	2	2	3	2	2	2	2	2	2	2	2	2	2	3	2	2	2	2	2	2	1	1	2	3	2	1	1	2	2	2	2	2	2	1	1	2	2	2	2	2	2	2	2	1	2	1	2	2	2
Sample352	2	2	2	2	2	2	2	2	2	1	2	2	2	2	2	2	2	2	2	2	2	2	1	2	2	2	2	2	2	2	2	2	2	2	2	2	2	2	2	2	2	2	2	2	2	2	3	2	2
Sample353	2	2	1	2	2	2	2	2	2	2	2	2	2	1	2	2	2	2	2	2	2	2	2	2	2	2	2	2	2	2	2	2	2	2	1	2	2	2	2	2	2	2	2	2	2	2	2	2	2
Sample354	2	2	2	2	2	2	2	2	2	2	2	2	2	2	2	2	2	2	2	2	2	2	2	2	2	2	2	2	2	2	2	2	2	2	2	2	2	2	2	2	2	2	2	2	2	2	2	2	2
Sample355	2	2	2	2	2	2	2	2	2	2	2	2	2	2	2	2	2	2	2	2	2	2	2	2	2	2	2	2	2	2	2	2	2	2	2	2	2	2	2	2	2	2	2	2	2	2	2	2	2
Sample356	2	2	2	2	2	2	2	2	2	1	2	2	2	2	2	2	2	2	2	2	2	2	1	2	2	2	2	2	2	2	2	2	2	2	2	2	2	2	2	2	2	2	2	2	2	2	2	2	2
Sample357	4	4	4	3	4	4	4	4	3	5	4	4	4	4	5	4	5	2	4	4	2	2	5	3	5	3	5	5	4	4	4	4	4	4	2	4	3	3	3	3	4	3	3	4	5	2	6	5	2
Sample358	2	2	2	2	2	2	2	2	2	1	2	2	2	2	2	2	2	2	2	2	2	3	1	2	2	2	2	2	2	2	2	2	2	2	2	2	2	2	2	2	2	2	2	2	2	1	2	2	2
Sample359	2	2	2	2	2	2	2	2	2	2	2	2	2	2	2	2	2	2	2	2	1	1	2	2	1	2	2	2	2	2	2	2	2	2	2	2	2	2	2	2	2	2	2	2	2	1	2	2	2
Sample360	2	2	2	2	2	2	2	2	2	1	2	2	2	2	2	2	2	3	2	2	2	2	1	1	1	1	3	3	2	2	2	2	2	2	1	2	2	2	2	2	2	2	2	2	2	2	2	2	3
Sample361	2	2	3	3	2	2	2	2	3	3	4	2	2	3	2	2	2	2	2	2	2	2	3	2	2	2	2	2	2	2	2	2	2	2	2	4	3	3	3	2	2	2	2	2	3	3	2	2	2
Sample362	1	2	5	2	2	2	2	2	2	1	1	1	1	5	2	2	2	1	1	1	2	1	1	2	1	1	2	2	1	1	1	1	1	3	1	1	2	2	2	2	2	2	2	1	3	0	3	3	1
Sample363	2	2	3	2	1	3	2	3	2	1	2	2	2	3	1	2	2	2	2	2	2	2	1	1	1	2	2	2	2	2	2	2	2	2	2	2	2	2	2	2	2	2	2	3	2	3	2	2	2
Sample364	4	6	4	4	4	4	2	4	4	2	4	4	4	4	4	4	4	4	4	4	2	2	2	4	4	4	4	4	4	4	4	4	4	4	4	4	4	4	4	4	4	4	4	4	4	2	4	4	4
Sample365	1	2	4	2	1	2	2	2	2	1	2	1	2	5	2	2	2	2	2	2	1	1	1	1	1	2	2	2	1	1	1	1	1	2	1	2	2	2	2	2	2	2	2	2	3	1	2	1	2
Sample366	2	2	2	2	2	2	2	2	2	2	2	2	2	2	2	2	2	2	2	2	2	2	2	2	3	2	2	2	2	2	2	2	2	2	2	2	2	2	2	2	2	2	2	2	2	2	2	2	2
Sample367	3	2	2	2	2	2	2	2	3	2	2	3	2	2	2	3	3	2	2	2	2	2	2	2	2	2	2	3	3	3	3	3	3	2	2	2	3	2	3	2	2	2	2	2	1	2	2	2	2
Sample368	4	5	4	3	7	4	2	4	3	3	4	4	4	4	3	3	4	2	4	4	2	2	3	4	4	4	4	4	4	4	4	4	4	4	2	4	3	3	3	3	3	3	3	4	4	4	6	3	2
Sample369	4	6	7	3	6	6	4	6	3	1	3	4	3	7	4	3	6	3	3	3	3	3	1	5	4	9	6	6	2	4	4	3	1	3	3	3	3	3	3	3	3	3	3	4	6	3	3	4	3
Sample370	1	2	2	2	1	2	2	2	2	1	2	1	2	2	2	2	2	2	1	1	2	2	1	1	2	2	2	2	1	1	1	1	1	1	1	2	2	2	2	2	2	2	2	2	2	2	2	1	2
Sample371	3	5	6	3	5	3	3	3	3	2	3	3	14	6	7	3	4	3	3	7	3	3	2	3	2	3	4	4	32	2	2	3	3	3	2	4	3	3	3	3	3	3	3	3	4	2	3	2	3
Sample372	3	2	2	3	2	3	2	3	3	1	2	3	2	2	3	3	2	2	2	2	2	2	1	2	2	2	2	2	3	3	3	3	3	3	3	2	3	3	3	3	3	3	3	2	2	2	2	2	2
Sample373	2	2	2	2	1	2	2	2	2	1	2	2	2	2	2	2	2	2	2	2	2	2	1	1	1	2	2	2	2	2	2	2	2	1	1	2	2	2	2	2	2	2	2	2	2	2	2	2	2
Sample374	6	5	5	3	5	4	2	4	3	5	2	4	4	5	4	2	4	3	3	3	3	2	5	5	2	4	3	3	25	2	6	3	3	3	2	2	3	3	3	3	3	3	3	4	2	3	6	3	3
Sample375	2	6	8	3	4	5	3	5	6	3	2	16	3	10	4	2	6	2	3	3	3	3	3	3	2	3	7	6	16	16	16	6	6	3	4	3	3	3	3	3	3	3	3	4	4	3	5	4	2
Sample376	3	2	4	3	3	5	2	5	3	2	4	3	4	4	3	3	3	3	3	3	4	4	2	3	3	3	3	3	3	3	3	3	3	3	4	4	3	3	3	2	2	3	3	4	3	2	2	3	3
Sample377	3	6	2	70	1	4	2	3	3	2	3	3	1	2	2	4	3	3	3	3	3	2	2	2	2	4	3	5	3	3	3	3	3	2	3	4	4	70	4	3	4	3	38	3	3	2	2	2	3
Sample378	3	6	4	4	3	5	2	5	4	2	5	3	7	4	3	3	4	3	3	3	2	2	2	2	9	3	4	4	3	3	3	3	3	8	3	5	4	4	4	4	3	4	4	7	3	4	3	4	3
Sample379	2	2	2	2	2	2	2	2	2	2	2	2	2	2	2	2	2	2	2	2	2	2	2	2	2	2	2	2	2	2	2	2	2	2	2	2	2	2	2	2	2	2	2	2	2	2	2	2	2
Sample380	2	2	2	3	2	2	2	2	3	2	2	2	2	2	3	3	2	2	2	2	2	2	2	2	2	2	2	2	2	2	2	2	2	2	2	2	3	3	3	3	3	3	3	2	2	2	2	2	2
Sample381	2	4	4	2	6	4	4	4	2	2	4	2	4	4	3	2	2	2	2	2	2	2	2	2	2	4	4	4	2	2	2	2	2	2	2	4	2	2	2	2	2	2	2	2	2	2	4	2	2
Sample382	3	3	2	2	2	2	3	2	2	2	2	3	2	2	2	2	2	2	2	2	2	2	3	2	3	2	2	2	3	3	3	3	3	3	3	2	2	2	2	2	2	2	2	2	2	2	3	3	2
Sample383	2	2	2	2	2	2	2	2	2	2	2	2	2	2	2	2	2	2	2	2	2	2	2	2	2	2	2	2	2	2	2	2	2	2	2	2	2	2	2	2	2	2	2	2	2	1	2	2	2
Sample384	2	2	2	2	3	2	2	2	2	2	2	2	2	2	2	2	2	3	2	2	2	2	2	1	2	2	2	2	2	2	2	2	2	2	2	2	2	2	2	2	2	2	2	2	2	1	2	2	3
Sample385	4	4	4	6	4	4	4	4	6	2	4	4	4	2	6	6	4	4	4	4	2	4	2	5	4	4	4	4	4	4	4	4	4	4	4	4	6	6	6	6	6	6	6	4	4	2	4	4	4
Sample386	2	4	5	2	2	3	2	3	2	1	3	2	3	5	2	3	3	1	4	4	2	2	1	2	2	3	3	3	2	2	2	2	2	4	2	3	2	2	2	3	3	3	3	5	5	3	5	2	1
Sample387	4	5	5	7	7	5	4	5	7	4	5	4	5	5	7	7	6	6	6	6	2	6	4	1	4	6	6	6	4	4	4	4	4	4	4	5	7	7	7	7	7	7	7	8	7	3	5	4	6
Sample388	4	8	4	4	4	4	4	4	4	4	4	4	4	4	4	4	4	5	4	4	4	4	4	4	4	4	4	4	4	4	4	4	4	4	4	4	4	4	4	4	4	4	4	4	4	4	4	4	5
Sample389	2	3	3	3	2	3	4	4	3	2	1	2	2	4	2	2	1	2	4	4	4	2	2	2	3	3	3	3	2	2	2	2	2	2	2	3	3	3	3	4	4	3	3	2	4	2	4	3	2
Sample390	2	2	2	2	2	3	2	3	2	1	2	2	2	2	2	2	2	2	2	2	2	2	1	2	2	2	2	2	2	2	2	2	2	2	2	2	2	2	2	2	2	2	2	2	2	2	2	2	2
Sample391	2	2	2	2	2	2	2	2	2	2	2	2	2	2	2	2	2	2	2	2	2	2	2	2	2	2	2	2	2	2	2	2	2	2	2	2	2	2	2	2	2	2	2	2	2	1	2	1	2
Sample392	1	2	2	2	1	2	2	2	2	2	1	1	2	1	2	1	2	1	1	1	1	2	2	1	2	2	2	2	1	1	1	1	1	2	1	2	2	2	2	1	1	2	2	2	5	2	2	2	1
Sample393	4	3	3	3	4	4	2	4	3	4	4	4	4	3	3	3	4	4	2	2	4	4	4	4	3	4	4	4	4	4	4	4	4	6	2	4	3	3	3	3	3	3	3	4	3	3	4	4	4
Sample394	2	2	2	2	2	2	2	2	2	2	2	2	2	2	2	2	2	2	2	2	2	2	2	2	2	2	2	2	2	2	2	2	2	2	2	2	2	2	2	2	2	2	2	2	2	2	2	2	2
Sample395	2	2	2	2	4	3	2	3	2	2	2	2	2	2	2	2	2	3	2	2	2	2	2	2	1	2	2	2	2	2	2	2	2	2	1	2	2	2	2	2	2	2	2	2	3	2	2	2	3
Sample396	3	2	2	3	2	3	2	3	3	1	2	3	2	2	3	3	2	2	2	2	2	2	1	2	2	2	2	2	3	3	3	3	3	3	3	2	3	3	3	3	3	3	3	2	2	2	2	2	2
Sample397	2	2	2	2	2	2	2	2	2	1	2	2	2	2	2	2	2	2	2	2	2	2	1	2	2	2	2	2	2	2	2	2	2	2	2	2	2	2	2	2	2	2	2	2	2	2	2	2	2
Sample398	3	6	6	3	2	2	2	2	3	1	3	3	3	5	3	2	3	4	3	3	4	4	1	3	2	3	3	3	3	3	3	3	3	5	2	3	3	3	3	2	2	3	3	3	3	2	4	2	4
Sample399	4	6	4	8	6	4	2	4	4	4	2	4	4	4	4	4	4	4	4	4	4	4	4	6	6	4	4	4	4	4	4	4	4	2	2	4	8	8	8	2	2	6	6	2	4	2	4	4	4
Sample400	2	2	2	2	2	2	2	2	2	2	3	2	2	2	2	2	2	2	2	2	2	2	2	2	2	2	2	2	2	2	2	2	2	2	1	2	2	2	2	2	2	2	2	2	2	2	2	2	2
Sample401	1	2	2	2	2	2	2	2	2	2	2	1	2	3	2	2	2	1	3	3	1	1	2	2	1	2	2	2	1	1	1	1	1	2	1	2	2	2	2	2	2	2	3	2	3	2	2	1	1
Sample402	6	3	2	2	3	2	2	2	2	1	2	6	2	2	1	2	3	1	2	2	2	2	1	2	2	2	2	2	10	10	6	3	3	2	1	2	2	2	2	2	2	2	2	2	2	2	2	2	1
Sample403	3	2	2	1	2	2	2	1	1	1	2	3	1	2	1	1	3	1	2	2	1	2	1	1	1	1	2	2	3	3	3	1	1	2	2	1	1	1	1	1	1	1	1	1	4	1	2	1	1
Sample404	2	2	2	3	2	2	2	2	3	1	2	2	2	2	3	3	2	2	2	2	2	2	1	2	2	2	2	2	2	2	2	2	2	2	2	2	3	3	3	3	3	3	3	2	2	2	2	2	2
Sample405	4	3	4	6	3	3	2	3	4	2	4	4	4	4	4	3	2	5	3	3	2	2	2	3	4	5	4	4	4	4	4	4	4	4	2	4	6	6	6	4	3	4	4	4	4	4	5	4	5
Sample406	2	2	2	2	2	2	2	2	2	2	2	2	2	2	2	2	2	2	2	2	2	2	2	2	2	2	2	2	2	2	2	2	2	2	2	2	2	2	2	2	2	2	2	2	2	2	2	2	2
Sample407	3	1	5	2	3	2	2	2	3	2	2	3	2	8	2	3	2	1	1	1	1	2	2	2	1	3	2	2	3	3	3	3	3	3	1	2	2	2	2	2	2	2	2	1	2	1	2	3	1
Sample408	2	2	2	2	2	2	2	2	2	2	2	2	2	2	2	2	2	2	2	2	3	2	2	2	2	2	2	2	2	2	2	2	2	2	2	2	2	2	2	2	2	2	2	2	2	2	2	2	2
Sample409	2	4	4	3	6	5	3	5	3	2	2	2	2	4	2	3	3	1	2	2	2	2	2	6	3	2	3	3	2	2	2	2	2	2	2	2	3	3	3	3	3	3	3	2	4	3	3	2	1
Sample410	1	2	2	2	1	2	2	2	2	1	2	1	2	2	2	2	2	2	2	2	2	2	1	1	2	2	2	2	1	1	1	1	1	1	1	2	2	2	2	2	2	2	2	1	1	2	1	1	2
Sample411	2	2	2	2	2	2	2	2	2	2	2	2	2	2	2	2	2	2	2	2	2	2	2	2	2	2	2	2	2	2	2	2	2	2	2	2	2	2	2	2	2	2	2	2	2	1	2	2	2
Sample412	2	2	2	2	2	2	2	2	2	2	2	2	2	2	2	2	2	2	2	2	2	2	2	2	2	2	2	2	2	2	2	2	2	2	2	2	2	2	2	2	2	2	2	2	2	2	2	2	2
Sample413	3	2	4	3	4	3	2	3	3	2	3	3	5	4	4	3	2	3	4	4	3	3	2	2	4	3	3	2	3	3	3	3	3	3	4	4	3	3	3	3	3	3	3	5	8	3	4	3	3
Sample414	4	4	3	4	2	4	2	4	4	4	4	4	4	3	2	4	4	4	4	4	4	4	4	2	4	4	4	4	6	6	2	4	4	4	4	4	4	4	4	4	4	4	4	4	4	2	5	4	4
Sample415	4	2	2	70	2	4	2	4	2	2	2	4	2	2	2	2	3	4	3	3	2	2	2	3	4	4	5	3	4	4	4	4	4	4	3	2	2	70	2	2	2	2	2	4	4	4	4	4	4
Sample416	3	4	4	4	3	4	4	4	4	2	4	3	3	4	4	4	4	4	2	4	2	2	2	3	3	4	4	4	3	3	3	3	3	3	3	4	4	4	4	4	4	4	4	4	4	2	3	3	4
Sample417	2	2	2	2	2	2	2	2	2	1	2	2	2	2	2	2	2	2	2	2	2	2	1	1	2	2	2	2	2	2	2	2	2	2	2	2	2	2	2	2	2	2	2	2	2	2	3	2	2
Sample418	2	2	2	2	1	2	2	2	1	1	2	2	2	1	2	2	2	2	2	2	2	1	1	2	2	2	2	2	2	2	2	2	2	2	2	2	2	2	2	2	2	2	2	2	2	2	1	2	2
Sample419	4	6	4	4	2	4	4	4	4	2	4	4	4	4	4	4	4	4	4	4	4	4	2	2	2	4	4	4	4	4	4	4	4	4	2	4	4	4	4	4	4	4	4	4	4	4	4	4	4
Sample420	2	3	2	2	2	2	2	2	2	2	1	2	1	2	2	2	3	1	1	1	2	2	2	2	2	2	2	2	2	2	2	2	2	2	2	1	2	2	2	2	2	2	2	2	2	1	2	1	1
Sample421	4	5	2	4	3	3	2	3	4	1	2	4	2	2	1	4	2	3	2	2	1	3	1	3	2	3	3	6	4	4	4	4	4	4	1	3	4	4	4	4	4	4	4	2	4	2	2	2	3
Sample422	4	6	5	4	4	4	3	5	4	2	3	4	4	3	3	3	4	2	4	4	5	4	2	4	4	3	4	4	4	4	4	4	4	6	2	3	4	4	4	3	3	4	4	4	3	4	4	2	2
Sample423	3	5	5	15	2	5	2	5	5	4	3	3	4	5	5	3	2	3	3	3	7	2	7	2	2	9	3	3	3	3	3	3	3	3	8	4	7	15	15	3	3	7	9	5	2	4	18	4	3
Sample424	4	2	4	4	4	4	2	4	4	2	4	4	4	4	4	4	4	4	4	4	2	2	2	4	4	4	4	4	4	4	4	4	4	4	4	4	4	4	4	4	4	4	4	4	4	4	4	4	4
Sample425	4	4	4	4	5	9	2	9	4	6	4	4	4	4	4	4	4	4	4	4	4	4	6	5	5	4	3	4	4	4	4	4	4	4	4	4	4	4	4	4	4	4	4	5	4	4	4	4	4
Sample426	5	4	7	2	3	2	2	5	2	2	3	5	2	8	4	2	2	3	2	2	4	2	2	2	2	4	3	4	5	5	5	5	5	4	2	4	2	2	2	3	2	2	2	6	2	2	5	2	3
Sample427	2	2	4	4	3	4	2	4	4	4	2	2	3	4	4	4	4	2	4	4	4	4	4	3	2	2	4	4	2	2	2	2	2	2	2	3	4	4	4	4	4	4	4	4	3	2	2	4	2
Sample428	4	4	4	4	4	4	2	4	4	4	4	4	4	4	4	4	4	4	4	4	4	4	4	4	4	4	4	4	4	4	4	4	4	4	4	4	4	4	4	4	4	4	4	4	4	2	4	4	4
Sample429	3	5	4	4	3	4	8	5	4	1	4	3	4	4	4	4	3	3	2	2	3	3	1	4	2	3	3	3	3	3	3	3	3	3	2	4	4	4	4	4	4	4	4	3	3	2	3	3	3
Sample430	8	3	3	4	2	4	2	3	4	2	2	8	32	3	3	4	3	2	3	3	2	2	2	3	3	2	3	3	4	4	8	3	3	3	2	2	4	4	4	4	4	4	4	4	3	4	3	2	2
Sample431	3	6	3	3	3	4	2	4	3	2	3	3	3	3	3	3	2	2	2	2	2	2	2	3	3	2	2	2	3	3	3	3	3	3	3	3	3	3	3	3	3	3	3	2	3	3	4	4	2
Sample432	2	2	2	2	2	2	2	2	2	2	2	2	2	2	2	2	2	2	2	2	2	2	2	2	2	2	2	2	2	2	2	2	2	2	2	2	2	2	2	2	2	2	2	2	2	2	2	2	2
Sample433	2	2	2	2	2	2	2	2	2	1	2	2	2	2	2	2	2	2	2	2	2	2	1	2	2	2	2	2	2	2	2	2	2	2	2	2	2	2	2	2	2	2	2	2	2	2	2	2	2
Sample434	1	2	3	2	2	2	2	1	2	2	2	1	3	2	2	1	2	1	1	1	1	3	2	2	1	2	2	2	1	1	1	1	1	2	2	2	2	2	2	2	2	2	2	2	3	1	2	2	1
Sample435	2	4	4	2	3	4	2	3	2	1	2	2	2	4	2	3	3	2	2	6	2	2	2	3	2	4	3	3	2	2	2	2	2	4	2	3	2	2	2	2	3	2	2	3	3	2	5	3	2
Sample436	4	3	4	4	5	4	4	5	4	2	3	4	4	4	4	3	3	3	4	4	3	3	2	4	4	7	3	3	4	4	4	4	4	4	3	4	4	4	4	4	4	4	4	3	4	2	3	3	3
Sample437	4	2	4	4	4	4	2	4	4	2	4	4	4	4	4	4	4	3	4	4	2	2	2	4	4	4	4	4	4	4	4	4	4	4	4	4	4	4	4	4	4	4	4	4	4	2	4	4	3
Sample438	2	4	4	3	3	4	4	4	3	2	4	2	4	4	3	3	4	4	4	4	4	4	2	2	3	4	4	4	2	2	2	2	2	4	2	4	3	3	3	3	3	3	3	4	4	4	4	3	4
Sample439	2	2	2	2	2	3	2	3	2	1	2	2	2	2	2	2	2	2	1	2	1	1	1	2	2	2	2	2	2	2	2	2	2	2	2	2	2	2	2	2	2	2	2	2	2	1	2	2	2
Sample440	2	2	2	2	2	2	2	2	2	1	2	2	2	2	2	2	2	2	2	2	2	2	1	2	2	2	2	2	2	2	2	2	2	2	2	2	2	2	2	2	2	2	2	2	2	1	2	2	2
Sample441	4	2	4	4	4	4	2	4	4	4	4	4	4	4	4	4	4	4	4	4	4	4	4	2	4	4	4	4	4	4	4	4	4	4	4	4	4	4	4	4	4	4	4	4	6	2	4	4	4
Sample442	2	2	2	2	2	2	2	2	2	2	2	2	2	2	2	2	2	2	2	2	2	2	2	2	2	2	2	2	2	2	2	2	2	2	2	2	2	2	2	2	2	2	2	2	2	2	2	2	2
Sample443	2	2	3	2	2	2	2	2	2	2	2	2	2	3	2	2	2	2	2	2	2	2	2	2	2	2	2	2	2	2	2	2	2	2	2	2	2	2	2	2	2	2	2	2	2	1	2	2	2
Sample444	4	4	10	4	4	4	4	4	4	2	4	4	2	10	4	4	4	4	4	4	2	2	2	4	2	4	4	4	4	4	4	4	4	4	4	4	4	4	4	4	4	4	4	4	4	4	4	4	4
Sample445	4	4	4	9	2	3	3	4	3	2	3	4	3	3	3	3	4	4	4	4	3	3	2	2	3	4	4	4	4	4	4	4	4	4	4	3	3	2	13	3	3	70	32	3	5	3	4	3	4
Sample446	4	4	4	4	3	6	2	5	4	2	5	4	5	4	4	4	6	3	3	3	4	4	2	3	3	3	6	6	4	4	4	4	4	4	3	5	4	4	4	4	4	4	4	4	3	4	4	4	3
Sample447	4	4	4	4	4	4	4	4	4	2	5	4	2	4	3	4	3	3	4	4	4	4	2	4	3	5	3	3	4	4	4	4	4	4	4	5	4	4	4	4	4	4	4	4	3	4	3	3	3
Sample448	2	2	2	2	2	2	2	2	2	1	2	2	2	2	2	2	2	2	2	2	2	2	1	2	2	2	2	2	2	2	2	2	2	2	2	2	2	2	2	2	2	2	2	2	2	1	2	2	2
Sample449	2	2	2	3	3	2	2	2	3	3	2	2	2	2	3	3	3	2	3	3	3	3	3	3	2	2	3	3	2	2	2	2	2	2	2	2	3	3	3	3	3	3	3	3	3	2	3	2	2
Sample450	4	6	4	3	4	4	4	4	3	2	4	4	4	4	3	3	3	3	2	2	2	2	2	3	4	3	3	3	4	4	4	4	4	4	2	3	3	3	3	3	3	3	3	4	6	4	4	4	3
Sample451	2	2	2	2	2	2	2	2	1	2	2	2	2	2	2	2	2	3	2	2	2	2	2	2	2	2	2	2	2	2	2	2	2	2	2	2	2	2	2	2	2	2	2	2	2	2	2	2	3
Sample452	13	2	2	3	2	3	2	3	3	2	1	13	2	2	3	3	3	2	2	2	3	3	2	2	2	3	3	3	6	6	13	2	2	2	2	2	3	3	3	3	3	3	3	2	2	2	2	2	2
Sample453	4	3	5	6	1	6	2	2	4	2	1	4	3	6	2	3	4	2	2	2	5	6	2	1	3	2	4	4	4	4	4	3	3	2	2	3	6	6	6	3	3	5	5	12	4	2	3	3	2
Sample454	1	2	3	2	1	2	2	2	2	2	1	1	2	1	2	2	3	1	1	1	3	1	2	1	1	2	2	4	1	1	1	2	2	2	2	2	2	2	2	2	2	2	2	1	2	1	3	1	1
Sample455	2	2	2	2	2	2	2	2	2	3	2	2	2	2	2	2	2	4	2	2	2	2	3	2	2	3	2	2	2	2	2	2	2	2	2	2	2	2	2	2	2	2	2	2	2	2	2	2	1
Sample456	14	2	2	3	2	3	2	3	3	2	3	19	2	2	3	3	2	2	2	2	3	3	2	2	1	2	2	2	12	12	14	2	2	2	1	2	3	3	3	3	3	3	3	3	2	2	2	2	2
Sample457	2	2	2	2	2	2	2	2	2	1	2	2	2	2	2	2	2	2	2	2	2	2	1	2	2	2	2	2	2	2	2	2	2	2	2	2	2	2	2	2	2	2	2	2	2	2	2	2	2
Sample458	2	2	2	2	2	2	2	2	2	2	2	2	2	2	2	2	2	2	2	2	2	2	2	2	2	2	2	2	2	2	2	2	2	2	2	2	2	2	2	2	2	2	2	2	2	2	2	2	2
Sample459	1	2	2	2	3	2	2	2	2	2	2	2	2	2	2	2	2	2	1	1	2	2	2	1	2	2	2	2	16	16	8	1	1	2	1	2	2	2	2	2	2	2	2	2	2	2	2	2	2
Sample460	2	2	2	2	2	2	2	3	2	2	2	2	2	2	2	2	1	1	2	2	2	1	2	2	2	1	2	1	2	2	2	2	2	2	2	2	2	2	2	2	2	2	2	2	2	2	2	2	1
Sample461	2	2	2	2	2	2	2	2	2	1	2	2	2	2	2	2	2	2	2	2	2	2	1	1	2	2	2	2	2	2	2	2	2	2	2	2	2	2	2	2	2	2	2	2	2	2	2	2	2
Sample462	2	2	2	2	2	2	2	2	2	1	2	2	2	2	2	2	2	2	2	2	2	2	1	2	2	2	2	2	2	2	2	2	2	2	2	2	2	2	2	2	2	2	2	2	2	1	2	2	2
Sample463	4	2	4	4	7	6	2	6	4	2	4	4	4	4	4	3	4	2	2	2	2	2	2	7	4	2	4	4	4	4	4	4	4	4	2	4	4	4	4	4	4	4	4	4	4	4	4	4	2
Sample464	0	0	0	3	3	0	2	0	3	3	3	0	3	0	3	3	0	0	6	6	3	3	3	3	3	0	0	0	0	0	0	0	0	0	0	3	3	3	3	3	3	3	3	0	0	0	0	0	0
Sample465	2	2	3	4	2	4	2	4	4	3	3	2	3	3	4	4	3	3	4	4	4	4	3	2	4	3	3	3	2	2	2	2	2	2	2	3	4	4	4	4	4	4	4	2	4	3	2	2	3
Sample466	3	4	2	25	2	2	3	2	2	2	3	3	3	2	3	2	2	2	3	3	2	3	2	2	3	2	2	2	3	3	3	3	3	3	1	3	7	25	7	2	2	22	22	3	9	1	3	3	2
Sample467	4	6	4	4	4	4	2	4	4	4	4	4	4	4	4	4	4	5	4	4	4	4	4	4	4	10	4	4	4	4	4	4	4	4	4	4	4	4	4	4	4	4	4	4	4	4	6	4	5
Sample468	4	2	4	3	2	5	4	5	3	1	1	4	4	3	3	4	4	1	4	4	2	2	1	2	3	4	4	4	4	4	4	5	5	3	2	4	3	3	3	4	4	4	4	3	5	2	3	3	1
Sample469	2	2	1	2	2	2	2	2	2	2	2	2	2	1	2	2	2	2	2	2	2	2	2	2	2	2	2	2	2	2	2	2	2	2	2	2	2	2	2	2	2	2	2	2	2	1	2	1	2
Sample470	2	4	4	2	2	4	3	3	3	4	1	6	7	4	4	3	4	2	3	3	4	4	4	3	2	6	4	4	6	6	6	5	5	4	3	3	2	2	2	33	4	7	7	4	4	2	4	2	2
Sample471	2	4	3	2	3	3	2	3	2	2	1	2	3	3	4	2	3	2	2	2	4	4	2	2	2	3	3	3	2	2	2	2	2	2	2	2	2	2	2	2	2	2	2	3	4	3	2	3	2
Sample472	2	2	2	2	1	2	2	2	2	1	2	2	2	2	2	2	1	2	2	2	2	2	1	1	2	2	1	1	2	2	2	2	2	2	2	2	2	2	2	2	2	2	2	2	2	2	2	2	2
Sample473	2	3	2	2	2	2	2	2	2	2	2	2	2	2	2	3	2	2	2	1	1	2	2	1	1	2	2	2	2	2	2	3	3	3	1	2	2	2	2	2	2	2	2	2	3	2	2	2	2
Sample474	2	3	4	3	3	4	3	4	3	1	4	2	4	4	2	3	6	2	2	2	3	3	1	3	2	2	4	6	2	2	2	2	2	2	2	4	3	3	3	3	3	3	3	5	3	3	3	5	2
Sample475	2	2	2	2	1	2	2	2	2	2	1	2	1	4	2	2	2	2	2	2	2	2	2	1	2	2	2	2	2	2	2	2	2	2	1	1	2	2	2	2	2	2	2	1	5	1	3	2	2
Sample476	3	2	3	3	3	3	2	3	3	1	2	3	2	3	3	3	3	3	2	2	1	2	1	1	1	3	3	3	3	3	3	3	3	3	3	2	3	3	3	3	3	3	3	2	3	1	2	2	3
Sample477	2	3	2	2	2	2	2	2	2	1	2	2	2	2	2	2	2	2	2	2	2	2	1	2	2	2	2	2	2	2	2	2	2	2	2	2	2	2	2	2	2	2	2	2	2	1	2	2	2
Sample478	4	3	4	4	4	7	3	7	4	3	5	4	4	4	4	4	5	4	3	3	2	3	3	4	2	4	5	5	4	4	4	4	4	4	4	5	4	4	4	4	4	4	4	2	3	4	3	3	4
Sample479	2	2	2	2	2	2	2	2	2	2	4	2	2	2	2	2	2	4	2	2	2	2	2	2	0	2	2	2	2	2	2	2	2	2	2	2	2	2	2	2	2	2	2	2	2	2	2	2	3
Sample480	2	2	2	2	2	3	2	3	2	1	2	2	2	2	2	2	3	3	2	2	2	2	1	2	2	3	3	3	2	2	2	2	2	2	2	2	2	2	2	2	2	2	2	2	2	2	2	2	3
Sample481	2	2	2	2	2	2	2	2	2	1	2	2	2	2	2	2	2	2	2	2	2	2	1	2	2	2	2	2	2	2	2	2	2	2	2	2	2	2	2	2	2	2	2	2	2	2	2	2	2
Sample482	5	2	5	4	3	5	2	5	4	2	5	5	4	5	5	4	3	2	3	3	5	4	2	4	4	3	3	3	5	5	5	5	5	5	2	5	4	4	4	4	4	4	4	4	3	2	4	6	2
Sample483	3	2	4	2	4	4	2	4	2	2	3	3	3	4	2	2	3	3	4	4	5	5	2	4	3	3	3	3	3	3	3	3	3	3	3	3	2	2	2	2	2	2	2	3	3	2	3	3	3
Sample484	2	2	2	2	2	2	2	2	2	2	2	2	2	2	2	2	2	2	2	2	2	2	2	2	2	2	2	2	2	2	2	2	2	3	2	2	2	2	2	2	2	2	2	2	2	2	2	2	2
Sample485	2	2	5	2	2	2	3	2	2	2	1	2	13	7	3	2	2	2	2	2	2	4	2	1	2	2	2	2	2	2	2	2	2	2	1	1	2	2	2	3	3	2	2	2	5	1	2	2	2
Sample486	2	3	5	1	2	2	2	3	1	1	3	2	2	3	2	2	3	3	2	2	2	2	1	2	2	2	3	3	2	2	2	2	2	3	2	2	1	1	1	2	2	3	3	3	4	2	2	1	3
Sample487	2	2	1	1	2	3	2	3	2	1	2	2	2	1	2	2	2	1	2	2	1	1	1	2	2	2	2	2	2	2	2	2	2	2	1	2	1	1	1	2	2	2	2	2	1	1	2	2	1
Sample488	2	2	2	2	2	2	2	2	2	2	2	2	2	2	2	2	2	2	1	1	2	2	2	4	2	2	2	2	2	2	2	2	2	2	2	2	2	2	2	2	2	2	2	2	2	2	2	2	2
Sample489	4	6	3	4	4	4	2	4	4	2	4	4	4	3	4	4	3	2	4	4	3	3	2	4	3	4	4	4	4	4	4	4	4	4	4	4	4	4	4	4	4	4	4	4	3	3	4	4	2
Sample490	2	4	5	2	2	3	2	3	2	2	5	2	4	6	5	2	3	2	3	3	7	2	3	2	3	3	3	3	2	2	2	2	2	2	2	2	2	2	2	3	2	3	3	3	6	2	3	5	2
Sample491	4	6	4	6	4	4	4	4	6	2	4	4	4	4	4	6	4	3	4	4	4	4	2	4	4	4	4	4	4	4	4	4	4	6	4	4	6	6	6	6	6	6	6	4	4	4	4	4	3
Sample492	4	4	4	3	4	3	4	3	3	1	4	4	4	3	3	3	3	4	3	3	2	11	1	4	4	3	3	3	4	4	4	4	4	4	1	4	3	3	3	3	3	3	3	5	7	3	3	3	4
Sample493	2	4	4	3	5	5	4	6	4	2	2	2	4	3	3	4	4	2	3	3	3	2	3	5	2	4	5	5	2	2	2	2	2	2	2	2	3	3	3	3	3	3	3	3	12	3	4	4	2
Sample494	2	3	3	2	2	2	2	2	2	1	2	2	2	2	2	2	2	2	2	2	2	2	1	2	1	2	2	2	2	2	2	2	2	2	2	2	2	2	2	2	2	2	2	2	2	2	2	2	2
Sample495	2	2	3	2	2	3	2	3	2	1	2	2	2	3	2	2	3	3	2	2	2	2	1	2	2	3	3	3	2	2	2	2	2	2	2	2	2	2	2	2	2	2	2	2	2	2	2	2	3
Sample496	2	2	2	2	2	2	2	2	2	1	2	2	2	2	2	2	2	2	2	2	2	2	1	2	2	2	2	2	2	2	2	2	2	2	2	2	2	2	2	2	2	2	2	2	2	2	2	2	2
Sample497	2	2	2	2	2	2	2	2	2	1	2	2	2	2	2	2	2	2	2	2	2	2	1	2	2	2	2	2	2	2	2	2	2	2	2	2	2	2	2	2	2	2	2	2	2	2	2	2	2
Sample498	2	3	2	2	2	3	2	3	2	1	2	2	2	2	1	3	3	1	1	1	2	2	1	2	2	2	21	3	2	2	2	2	2	1	1	2	2	2	2	2	2	2	2	2	4	2	2	2	1
Sample499	2	2	2	2	2	2	2	2	2	1	2	2	2	2	2	2	2	2	2	2	2	2	1	2	2	2	2	2	2	2	2	2	2	2	2	2	2	2	2	2	2	2	2	2	2	1	2	2	2
Sample500	4	4	4	3	3	4	2	4	3	1	2	4	27	4	2	3	3	3	3	3	4	5	1	3	3	3	3	3	4	4	4	4	4	5	2	2	3	3	3	3	3	3	3	3	4	2	3	3	3
Sample501	1	2	2	2	2	2	2	2	2	2	2	1	2	2	2	2	2	2	2	2	2	2	2	2	2	2	2	2	1	1	1	1	1	1	3	2	2	2	2	2	2	2	2	2	2	2	2	2	2
Sample502	2	2	2	2	2	2	2	2	2	2	2	2	2	2	2	2	2	2	2	2	2	2	2	2	2	2	2	2	2	2	2	2	2	2	2	2	2	2	2	2	2	2	2	2	2	2	2	2	2
Sample503	2	2	2	2	2	2	1	2	2	1	4	2	2	2	2	1	2	1	2	2	2	2	1	2	2	1	2	2	2	2	2	2	2	2	2	4	2	2	2	2	2	2	2	2	2	2	2	2	1
Sample504	4	4	3	4	5	4	4	4	4	3	2	4	2	11	4	2	4	2	5	5	4	2	3	4	3	6	5	4	4	4	4	2	2	4	2	2	4	4	4	4	4	4	4	4	3	4	4	4	2
Sample505	1	2	2	2	1	1	1	3	2	2	1	1	2	2	2	1	1	1	1	1	2	2	1	1	1	3	2	1	1	1	1	1	1	1	1	2	2	2	2	2	3	2	2	2	3	2	3	2	1
Sample506	2	2	2	2	2	2	2	2	2	1	2	2	2	2	2	2	2	2	2	2	2	2	1	2	2	2	2	2	2	2	2	2	2	2	2	2	2	2	2	2	2	2	2	2	2	2	2	2	2
Sample507	6	5	6	4	4	4	4	6	4	2	4	6	4	6	4	5	4	4	4	4	4	4	2	4	4	4	4	4	6	6	6	6	6	6	2	4	4	4	4	4	4	4	4	4	4	4	4	6	4
Sample508	4	4	4	3	4	4	3	4	3	3	4	4	4	4	3	3	3	3	4	4	3	4	3	4	3	3	3	3	4	4	4	4	4	4	4	4	3	3	3	3	3	3	3	4	3	4	4	4	3
Sample509	3	5	5	3	3	4	5	5	2	2	3	3	3	3	4	3	5	3	1	1	3	2	2	2	2	9	8	5	3	3	3	3	3	3	2	3	3	3	3	3	3	3	3	5	5	3	3	4	3
Sample510	3	2	2	3	2	3	2	3	3	1	2	3	2	3	3	3	2	2	2	2	2	2	1	2	3	2	2	2	3	3	3	3	3	3	3	2	3	3	3	3	3	3	3	2	2	2	3	3	2
Sample511	2	2	2	2	1	3	2	3	2	2	1	2	2	2	2	2	2	2	1	1	1	1	2	1	1	2	2	2	2	2	2	2	2	2	2	1	2	2	2	2	2	2	2	2	2	2	2	2	2
Sample512	4	4	2	6	4	4	4	4	6	2	3	4	4	2	6	6	4	3	4	4	2	2	2	4	4	4	4	4	4	4	4	4	4	4	4	4	6	6	6	6	6	6	6	2	4	2	4	4	3
Sample513	1	2	4	2	2	2	2	3	2	1	1	1	3	4	5	2	2	1	1	1	3	2	1	2	2	4	2	2	1	1	1	1	1	1	1	1	2	2	2	2	2	2	2	2	3	2	2	2	1
Sample514	2	2	2	2	2	2	2	2	2	1	2	2	2	2	2	2	2	2	1	1	2	2	1	2	1	2	2	2	2	2	2	2	2	2	2	2	2	2	2	2	2	2	2	2	2	1	2	2	2
Sample515	1	1	2	2	1	2	2	2	2	1	2	1	2	2	2	2	2	2	2	2	2	2	1	1	2	2	2	2	1	1	1	1	1	1	1	2	2	2	2	2	2	2	2	1	2	2	1	1	2
Sample516	5	5	5	3	5	4	3	6	3	4	2	5	2	3	2	3	4	1	5	5	2	2	4	3	2	3	4	4	5	5	5	5	5	5	2	2	3	3	3	3	3	3	3	3	22	4	4	3	1
Sample517	2	2	2	2	2	2	2	2	2	1	2	2	2	2	2	2	2	2	2	2	2	2	1	2	2	2	2	2	2	2	2	2	2	2	2	2	2	2	2	2	2	2	2	2	2	1	2	2	2
Sample518	1	2	2	2	1	2	2	2	2	1	1	1	2	2	2	2	4	1	1	1	2	2	1	1	1	2	15	5	1	1	1	2	2	2	1	2	2	2	2	2	2	2	2	2	2	1	2	2	1
Sample519	1	3	4	2	3	4	2	4	2	2	1	1	3	3	2	1	2	2	2	2	2	2	2	2	2	3	2	2	1	1	1	1	2	2	1	3	2	2	2	1	1	2	1	3	2	2	2	2	2
Sample520	2	2	2	2	2	2	2	2	2	2	2	2	2	2	2	2	2	2	2	2	2	2	2	2	2	2	2	2	2	2	2	2	2	2	2	2	2	2	2	2	2	2	2	2	2	2	2	2	2
Sample521	2	2	2	2	2	2	2	2	2	1	2	2	2	2	2	2	2	2	2	2	2	2	1	2	2	2	2	2	2	2	2	2	2	2	2	2	2	2	2	2	2	2	2	2	2	2	2	2	2
Sample522	3	4	4	3	2	3	2	4	3	1	3	3	4	4	3	3	22	2	2	2	2	2	1	2	2	4	2	2	3	3	3	3	3	3	3	3	3	3	3	2	3	4	4	4	2	2	5	3	2
Sample523	4	4	4	4	4	4	2	4	4	4	4	4	4	4	4	4	2	4	4	4	4	4	4	4	4	4	2	2	4	4	4	4	4	4	4	4	4	4	4	4	4	4	4	4	4	4	4	4	4
Sample524	3	4	4	4	3	4	2	4	4	3	2	3	2	4	4	4	2	3	4	4	2	2	3	3	3	3	2	2	3	3	3	3	3	3	3	2	4	4	4	4	4	4	4	3	3	3	3	3	3
Sample525	2	2	2	2	2	2	2	2	2	1	2	2	2	2	2	2	1	2	2	2	2	2	1	2	2	2	1	1	2	2	2	2	2	2	2	2	2	2	2	2	2	2	2	2	2	2	2	2	2
Sample526	1	2	1	2	1	2	2	2	2	1	1	1	2	1	2	2	2	1	2	2	1	1	1	1	2	2	2	2	1	1	1	1	1	1	1	2	2	2	2	2	2	2	2	1	2	1	2	2	1
Sample527	3	2	2	2	2	2	2	2	2	1	2	3	2	2	2	2	2	2	2	2	2	2	1	2	3	2	2	2	3	3	3	3	3	3	1	2	2	2	2	2	2	2	2	2	3	1	1	1	2
Sample528	14	3	2	2	2	2	2	2	2	2	2	10	2	2	2	2	1	2	1	1	2	2	2	2	2	1	1	1	10	10	14	1	1	6	1	2	2	2	2	2	2	2	2	2	2	2	2	2	2
Sample529	3	3	4	3	3	3	4	3	3	3	3	3	8	4	3	3	3	3	2	2	5	4	3	3	3	3	3	3	3	3	3	3	3	3	3	3	3	3	3	3	3	3	3	3	6	2	3	2	3
Sample530	1	2	3	1	1	2	2	2	1	1	1	1	2	3	2	2	3	1	2	2	2	2	1	1	2	2	2	2	1	1	1	1	1	1	1	1	1	1	1	2	2	1	1	1	2	4	2	2	1
Sample531	3	3	6	3	2	4	2	4	3	2	2	3	29	6	4	3	2	2	3	3	2	8	2	2	4	2	2	2	3	3	3	3	3	3	2	2	3	3	3	3	3	3	3	3	4	2	9	3	2
Sample532	2	4	4	4	2	2	2	4	6	2	2	4	4	4	4	4	2	3	4	4	2	4	2	2	2	5	2	2	6	2	4	4	4	6	4	2	4	4	4	4	4	4	4	2	4	4	4	4	3
Sample533	2	2	2	2	2	2	2	2	2	1	2	2	2	2	2	2	2	2	2	2	2	2	1	2	2	2	2	2	2	2	2	2	2	2	2	2	2	2	2	2	2	2	2	2	2	1	2	2	2
Sample534	2	2	2	2	2	2	2	2	2	2	2	2	2	2	2	2	2	2	2	2	2	2	2	2	2	2	2	2	2	2	2	2	2	2	2	2	2	2	2	2	2	2	2	2	2	2	2	2	2
Sample535	1	2	3	2	1	2	1	2	1	2	2	6	6	3	2	2	2	2	2	2	2	2	2	1	2	2	2	2	10	2	1	1	1	2	1	2	2	2	2	2	2	2	2	2	2	1	2	3	2
Sample536	8	2	6	4	8	8	2	8	4	8	6	8	6	6	4	4	4	4	4	4	8	4	8	8	6	4	4	4	8	8	8	8	8	8	6	6	4	4	4	4	4	4	4	4	6	6	6	6	4
Sample537	2	2	2	2	2	2	2	2	2	1	2	2	3	2	2	2	2	1	2	2	2	2	1	1	2	2	2	2	2	2	2	2	2	2	1	2	2	2	2	2	2	2	2	2	1	2	2	1	1
Sample538	2	2	4	4	2	4	2	4	4	2	2	2	2	4	4	4	4	4	4	4	4	4	2	2	4	4	4	4	2	2	2	2	2	2	2	2	4	4	4	4	4	4	4	2	4	4	2	2	4
Sample539	2	2	2	2	2	2	2	2	2	1	2	2	2	2	2	2	2	2	2	2	2	2	1	2	2	2	2	2	2	2	2	2	2	2	2	2	2	2	2	2	2	2	2	2	2	2	2	2	2
Sample540	3	7	8	4	4	5	5	7	3	5	2	3	5	7	6	3	4	3	3	3	4	5	1	4	2	4	8	6	3	3	3	3	3	3	3	4	4	4	4	3	3	3	3	5	6	3	4	4	3
Sample541	5	5	6	4	2	4	4	4	4	2	3	5	2	5	4	5	4	2	3	3	4	4	2	2	4	2	4	4	5	5	5	5	5	5	4	3	4	4	4	5	5	5	5	3	11	2	3	3	2
Sample542	2	2	2	2	2	2	2	2	2	1	2	2	2	2	2	2	2	2	2	2	2	2	1	2	2	2	2	2	2	2	2	2	2	2	2	2	2	2	2	2	2	2	2	2	2	2	2	2	2
Sample543	2	2	4	4	1	4	2	4	4	4	3	2	3	4	6	4	7	2	2	2	2	2	4	1	2	5	8	7	2	2	2	2	2	2	2	3	4	4	4	4	4	4	4	3	2	2	3	3	2
Sample544	2	2	4	2	2	2	2	2	2	1	2	2	2	4	2	2	2	2	2	2	1	1	1	2	3	2	2	2	2	2	2	2	2	2	2	2	2	2	2	2	2	2	2	2	3	1	2	2	2
Sample545	2	2	2	2	2	2	2	2	2	1	2	2	2	2	2	2	2	2	2	2	2	2	1	2	2	2	2	2	2	2	2	2	2	2	1	2	2	2	2	2	2	2	2	1	2	1	2	2	2
Sample546	2	4	4	3	3	3	2	3	3	2	2	2	2	4	3	2	2	2	1	1	2	2	2	2	3	2	2	2	2	2	2	2	2	2	2	2	3	3	3	2	2	2	2	3	3	2	2	4	2
Sample547	2	48	2	47	2	2	2	2	2	2	2	2	2	2	2	2	2	2	2	2	2	2	2	2	2	2	2	2	2	2	2	2	2	2	2	2	2	47	2	2	2	2	2	2	1	2	2	2	2
Sample548	3	4	3	2	4	4	2	4	2	2	3	3	5	3	4	2	5	3	2	2	4	4	2	4	4	3	6	5	3	3	3	3	3	3	2	3	2	2	2	2	2	2	2	3	4	3	4	4	3
Sample549	8	6	4	4	2	6	6	6	4	6	4	8	4	4	4	4	15	2	6	4	4	2	6	2	4	4	6	6	6	6	8	4	4	4	4	4	4	4	4	4	4	4	4	4	8	4	4	3	2
Sample550	2	3	2	2	2	2	2	2	2	1	2	2	2	2	2	2	2	2	2	2	2	2	1	2	2	2	2	2	2	2	2	2	2	2	2	2	2	2	2	2	2	2	2	2	2	2	2	2	2
Sample551	4	4	8	4	3	4	2	4	4	2	3	4	5	8	4	4	4	3	6	6	3	3	2	3	3	4	4	4	4	4	4	4	4	4	3	3	4	4	4	4	4	4	4	6	5	2	5	3	3
Sample552	9	5	4	2	2	4	5	4	4	4	2	9	4	4	4	2	18	4	4	3	2	3	4	2	3	4	61	2	9	9	9	2	2	2	4	4	4	2	2	2	2	2	2	4	4	4	5	4	4
Sample553	4	3	4	3	5	4	3	9	3	2	2	4	3	5	3	2	2	1	4	4	3	2	2	2	3	2	3	1	4	4	4	4	4	3	1	2	3	3	3	3	3	3	3	4	8	3	3	2	1
Sample554	2	5	7	4	8	4	5	4	2	2	2	2	3	6	5	2	3	2	2	2	2	2	2	2	3	2	4	3	2	2	2	2	2	2	3	3	4	4	4	3	2	4	3	4	4	2	4	2	2
Sample555	2	2	2	2	2	2	2	2	2	2	2	2	2	2	2	2	2	2	2	2	2	2	2	2	2	2	2	2	2	2	2	2	2	2	2	2	2	2	2	2	2	2	2	2	2	2	2	2	2
Sample556	1	2	2	2	1	1	1	2	2	2	1	1	2	2	2	1	1	4	1	1	1	1	2	1	2	1	1	1	1	1	1	1	1	1	1	2	2	2	2	1	1	2	2	2	2	2	3	2	4
Sample557	2	2	2	2	2	2	2	2	2	1	2	2	2	2	2	2	2	2	2	2	2	2	1	2	2	2	2	2	2	2	2	2	2	2	2	2	2	2	2	2	2	2	2	2	2	2	2	2	2
Sample558	2	2	2	1	2	2	2	2	1	1	1	2	2	2	3	1	3	1	1	1	1	1	1	2	2	1	3	3	2	2	2	2	2	2	1	1	1	1	1	1	1	1	1	2	2	1	2	2	1
Sample559	2	2	2	2	2	2	2	2	2	2	2	2	2	2	2	2	2	2	2	2	2	2	2	1	2	2	2	2	2	2	2	2	2	2	2	2	2	2	2	2	2	2	2	2	2	2	2	2	2
Sample560	1	2	2	1	2	2	2	2	1	1	1	1	1	2	1	1	2	2	2	2	2	2	1	1	2	2	2	2	1	1	1	1	1	1	1	2	1	1	1	1	1	1	1	1	1	2	2	1	2
Sample561	1	3	3	2	3	2	2	2	1	2	1	1	2	3	2	2	2	1	2	2	3	2	2	2	2	2	2	2	1	1	1	1	1	3	1	2	2	2	2	2	3	2	2	2	3	2	2	2	1
Sample562	22	5	8	3	2	4	4	4	3	3	3	2	5	4	3	3	2	2	3	3	5	5	3	2	3	2	2	2	24	2	22	2	2	14	2	3	3	3	3	3	3	4	5	4	4	2	3	3	2
Sample563	2	4	2	2	3	2	2	2	2	1	2	2	2	2	2	2	2	2	2	2	2	2	1	3	2	2	2	2	2	2	2	2	2	2	2	2	2	2	2	2	2	2	2	2	2	2	2	2	2
Sample564	2	4	2	2	2	3	2	3	2	2	2	2	21	2	2	1	2	3	2	2	2	2	2	2	1	2	2	2	2	2	2	2	2	2	2	2	2	2	2	2	2	2	2	2	2	2	2	2	3
Sample565	5	6	13	4	2	4	2	4	4	2	4	5	4	4	6	5	4	4	5	5	6	2	2	2	4	4	4	4	5	5	5	5	4	4	2	4	4	4	4	5	5	5	5	3	4	2	5	4	4
Sample566	1	3	3	3	2	2	2	2	3	1	2	1	2	3	2	3	2	1	1	1	2	2	1	1	1	2	2	2	1	1	1	1	1	2	2	2	3	3	3	3	3	3	3	2	3	2	2	2	1
Sample567	2	4	2	2	4	3	3	5	2	2	3	2	3	2	2	3	3	4	2	2	2	2	2	4	2	4	3	3	2	2	2	2	2	5	3	3	2	2	2	3	3	2	2	6	3	3	4	6	4
Sample568	2	3	2	2	2	2	2	2	2	1	2	2	2	2	2	2	2	2	2	2	2	2	1	2	2	2	2	2	2	2	2	2	2	2	2	2	2	2	2	2	2	2	2	2	2	2	2	2	2
Sample569	4	4	5	3	6	4	2	4	3	2	6	4	4	3	3	3	4	5	3	3	3	3	2	4	3	4	3	4	4	4	4	4	4	4	2	4	3	3	3	3	3	3	3	4	4	4	11	3	5
Sample570	4	3	2	4	2	4	3	4	3	2	3	4	3	16	4	3	3	3	4	4	3	3	2	2	2	2	3	3	4	4	4	4	4	4	2	3	4	4	4	3	3	4	4	3	5	2	5	2	3
Sample571	2	2	2	2	2	2	2	2	2	1	2	2	2	2	2	2	2	2	2	2	2	2	1	2	2	2	2	2	2	2	2	2	2	2	2	2	2	2	2	2	2	2	2	2	2	2	2	2	2
Sample572	2	3	2	2	2	2	2	2	2	1	2	2	2	2	2	2	2	2	2	2	2	2	1	2	2	2	2	2	2	2	2	2	2	2	2	2	2	2	2	2	2	2	2	2	2	2	2	2	2
Sample573	3	2	3	1	1	2	2	2	1	2	2	3	2	2	1	2	2	1	2	2	1	1	2	1	2	1	3	2	3	3	3	3	3	3	1	2	1	1	1	2	2	2	2	2	2	1	3	2	1
Sample574	2	2	4	4	2	4	2	4	4	2	1	2	4	4	4	4	4	3	4	4	4	4	2	2	4	4	4	4	2	2	2	2	2	2	2	4	4	4	4	4	4	4	4	2	2	4	2	2	3
Sample575	4	6	4	4	4	4	6	4	4	2	3	4	3	4	4	4	4	3	6	6	4	4	2	4	4	4	4	4	4	4	4	4	4	6	4	3	4	4	4	4	4	4	4	4	3	4	4	4	3
Sample576	1	5	6	2	3	2	3	2	2	1	2	1	5	6	2	2	2	3	2	2	2	2	1	2	2	3	13	2	1	1	1	1	1	5	2	2	2	2	2	2	2	2	2	2	3	3	3	2	3
Sample577	2	3	1	2	2	2	2	2	2	1	2	2	3	1	2	1	2	1	1	1	2	2	1	2	2	1	2	2	2	2	2	2	2	2	2	2	2	2	2	1	1	1	2	3	2	1	2	2	1
Sample578	2	2	3	2	2	3	2	3	2	1	2	2	2	3	2	2	2	2	2	2	2	2	1	2	2	2	2	2	2	2	2	2	2	2	2	2	2	2	2	2	2	2	2	2	2	3	2	2	2
Sample579	2	2	2	2	1	2	2	2	2	1	2	2	2	2	2	2	2	2	2	2	2	2	1	1	2	2	2	2	2	2	2	2	2	2	1	2	2	2	2	2	2	2	2	2	2	2	2	2	2
Sample580	2	2	2	2	2	2	2	2	2	1	2	2	2	2	2	2	2	2	2	2	2	2	1	2	2	2	2	2	2	2	2	2	2	2	2	2	2	2	2	2	2	2	2	2	2	2	2	2	2
Sample581	4	6	10	5	2	2	2	2	5	2	3	4	3	9	5	4	6	2	4	4	2	5	2	2	3	6	6	6	4	4	4	4	4	4	2	3	5	5	5	4	4	5	5	3	3	2	3	4	2
Sample582	3	4	9	5	3	4	3	3	5	4	2	3	2	6	6	4	4	3	3	3	2	2	4	2	3	2	6	4	3	3	3	3	3	3	3	2	5	5	5	4	4	5	5	3	10	2	6	2	3
Sample583	2	3	4	4	4	4	3	4	4	2	2	2	10	4	4	4	3	3	4	4	4	3	2	4	3	3	3	3	2	2	2	2	2	3	2	2	4	4	4	4	4	4	4	3	3	3	3	3	3
Sample584	2	2	2	2	2	2	2	2	2	1	2	2	2	2	2	2	2	2	2	2	2	2	1	2	2	2	2	2	2	2	2	2	2	2	2	2	2	2	2	2	2	2	2	2	2	2	2	2	2
Sample585	3	5	3	4	3	4	3	8	4	2	2	3	3	3	2	2	2	2	3	5	3	4	2	3	2	3	4	2	3	3	3	2	2	5	2	3	4	4	4	2	2	4	4	4	3	3	6	3	2
Sample586	3	3	3	3	2	3	2	3	3	1	4	3	4	3	3	3	2	2	1	1	2	2	1	2	2	2	2	2	3	3	3	3	3	3	1	4	3	3	3	3	3	3	3	4	3	3	2	2	2
Sample587	2	2	2	2	3	2	2	2	2	1	2	2	2	2	2	2	2	2	2	2	2	2	1	3	2	2	2	2	2	2	2	2	2	2	1	2	2	2	2	2	2	2	2	2	2	2	2	1	2
Sample588	2	2	2	2	2	2	2	2	2	1	2	2	2	2	2	2	2	2	2	2	2	2	1	2	2	2	2	2	2	2	2	2	2	2	2	2	2	2	2	2	2	2	2	2	2	2	2	2	2
Sample589	1	2	2	2	2	2	2	2	2	1	3	1	2	2	2	2	1	1	1	1	1	1	1	2	2	1	1	1	1	1	1	1	1	1	1	2	2	2	2	2	2	2	2	2	2	2	2	2	1
Sample590	2	2	2	2	2	2	2	2	2	1	2	2	2	1	2	2	2	1	2	2	2	2	1	1	2	2	2	2	2	2	2	2	2	2	2	2	2	2	2	1	2	2	2	2	2	2	1	2	1
Sample591	4	5	4	4	6	6	2	6	4	5	5	4	3	4	4	4	5	5	3	3	3	3	5	6	5	5	5	5	4	4	4	4	4	4	2	3	4	4	4	4	4	4	4	4	4	3	4	4	5
Sample592	3	2	3	3	2	2	2	2	3	2	2	3	2	3	3	3	2	2	2	2	2	2	2	2	3	2	2	2	3	3	3	3	3	3	3	2	3	3	3	3	3	3	3	2	2	3	3	3	2
Sample593	2	3	2	2	2	2	2	2	2	1	2	2	2	2	2	2	2	2	2	2	2	2	1	2	2	2	2	2	2	2	2	2	2	2	2	2	2	2	2	2	2	2	2	2	2	1	2	2	2
Sample594	2	2	3	2	2	2	2	2	2	1	2	2	2	3	2	2	2	2	2	2	1	1	1	2	2	2	2	2	2	2	2	2	2	2	2	2	2	2	2	2	2	2	2	2	2	1	2	2	2
Sample595	2	4	5	4	2	5	4	5	4	2	2	2	2	5	4	4	14	2	2	2	3	2	2	2	2	2	6	2	2	2	2	2	2	1	2	2	4	4	4	4	4	4	3	3	4	2	4	4	2
Sample596	3	4	5	3	29	2	4	4	3	4	2	3	4	5	4	5	2	3	5	4	3	3	4	2	4	3	12	2	3	3	3	3	3	5	2	5	3	3	3	3	3	3	3	6	2	4	4	2	3
Sample597	2	2	2	2	2	2	2	2	2	2	2	2	2	2	2	2	2	2	2	2	2	2	2	2	2	2	2	2	2	2	2	2	2	2	2	2	2	2	2	2	2	2	2	2	2	2	2	2	2
Sample598	2	2	1	2	2	2	2	2	2	1	2	2	2	1	2	2	2	2	2	2	1	1	1	2	2	2	2	2	2	2	2	2	2	2	2	2	2	2	2	2	2	2	2	2	2	1	2	2	2
Sample599	2	3	3	2	2	3	3	3	2	1	2	2	2	2	2	2	2	3	2	2	2	2	1	2	1	2	2	2	2	2	2	2	2	2	2	2	2	2	2	2	2	2	2	2	2	2	2	2	3
Sample600	5	9	4	3	2	4	4	4	3	4	4	5	3	4	2	2	3	5	3	3	3	4	4	1	3	4	4	4	5	5	5	5	5	6	3	5	3	3	3	3	3	3	3	4	4	4	4	4	5
Sample601	2	2	2	2	2	2	2	2	2	2	2	2	2	2	2	2	2	2	2	2	2	2	2	2	2	2	2	2	2	2	2	2	2	2	2	2	2	2	2	2	2	2	2	2	2	2	2	2	2
Sample602	2	2	5	2	1	2	2	2	2	1	1	2	2	5	2	2	3	2	2	2	2	2	1	1	2	2	2	3	2	2	2	2	2	1	2	2	2	2	2	2	2	2	2	2	3	2	2	1	2
Sample603	4	4	4	6	4	4	4	4	6	2	4	4	4	4	6	6	4	4	4	4	6	4	2	4	4	4	4	4	4	4	4	4	4	4	4	4	6	6	6	6	6	6	6	4	4	4	4	4	4
Sample604	2	2	3	2	2	2	2	2	2	2	2	2	2	3	2	2	2	2	2	2	2	2	2	2	3	2	2	2	2	2	2	2	2	2	1	2	2	2	2	2	2	2	2	2	2	1	2	2	2
Sample605	2	2	2	2	3	2	2	2	2	1	2	2	2	2	2	2	2	2	1	1	1	1	1	3	2	2	2	2	2	2	2	2	2	1	1	2	2	2	2	2	2	2	2	1	2	2	2	2	2
Sample606	4	4	5	4	3	4	3	4	5	1	2	4	4	5	4	4	4	3	4	4	2	2	1	3	2	3	3	4	4	4	4	4	4	4	2	2	4	4	4	4	4	4	4	4	2	2	4	3	3
Sample607	2	2	2	28	1	2	2	2	2	1	1	2	1	2	2	2	1	2	2	2	2	2	1	2	1	2	1	1	2	2	2	2	2	3	2	1	2	28	2	2	2	2	2	2	2	2	2	2	2
Sample608	3	3	3	3	3	9	2	8	3	4	3	3	3	3	1	2	4	2	2	2	2	2	4	5	3	2	2	4	3	3	3	3	3	3	2	3	3	3	3	3	2	2	2	4	2	3	3	3	2
Sample609	2	3	2	3	4	3	2	3	2	1	2	2	2	2	2	3	2	2	2	2	1	2	1	2	2	2	2	2	2	2	2	2	2	2	2	2	3	3	3	3	3	3	3	2	2	2	2	2	2
Sample610	2	3	2	4	2	6	2	4	4	4	2	2	3	2	4	5	3	4	4	3	4	4	4	2	4	4	3	3	2	2	2	2	2	2	2	2	4	4	4	4	5	4	4	4	6	2	4	3	4
Sample611	2	2	2	2	2	2	2	2	2	1	1	2	2	2	2	2	2	2	2	2	1	1	1	2	2	2	2	2	2	2	2	2	2	2	2	2	2	2	2	2	2	2	2	2	2	1	2	2	2
Sample612	3	2	2	3	2	4	2	3	3	2	2	2	1	2	3	3	3	3	2	2	2	3	2	2	3	3	3	3	2	2	2	2	2	3	2	2	3	3	3	3	3	3	3	2	2	1	2	2	3
Sample613	3	2	2	3	2	2	2	2	3	2	2	3	2	2	2	2	2	2	2	2	2	2	2	2	2	2	2	2	3	3	3	3	3	3	2	2	3	3	3	2	2	3	3	2	2	2	3	3	2
Sample614	5	5	6	5	4	5	5	4	5	2	4	5	5	5	5	5	4	4	5	4	3	6	2	3	2	4	6	12	5	5	5	5	5	7	2	4	5	5	5	5	5	5	5	5	6	4	5	6	4
Sample615	2	2	2	2	2	2	2	2	2	1	2	2	2	2	2	2	2	2	2	2	2	2	1	2	2	2	2	2	2	2	2	2	2	2	2	2	2	2	2	2	2	2	2	2	2	2	2	2	2
Sample616	4	6	4	4	4	4	2	4	4	4	4	4	4	4	4	4	4	4	4	4	4	4	4	4	2	4	4	4	4	4	4	4	4	4	4	4	4	4	4	4	4	4	4	4	4	4	4	4	4
Sample617	2	2	2	2	2	2	2	2	2	1	2	2	2	2	2	2	2	2	2	2	1	1	1	2	2	2	2	2	2	2	2	2	2	2	2	2	2	2	2	2	2	2	2	2	2	1	2	2	2
Sample618	2	2	2	2	2	2	2	2	2	2	2	2	2	2	2	2	2	2	2	2	2	2	2	2	2	2	2	2	2	2	2	2	2	2	2	2	2	2	2	2	2	2	2	2	2	2	2	2	2
Sample619	2	2	3	4	2	4	2	4	4	2	4	2	4	3	4	4	4	4	2	2	4	4	2	2	4	4	4	4	2	2	2	2	2	2	2	4	4	4	4	4	4	4	4	2	2	3	2	2	4
Sample620	2	2	2	2	2	2	2	2	2	1	2	2	7	2	2	2	2	2	2	2	3	2	1	2	2	2	2	2	2	2	2	2	2	2	2	2	2	2	2	2	2	2	2	2	2	1	2	2	2
Sample621	2	2	2	2	2	2	2	2	2	1	2	2	2	2	2	2	2	2	2	2	2	2	1	2	1	2	2	2	2	2	2	2	2	2	2	2	2	2	2	2	2	2	2	2	2	2	3	2	2
Sample622	3	3	4	5	3	4	4	5	4	2	5	3	4	4	4	5	2	5	8	8	2	3	2	3	2	2	3	3	3	3	3	3	3	4	2	4	4	5	5	5	5	5	5	8	6	3	5	3	5
Sample623	4	3	4	4	6	6	2	6	4	2	3	4	9	4	4	4	3	2	4	4	4	4	2	4	4	3	3	3	4	4	4	4	4	4	4	4	4	4	4	4	4	4	4	4	7	2	4	4	2
Sample624	3	2	2	4	3	4	2	4	4	2	4	3	4	2	4	4	3	3	3	3	3	3	2	3	3	3	3	3	3	3	3	3	3	3	3	4	4	4	4	4	4	4	4	3	5	2	4	4	3
Sample625	4	7	3	3	5	4	3	4	3	4	3	4	3	3	3	2	4	9	3	3	3	4	4	4	4	4	4	4	4	4	4	4	4	3	2	4	3	3	3	3	3	3	3	3	3	4	3	3	9
Sample626	3	4	3	3	4	7	3	7	3	4	3	3	3	3	3	4	3	4	4	4	4	3	4	3	3	4	17	3	3	3	3	3	3	3	2	3	3	3	3	3	3	3	3	10	4	2	3	2	4
Sample627	1	3	3	2	2	3	2	3	3	2	3	1	3	3	2	2	2	1	2	2	1	1	2	2	2	3	2	2	1	1	1	1	1	2	1	5	2	2	2	2	2	2	3	3	2	2	2	2	1
Sample628	2	2	2	2	2	2	2	2	2	1	2	2	2	2	2	2	2	2	2	2	2	2	1	2	2	2	2	2	2	2	2	2	2	2	2	2	2	2	2	2	2	2	2	2	2	2	2	2	2
Sample629	4	2	3	4	2	4	4	4	4	3	2	4	8	3	4	4	4	3	2	2	4	3	3	2	3	6	4	4	4	4	4	4	4	4	2	2	4	4	4	4	4	4	4	3	3	3	3	3	3
Sample630	2	2	2	2	2	2	2	2	2	2	2	2	2	2	2	2	2	2	2	2	2	2	2	2	2	2	2	2	2	2	2	2	2	2	2	2	2	2	2	2	2	2	2	2	2	2	3	2	2
Sample631	2	2	2	2	2	2	2	2	2	1	2	2	2	2	2	2	2	2	2	2	2	2	1	2	2	2	2	2	2	2	2	2	2	2	2	2	2	2	2	2	2	2	2	2	2	2	2	2	2
Sample632	3	4	4	4	3	5	4	4	4	4	4	3	4	2	6	4	2	2	2	1	3	4	5	3	1	2	20	2	3	3	3	3	3	3	2	4	2	4	4	4	4	4	7	3	11	3	3	2	2
Sample633	4	2	4	4	4	4	2	4	4	2	4	4	4	4	4	4	4	4	4	4	2	4	2	4	2	4	4	4	4	4	4	4	4	4	4	4	4	4	4	4	4	4	4	2	4	2	4	4	4
Sample634	4	2	4	4	4	4	2	4	4	3	4	4	4	4	4	4	4	4	4	4	4	4	3	4	4	4	4	4	4	4	4	4	4	4	4	4	4	4	4	4	4	4	4	4	6	2	4	4	4
Sample635	4	10	4	4	2	4	5	4	4	4	2	4	4	4	4	2	3	7	2	2	2	2	4	2	4	7	2	2	4	4	4	4	4	4	7	2	4	4	4	2	2	4	11	3	4	2	4	4	7
Sample636	1	2	3	2	1	2	2	2	2	2	2	1	2	3	2	2	2	1	1	1	2	2	2	1	2	1	2	2	1	1	1	1	1	2	1	2	2	2	2	2	2	2	2	1	5	1	8	2	1
Sample637	2	4	2	2	2	2	2	2	2	1	2	2	2	2	2	2	1	1	2	2	4	4	1	2	3	1	1	1	2	2	2	2	2	2	2	2	2	2	2	2	2	2	2	4	4	2	2	2	1
Sample638	4	3	4	5	4	4	2	4	5	2	3	4	3	4	5	5	4	4	3	3	5	5	2	4	5	4	4	4	4	4	4	4	4	4	2	3	5	5	5	5	5	5	5	2	4	3	4	4	4
Sample639	2	2	2	2	2	2	2	2	2	1	2	2	2	2	2	2	2	2	2	2	2	2	1	2	2	2	2	2	2	2	2	2	2	3	2	2	2	2	2	2	2	2	2	2	2	2	2	2	2
Sample640	2	2	9	2	2	3	4	3	3	2	2	2	3	3	3	2	7	2	3	3	2	2	2	2	2	2	8	6	2	2	2	2	2	3	2	3	2	2	2	2	2	2	2	3	7	2	3	3	2
Sample641	2	2	2	2	2	2	2	2	2	1	2	2	2	2	2	2	2	2	2	2	2	2	1	2	2	2	1	2	2	2	2	2	2	2	2	2	2	2	2	2	2	2	2	2	2	2	2	1	2
Sample642	2	2	2	2	2	2	2	2	2	1	2	2	2	2	2	2	2	1	2	2	2	2	1	2	2	2	2	2	2	2	2	2	2	1	1	2	2	2	2	2	2	2	2	3	2	2	2	2	1
Sample643	1	4	5	2	2	3	3	3	3	12	3	1	3	7	4	2	3	5	3	4	2	6	12	3	3	3	3	3	1	1	1	3	3	3	2	2	2	2	2	2	2	2	2	3	9	3	3	4	5
Sample644	2	2	2	28	2	2	2	2	1	1	2	2	2	2	2	1	2	3	1	1	11	2	1	2	2	2	2	2	2	2	2	2	2	2	2	2	10	28	28	1	1	45	12	2	22	2	2	2	3
Sample645	2	2	2	2	2	2	2	2	2	2	2	2	2	2	2	2	2	2	2	2	2	2	2	2	2	2	2	2	2	2	2	2	2	2	2	2	2	2	2	2	2	2	2	2	2	2	2	2	2
Sample646	2	2	4	3	2	4	2	4	3	3	2	2	2	4	3	3	2	2	3	2	2	2	3	2	2	2	2	2	2	2	2	2	2	2	2	2	3	3	3	3	3	3	3	3	3	2	3	3	2
Sample647	2	2	2	3	2	2	2	2	3	2	2	2	4	2	3	3	2	2	2	2	2	2	2	2	2	2	2	2	2	2	2	2	2	2	2	2	3	3	3	3	3	3	3	2	2	2	2	2	2
Sample648	4	2	4	4	4	4	2	4	4	2	4	4	4	4	4	4	4	2	4	4	4	4	2	4	2	2	4	4	4	4	4	4	4	4	4	4	4	4	4	4	4	4	4	4	6	2	4	4	2
Sample649	2	3	3	2	4	4	2	4	2	2	2	2	3	3	4	2	2	2	3	3	3	3	2	3	3	3	15	4	2	2	2	2	2	2	2	3	2	2	2	2	2	2	2	2	3	3	4	4	2
Sample650	3	2	3	3	3	3	2	6	3	1	2	3	2	3	2	3	2	1	1	1	2	2	1	3	2	2	2	2	3	3	3	2	2	1	1	2	3	3	3	3	3	3	3	1	2	1	2	2	1
Sample651	3	4	3	3	5	4	2	8	3	2	3	3	3	3	3	3	5	4	3	3	2	4	2	3	2	4	5	5	3	3	3	3	3	3	2	3	3	3	3	3	3	3	3	5	4	3	3	3	4
Sample652	2	3	2	2	1	2	2	2	2	1	2	2	2	2	1	2	2	1	2	2	1	1	1	1	1	2	2	2	2	2	2	2	2	2	1	2	2	2	2	2	2	2	2	2	2	2	2	2	1
Sample653	3	2	2	2	1	2	2	2	2	1	2	3	2	2	2	2	1	1	2	2	2	2	1	1	1	1	1	1	1	1	3	1	1	6	1	2	2	2	2	2	2	2	2	2	2	3	2	2	1
Sample654	4	6	4	4	4	4	2	4	4	2	4	4	4	4	4	4	4	6	4	4	4	4	2	4	4	4	4	4	4	4	4	4	4	4	4	4	4	4	4	4	4	4	4	4	4	4	4	4	6
Sample655	2	3	2	2	2	2	2	2	2	1	2	2	2	2	2	2	2	2	2	2	2	2	1	1	2	2	2	2	2	2	2	2	2	2	2	2	2	2	2	2	2	2	2	4	3	2	2	2	2
Sample656	4	6	4	4	4	6	4	6	4	4	4	4	4	4	4	4	8	4	4	4	4	4	4	4	4	4	8	8	4	4	4	4	4	4	4	4	4	4	4	4	4	4	4	4	8	3	4	4	4
Sample657	4	4	4	4	4	4	4	4	4	2	4	4	4	4	4	4	4	4	4	4	4	4	2	4	4	4	4	4	4	4	4	4	4	4	4	4	4	4	4	4	4	4	4	4	6	4	4	4	4
Sample658	2	3	2	2	5	2	2	2	2	1	2	2	2	2	2	2	2	2	1	1	2	2	1	1	2	2	2	2	2	2	2	2	2	2	2	2	2	2	2	2	2	2	2	2	3	1	2	2	2
Sample659	3	4	4	4	4	4	2	4	4	2	4	3	6	3	4	2	6	4	2	2	4	3	2	2	4	4	6	6	3	3	3	3	3	4	2	4	4	4	4	3	3	3	3	5	3	4	4	4	4
Sample660	2	2	2	2	1	2	1	2	2	1	2	2	2	2	1	2	2	1	2	2	2	2	1	1	1	1	2	2	2	2	2	2	2	2	1	2	2	2	2	2	2	2	2	2	2	2	2	2	1
Sample661	3	2	2	2	2	2	2	2	2	1	2	3	2	2	1	2	2	2	2	2	2	2	1	2	1	2	2	2	3	3	3	3	3	3	2	2	2	2	2	2	2	2	2	4	2	2	2	2	2
Sample662	6	8	4	4	4	4	2	4	4	3	4	6	4	4	4	4	4	4	4	4	4	4	3	4	4	4	4	4	6	6	6	6	6	6	2	4	4	4	4	4	4	4	4	4	4	4	4	6	4
Sample663	2	3	2	2	2	2	2	2	2	1	2	2	2	2	1	2	2	2	2	2	2	2	1	2	2	2	2	2	2	2	2	2	2	2	1	1	2	2	2	2	2	2	2	2	2	2	2	2	2
Sample664	2	2	2	2	1	2	1	2	2	1	2	2	2	2	2	2	2	2	2	2	1	1	1	1	1	2	2	2	2	2	2	2	2	2	1	2	2	2	2	2	2	2	2	2	2	2	2	2	2
Sample665	3	3	2	2	2	2	2	2	2	1	2	3	2	2	2	2	2	2	2	2	2	2	1	2	2	2	2	2	3	3	3	3	3	3	1	2	2	2	2	2	2	2	2	3	4	2	2	2	2
Sample666	2	3	2	1	3	2	2	2	1	1	2	2	2	2	2	1	2	2	2	2	2	2	1	1	1	2	2	2	2	2	2	2	2	2	1	2	1	1	1	1	1	1	1	2	1	2	2	2	2
Sample667	4	8	4	5	4	6	4	6	5	2	3	4	25	4	3	5	4	5	3	3	2	2	2	4	4	4	4	4	4	4	4	4	4	4	2	3	5	5	5	5	5	5	5	5	6	4	5	5	5
Sample668	2	2	2	2	2	2	2	2	2	1	1	2	2	2	1	2	2	2	2	2	2	2	1	2	2	2	2	2	2	2	2	2	2	2	1	2	2	2	2	2	2	2	2	2	3	2	2	2	2
Sample669	4	5	4	4	4	4	2	4	4	2	4	4	4	4	4	4	2	2	2	2	2	4	2	4	4	2	2	2	4	4	4	4	4	4	2	4	4	4	4	4	4	4	4	4	6	4	4	4	2
Sample670	4	10	4	4	4	6	2	6	4	3	4	4	4	4	4	4	4	4	7	7	4	4	3	4	4	4	4	4	4	4	4	4	4	4	4	4	4	4	4	4	4	4	4	4	6	4	5	5	4
Sample671	3	2	3	2	1	2	2	2	2	1	2	3	2	3	2	2	2	2	2	2	2	2	1	1	2	2	2	2	3	3	3	3	3	3	1	2	2	2	2	2	2	2	2	3	3	3	2	2	2
Sample672	3	5	3	2	2	2	2	2	2	1	2	3	2	3	2	2	2	2	2	2	2	2	1	2	2	2	2	2	3	3	3	3	3	5	1	2	2	2	2	2	2	2	2	4	4	3	2	2	2
Sample673	2	4	2	2	3	3	2	3	2	1	3	2	3	2	2	2	2	2	2	2	3	3	1	3	2	2	2	2	2	2	2	2	2	2	1	3	2	2	2	2	2	2	2	2	2	2	3	3	2
Sample674	2	2	2	2	2	2	2	2	2	1	2	2	2	2	2	2	2	1	2	2	2	2	1	2	2	2	2	2	2	2	2	2	2	2	2	2	2	2	2	2	2	2	2	2	1	2	2	2	1
Sample675	2	3	3	2	2	2	2	2	2	1	2	2	2	3	2	2	3	2	2	2	2	2	1	2	2	3	3	3	2	2	2	2	2	2	1	2	2	2	2	2	2	2	2	2	3	3	2	2	2
Sample676	4	8	4	4	4	4	4	4	4	4	5	4	4	4	4	4	4	4	4	4	2	4	4	4	4	4	4	4	4	4	4	4	4	4	4	4	4	4	4	4	4	4	4	4	6	4	4	4	4
Sample677	4	4	4	4	4	4	4	4	4	2	4	4	4	4	2	4	5	2	6	6	2	2	2	4	3	2	5	5	4	4	4	4	4	4	4	4	4	4	4	4	4	4	4	4	4	4	4	4	2
Sample678	4	6	4	4	4	4	2	4	4	4	4	4	4	4	4	4	4	4	4	4	4	4	4	4	4	4	4	4	4	4	4	4	4	4	4	4	4	4	4	4	4	4	4	4	4	4	4	4	4
Sample679	2	2	2	2	2	2	2	2	2	1	2	2	1	2	1	2	2	2	2	2	1	2	1	2	2	2	2	2	2	2	2	2	2	3	1	1	2	2	2	2	2	2	2	2	2	2	2	2	2
Sample680	6	9	8	7	5	6	2	6	7	3	6	6	6	5	6	3	5	6	6	6	6	4	3	5	4	6	5	5	6	6	6	6	6	6	3	6	7	7	7	3	3	7	7	9	5	5	2	7	6
Sample681	2	2	2	2	2	2	2	2	2	1	1	2	2	2	2	2	2	1	2	2	2	2	1	2	2	2	2	2	2	2	2	2	2	2	2	2	2	2	2	2	2	2	2	2	2	2	2	2	1
Sample682	2	3	2	2	2	2	2	2	2	2	2	2	2	2	2	2	3	2	2	2	2	2	2	2	2	2	2	3	2	2	2	2	2	2	2	2	2	2	2	2	2	2	2	2	2	2	2	2	2
Sample683	2	3	2	2	2	3	2	9	2	1	2	2	2	2	1	2	2	2	2	2	2	2	1	2	1	2	2	2	2	2	2	2	2	2	2	2	2	2	2	2	2	2	2	2	2	2	2	2	2
Sample684	3	7	3	3	3	4	3	4	3	4	3	3	5	3	3	3	4	4	6	6	2	2	4	2	3	4	4	4	3	3	3	3	3	3	4	4	3	3	3	3	3	3	3	5	3	3	4	5	4
Sample685	4	6	4	4	4	4	2	4	4	4	4	4	2	4	4	4	4	4	4	4	4	4	4	4	4	4	4	4	4	4	4	4	4	4	2	5	4	4	4	4	4	4	4	4	4	4	4	4	4
Sample686	3	4	2	2	2	2	2	4	2	1	2	3	2	2	1	3	2	3	2	2	1	1	1	1	1	2	2	2	3	3	3	3	3	3	1	2	2	2	2	3	3	2	2	2	2	2	2	2	3
Sample687	4	4	4	4	3	6	2	6	4	2	6	4	7	4	3	4	5	3	5	5	4	4	2	3	3	5	5	5	4	4	4	4	4	4	2	6	4	4	4	4	4	4	4	4	4	4	4	4	3
Sample688	2	2	2	2	2	2	2	2	2	1	2	2	2	2	2	2	2	1	2	2	1	1	1	2	1	2	2	2	2	2	2	2	2	2	1	2	2	2	2	2	2	2	2	2	2	2	2	2	1
Sample689	4	5	3	3	5	4	2	4	3	3	5	4	4	3	3	3	4	4	4	4	2	3	3	5	4	4	4	4	4	4	4	4	4	4	2	4	3	3	3	3	3	3	3	4	4	3	3	3	4
Sample690	2	2	2	2	2	2	2	2	2	1	2	2	2	2	2	2	2	2	2	2	2	2	1	2	2	2	2	2	2	2	2	2	2	2	2	2	2	2	2	2	2	2	2	2	2	2	2	2	2
Sample691	3	7	4	3	5	4	2	4	3	2	3	3	3	4	2	3	3	3	3	3	4	4	2	3	2	3	3	3	3	3	3	6	6	6	1	3	3	3	3	3	3	3	3	6	4	4	4	4	3
Sample692	4	4	3	3	4	4	2	4	4	2	3	4	4	3	4	3	3	3	3	2	3	3	2	2	3	6	3	3	4	4	4	4	4	6	6	4	3	3	3	3	3	3	3	4	4	3	5	3	3
Sample693	2	3	2	1	2	3	2	3	1	1	2	2	2	2	1	1	2	1	2	2	2	2	1	2	2	6	3	2	2	2	2	2	2	3	1	2	1	1	1	1	1	1	1	2	2	2	2	2	1
Sample694	3	3	2	2	1	2	2	2	2	1	2	3	2	2	2	2	2	2	2	2	2	2	1	1	1	2	2	2	3	3	3	3	3	3	2	2	2	2	2	2	2	2	2	2	2	2	2	2	2
Sample695	2	2	2	2	2	2	2	2	2	1	2	2	2	2	2	2	2	2	2	2	2	2	1	2	2	2	2	2	2	2	2	2	2	2	2	2	2	2	2	2	2	2	2	2	2	2	2	2	2
Sample696	4	6	3	4	2	4	2	5	4	2	3	4	2	3	4	4	4	5	3	3	4	4	2	2	2	4	4	4	4	4	4	5	5	5	2	2	4	4	4	4	4	4	4	4	4	4	6	3	5
Sample697	2	3	2	2	2	2	2	2	2	1	2	2	3	2	2	2	2	2	2	2	2	2	1	2	1	2	2	2	2	2	2	2	2	2	1	2	2	2	2	2	2	2	2	2	2	2	2	2	2
Sample698	4	8	4	4	4	5	4	5	4	4	6	4	6	4	4	4	4	4	4	4	4	4	4	4	4	4	4	4	4	4	4	4	4	4	2	6	4	4	4	4	4	4	4	6	4	4	4	4	4
Sample699	2	2	2	2	1	2	1	2	1	1	2	2	2	2	4	1	4	1	2	2	1	1	1	1	1	1	4	4	2	2	2	2	2	2	1	2	2	2	2	1	1	2	2	1	5	1	2	2	1
Sample700	2	3	2	2	2	2	2	2	2	1	2	2	2	2	2	2	2	2	2	2	2	2	1	2	1	2	2	2	2	2	2	2	2	2	2	2	2	2	2	2	2	2	2	5	2	2	2	2	2
Sample701	2	2	2	2	2	2	2	2	2	1	1	2	2	2	2	2	2	1	2	2	1	2	1	1	2	2	2	2	2	2	2	2	2	2	2	2	2	2	2	1	2	2	2	2	2	1	2	1	1
Sample702	2	5	2	2	2	2	2	2	2	2	2	2	2	2	2	2	2	2	2	2	2	2	2	2	2	2	2	2	2	2	2	2	2	2	2	2	2	2	2	2	2	2	2	2	2	2	2	2	2
Sample703	3	3	2	2	1	2	2	2	2	1	2	3	2	2	2	2	2	1	2	2	2	2	1	1	1	2	2	2	3	3	3	3	3	3	1	2	2	2	2	2	2	2	2	2	2	2	2	2	1
Sample704	4	5	3	4	3	4	3	6	4	2	4	4	4	3	4	4	4	4	3	3	2	4	2	3	2	6	4	4	4	4	4	4	4	4	4	4	4	4	4	4	4	4	4	4	3	3	4	3	4
Sample705	2	3	2	2	16	2	2	2	2	1	1	2	1	2	1	2	2	2	3	3	2	2	1	1	1	2	2	2	2	2	2	2	2	2	1	1	3	2	3	2	2	2	2	2	2	1	2	3	2
Sample706	2	4	2	2	3	2	2	2	2	1	2	2	2	2	2	2	2	1	1	1	1	1	1	3	2	1	2	2	2	2	2	2	2	2	2	2	2	2	2	2	2	2	2	3	4	1	2	2	1
Sample707	2	2	2	2	2	2	1	2	2	1	1	2	1	2	2	2	2	1	2	2	1	2	1	2	2	2	2	2	2	2	2	2	2	2	2	2	2	2	2	2	2	2	2	2	2	1	3	3	1
Sample708	3	3	4	3	2	2	2	2	3	5	2	3	2	4	2	1	3	1	2	2	1	2	7	2	2	2	2	2	3	3	3	3	3	3	1	2	3	3	3	1	1	1	1	2	3	1	3	3	1
Sample709	2	2	2	2	2	2	2	2	2	1	2	2	2	2	2	2	2	2	2	2	2	2	1	2	2	2	2	2	2	2	2	2	2	2	2	2	2	2	2	2	2	2	2	2	2	2	2	2	2
Sample710	2	2	2	2	2	2	2	2	2	1	2	2	2	2	2	2	2	2	2	2	2	2	1	2	2	2	2	2	2	2	2	2	2	2	2	2	2	2	2	2	2	2	2	2	2	2	2	2	2
Sample711	2	2	2	2	2	2	2	2	2	2	2	2	4	2	2	1	3	2	2	2	2	2	2	2	1	2	2	2	2	2	2	2	2	2	2	2	2	2	2	1	1	2	2	2	2	1	2	2	2
Sample712	4	4	6	4	2	4	6	4	4	4	4	4	4	6	2	4	4	4	4	4	2	6	4	2	4	4	4	4	4	4	4	4	4	4	2	4	4	4	4	4	4	4	4	4	5	2	4	4	4
Sample713	2	2	2	2	2	2	2	2	2	2	2	2	2	2	2	2	2	2	2	2	2	2	2	2	2	2	4	4	2	2	2	2	2	2	2	2	2	2	2	2	2	2	2	2	3	1	2	2	2
Sample714	2	4	4	2	2	2	2	4	1	1	1	2	1	4	3	2	2	1	2	2	1	1	1	1	2	2	2	2	2	2	2	2	2	2	2	2	2	2	2	2	2	2	2	3	3	1	2	2	1
Sample715	2	2	2	2	2	2	1	2	2	2	2	2	2	2	2	2	2	2	2	2	1	1	2	2	2	2	2	2	2	2	2	2	2	2	2	2	2	2	2	2	2	2	2	2	2	1	2	2	2
Sample716	2	2	2	2	2	2	2	2	2	1	2	2	2	2	2	2	2	2	2	2	2	1	1	2	2	2	2	2	2	2	2	2	2	2	2	2	2	2	2	2	2	2	2	2	2	1	2	2	2
Sample717	6	5	4	4	4	5	2	5	4	4	6	6	4	4	4	4	5	3	3	3	3	3	4	4	3	3	5	5	6	6	6	6	6	6	4	6	4	4	4	4	4	4	4	5	4	4	5	5	3
Sample718	3	5	5	6	8	6	6	7	5	3	7	3	8	5	6	5	6	3	3	3	6	5	3	6	5	12	6	6	3	3	3	5	5	5	3	6	6	6	6	5	6	6	6	3	7	6	5	5	3
Sample719	4	6	3	5	4	4	2	4	5	3	3	4	3	3	2	2	4	2	2	2	2	3	3	2	2	4	3	5	4	4	4	4	4	4	4	3	5	5	5	2	2	5	5	4	2	3	3	4	2
Sample720	2	2	2	2	2	2	2	2	2	2	2	2	2	2	2	2	2	2	2	2	2	2	2	2	2	2	2	2	2	2	2	2	2	2	2	2	2	2	2	2	2	2	2	2	2	2	2	2	2
Sample721	2	2	2	2	2	2	2	2	2	1	1	2	2	2	2	2	2	2	2	2	2	2	1	2	2	2	2	2	2	2	2	2	2	2	2	2	2	2	2	2	2	2	2	2	2	2	2	2	2
Sample722	2	2	2	2	2	2	2	2	2	1	2	2	2	2	2	2	2	2	2	2	1	1	1	2	2	2	2	2	2	2	2	2	2	2	2	2	2	2	2	2	2	2	2	2	2	1	2	2	2
Sample723	2	7	8	3	3	6	6	6	3	1	3	8	5	8	5	3	17	2	4	3	6	5	1	3	3	8	22	17	8	8	8	4	4	4	4	2	3	3	3	3	3	4	4	7	5	4	5	4	2
Sample724	2	2	2	2	2	2	2	2	2	1	2	2	2	2	2	2	2	2	2	2	2	2	1	2	2	2	2	2	2	2	2	2	2	2	2	2	2	2	2	2	2	2	2	2	2	2	2	2	2
Sample725	4	2	6	6	3	6	2	6	6	6	4	4	4	6	6	6	4	4	4	4	3	3	6	3	5	4	4	4	4	4	4	4	4	5	3	4	6	6	6	6	6	6	6	4	4	3	5	6	4
Sample726	4	6	4	6	7	10	4	9	6	4	8	4	6	4	4	4	7	4	5	5	4	4	4	11	9	4	7	7	4	4	4	5	4	4	3	6	6	6	6	6	6	6	6	8	5	4	4	4	4
Sample727	2	2	4	3	2	3	2	3	3	2	3	2	3	2	4	2	4	3	4	4	4	4	2	2	2	3	4	4	2	2	2	2	2	2	2	3	3	3	3	2	2	3	3	2	3	4	2	1	3
Sample728	2	2	2	2	2	2	2	2	2	1	1	2	2	2	2	2	2	1	2	2	2	2	1	2	2	2	2	2	2	2	2	2	2	2	2	2	2	2	2	2	2	2	2	2	2	2	2	2	1
Sample729	2	2	2	2	2	2	2	2	2	1	2	2	2	2	2	2	2	2	2	2	2	2	1	2	2	2	2	2	2	2	2	2	2	2	2	2	2	2	2	2	2	2	2	2	2	2	2	2	2
Sample730	5	6	4	4	8	6	6	13	4	5	4	5	4	5	4	4	10	6	3	3	6	7	5	8	3	4	4	7	5	5	5	5	5	5	3	4	4	4	4	3	4	3	3	6	5	3	4	4	6
Sample731	2	2	2	2	2	2	2	2	2	1	2	2	2	2	2	2	2	2	2	2	2	2	1	2	2	2	2	2	2	2	2	2	2	2	2	2	2	2	2	2	2	2	2	2	2	2	2	2	2
Sample732	4	2	6	4	4	4	2	4	4	4	4	4	4	6	4	4	4	4	4	4	4	4	4	4	4	4	4	4	4	4	4	4	4	4	4	4	4	4	4	4	4	4	4	4	6	6	4	4	4
Sample733	2	3	2	3	2	4	2	4	3	3	3	2	3	2	3	3	3	4	2	2	4	4	3	2	2	3	3	3	2	2	2	2	2	4	3	3	3	3	3	3	3	3	3	4	4	2	2	3	4
Sample734	2	2	2	2	1	3	2	4	2	1	2	2	2	2	2	2	2	2	2	2	2	2	1	3	2	2	2	2	2	2	2	2	2	2	1	2	2	2	2	2	2	2	2	2	3	2	2	2	2
Sample735	2	3	3	2	1	2	2	2	2	1	2	2	2	3	2	2	2	2	2	2	1	1	1	1	2	2	2	2	2	2	2	2	2	3	1	2	2	2	2	2	2	2	2	1	2	2	2	1	2
Sample736	2	2	2	2	2	2	2	2	2	2	2	2	2	2	2	2	1	2	2	2	2	2	2	2	2	2	1	1	2	2	2	2	2	2	2	2	2	2	2	2	2	2	2	2	2	2	2	2	2
Sample737	2	3	3	2	4	6	2	6	2	2	2	2	3	3	4	2	3	3	2	2	2	2	2	4	2	3	3	3	2	2	2	2	2	2	2	2	2	2	2	2	2	2	2	3	4	3	3	3	3
Sample738	2	2	2	2	2	2	2	2	2	2	2	2	2	2	2	2	2	2	2	2	2	2	2	1	2	2	2	2	2	2	2	2	2	2	2	2	2	2	2	2	2	2	2	2	2	2	2	2	2
Sample739	3	2	2	3	2	2	2	2	3	1	2	3	2	2	3	3	2	2	2	2	2	2	1	2	2	2	2	2	3	3	3	3	3	3	3	2	3	3	3	3	3	3	3	2	2	2	2	2	2
Sample740	2	2	3	2	2	2	2	2	2	1	2	2	2	3	2	2	2	2	2	2	2	2	1	2	2	2	2	2	2	2	2	2	2	2	2	2	2	2	2	2	2	2	2	2	2	2	2	2	2
Sample741	2	2	2	2	3	3	2	3	2	1	2	2	2	2	2	2	2	2	2	2	1	1	1	3	2	2	2	2	2	2	2	2	2	2	1	2	2	2	2	2	2	2	2	2	2	2	2	2	2
Sample742	2	2	2	2	2	2	2	2	2	2	2	2	2	2	2	2	2	2	2	2	2	2	2	2	2	2	2	2	2	2	2	2	2	2	2	2	2	2	2	2	2	2	2	2	2	2	2	2	2
Sample743	4	3	4	2	3	4	3	4	7	1	2	4	3	4	2	4	9	2	5	5	3	3	1	2	4	3	15	5	4	4	4	4	4	5	2	3	2	2	2	5	5	10	20	3	3	3	4	4	2
Sample744	3	4	3	2	2	4	2	4	2	2	4	3	2	3	2	2	2	2	2	2	3	3	2	2	2	4	2	2	3	3	3	3	3	3	2	3	2	2	2	2	2	2	2	2	2	2	3	3	2
Sample745	2	2	2	2	2	2	2	2	2	1	2	2	2	2	2	2	2	2	2	2	2	2	1	2	1	2	2	2	2	2	2	2	3	3	1	2	2	2	2	2	2	2	2	3	1	2	2	2	2
Sample746	3	4	4	3	7	3	2	3	3	2	3	3	3	4	3	2	4	1	3	3	4	4	2	2	2	7	4	4	3	3	3	3	3	3	2	3	3	3	3	3	3	3	3	4	4	4	3	3	1
Sample747	2	2	2	2	2	2	2	2	2	1	2	2	2	2	2	2	2	2	2	2	2	2	1	2	2	2	2	2	2	2	2	2	2	2	2	2	2	2	2	2	2	2	2	2	2	2	3	2	2
Sample748	2	2	2	6	1	2	1	2	2	1	1	2	2	3	2	1	2	2	1	1	1	1	1	2	2	2	2	2	2	2	2	2	2	1	1	1	6	6	6	1	1	1	1	3	2	1	2	2	2
Sample749	2	2	2	2	2	2	2	2	2	2	2	2	2	2	2	2	2	2	2	2	2	2	2	2	2	2	2	2	2	2	2	2	2	2	2	2	2	2	2	2	2	2	2	2	2	2	2	2	2
Sample750	2	2	2	1	3	2	2	7	2	1	1	2	2	2	2	1	1	1	1	1	1	2	1	3	2	2	2	2	2	2	2	2	2	4	1	2	1	1	1	1	1	1	1	2	2	2	2	4	1
Sample751	2	2	2	2	1	2	2	2	2	1	2	2	2	2	2	2	2	1	2	2	1	3	1	1	1	1	2	2	2	2	2	2	2	2	1	2	2	2	2	2	2	2	2	2	2	2	2	2	1
[truncated: 469 more rows]
[truncated: 335 more columns]

## Sheet: expression_20
feature	cancer_type	feature1	feature2	feature3	feature4	feature5	feature6	feature7	feature8	feature9	feature10	feature11	feature12	feature13	feature14	feature15	feature16	feature17	feature18	feature19	feature20	feature21	feature22	feature23	feature24	feature25	feature26	feature27	feature28	feature29	feature30	feature31	feature32	feature33	feature34	feature35	feature36	feature37	feature38	feature39	feature40	feature41	feature42	feature43	feature44	feature45	feature46	feature47	feature48
[truncated: 1,220 more rows]
[truncated: 336 more columns]

[truncated: 4 more sheets: Linear model results, R code_shuffle_SV_100 times, R-code_for_circos_plots, TERT_SVs_for_circos_plot]
